# Supplementary material for: Identification of Myelin Basic Protein Proximity Interactome Using TurboID Labeling Proteomics
Source: Cells. 2023 Mar 20;12(6):944. doi: 10.3390/cells12060944 (PMC10047773; doi:10.3390/cells12060944)
Supplement: Supplementary file 1 [file cells-12-00944-s001.zip]

Archive with 7 entries (7 files):
- Figure_S1.pdf
- Figure_S2.pdf
- Suppl_Table_S1.xlsx
- Suppl_Table_S2.xlsx
- Suppl_Table_S3.xlsx
- Suppl_Table_S4.xlsx
- ~$Suppl_Table_S1.xlsx
