# Supplementary material for: Identification of Myelin Basic Protein Proximity Interactome Using TurboID Labeling Proteomics
Source: Cells. 2023 Mar 20;12(6):944. doi: 10.3390/cells12060944 (PMC10047773; doi:10.3390/cells12060944)
Supplement: Supplementary file 1 [file cells-12-00944-s001.zip › Suppl_Table_S1.xlsx]

## Sheet: Sample_annotations
MS.MS.sample.name	Biological.sample.name	Biological.sample.category	MS.MS.spectra.identified
032_20210528_ZR_P21-1	P21_Biotin	P21	4649
033_20210528_ZR_P21-2	P21_Biotin	P21	5471
034_20210528_ZR_P21-3	P21_Biotin	P21	5704
036_20210528_ZR_Turbo-1	tBL_Biotin	tBL	5064
036_20210528_ZR_Turbo-2	tBL_Biotin	tBL	5056
037_20210528_ZR_Turbo-3	tBL_Biotin	tBL	5695
039_20210528_ZR_MBP-1	MBP_Biotin	MBP	6407
040_20210528_ZR_MBP-2	MBP_Biotin	MBP	6199
041_20210528_ZR_MBP-3	MBP_Biotin	MBP	7220
043_20210528_ZR_Cit-1	CitMBP_Biotin	CitMBP	5781
044_20210528_ZR_Cit-2	CitMBP_Biotin	CitMBP	6464
045_20210528_ZR_Cit-3	CitMBP_Biotin	CitMBP	7686
054_20210528_ZR_ES-18	tBL_Flag	tBL	110
055_20210528_ZR_ES-19	tBL_Flag	tBL	67
056_20210528_ZR_ES-20	MBP_Flag	MBP	3224
057_20210528_ZR_ES-21	MBP_Flag	MBP	195
058_20210528_ZR_ES-22	MBP_Flag	MBP	2073
059_20210528_ZR_ES-23	CitMBP_Flag	CitMBP	3567
061_20210528_ZR_ES-25	P21_Flag	P21	199
062_20210528_ZR_ES-26	CitMBP_Flag	CitMBP	205
063_20210528_ZR_ES-27	P21_Flag	P21	2961
064_20210528_ZR_ES-28	P21_Flag	P21	2241

## Sheet: Protein_PivotTable
Protein.accession.numbers	Protein.name	Alternate.IDs	Gene.simbols	Gene.simbol	032_20210528_ZR_P21-1	033_20210528_ZR_P21-2	034_20210528_ZR_P21-3	036_20210528_ZR_Turbo-1	036_20210528_ZR_Turbo-2	037_20210528_ZR_Turbo-3	039_20210528_ZR_MBP-1	040_20210528_ZR_MBP-2	041_20210528_ZR_MBP-3	043_20210528_ZR_Cit-1	044_20210528_ZR_Cit-2	045_20210528_ZR_Cit-3	054_20210528_ZR_ES-18	055_20210528_ZR_ES-19	056_20210528_ZR_ES-20	057_20210528_ZR_ES-21	058_20210528_ZR_ES-22	059_20210528_ZR_ES-23	061_20210528_ZR_ES-25	062_20210528_ZR_ES-26	063_20210528_ZR_ES-27	064_20210528_ZR_ES-28
H6VRF8,H6VRG1,P04264	Cytokeratin-1 OS=Homo sapiens OX=9606 GN=KRT1 PE=3 SV=1		KRT1	KRT1	178.753	184.138	159.435	138.559	169.79	123.207	110.739	116.984	86.3249	207.489	91.5697	80.071	570.169	702.073	218.853	743.778	319.568	235.173	650.035	707.496	320.371	227.393
P35908	Keratin, type II cytoskeletal 2 epidermal OS=Homo sapiens OX=9606 GN=KRT2 PE=1 SV=2		KRT2	KRT2	91.0626	87.4116	82.4665	86.6963	116.295	72.2722	72.8062	65.1316	58.0928	124.764	76.4091	49.9806	677.075	585.061	226.149	462.348	236.367	215.392	590.941	497.159	334.933	187.162
A0A1B0GVI3	Keratin, type I cytoskeletal 10 OS=Homo sapiens OX=9606 GN=KRT10 PE=1 SV=2		KRT10	KRT10	73.356	83.8292	76.9688	75.0851	97.6876	62.6359	63.0171	60.0728	49.949	128.833	58.2165	43.3505	391.991	760.579	133.744	462.348	156.948	130.774	472.753	401.552	222.406	134.687
P35527	Keratin, type I cytoskeletal 9 OS=Homo sapiens OX=9606 GN=KRT9 PE=1 SV=3		KRT9	KRT9	94.4353	91.7105	70.7838	60.3777	82.9569	68.8307	60.5698	52.4847	43.4339	69.841	51.5458	41.3105	534.533	175.518	85.1097	402.042	122.911	149.455	177.282	401.552	121.794	104.951
P13647	Keratin, type II cytoskeletal 5 OS=Homo sapiens OX=9606 GN=KRT5 PE=1 SV=3		KRT5	KRT5	37.9428	42.9893	41.9205	31.737	41.0908	31.6621	30.5908	29.7202	19.5453	42.0402	24.2569	24.9903	285.084	526.555	71.7353	241.225	117.238	76.9256	216.678	191.215	121.794	92.7065
P02533	Keratin, type I cytoskeletal 14 OS=Homo sapiens OX=9606 GN=KRT14 PE=1 SV=4		KRT14	KRT14	53.963	60.9015	54.9777	40.2518	51.945	41.9867	31.8145	36.676	23.3457	81.3681	28.5018	27.0303	285.084	234.024	93.6207	241.225	113.456	105.498	256.074	191.215	140.328	124.192
P15924	Desmoplakin OS=Homo sapiens OX=9606 GN=DSP PE=1 SV=3		DSP	DSP	87.6899	49.4377	65.9732	27.8667	44.9673	35.1037	28.7554	26.5585	20.0882	37.2937	16.3734	21.4203	0	0	92.4048	60.3063	90.7649	100.003	59.0941	57.3645	177.395	152.179
P04259	Keratin, type II cytoskeletal 6B OS=Homo sapiens OX=9606 GN=KRT6B PE=1 SV=5		KRT6B	KRT6B	21.0793	27.2266	30.9249	16.2555	24.0343	18.5843	15.2954	17.0733	9.77263	34.5815	10.9156	19.8902	142.542	175.518	43.7707	140.715	49.1643	38.4628	157.584	95.6075	56.9254	66.4688
P07437,Q5SU16	Tubulin beta chain OS=Homo sapiens OX=9606 GN=TUBB PE=1 SV=2		TUBB	TUBB	37.9428	25.0771	27.4888	34.0592	27.1354	31.6621	30.5908	29.7202	28.232	35.9376	32.7468	27.5403	0	0	25.5329	0	28.364	83.5192	78.7921	19.1215	70.1639	87.4589
I3L4N8,P63261	Actin, cytoplasmic 2 OS=Homo sapiens OX=9606 GN=ACTG1 PE=1 SV=9		ACTG1	ACTG1	41.3155	34.3915	35.7355	36.3815	36.439	33.727	34.8735	31.6173	30.4037	35.2595	35.7789	28.0504	35.6355	0	18.2378	0	17.0184	27.4734	59.0941	38.243	33.0962	57.7229
A0A075B6Z2,A0N4V7	T cell receptor alpha joining 56 (Fragment) OS=Homo sapiens OX=9606 GN=TRAJ56 PE=4 SV=1		TRAJ56,Tcr-alpha	TRAJ56	0.843173	2.86595	1.37444	1.54815	2.3259	1.37661	1.83545	1.89704	1.62877	1.35614	1.81926	1.53002	106.907	292.531	6.07926	80.4084	7.56374	5.49469	19.698	133.851	9.26692	5.24754
A0A0G2JIW1,A8K5I0,P0DMV8,P0DMV9	Heat shock 70 kDa protein 1B OS=Homo sapiens OX=9606 GN=HSPA1B PE=1 SV=1		HSPA1A,HSPA1B	HSPA1A	50.5904	43.7058	43.2949	35.6074	37.9896	40.6101	35.4854	44.2642	42.891	46.7867	49.7266	38.7605	0	0	30.3963	20.1021	37.8187	23.0777	19.698	0	14.5623	22.7393
P08779	Keratin, type I cytoskeletal 16 OS=Homo sapiens OX=9606 GN=KRT16 PE=1 SV=4		KRT16	KRT16	17.7066	22.9276	29.5505	13.1593	17.0566	11.0129	11.0127	10.1175	8.14386	25.0885	9.70275	12.7502	35.6355	58.5061	47.4183	80.4084	51.0553	36.2649	19.698	38.243	56.9254	55.9737
Q86YZ3	Hornerin OS=Homo sapiens OX=9606 GN=HRNR PE=1 SV=2		HRNR	HRNR	13.4908	15.7627	13.0572	14.7074	10.8542	9.6363	13.46	6.9558	6.51508	18.3078	11.522	5.10006	106.907	0	25.5329	80.4084	35.9278	42.8586	19.698	133.851	34.42	43.7295
F6KPG5,P02768	Albumin (Fragment) OS=Homo sapiens OX=9606 PE=2 SV=1		ALB	ALB	16.8635	17.9122	19.9294	18.5778	25.5848	17.2077	14.0718	13.9116	7.60093	88.8269	7.27706	8.1601	35.6355	58.5061	25.5329	60.3063	68.0737	23.0777	59.0941	0	14.5623	24.4885
P08670,V9HWE1	Vimentin OS=Homo sapiens OX=9606 GN=VIM PE=1 SV=4		HEL113,VIM	HEL113	19.393	13.6133	12.37	32.5111	24.8096	33.727	24.4727	28.4555	24.4316	22.3762	28.5018	21.9303	35.6355	117.012	4.86341	40.2042	3.78187	13.1872	19.698	38.243	23.8292	34.9836
P81605	Dermcidin OS=Homo sapiens OX=9606 GN=DCD PE=1 SV=2		DCD	DCD	10.9612	10.7473	10.9955	15.4815	18.6072	9.6363	9.17725	10.1175	5.97216	10.171	7.27706	8.1601	106.907	0	13.3744	100.51	18.9094	18.6819	39.3961	133.851	21.1815	22.7393
A0A024RD80,P08238	Heat shock protein 90kDa alpha (Cytosolic), class B member 1, isoform CRA_a OS=Homo sapiens OX=9606 GN=HSP90AB1 PE=3 SV=1		HSP90AB1	HSP90AB1	26.1383	36.5409	32.9866	23.9963	26.3601	30.9738	35.4854	40.4701	35.29	44.0744	38.811	40.8005	0	0	12.1585	0	13.2365	37.3639	0	0	45.0108	54.2245
Q02413	Desmoglein-1 OS=Homo sapiens OX=9606 GN=DSG1 PE=1 SV=2		DSG1	DSG1	10.9612	17.9122	15.8061	12.3852	16.2813	11.0129	8.56543	10.1175	5.42924	8.81488	6.67064	6.12008	35.6355	0	40.1231	20.1021	41.6006	41.7596	59.0941	76.486	43.6869	33.2344
B3KT06,P68363	Tubulin alpha chain OS=Homo sapiens OX=9606 PE=2 SV=1		TUBA1B	TUBA1B	23.6088	19.3452	18.555	23.2222	22.4837	18.5843	20.1899	19.6027	20.6311	21.6982	24.8633	21.4203	0	0	18.2378	0	18.9094	41.7596	39.3961	0	39.7154	20.9901
B2R4R0,P62805	Histone H4 OS=Homo sapiens OX=9606 GN=HIST1H4J PE=2 SV=1		HIST1H4L,H4C1	HIST1H4L	18.5498	17.9122	21.3039	27.0926	24.0343	22.0258	18.9663	17.0733	17.9165	36.6157	16.3734	23.4603	0	0	34.0439	20.1021	35.9278	10.9894	39.3961	0	7.94308	10.4951
P11142,V9HW22	Heat shock cognate 71 kDa protein OS=Homo sapiens OX=9606 GN=HSPA8 PE=1 SV=1		HEL-S-72p,HSPA8	HEL-S-72p	37.0996	25.7936	28.8633	27.0926	26.3601	27.5323	22.0254	27.1909	24.4316	32.5472	24.8633	23.9703	0	0	13.3744	0	18.9094	12.0883	0	0	15.8862	22.7393
A0A024R4F1,P06733	2-phospho-D-glycerate hydro-lyase OS=Homo sapiens OX=9606 GN=HEL-S-17 PE=2 SV=1		HEL-S-17,ENO1	HEL-S-17	31.1974	22.9276	23.3655	23.2222	24.0343	26.1557	18.9663	25.9262	21.174	33.2253	27.289	22.9503	0	0	2.43171	0	3.78187	1.09894	59.0941	0	6.61923	12.2442
Q8N1N4	Keratin, type II cytoskeletal 78 OS=Homo sapiens OX=9606 GN=KRT78 PE=1 SV=2		KRT78	KRT78	10.9612	12.1803	10.3083	6.96666	9.30358	11.0129	5.50635	6.32345	5.97216	8.81488	5.45779	5.61007	35.6355	58.5061	24.3171	20.1021	26.4731	24.1766	0	19.1215	55.6015	19.241
A0A024R1X8,A0A0S2Z487,P14923	Junction plakoglobin OS=Homo sapiens OX=9606 GN=JUP PE=3 SV=1		JUP	JUP	22.7657	17.1957	21.3039	8.51481	14.7307	16.5194	7.95362	10.7499	8.68678	10.171	6.67064	7.14009	0	0	26.7488	20.1021	37.8187	27.4734	19.698	0	50.3062	43.7295
P52272,P52272-2	Heterogeneous nuclear ribonucleoprotein M OS=Homo sapiens OX=9606 GN=HNRNPM PE=1 SV=3		HNRNPM	HNRNPM	15.1771	12.8968	11.6828	11.6111	9.30358	7.57138	17.1309	18.9704	18.4594	15.5956	16.3734	16.8302	0	0	41.339	0	51.0553	40.6607	0	19.1215	13.2385	17.4918
P06576,V9HW31	ATP synthase subunit beta, mitochondrial OS=Homo sapiens OX=9606 GN=ATP5F1B PE=1 SV=3		HEL-S-271,ATP5F1B	HEL-S-271	24.452	16.4792	16.4933	16.2555	16.2813	14.4544	15.9072	16.441	13.0302	14.9175	17.5862	11.2201	0	0	15.8061	0	13.2365	37.3639	19.698	0	30.4485	43.7295
B2RDW1,P62979,Q5RKT7	40S ribosomal protein S27a OS=Homo sapiens OX=9606 GN=HEL112 PE=2 SV=1		RPS27A	RPS27A	16.8635	17.9122	15.8061	17.0296	16.2813	15.1428	15.9072	14.5439	11.9443	16.2736	16.9798	12.2402	0	0	26.7488	40.2042	11.3456	14.2862	19.698	19.1215	18.5338	15.7426
P01040	Cystatin-A OS=Homo sapiens OX=9606 GN=CSTA PE=1 SV=1		CSTA	CSTA	9.2749	10.0308	9.6211	12.3852	13.9554	10.3246	6.72998	8.22049	5.42924	7.45874	6.67064	3.57004	35.6355	0	13.3744	40.2042	9.45468	7.69256	39.3961	57.3645	11.9146	19.241
A0A384N6H1,P13639	Epididymis secretory sperm binding protein OS=Homo sapiens OX=9606 PE=2 SV=1		EEF2	EEF2	30.3542	28.6595	22.6783	19.3518	17.0566	21.3375	23.249	32.2496	25.5174	22.3762	38.2046	30.6004	0	0	1.21585	0	1.89094	3.29681	0	0	7.94308	10.4951
P25705,V9HW26	ATP synthase subunit alpha, mitochondrial OS=Homo sapiens OX=9606 GN=ATP5F1A PE=1 SV=1		HEL-S-123m,ATP5F1A	HEL-S-123m	20.2361	15.0463	12.37	13.9333	13.9554	13.0778	13.46	13.9116	11.9443	19.664	14.5541	12.2402	0	0	12.1585	0	9.45468	28.5724	19.698	19.1215	25.1531	34.9836
A0A024R384,A8MZH3,P02686,P02686-5	Myelin basic protein OS=Homo sapiens OX=9606 GN=MBP PE=3 SV=1		MBP	MBP	0	0	0	0	0	0	25.0845	28.4555	23.3457	8.81488	13.9477	10.2001	0	0	69.3036	20.1021	69.9646	28.5724	0	19.1215	1.32385	0
A0A024R3X4,A0A7I2V599,P10809	60 kDa chaperonin (Fragment) OS=Homo sapiens OX=9606 GN=HSPD1 PE=2 SV=1		HSPD1	HSPD1	16.8635	17.9122	18.555	19.3518	16.2813	20.6492	15.2954	22.7644	16.2877	18.9859	21.2248	15.8102	0	0	4.86341	0	7.56374	15.3851	0	19.1215	15.8862	24.4885
Q00839	Heterogeneous nuclear ribonucleoprotein U OS=Homo sapiens OX=9606 GN=HNRNPU PE=1 SV=6		HNRNPU	HNRNPU	11.8044	15.0463	13.0572	12.3852	13.9554	15.1428	15.2954	15.8086	9.2297	13.5614	12.1284	10.7101	0	0	20.6695	20.1021	15.1275	21.9787	19.698	38.243	2.64769	8.74589
P21333,P21333-2	Filamin-A OS=Homo sapiens OX=9606 GN=FLNA PE=1 SV=4		FLNA	FLNA	3.37269	7.88137	6.87221	54.1852	52.7203	44.74	19.5781	13.2793	19.5453	23.7324	26.0761	24.9903	0	0	1.21585	0	1.89094	1.09894	0	0	1.32385	0
P50990,Q53HU0	T-complex protein 1 subunit theta OS=Homo sapiens OX=9606 GN=CCT8 PE=1 SV=4		CCT8	CCT8	23.6088	20.0617	17.8677	25.5444	24.0343	28.9089	23.249	30.9849	21.174	31.1911	24.2569	24.4803	0	0	0	0	1.89094	0	0	0	0	1.74918
B2CIS9,P31944	Caspase 14, apoptosis-related cysteine peptidase OS=Homo sapiens OX=9606 GN=CASP14 PE=2 SV=1		CASP14	CASP14	7.58855	5.01542	5.49777	4.64444	6.20239	4.81815	3.05908	3.16173	1.08585	0.678068	1.21284	1.02001	0	0	25.5329	40.2042	28.364	27.4734	39.3961	38.243	26.4769	20.9901
A0A0S2Z4Z9,A0A7I2V5Y7,A8K525,Q15233	Non-POU domain containing octamer-binding isoform 1 (Fragment) OS=Homo sapiens OX=9606 GN=NONO PE=2 SV=1		NONO	NONO	13.4908	10.7473	10.9955	9.28888	10.8542	13.0778	10.4009	17.0733	11.9443	12.2052	10.9156	9.69012	0	0	31.6122	20.1021	30.255	42.8586	0	0	6.61923	10.4951
A0A024R3T8,P09874	Poly [ADP-ribose] polymerase OS=Homo sapiens OX=9606 GN=PARP1 PE=3 SV=1		PARP1	PARP1	17.7066	21.4947	21.9911	17.8037	14.7307	23.4024	19.5781	20.2351	17.9165	17.6298	28.5018	24.4803	0	0	9.72682	0	7.56374	9.89044	0	0	2.64769	6.99671
P04075,V9HWN7	Fructose-bisphosphate aldolase A OS=Homo sapiens OX=9606 GN=ALDOA PE=1 SV=2		HEL-S-87p,ALDOA	HEL-S-87p	23.6088	22.2111	20.6166	20.1259	19.3825	19.9609	23.8608	22.1321	22.8028	24.4104	24.8633	21.4203	0	0	2.43171	0	0	1.09894	0	0	1.32385	10.4951
L0R5A1	Alternative protein CSF2RB OS=Homo sapiens OX=9606 GN=CSF2RB PE=4 SV=1		CSF2RB	CSF2RB	2.52952	2.86595	2.06166	2.32222	2.3259	2.75323	1.22363	1.89704	2.17169	2.0342	2.42569	1.53002	71.2711	58.5061	1.21585	40.2042	5.67281	3.29681	19.698	38.243	3.97154	3.49836
P14618,V9HWB8	Pyruvate kinase PKM OS=Homo sapiens OX=9606 GN=PKM PE=1 SV=4		PKM,HEL-S-30	PKM	34.5701	17.9122	18.555	13.9333	11.6295	13.7661	18.3545	18.338	13.5731	17.6298	27.8954	16.3202	0	0	4.86341	0	0	14.2862	0	0	9.26692	12.2442
P05089	Arginase-1 OS=Homo sapiens OX=9606 GN=ARG1 PE=1 SV=2		ARG1	ARG1	1.68635	2.86595	4.12333	1.54815	3.10119	4.12984	1.22363	1.89704	1.62877	0.678068	1.21284	1.53002	71.2711	0	9.72682	40.2042	17.0184	12.0883	19.698	38.243	17.21	8.74589
A0A024RAZ7,A0A024RB53,P09651,P09651-2	Helix-destabilizing protein OS=Homo sapiens OX=9606 GN=HNRPA1 PE=4 SV=1		HNRPA1,HNRNPA1	HNRPA1	19.393	15.7627	15.8061	12.3852	13.9554	13.0778	29.979	29.7202	33.6613	21.6982	16.3734	18.8702	0	0	3.64756	0	5.67281	4.39575	0	0	1.32385	1.74918
Q04695	Keratin, type I cytoskeletal 17 OS=Homo sapiens OX=9606 GN=KRT17 PE=1 SV=2		KRT17	KRT17	6.74538	5.73191	8.93387	6.96666	5.42709	6.88307	1.83545	6.32345	1.08585	7.45874	2.42569	9.18011	0	0	15.8061	0	17.0184	17.583	98.4902	0	17.21	17.4918
Q5D862	Filaggrin-2 OS=Homo sapiens OX=9606 GN=FLG2 PE=1 SV=1		FLG2	FLG2	5.90221	7.16489	6.18499	4.64444	6.97769	4.81815	4.89453	2.52938	2.17169	8.81488	4.85137	4.08005	0	0	21.8853	0	13.2365	20.8798	19.698	19.1215	64.8685	29.736
P04406,V9HVZ4	Glyceraldehyde-3-phosphate dehydrogenase OS=Homo sapiens OX=9606 GN=GAPDH PE=1 SV=3		HEL-S-162eP,GAPDH	HEL-S-162eP	19.393	17.1957	13.0572	16.2555	12.4048	12.3895	17.1309	15.8086	13.5731	21.6982	18.1926	13.7702	0	0	10.9427	0	13.2365	7.69256	0	0	15.8862	10.4951
A0A4D5RAC7,A0A4D5RAC9,P68104,Q53HM9,Q53HQ7,Q5VTE0,Q6IPN6,Q6IPS9,Q6IPT9	Tr-type G domain-containing protein OS=Homo sapiens OX=9606 PE=4 SV=1		EEF1A1,EEF1A1P5	EEF1A1	16.0203	13.6133	13.0572	13.1593	15.506	13.7661	13.46	14.5439	10.3156	14.2394	13.9477	10.7101	0	0	6.07926	0	3.78187	9.89044	39.3961	0	9.26692	17.4918
Q5T749	Keratinocyte proline-rich protein OS=Homo sapiens OX=9606 GN=KPRP PE=1 SV=1		KPRP	KPRP	9.2749	10.0308	8.93387	8.51481	11.6295	7.57138	6.11817	6.9558	5.42924	10.171	7.27706	5.61007	0	0	27.9646	0	24.5822	10.9894	19.698	19.1215	31.7723	15.7426
A0A7I2V3F3,A0A7I2V428,C9JLB1,P19338	Nucleolin OS=Homo sapiens OX=9606 GN=NCL PE=1 SV=1		NCL	NCL	10.1181	15.0463	12.37	19.3518	13.1801	15.1428	16.519	16.441	15.2019	11.5272	10.9156	13.2602	0	0	27.9646	0	26.4731	10.9894	0	0	0	3.49836
P23396	40S ribosomal protein S3 OS=Homo sapiens OX=9606 GN=RPS3 PE=1 SV=2		RPS3	RPS3	19.393	12.8968	11.6828	7.74074	15.506	8.94799	17.1309	8.85284	11.9443	6.78068	11.522	12.7502	0	0	19.4536	0	17.0184	24.1766	0	0	11.9146	17.4918
Q4VCS5	Angiomotin OS=Homo sapiens OX=9606 GN=AMOT PE=1 SV=1		AMOT	AMOT	2.52952	8.59786	4.81055	26.3185	28.686	27.5323	20.8018	17.0733	19.0023	21.6982	33.3532	18.3602	0	0	0	0	1.89094	4.39575	0	0	0	0
K9JA46,P07900,P07900-2	Epididymis luminal secretory protein 52 OS=Homo sapiens OX=9606 GN=EL52 PE=2 SV=1		EL52,HSP90AA1	EL52	13.4908	15.0463	16.4933	11.6111	10.8542	11.7012	18.3545	17.7057	15.7448	14.9175	20.6183	19.8902	0	0	2.43171	0	1.89094	8.7915	0	0	13.2385	13.9934
P61247,Q6NXR8	40S ribosomal protein S3a OS=Homo sapiens OX=9606 GN=RPS3A PE=1 SV=2		RPS3A	RPS3A	12.6476	11.4638	8.93387	14.7074	13.1801	9.6363	13.46	7.58814	10.8585	6.78068	8.4899	10.7101	0	0	25.5329	0	28.364	23.0777	0	0	6.61923	10.4951
I0B0K8,P20930	Truncated profilaggrin OS=Homo sapiens OX=9606 GN=FLG PE=4 SV=1		FLG	FLG	7.58855	3.58244	13.7444	6.19259	13.9554	11.7012	3.05908	8.85284	2.17169	4.74647	1.81926	2.04003	0	0	23.1012	0	28.364	18.6819	0	0	47.6585	24.4885
P78371,V9HW96	T-complex protein 1 subunit beta OS=Homo sapiens OX=9606 GN=CCT2 PE=1 SV=4		HEL-S-100n,CCT2	HEL-S-100n	21.9225	15.0463	13.7444	14.7074	13.1801	15.8311	14.0718	19.6027	14.116	17.6298	20.0119	17.8502	0	0	1.21585	0	0	4.39575	0	0	3.97154	12.2442
Q08554,Q08554-2,Q9HB00	Desmocollin-1 OS=Homo sapiens OX=9606 GN=DSC1 PE=1 SV=2		DSC1	DSC1	5.90221	8.59786	8.93387	5.41852	7.75298	7.57138	4.28272	5.05876	3.80047	6.10261	4.85137	2.55003	0	0	18.2378	40.2042	17.0184	14.2862	19.698	0	25.1531	13.9934
P61978-3	Isoform 3 of Heterogeneous nuclear ribonucleoprotein K OS=Homo sapiens OX=9606 GN=HNRNPK		HNRNPK	HNRNPK	18.5498	11.4638	13.7444	10.837	10.8542	13.7661	22.6372	29.0879	25.5174	18.3078	18.1926	15.8102	0	0	4.86341	0	1.89094	2.19787	0	0	0	0
A0A140VK00,P25311	Testicular tissue protein Li 227 OS=Homo sapiens OX=9606 PE=2 SV=1		AZGP1	AZGP1	3.37269	3.58244	4.12333	3.87037	4.65179	9.6363	9.17725	5.69111	1.62877	2.0342	1.81926	2.55003	35.6355	0	21.8853	20.1021	20.8003	8.7915	0	19.1215	17.21	19.241
A0A024R5Z7,H0YMW4,P07355,P07355-2,V9HW65	Annexin OS=Homo sapiens OX=9606 GN=ANXA2 PE=2 SV=1		ANXA2,HEL-S-270	ANXA2	9.2749	6.4484	9.6211	6.19259	6.97769	5.50646	5.50635	3.79407	4.88631	2.71227	2.42569	2.55003	0	0	24.3171	20.1021	37.8187	24.1766	0	0	23.8292	13.9934
P49327	Fatty acid synthase OS=Homo sapiens OX=9606 GN=FASN PE=1 SV=3		FASN	FASN	16.0203	19.3452	15.1189	13.1593	12.4048	12.3895	21.4136	14.5439	22.8028	16.9517	24.8633	18.3602	0	0	0	0	0	0	0	0	1.32385	0
A0A024RBE7,P42167	Thymopoietin, isoform CRA_c OS=Homo sapiens OX=9606 GN=TMPO PE=3 SV=1		TMPO	TMPO	12.6476	10.0308	10.9955	15.4815	18.6072	17.2077	17.1309	25.2938	22.2599	23.0543	20.0119	15.8102	0	0	0	0	0	0	0	0	0	0
A0A024RCJ2,P06899	Histone H2B OS=Homo sapiens OX=9606 GN=HIST1H2BJ PE=3 SV=1		HIST1H2BJ,H2BC11	HIST1H2BJ	12.6476	12.1803	11.6828	13.9333	10.8542	12.3895	11.0127	10.1175	9.77263	16.9517	7.27706	9.69012	0	0	14.5902	0	13.2365	5.49469	19.698	0	5.29539	1.74918
A0A024RCX5,P38936	Cyclin-dependent kinase inhibitor 1A (P21, Cip1), isoform CRA_a OS=Homo sapiens OX=9606 GN=CDKN1A PE=3 SV=1		CDKN1A	CDKN1A	37.0996	25.0771	19.9294	0.774074	0.775298	0.688307	0	0.632345	0.542924	1.35614	1.81926	0	0	0	0	0	0	0	19.698	0	34.42	50.7262
E7EVA0	Microtubule-associated protein OS=Homo sapiens OX=9606 GN=MAP4 PE=1 SV=1		MAP4	MAP4	3.37269	6.4484	5.49777	30.9629	26.3601	24.0907	14.0718	13.9116	12.4872	10.171	20.6183	14.2802	0	0	0	0	0	0	0	0	0	0
B3KX11,P49368,Q59H77	T-complex protein 1 subunit gamma OS=Homo sapiens OX=9606 PE=2 SV=1		CCT3	CCT3	13.4908	13.6133	12.37	10.837	11.6295	15.1428	12.8481	17.7057	11.4014	12.2052	15.1605	12.7502	0	0	1.21585	0	1.89094	4.39575	0	0	6.61923	8.74589
P00338,P00338-3,V9HWB9	L-lactate dehydrogenase A chain OS=Homo sapiens OX=9606 GN=LDHA PE=1 SV=2		HEL-S-133P,LDHA	HEL-S-133P	20.2361	16.4792	14.4316	15.4815	16.2813	11.0129	15.9072	10.7499	13.5731	12.8833	13.3413	15.8102	0	0	1.21585	0	0	1.09894	0	0	1.32385	1.74918
P48668	Keratin, type II cytoskeletal 6C OS=Homo sapiens OX=9606 GN=KRT6C PE=1 SV=3		KRT6C	KRT6C	3.37269	2.86595	3.43611	2.32222	3.10119	2.75323	1.83545	1.89704	1.62877	3.39034	1.81926	2.55003	0	0	7.29512	40.2042	7.56374	8.7915	39.3961	19.1215	10.5908	13.9934
Q6UWP8	Suprabasin OS=Homo sapiens OX=9606 GN=SBSN PE=1 SV=2		SBSN	SBSN	13.4908	11.4638	11.6828	4.64444	12.4048	13.0778	6.11817	8.22049	4.34339	6.78068	4.85137	4.08005	0	0	10.9427	0	9.45468	18.6819	0	0	18.5338	17.4918
A3R0T8,P10412,Q4VB24	Histone 1, H1e OS=Homo sapiens OX=9606 GN=HIST1H1E PE=2 SV=1		HIST1H1E,H1-4	HIST1H1E	4.21586	12.1803	8.93387	26.3185	17.8319	19.2726	9.78907	7.58814	1.08585	15.5956	9.70275	9.69012	0	0	7.29512	0	13.2365	9.89044	0	0	0	3.49836
F5H2F4,P11586,V9GYY3	C-1-tetrahydrofolate synthase, cytoplasmic OS=Homo sapiens OX=9606 GN=MTHFD1 PE=1 SV=2		MTHFD1	MTHFD1	10.1181	11.4638	8.24665	10.837	9.30358	10.3246	11.6245	12.0146	10.3156	10.8491	15.1605	9.69012	0	0	0	0	0	8.7915	0	0	18.5338	17.4918
A0A5F9ZHM4,P07195,Q5U077	L-lactate dehydrogenase OS=Homo sapiens OX=9606 GN=LDHB PE=1 SV=1		LDHB	LDHB	17.7066	15.0463	13.7444	16.2555	13.1801	13.7661	12.8481	14.5439	13.5731	11.5272	12.1284	15.8102	0	0	0	0	0	0	0	0	0	1.74918
P17844,P17844-2	Probable ATP-dependent RNA helicase DDX5 OS=Homo sapiens OX=9606 GN=DDX5 PE=1 SV=1		DDX5	DDX5	5.90221	7.88137	7.55943	8.51481	9.30358	8.25969	11.0127	10.7499	11.4014	12.2052	11.522	8.67011	0	0	19.4536	0	20.8003	12.0883	0	0	1.32385	3.49836
Q0KKI6	Immunoblobulin light chain (Fragment) OS=Homo sapiens OX=9606 PE=1 SV=1				5.05904	3.58244	7.55943	3.09629	6.97769	3.44154	1.83545	1.89704	0	6.10261	0.606422	0.510006	35.6355	0	10.9427	20.1021	15.1275	9.89044	0	19.1215	6.61923	8.74589
Q0IIN1,Q7Z794	Keratin 77 OS=Homo sapiens OX=9606 GN=KRT77 PE=1 SV=1		KRT77	KRT77	0	4.29893	5.49777	5.41852	6.20239	0.688307	0.611817	0.632345	3.80047	5.42454	0.606422	1.02001	0	58.5061	15.8061	0	15.1275	8.7915	0	0	29.1246	5.24754
A0A0S2Z4Z0,Q96PK6	RNA binding motif protein 14 isoform 1 (Fragment) OS=Homo sapiens OX=9606 GN=RBM14 PE=2 SV=1		RBM14	RBM14	12.6476	10.7473	10.9955	5.41852	6.20239	6.19476	13.46	17.0733	15.2019	14.9175	15.767	10.2001	0	0	4.86341	0	9.45468	7.69256	0	0	1.32385	1.74918
P49411	Elongation factor Tu, mitochondrial OS=Homo sapiens OX=9606 GN=TUFM PE=1 SV=2		TUFM	TUFM	11.8044	12.8968	7.55943	6.96666	7.75298	9.6363	11.0127	10.7499	13.0302	6.78068	10.3092	8.1601	0	0	8.51097	0	5.67281	10.9894	0	0	7.94308	12.2442
E7DVW5,Q01469	Fatty acid binding protein 5 (Psoriasis-associated) OS=Homo sapiens OX=9606 GN=FABP5 PE=3 SV=1		FABP5	FABP5	11.8044	7.88137	15.1189	7.74074	10.8542	11.7012	3.6709	7.58814	2.17169	2.0342	3.63853	3.57004	0	0	12.1585	0	5.67281	15.3851	0	0	15.8862	24.4885
A8K7F6,P60842	RNA helicase OS=Homo sapiens OX=9606 PE=2 SV=1		EIF4A1	EIF4A1	11.8044	10.7473	9.6211	11.6111	10.8542	8.94799	11.0127	9.48518	10.8585	10.8491	9.09632	9.18011	0	0	2.43171	0	1.89094	8.7915	0	0	6.61923	13.9934
A0A384N5Z8,P23246,Q86VG2	Epididymis secretory sperm binding protein OS=Homo sapiens OX=9606 PE=2 SV=1		SFPQ	SFPQ	5.90221	6.4484	6.18499	3.09629	1.5506	4.81815	6.11817	12.0146	7.60093	2.0342	7.88348	6.63008	0	0	19.4536	20.1021	17.0184	16.4841	0	0	5.29539	6.99671
Q12906-7	Isoform 7 of Interleukin enhancer-binding factor 3 OS=Homo sapiens OX=9606 GN=ILF3		ILF3	ILF3	4.21586	6.4484	8.24665	10.837	8.52828	11.7012	7.3418	8.22049	5.97216	2.71227	5.45779	10.2001	0	0	20.6695	0	24.5822	18.6819	0	0	0	1.74918
A0A7I2V5S2	Nucleophosmin OS=Homo sapiens OX=9606 GN=NPM1 PE=1 SV=1		NPM1	NPM1	11.8044	10.0308	8.24665	13.1593	6.97769	6.19476	12.8481	7.58814	7.05801	12.2052	10.9156	9.18011	0	0	3.64756	0	3.78187	8.7915	0	19.1215	0	3.49836
A0A024R1A3,P22314,P22314-2	Ubiquitin-activating enzyme E1 OS=Homo sapiens OX=9606 GN=UBE1 PE=2 SV=1		UBE1,UBA1	UBE1	13.4908	19.3452	12.37	11.6111	6.97769	12.3895	12.8481	15.1763	11.4014	9.49295	16.3734	12.7502	0	0	0	0	0	0	0	0	0	0
A0A024RDL1,B2R9K8,P40227,Q59ET3	Chaperonin containing TCP1, subunit 6A (Zeta 1), isoform CRA_a OS=Homo sapiens OX=9606 GN=CCT6A PE=3 SV=1		CCT6A	CCT6A	13.4908	10.0308	11.6828	6.19259	9.30358	13.7661	9.17725	14.5439	10.3156	10.171	14.5541	12.7502	0	0	0	0	0	6.59362	0	0	1.32385	6.99671
D3DSM4,D3DSM5,P39060,P39060-1,P39060-2	Collagen, type XVIII, alpha 1, isoform CRA_d OS=Homo sapiens OX=9606 GN=COL18A1 PE=4 SV=1		COL18A1	COL18A1	0.843173	1.43298	1.37444	0	0	0.688307	0.611817	0.632345	0	1.35614	0.606422	0	35.6355	58.5061	1.21585	0	0	1.09894	19.698	19.1215	2.64769	3.49836
P00558,V9HWF4	Phosphoglycerate kinase 1 OS=Homo sapiens OX=9606 GN=PGK1 PE=1 SV=3		PGK1,HEL-S-68p	PGK1	15.1771	13.6133	11.6828	11.6111	10.8542	10.3246	15.9072	12.6469	14.6589	6.78068	13.9477	11.7301	0	0	0	0	0	0	0	0	0	0
Q59GY2	60S ribosomal protein L4 (Fragment) OS=Homo sapiens OX=9606 PE=2 SV=1				5.05904	7.88137	6.18499	12.3852	11.6295	15.1428	9.78907	9.48518	7.60093	3.39034	6.67064	10.7101	0	0	13.3744	0	15.1275	12.0883	0	0	0	1.74918
A0A494C0J7,Q08188	TGc domain-containing protein OS=Homo sapiens OX=9606 PE=3 SV=1		TGM3	TGM3	7.58855	5.73191	4.81055	3.87037	6.20239	4.12984	2.44727	3.16173	1.08585	0	3.63853	0.510006	0	0	21.8853	0	22.6912	16.4841	0	0	26.4769	12.2442
Q9NZI8	Insulin-like growth factor 2 mRNA-binding protein 1 OS=Homo sapiens OX=9606 GN=IGF2BP1 PE=1 SV=2		IGF2BP1	IGF2BP1	10.1181	8.59786	8.93387	6.96666	6.97769	7.57138	7.3418	9.48518	5.97216	5.42454	10.9156	7.6501	0	0	13.3744	0	13.2365	17.583	0	0	1.32385	0
P11021,V9HWB4	Endoplasmic reticulum chaperone BiP OS=Homo sapiens OX=9606 GN=HSPA5 PE=1 SV=2		HEL-S-89n,HSPA5	HEL-S-89n	10.9612	7.88137	10.3083	10.837	6.97769	11.7012	7.95362	10.7499	8.14386	10.8491	11.522	7.6501	0	0	3.64756	0	5.67281	2.19787	0	0	3.97154	8.74589
A0A384N6C2,A0A7I2V2T3,H0Y4R1,P12268	Inosine-5'-monophosphate dehydrogenase OS=Homo sapiens OX=9606 GN=IMPDH PE=2 SV=1		IMPDH2,IMPDH	IMPDH2	13.4908	8.59786	9.6211	9.28888	8.52828	11.0129	9.17725	12.6469	12.4872	9.49295	13.9477	11.7301	0	0	1.21585	0	0	0	0	0	2.64769	3.49836
P62424	60S ribosomal protein L7a OS=Homo sapiens OX=9606 GN=RPL7A PE=1 SV=2		RPL7A	RPL7A	10.1181	8.59786	6.87221	7.74074	9.30358	8.94799	11.6245	4.42642	5.97216	3.39034	4.24495	9.69012	0	0	12.1585	0	13.2365	10.9894	0	0	3.97154	5.24754
A0A024R1N4,P12956	ATP-dependent DNA helicase 2 subunit 1 OS=Homo sapiens OX=9606 GN=XRCC6 PE=3 SV=1		XRCC6	XRCC6	11.8044	10.7473	10.9955	6.96666	6.97769	11.7012	14.6836	13.2793	13.5731	9.49295	12.7349	12.7502	0	0	0	0	0	0	0	0	0	0
D9YZU5,P68871	Beta-globin OS=Homo sapiens OX=9606 GN=HBB PE=3 SV=1		HBB	HBB	1.68635	3.58244	3.43611	2.32222	3.87649	3.44154	2.44727	2.52938	2.17169	0.678068	1.81926	1.53002	71.2711	0	4.86341	0	5.67281	2.19787	0	19.1215	2.64769	0
A0A0S2Z471	Creatine kinase (Fragment) OS=Homo sapiens OX=9606 GN=CKB PE=2 SV=1		CKB	CKB	4.21586	5.73191	4.12333	6.19259	6.20239	6.88307	5.50635	4.42642	5.42924	4.06841	4.85137	5.61007	0	0	0	0	0	10.9894	19.698	19.1215	7.94308	13.9934
A0A7I2V351,A0A7I2V487,A0A7I2YQE1,A8K7D9,P52292,Q7Z726	Importin subunit alpha OS=Homo sapiens OX=9606 GN=KPNA2 PE=1 SV=1		KPNA2	KPNA2	7.58855	3.58244	4.81055	6.19259	6.20239	6.19476	4.89453	6.32345	5.97216	8.13681	5.45779	6.63008	0	0	7.29512	0	9.45468	13.1872	0	0	13.2385	17.4918
Q9NZT1	Calmodulin-like protein 5 OS=Homo sapiens OX=9606 GN=CALML5 PE=1 SV=2		CALML5	CALML5	7.58855	5.01542	7.55943	7.74074	8.52828	6.19476	4.28272	5.05876	3.25754	5.42454	5.45779	1.53002	0	0	12.1585	0	11.3456	8.7915	0	0	13.2385	17.4918
A0A0S2Z4A5,B2RBA6,P33993	DNA replication licensing factor MCM7 (Fragment) OS=Homo sapiens OX=9606 GN=MCM7 PE=2 SV=1		MCM7	MCM7	1.68635	3.58244	2.74888	2.32222	3.10119	3.44154	4.89453	3.16173	2.71462	1.35614	6.06422	7.14009	0	0	8.51097	0	7.56374	16.4841	19.698	0	14.5623	20.9901
P22234,P22234-2	Multifunctional protein ADE2 OS=Homo sapiens OX=9606 GN=PAICS PE=1 SV=3		PAICS	PAICS	13.4908	10.7473	8.93387	10.837	13.1801	9.6363	11.6245	10.7499	10.8585	8.13681	11.522	9.69012	0	0	0	0	0	0	0	0	0	0
P15880	40S ribosomal protein S2 OS=Homo sapiens OX=9606 GN=RPS2 PE=1 SV=2		RPS2	RPS2	6.74538	7.88137	8.24665	8.51481	7.75298	5.50646	6.72998	5.69111	7.05801	7.45874	4.24495	6.12008	0	0	8.51097	20.1021	5.67281	9.89044	0	0	1.32385	1.74918
A0A0K2BMD8,A0A1S5UZ39,A0A385HVZ2,A0A385HW02,A0A385HW21,A0A385HW63,D1MGQ2,E9M4D4,I1VZV6,P69905,Q4ZGM8,U6A216	Mutant hemoglobin alpha 2 globin chain OS=Homo sapiens OX=9606 GN=HBA2 PE=3 SV=1		HBA1,HBA2,HBA1;	HBA1	0	0	0	0	0	0	0.611817	0	0	1.35614	0.606422	0.510006	71.2711	0	3.64756	20.1021	5.67281	2.19787	19.698	0	0	3.49836
Q8NC51	Plasminogen activator inhibitor 1 RNA-binding protein OS=Homo sapiens OX=9606 GN=SERBP1 PE=1 SV=2		SERBP1	SERBP1	4.21586	2.14947	2.06166	23.2222	19.3825	18.5843	9.17725	10.1175	9.2297	10.171	9.70275	10.7101	0	0	0	0	0	0	0	0	0	0
P68371,Q8IZ29	Tubulin beta-4B chain OS=Homo sapiens OX=9606 GN=TUBB4B PE=1 SV=1		TUBB2C,TUBB4B	TUBB2C	1.68635	1.43298	3.43611	2.32222	3.10119	3.44154	1.83545	3.16173	1.62877	3.39034	3.63853	4.08005	0	0	7.29512	0	9.45468	12.0883	39.3961	0	11.9146	13.9934
P04792,V9HW43	Heat shock protein beta-1 OS=Homo sapiens OX=9606 GN=HSPB1 PE=1 SV=2		HEL-S-102,HSPB1	HEL-S-102	7.58855	5.01542	9.6211	2.32222	5.42709	3.44154	2.44727	3.79407	2.71462	0.678068	1.81926	3.57004	0	0	2.43171	0	3.78187	4.39575	19.698	19.1215	11.9146	15.7426
A8K3C3,P50991	T-complex protein 1 subunit delta OS=Homo sapiens OX=9606 PE=2 SV=1		CCT4	CCT4	11.8044	7.16489	8.24665	10.837	6.97769	8.94799	8.56543	11.3822	10.8585	14.2394	11.522	9.18011	0	0	0	0	0	2.19787	0	0	1.32385	1.74918
A0A384MTR5,B5BUB1,Q9Y265	RuvB-like helicase OS=Homo sapiens OX=9606 PE=2 SV=1		RUVBL1	RUVBL1	5.05904	4.29893	6.18499	6.96666	6.20239	6.88307	6.11817	6.9558	5.97216	4.06841	5.45779	5.61007	0	0	6.07926	0	1.89094	15.3851	0	0	15.8862	15.7426
E9KL35,P63244	Epididymis tissue sperm binding protein Li 3a OS=Homo sapiens OX=9606 PE=1 SV=1		RACK1	RACK1	9.2749	7.88137	6.87221	5.41852	8.52828	4.81815	10.4009	5.05876	8.14386	3.39034	4.85137	8.1601	0	0	6.07926	0	5.67281	7.69256	0	0	9.26692	12.2442
A0A286YF22,A0A2C9F2M7,O43175	D-3-phosphoglycerate dehydrogenase OS=Homo sapiens OX=9606 GN=PHGDH PE=1 SV=1		PHGDH	PHGDH	5.90221	6.4484	7.55943	8.51481	7.75298	8.25969	5.50635	8.22049	6.51508	12.2052	8.4899	7.6501	0	0	1.21585	0	0	6.59362	0	0	7.94308	13.9934
P62280	40S ribosomal protein S11 OS=Homo sapiens OX=9606 GN=RPS11 PE=1 SV=3		RPS11	RPS11	7.58855	6.4484	7.55943	5.41852	7.75298	7.57138	7.3418	6.9558	5.97216	4.74647	6.06422	5.61007	0	0	17.0219	0	20.8003	4.39575	0	0	1.32385	0
P07814	Bifunctional glutamate/proline--tRNA ligase OS=Homo sapiens OX=9606 GN=EPRS1 PE=1 SV=5		EPRS1	EPRS1	5.05904	10.7473	7.55943	4.64444	3.87649	3.44154	6.72998	6.32345	11.9443	8.13681	12.7349	8.67011	0	0	1.21585	0	1.89094	6.59362	0	0	6.61923	13.9934
A0A384MTQ3,P23526	Adenosylhomocysteinase OS=Homo sapiens OX=9606 PE=2 SV=1		AHCY	AHCY	11.8044	10.0308	10.3083	6.96666	9.30358	10.3246	10.4009	10.1175	10.3156	4.74647	8.4899	9.18011	0	0	0	0	0	2.19787	0	0	3.97154	1.74918
P22626	Heterogeneous nuclear ribonucleoproteins A2/B1 OS=Homo sapiens OX=9606 GN=HNRNPA2B1 PE=1 SV=2		HNRNPA2B1	HNRNPA2B1	5.90221	6.4484	6.18499	6.19259	5.42709	4.81815	11.6245	14.5439	19.5453	6.78068	7.88348	8.1601	0	0	2.43171	0	3.78187	3.29681	0	0	2.64769	3.49836
A0A024R9C1,H0YAR2,P11940	Polyadenylate-binding protein OS=Homo sapiens OX=9606 GN=PABPC1 PE=3 SV=1		PABPC1	PABPC1	0	0	0	8.51481	7.75298	7.57138	4.28272	6.9558	3.80047	2.71227	8.4899	8.1601	0	0	21.8853	0	18.9094	16.4841	0	0	1.32385	1.74918
A8K9A4,B2R5W2,B2R603,G3V2Q1,G3V4C1,P07910,P07910-2	cDNA FLJ75154, highly similar to Homo sapiens heterogeneous nuclear ribonucleoprotein C (C1/C2), mRNA OS=Homo sapiens OX=9606 PE=2 SV=1		HNRNPC	HNRNPC	8.43173	6.4484	4.81055	6.96666	6.97769	6.88307	6.72998	6.32345	3.80047	4.74647	4.24495	5.10006	0	0	10.9427	0	17.0184	12.0883	0	0	2.64769	3.49836
P17987	T-complex protein 1 subunit alpha OS=Homo sapiens OX=9606 GN=TCP1 PE=1 SV=1		TCP1	TCP1	10.1181	7.16489	9.6211	3.09629	6.97769	10.3246	9.17725	10.7499	9.2297	10.8491	7.88348	11.2201	0	0	1.21585	0	0	6.59362	0	0	1.32385	1.74918
Q53HV2,Q99832	T-complex protein 1 subunit eta (Fragment) OS=Homo sapiens OX=9606 PE=2 SV=1		CCT7	CCT7	12.6476	10.0308	8.93387	5.41852	6.20239	6.19476	8.56543	9.48518	10.3156	14.2394	14.5541	9.69012	0	0	0	0	0	0	0	0	0	0
Q9NR30	Nucleolar RNA helicase 2 OS=Homo sapiens OX=9606 GN=DDX21 PE=1 SV=5		DDX21	DDX21	3.37269	6.4484	8.24665	6.96666	6.20239	13.0778	6.11817	8.85284	8.68678	6.78068	9.70275	12.7502	0	0	7.29512	0	5.67281	4.39575	0	0	0	0
Q9NVI7-2	Isoform 2 of ATPase family AAA domain-containing protein 3A OS=Homo sapiens OX=9606 GN=ATAD3A		ATAD3A	ATAD3A	5.90221	3.58244	6.18499	1.54815	5.42709	6.88307	6.72998	6.32345	6.51508	2.0342	7.27706	6.12008	0	0	15.8061	0	15.1275	12.0883	0	0	2.64769	3.49836
P12004,Q6FHF5	Proliferating cell nuclear antigen OS=Homo sapiens OX=9606 GN=PCNA PE=1 SV=1		PCNA	PCNA	5.05904	5.01542	2.74888	2.32222	3.87649	1.37661	5.50635	4.42642	5.42924	3.39034	3.03211	5.61007	0	0	0	0	0	0	0	0	35.7439	29.736
P62917	60S ribosomal protein L8 OS=Homo sapiens OX=9606 GN=RPL8 PE=1 SV=2		RPL8	RPL8	7.58855	8.59786	7.55943	7.74074	9.30358	7.57138	7.95362	4.42642	7.60093	6.10261	6.67064	8.1601	0	0	7.29512	0	3.78187	6.59362	0	0	2.64769	3.49836
A8K4C8,P26373,Q6NZ55	60S ribosomal protein L13 OS=Homo sapiens OX=9606 GN=RPL13 PE=2 SV=1		RPL13	RPL13	6.74538	7.88137	4.81055	5.41852	5.42709	3.44154	10.4009	4.42642	4.34339	6.10261	4.85137	5.61007	0	0	17.0219	0	11.3456	6.59362	0	0	1.32385	5.24754
A0A384MTL2,P37802,P37802-2	Transgelin OS=Homo sapiens OX=9606 PE=2 SV=1		TAGLN2	TAGLN2	10.9612	8.59786	8.24665	14.7074	12.4048	11.7012	10.4009	6.32345	8.14386	4.74647	5.45779	9.18011	0	0	0	0	0	0	0	0	0	0
P14625,Q5CAQ5,V9HWP2	Endoplasmin OS=Homo sapiens OX=9606 GN=HSP90B1 PE=1 SV=1		HEL-S-125m,TRA1,HSP90B1	HEL-S-125m	5.05904	9.31435	8.24665	7.74074	4.65179	7.57138	7.3418	10.1175	8.14386	10.171	13.3413	11.2201	0	0	0	0	0	1.09894	0	0	2.64769	3.49836
P26641,P26641-2,Q53YD7	Elongation factor 1-gamma OS=Homo sapiens OX=9606 GN=EEF1G PE=1 SV=3		EEF1G	EEF1G	5.90221	7.16489	7.55943	7.74074	6.20239	7.57138	5.50635	7.58814	6.51508	4.74647	4.24495	5.61007	0	0	1.21585	0	0	6.59362	0	0	9.26692	15.7426
P12273	Prolactin-inducible protein OS=Homo sapiens OX=9606 GN=PIP PE=1 SV=1		PIP	PIP	2.52952	3.58244	3.43611	3.87037	3.87649	4.81815	3.6709	3.79407	2.71462	0.678068	0.606422	2.55003	0	0	6.07926	20.1021	7.56374	7.69256	0	19.1215	7.94308	3.49836
Q08211	ATP-dependent RNA helicase A OS=Homo sapiens OX=9606 GN=DHX9 PE=1 SV=4		DHX9	DHX9	5.05904	10.0308	6.87221	7.74074	9.30358	10.3246	7.3418	7.58814	6.51508	4.06841	10.3092	10.2001	0	0	6.07926	0	1.89094	4.39575	0	0	0	0
A0A024QZW7,P49790,P49790-3	Nucleoporin 153kDa, isoform CRA_a OS=Homo sapiens OX=9606 GN=NUP153 PE=4 SV=1		NUP153	NUP153	5.90221	14.3298	11.6828	6.96666	3.10119	4.81815	12.8481	8.22049	11.9443	10.171	9.70275	7.6501	0	0	0	0	0	0	0	0	0	0
E7EUU4	Eukaryotic translation initiation factor 4 gamma 1 OS=Homo sapiens OX=9606 GN=EIF4G1 PE=1 SV=1		EIF4G1	EIF4G1	0.843173	4.29893	2.06166	16.2555	14.7307	15.1428	9.17725	6.9558	7.05801	6.10261	11.522	9.69012	0	0	0	0	0	0	0	0	1.32385	1.74918
A0A0S2Z428,B4DRR0,P02538	HCG2039812, isoform CRA_b (Fragment) OS=Homo sapiens OX=9606 GN=KRT6A PE=2 SV=1		KRT6A	KRT6A	3.37269	1.43298	1.37444	1.54815	1.5506	1.37661	1.22363	1.26469	1.08585	1.35614	1.21284	1.02001	0	0	6.07926	20.1021	1.89094	4.39575	39.3961	0	7.94308	8.74589
A2A3R6,P62753,Q96DV6	40S ribosomal protein S6 OS=Homo sapiens OX=9606 GN=RPS6 PE=2 SV=1		RPS6	RPS6	5.05904	7.88137	6.87221	6.19259	7.75298	5.50646	6.72998	3.16173	4.88631	5.42454	3.63853	7.6501	0	0	14.5902	0	11.3456	8.7915	0	0	0	0
A0A024RBS2,A8K4Z4,P05388	60S acidic ribosomal protein P0 OS=Homo sapiens OX=9606 GN=RPLP0 PE=3 SV=1		RPLP0	RPLP0	10.1181	7.88137	7.55943	6.96666	5.42709	3.44154	7.3418	6.9558	8.68678	3.39034	6.06422	6.63008	0	0	7.29512	0	7.56374	6.59362	0	0	1.32385	1.74918
Q8TBK5	60S ribosomal protein L6 OS=Homo sapiens OX=9606 GN=RPL6 PE=1 SV=1		RPL6	RPL6	6.74538	7.88137	7.55943	7.74074	6.97769	6.88307	7.95362	6.9558	6.51508	6.10261	4.85137	7.14009	0	0	10.9427	0	3.78187	6.59362	0	0	0	0
P29508	Serpin B3 OS=Homo sapiens OX=9606 GN=SERPINB3 PE=1 SV=2		SERPINB3	SERPINB3	6.74538	1.43298	5.49777	2.32222	2.3259	3.44154	2.44727	4.42642	0.542924	0.678068	1.21284	0.510006	0	0	4.86341	0	7.56374	3.29681	0	0	34.42	22.7393
O75533	Splicing factor 3B subunit 1 OS=Homo sapiens OX=9606 GN=SF3B1 PE=1 SV=3		SF3B1	SF3B1	5.90221	14.3298	8.93387	6.96666	4.65179	5.50646	7.3418	6.32345	7.60093	4.06841	9.70275	5.61007	0	0	7.29512	0	5.67281	4.39575	0	0	0	0
A0A5H1ZRQ2,Q59F66	RNA helicase OS=Homo sapiens OX=9606 GN=DDX17 PE=1 SV=2		DDX17	DDX17	4.21586	5.01542	4.81055	4.64444	4.65179	5.50646	6.11817	8.22049	4.88631	5.42454	6.67064	6.12008	0	0	4.86341	0	7.56374	5.49469	0	19.1215	0	0
A0A384MDY8,Q14247	Epididymis secretory sperm binding protein OS=Homo sapiens OX=9606 PE=2 SV=1		CTTN	CTTN	0	0	0	15.4815	15.506	15.1428	7.3418	9.48518	9.2297	9.49295	10.9156	10.7101	0	0	0	0	0	0	0	0	0	0
P62750	60S ribosomal protein L23a OS=Homo sapiens OX=9606 GN=RPL23A PE=1 SV=1		RPL23A	RPL23A	5.90221	5.73191	4.81055	5.41852	5.42709	5.50646	6.72998	5.05876	4.88631	4.74647	3.03211	6.63008	0	0	13.3744	0	13.2365	5.49469	0	0	2.64769	3.49836
A0A024R952,Q13835-2	Plakophilin 1 (Ectodermal dysplasia/skin fragility syndrome), isoform CRA_a OS=Homo sapiens OX=9606 GN=PKP1 PE=3 SV=1		PKP1	PKP1	7.58855	1.43298	7.55943	1.54815	2.3259	2.06492	1.22363	1.89704	1.08585	3.39034	1.21284	0.510006	0	0	6.07926	0	17.0184	10.9894	0	0	23.8292	12.2442
A0A024RB85,Q9UQ80	Proliferation-associated 2G4, 38kDa, isoform CRA_a OS=Homo sapiens OX=9606 GN=PA2G4 PE=3 SV=1		PA2G4	PA2G4	10.1181	10.0308	9.6211	7.74074	8.52828	9.6363	7.95362	8.22049	6.51508	6.10261	9.09632	8.1601	0	0	0	0	0	0	0	0	0	0
P61254,Q6IBH6	60S ribosomal protein L26 OS=Homo sapiens OX=9606 GN=RPL26 PE=1 SV=1		RPL26	RPL26	5.90221	5.01542	6.18499	5.41852	8.52828	5.50646	6.11817	4.42642	8.68678	5.42454	4.85137	5.10006	0	0	12.1585	0	9.45468	5.49469	0	0	0	1.74918
A0A3B3ITZ9,Q9Y2W1	Thyroid hormone receptor-associated protein 3 OS=Homo sapiens OX=9606 GN=THRAP3 PE=1 SV=1		THRAP3	THRAP3	6.74538	14.3298	8.24665	6.19259	3.87649	2.06492	8.56543	8.85284	9.77263	4.74647	8.4899	5.10006	0	0	4.86341	0	3.78187	3.29681	0	0	0	0
P05141,Q6NVC0	ADP/ATP translocase 2 OS=Homo sapiens OX=9606 GN=SLC25A5 PE=1 SV=7		SLC25A5	SLC25A5	8.43173	7.88137	6.18499	3.87037	6.97769	5.50646	9.17725	5.05876	7.05801	4.06841	6.06422	8.67011	0	0	1.21585	0	0	3.29681	0	0	6.61923	8.74589
P31947,P31947-2	14-3-3 protein sigma OS=Homo sapiens OX=9606 GN=SFN PE=1 SV=1		SFN	SFN	15.1771	2.86595	15.1189	3.87037	3.87649	4.12984	4.28272	2.52938	3.80047	3.39034	1.21284	4.08005	0	0	1.21585	0	5.67281	3.29681	0	0	1.32385	22.7393
B4DY09,F4ZW62,Q12905,Q53FG3	Interleukin enhancer-binding factor 2 OS=Homo sapiens OX=9606 GN=ILF2 PE=1 SV=1		ILF2	ILF2	9.2749	7.16489	4.81055	6.96666	3.10119	5.50646	6.72998	5.69111	4.88631	2.0342	7.27706	6.12008	0	0	7.29512	0	11.3456	7.69256	0	0	0	1.74918
A0A1B0GV23,A0A1B0GVD5,A0A1B0GW44,A0A1B0GWE8,C9JH19,F8W787,P07339,V9HWI3	Cathepsin D OS=Homo sapiens OX=9606 GN=CTSD PE=1 SV=1		CTSD,HEL-S-130P	CTSD	3.37269	3.58244	3.43611	1.54815	3.10119	3.44154	3.05908	2.52938	2.17169	2.0342	2.42569	1.53002	0	0	4.86341	0	9.45468	2.19787	19.698	19.1215	5.29539	3.49836
A0A024R7T3,P52597	Heterogeneous nuclear ribonucleoprotein F, isoform CRA_a OS=Homo sapiens OX=9606 GN=HNRPF PE=4 SV=1		HNRPF,HNRNPF	HNRPF	5.05904	4.29893	5.49777	5.41852	3.87649	4.81815	4.89453	10.7499	10.3156	5.42454	4.85137	4.08005	0	0	8.51097	0	7.56374	7.69256	0	0	1.32385	1.74918
A0A087WTP3,A0A384P5V3,M0R0C6,Q92945	Far upstream element-binding protein 2 OS=Homo sapiens OX=9606 GN=KHSRP PE=1 SV=1		KHSRP	KHSRP	5.05904	6.4484	6.18499	6.96666	4.65179	5.50646	10.4009	13.2793	10.8585	12.8833	8.4899	5.10006	0	0	0	0	0	0	0	0	0	0
P31151	Protein S100-A7 OS=Homo sapiens OX=9606 GN=S100A7 PE=1 SV=4		S100A7	S100A7	5.05904	3.58244	7.55943	5.41852	6.97769	8.25969	5.50635	6.32345	1.08585	0	3.03211	2.04003	0	0	2.43171	0	0	4.39575	0	0	19.8577	13.9934
A0A2R8Y811,P62263	40S ribosomal protein S14 (Fragment) OS=Homo sapiens OX=9606 GN=RPS14 PE=1 SV=1		RPS14	RPS14	5.05904	5.01542	4.81055	3.87037	4.65179	3.44154	4.89453	3.79407	4.34339	4.06841	2.42569	4.08005	0	0	19.4536	0	17.0184	6.59362	0	0	0	1.74918
Q9Y230	RuvB-like 2 OS=Homo sapiens OX=9606 GN=RUVBL2 PE=1 SV=3		RUVBL2	RUVBL2	5.90221	4.29893	5.49777	6.19259	3.87649	6.19476	6.72998	7.58814	5.42924	6.10261	6.06422	3.57004	0	0	1.21585	0	0	7.69256	0	0	6.61923	12.2442
A0A024R814,P18124	Ribosomal protein L7, isoform CRA_a OS=Homo sapiens OX=9606 GN=RPL7 PE=3 SV=1		RPL7	RPL7	4.21586	5.01542	6.18499	5.41852	5.42709	3.44154	7.3418	5.05876	8.14386	1.35614	4.24495	10.7101	0	0	7.29512	0	5.67281	9.89044	0	0	1.32385	3.49836
J3QQ67	60S ribosomal protein L18 (Fragment) OS=Homo sapiens OX=9606 GN=RPL18 PE=1 SV=1		RPL18	RPL18	7.58855	7.16489	5.49777	3.87037	7.75298	6.88307	7.95362	5.69111	7.60093	5.42454	4.24495	5.61007	0	0	8.51097	0	5.67281	2.19787	0	0	0	1.74918
P62906	60S ribosomal protein L10a OS=Homo sapiens OX=9606 GN=RPL10A PE=1 SV=2		RPL10A	RPL10A	8.43173	7.16489	4.81055	6.96666	4.65179	3.44154	7.3418	3.16173	3.80047	5.42454	6.06422	3.57004	0	0	9.72682	0	3.78187	9.89044	0	0	3.97154	0
B2R8R5,Q13263	cDNA, FLJ94025, highly similar to Homo sapiens tripartite motif-containing 28 (TRIM28), mRNA OS=Homo sapiens OX=9606 PE=2 SV=1		TRIM28	TRIM28	2.52952	4.29893	4.81055	1.54815	1.5506	4.12984	1.22363	1.89704	0.542924	0.678068	1.81926	2.55003	0	0	6.07926	0	5.67281	10.9894	19.698	0	13.2385	8.74589
A0A024R1Q8,P62829	60S ribosomal protein L23 OS=Homo sapiens OX=9606 GN=RPL23 PE=3 SV=1		RPL23	RPL23	10.1181	6.4484	5.49777	3.09629	6.20239	3.44154	6.72998	3.16173	5.42924	3.39034	3.03211	5.61007	0	0	15.8061	0	11.3456	1.09894	0	0	1.32385	0
Q96P63-2	Isoform 2 of Serpin B12 OS=Homo sapiens OX=9606 GN=SERPINB12		SERPINB12	SERPINB12	5.90221	3.58244	6.18499	2.32222	3.87649	2.06492	2.44727	1.89704	2.17169	2.0342	1.21284	1.53002	0	0	7.29512	0	18.9094	8.7915	0	0	10.5908	10.4951
P00918,V9HW21	Carbonic anhydrase 2 OS=Homo sapiens OX=9606 GN=CA2 PE=1 SV=2		HEL-76,CA2	HEL-76	6.74538	10.0308	6.87221	8.51481	10.0789	5.50646	9.17725	6.32345	6.51508	7.45874	7.88348	6.12008	0	0	0	0	0	0	0	0	0	0
Q6ZVX7	F-box only protein 50 OS=Homo sapiens OX=9606 GN=NCCRP1 PE=1 SV=1		NCCRP1	NCCRP1	2.52952	0.716489	0.687221	0	0.775298	2.06492	0	0	0.542924	2.0342	0.606422	0.510006	0	0	3.64756	20.1021	3.78187	3.29681	19.698	19.1215	5.29539	5.24754
A0A024R4M0,P46781	40S ribosomal protein S9 OS=Homo sapiens OX=9606 GN=RPS9 PE=1 SV=1		RPS9	RPS9	5.90221	5.73191	6.18499	5.41852	8.52828	4.12984	7.3418	5.05876	4.88631	3.39034	1.81926	6.63008	0	0	18.2378	0	3.78187	3.29681	0	0	0	0
A0A1L1UHR1,P21796	Voltage-dependent anion-selective channel protein 1 OS=Homo sapiens OX=9606 PE=2 SV=1		VDAC1	VDAC1	7.58855	8.59786	8.24665	7.74074	7.75298	6.19476	10.4009	4.42642	8.68678	4.06841	6.06422	10.2001	0	0	0	0	0	0	0	0	0	0
A0A024R1Y2,P53396-2	ATP-citrate synthase OS=Homo sapiens OX=9606 GN=ACLY PE=3 SV=1		ACLY	ACLY	3.37269	8.59786	6.87221	4.64444	3.87649	5.50646	7.95362	9.48518	8.14386	8.13681	14.5541	8.67011	0	0	0	0	0	0	0	0	0	0
B5MDF5,J3KQE5,P62826	GTP-binding nuclear protein Ran OS=Homo sapiens OX=9606 GN=RAN PE=1 SV=1		RAN	RAN	12.6476	6.4484	5.49777	3.87037	6.20239	5.50646	11.0127	5.69111	8.14386	6.10261	4.24495	7.6501	0	0	0	0	0	2.19787	0	0	2.64769	1.74918
P38159	RNA-binding motif protein, X chromosome OS=Homo sapiens OX=9606 GN=RBMX PE=1 SV=3		RBMX	RBMX	0.843173	2.86595	2.06166	4.64444	2.3259	4.81815	7.3418	6.9558	5.97216	3.39034	3.63853	3.57004	0	0	13.3744	0	7.56374	13.1872	0	0	5.29539	1.74918
A0A0D9SF53	RNA helicase OS=Homo sapiens OX=9606 GN=DDX3X PE=1 SV=1		DDX3X	DDX3X	7.58855	3.58244	6.87221	6.96666	6.20239	6.19476	3.05908	5.05876	4.88631	6.10261	7.27706	6.63008	0	0	4.86341	0	5.67281	6.59362	0	0	0	1.74918
A0A087WVQ6,Q00610,Q00610-2	Clathrin heavy chain OS=Homo sapiens OX=9606 GN=CLTC PE=1 SV=1		CLTC	CLTC	5.90221	13.6133	6.18499	5.41852	4.65179	5.50646	8.56543	5.05876	9.2297	4.74647	11.522	6.63008	0	0	0	0	0	0	0	0	0	1.74918
P22695	Cytochrome b-c1 complex subunit 2, mitochondrial OS=Homo sapiens OX=9606 GN=UQCRC2 PE=1 SV=3		UQCRC2	UQCRC2	5.90221	5.73191	4.81055	3.87037	3.10119	6.88307	2.44727	5.69111	4.88631	4.06841	4.85137	4.08005	0	0	2.43171	0	3.78187	6.59362	0	0	5.29539	12.2442
B2R491,P62701,Q96IR1	40S ribosomal protein S4 OS=Homo sapiens OX=9606 GN=RPS4X PE=2 SV=1		RPS4X	RPS4X	7.58855	5.01542	6.18499	5.41852	6.97769	3.44154	7.3418	4.42642	5.97216	1.35614	3.63853	7.14009	0	0	9.72682	0	3.78187	6.59362	0	0	0	1.74918
A8K329,B7Z2Z1,B7ZLP5,Q15424-4	cDNA FLJ76656, highly similar to Homo sapiens scaffold attachment factor B (SAFB), mRNA OS=Homo sapiens OX=9606 PE=2 SV=1		SAFB	SAFB	5.05904	10.0308	5.49777	8.51481	5.42709	6.19476	9.17725	8.85284	7.60093	5.42454	7.27706	5.10006	0	0	0	0	1.89094	0	0	0	0	0
A0A140VK56,P37837	Transaldolase OS=Homo sapiens OX=9606 PE=2 SV=1		TALDO1	TALDO1	7.58855	8.59786	6.87221	7.74074	6.20239	6.19476	7.3418	5.05876	6.51508	7.45874	7.27706	7.14009	0	0	1.21585	0	0	0	0	0	0	0
B2R5Y4,Q13123,Q95HA6,Q9UK43	cDNA, FLJ92684, highly similar to Homo sapiens IK cytokine, down-regulator of HLA II (IK), mRNA OS=Homo sapiens OX=9606 PE=2 SV=1		CSA2,IK	CSA2	4.21586	7.88137	10.3083	4.64444	3.87649	6.19476	7.95362	10.7499	8.68678	6.78068	6.67064	4.59006	0	0	0	0	0	2.19787	0	0	0	0
B2R6J2,P15311,Q6NUR7	cDNA, FLJ92973, highly similar to Homo sapiens villin 2 (ezrin) (VIL2), mRNA OS=Homo sapiens OX=9606 PE=2 SV=1		EZR	EZR	3.37269	2.14947	4.12333	8.51481	7.75298	9.6363	6.72998	8.85284	7.60093	7.45874	9.70275	7.6501	0	0	0	0	0	0	0	0	0	0
C9JFR7,G4XXL9,P99999	Cytochrome c (Fragment) OS=Homo sapiens OX=9606 GN=CYCS PE=1 SV=1		CYCS	CYCS	0.843173	0.716489	0	0	0	0	0.611817	0	0	0	0	0.510006	35.6355	0	1.21585	20.1021	0	1.09894	19.698	0	1.32385	1.74918
P13010	X-ray repair cross-complementing protein 5 OS=Homo sapiens OX=9606 GN=XRCC5 PE=1 SV=3		XRCC5	XRCC5	5.05904	7.88137	7.55943	6.19259	6.97769	5.50646	6.11817	6.9558	7.60093	4.74647	9.70275	9.18011	0	0	0	0	0	0	0	0	0	0
B4DRM3,E7EX17	cDNA FLJ54492, highly similar to Eukaryotic translation initiation factor 4B OS=Homo sapiens OX=9606 PE=2 SV=1		EIF4B	EIF4B	0	0.716489	0.687221	14.7074	13.9554	11.7012	4.89453	6.32345	4.88631	12.8833	7.27706	5.10006	0	0	0	0	0	0	0	0	0	0
B2RDX5	Threonyl-tRNA synthetase OS=Homo sapiens OX=9606 PE=1 SV=1				5.90221	7.88137	7.55943	5.41852	6.20239	5.50646	3.6709	6.9558	8.14386	6.78068	10.3092	8.67011	0	0	0	0	0	0	0	0	0	0
A0A140VJY2,Q12931,Q12931-2	Testicular tissue protein Li 209 OS=Homo sapiens OX=9606 PE=2 SV=1		TRAP1	TRAP1	8.43173	5.01542	5.49777	6.96666	4.65179	4.12984	6.72998	8.85284	8.68678	6.78068	8.4899	8.1601	0	0	0	0	0	0	0	0	0	0
B2R4C5,P61626	1,4-beta-N-acetylmuramidase C OS=Homo sapiens OX=9606 GN=LYZ PE=2 SV=1		LYZ	LYZ	2.52952	1.43298	0.687221	0.774074	0.775298	0.688307	0.611817	0	0.542924	0	0.606422	0.510006	0	0	3.64756	20.1021	3.78187	2.19787	19.698	19.1215	2.64769	1.74918
P04843,Q53EP4	Dolichyl-diphosphooligosaccharide--protein glycosyltransferase subunit 1 OS=Homo sapiens OX=9606 GN=RPN1 PE=1 SV=1		RPN1	RPN1	6.74538	6.4484	6.87221	4.64444	3.87649	6.88307	4.89453	6.32345	7.05801	6.10261	7.27706	5.61007	0	0	0	0	0	1.09894	0	0	2.64769	5.24754
A0A024RB99,B4E1G2,P34897,P34897-3,Q53ET4,V9HW06	Serine hydroxymethyltransferase OS=Homo sapiens OX=9606 GN=SHMT2 PE=3 SV=1		HEL-S-51e,SHMT2	HEL-S-51e	5.90221	3.58244	5.49777	4.64444	3.87649	7.57138	7.3418	6.9558	6.51508	13.5614	7.27706	6.63008	0	0	0	0	0	2.19787	0	0	0	0
A0A384P5G6,A0A7I2V2G2,B7Z4V2,P38646,Q8N1C8,V9HW84	75 kDa glucose-regulated protein OS=Homo sapiens OX=9606 PE=2 SV=1		HEL-S-124m,HSPA9	HEL-S-124m	1.68635	4.29893	6.87221	8.51481	4.65179	4.12984	3.6709	6.32345	4.34339	4.06841	3.63853	6.12008	0	0	4.86341	0	3.78187	3.29681	0	0	3.97154	6.99671
P30050	60S ribosomal protein L12 OS=Homo sapiens OX=9606 GN=RPL12 PE=1 SV=1		RPL12	RPL12	6.74538	6.4484	5.49777	6.19259	3.87649	3.44154	4.89453	3.16173	3.80047	4.06841	4.24495	6.12008	0	0	9.72682	0	7.56374	2.19787	0	0	1.32385	1.74918
A0A140VK49,B2R5U1,Q59FF0,Q7KZF4	Staphylococcal nuclease domain-containing protein OS=Homo sapiens OX=9606 GN=SND1 PE=2 SV=1		SND1	SND1	5.05904	8.59786	9.6211	6.19259	2.3259	5.50646	6.72998	7.58814	5.97216	5.42454	9.70275	8.1601	0	0	0	0	0	0	0	0	0	0
A0A804HIG4,A0A804HIN4,A0A804HK30,A0A804HKI2,A0A804HL40,A0A804HLG8,E5KNY5,P42704	Leucine-rich PPR motif-containing protein, mitochondrial OS=Homo sapiens OX=9606 GN=LRPPRC PE=4 SV=1		LRPPRC	LRPPRC	1.68635	5.73191	5.49777	3.87037	1.5506	4.81815	6.72998	6.32345	6.51508	5.42454	10.9156	8.67011	0	0	2.43171	0	0	3.29681	0	0	0	6.99671
A0A024QYU9,A1KYQ7,B4DVQ5,B5ME19,Q99613,Q99613-2	Eukaryotic translation initiation factor 3 subunit C OS=Homo sapiens OX=9606 GN=EIF3S8 PE=3 SV=1		EIF3S8,EIF3C,EIF3CL	EIF3S8	4.21586	5.01542	6.18499	3.87037	3.87649	7.57138	6.11817	7.58814	6.51508	5.42454	8.4899	5.10006	0	0	2.43171	0	1.89094	4.39575	0	0	0	1.74918
Q13428-3	Isoform 3 of Treacle protein OS=Homo sapiens OX=9606 GN=TCOF1		TCOF1	TCOF1	5.90221	10.0308	7.55943	9.28888	6.20239	6.19476	4.89453	4.42642	2.71462	4.74647	4.85137	2.04003	0	0	3.64756	0	3.78187	3.29681	0	0	0	0
B9A067	MICOS complex subunit MIC60 OS=Homo sapiens OX=9606 GN=IMMT PE=1 SV=2		IMMT	IMMT	5.90221	7.16489	7.55943	3.09629	2.3259	4.81815	7.3418	8.22049	8.68678	6.10261	6.67064	9.18011	0	0	0	0	0	1.09894	0	0	1.32385	0
A0A161I202,B7ZAL5,E7EQB2,E7ER44,P02788,P02788-2,V9HWI4	Lactotransferrin OS=Homo sapiens OX=9606 GN=LTF PE=2 SV=1		HEL110,LTF	HEL110	2.52952	1.43298	1.37444	3.87037	10.0789	2.06492	1.22363	0	0.542924	0	0	1.02001	0	0	13.3744	0	18.9094	10.9894	0	0	3.97154	6.99671
A2RUM7,P46777	Ribosomal protein L5 OS=Homo sapiens OX=9606 GN=RPL5 PE=2 SV=1		RPL5	RPL5	7.58855	4.29893	5.49777	3.09629	8.52828	6.88307	7.95362	4.42642	6.51508	3.39034	4.24495	7.14009	0	0	3.64756	0	0	4.39575	0	0	0	0
A0A384MEG1,B3KTA3,Q16658	Fascin OS=Homo sapiens OX=9606 PE=2 SV=1		FSCN1	FSCN1	8.43173	6.4484	8.93387	3.09629	3.10119	7.57138	6.72998	8.85284	6.51508	6.10261	6.06422	5.61007	0	0	0	0	0	0	0	0	0	0
P78386	Keratin, type II cuticular Hb5 OS=Homo sapiens OX=9606 GN=KRT85 PE=1 SV=1		KRT85	KRT85	0.843173	0	0	0	0	0	0	0	0	0	0	1.53002	0	0	1.21585	0	0	0	0	0	0	73.4655
P62277	40S ribosomal protein S13 OS=Homo sapiens OX=9606 GN=RPS13 PE=1 SV=2		RPS13	RPS13	6.74538	6.4484	4.81055	5.41852	3.87649	3.44154	4.89453	3.79407	5.42924	2.71227	4.24495	5.61007	0	0	8.51097	0	7.56374	2.19787	0	0	1.32385	0
P31939,V9HWH7	Bifunctional purine biosynthesis protein ATIC OS=Homo sapiens OX=9606 GN=ATIC PE=1 SV=3		HEL-S-70p,ATIC	HEL-S-70p	8.43173	5.01542	4.12333	6.19259	5.42709	7.57138	4.28272	7.58814	8.14386	4.74647	6.06422	9.18011	0	0	0	0	0	0	0	0	0	0
Q99623	Prohibitin-2 OS=Homo sapiens OX=9606 GN=PHB2 PE=1 SV=2		PHB2	PHB2	9.2749	5.73191	5.49777	4.64444	6.20239	6.88307	9.17725	3.79407	8.14386	2.0342	6.06422	9.18011	0	0	0	0	0	0	0	0	0	0
P48643,Q9BU08,V9HW37	T-complex protein 1 subunit epsilon OS=Homo sapiens OX=9606 GN=CCT5 PE=1 SV=1		HEL-S-69,CCT5	HEL-S-69	8.43173	4.29893	6.18499	2.32222	4.65179	6.88307	5.50635	6.32345	7.60093	4.74647	8.4899	8.1601	0	0	0	0	0	1.09894	0	0	0	1.74918
Q9NYF8,Q9NYF8-2	Bcl-2-associated transcription factor 1 OS=Homo sapiens OX=9606 GN=BCLAF1 PE=1 SV=2		BCLAF1	BCLAF1	5.05904	8.59786	5.49777	3.87037	2.3259	2.06492	9.78907	7.58814	8.68678	2.0342	3.03211	4.59006	0	0	7.29512	0	3.78187	2.19787	0	0	0	0
A8K401,P35232,Q6FHP5	Prohibitin OS=Homo sapiens OX=9606 GN=PHB PE=2 SV=1		PHB,PHB1	PHB	8.43173	7.16489	6.18499	5.41852	6.97769	5.50646	7.3418	6.32345	5.97216	3.39034	4.85137	5.61007	0	0	0	0	0	0	0	0	1.32385	1.74918
Q14157,Q14157-5	Ubiquitin-associated protein 2-like OS=Homo sapiens OX=9606 GN=UBAP2L PE=1 SV=2		UBAP2L	UBAP2L	0	0	0	11.6111	10.0789	10.3246	5.50635	4.42642	6.51508	12.2052	10.9156	4.08005	0	0	0	0	0	0	0	0	0	0
Q13573,Q6I9S2	SNW domain-containing protein 1 OS=Homo sapiens OX=9606 GN=SNW1 PE=1 SV=1		SNW1	SNW1	9.2749	6.4484	4.81055	6.19259	5.42709	6.19476	6.72998	8.22049	7.60093	2.71227	7.88348	4.08005	0	0	0	0	0	0	0	0	0	0
A0A0S2Z2Z6,A0A0S2Z377,A8K3Q7,P08133	Annexin (Fragment) OS=Homo sapiens OX=9606 GN=ANXA6 PE=2 SV=1		ANXA6	ANXA6	6.74538	5.01542	6.18499	5.41852	4.65179	7.57138	5.50635	6.32345	8.68678	3.39034	7.88348	8.1601	0	0	0	0	0	0	0	0	0	0
P45880-1	Isoform 1 of Voltage-dependent anion-selective channel protein 2 OS=Homo sapiens OX=9606 GN=VDAC2		VDAC2	VDAC2	8.43173	7.16489	5.49777	4.64444	6.97769	2.75323	7.95362	5.05876	8.68678	2.0342	6.06422	8.1601	0	0	0	0	0	0	0	0	0	1.74918
A0A384NPQ2,Q06830	Epididymis secretory sperm binding protein OS=Homo sapiens OX=9606 PE=2 SV=1		PRDX1	PRDX1	7.58855	5.73191	4.12333	3.87037	5.42709	5.50646	3.6709	4.42642	3.80047	4.06841	1.81926	5.61007	0	0	4.86341	0	1.89094	4.39575	0	0	6.61923	1.74918
P62269	40S ribosomal protein S18 OS=Homo sapiens OX=9606 GN=RPS18 PE=1 SV=3		RPS18	RPS18	4.21586	3.58244	2.06166	2.32222	3.87649	4.12984	5.50635	1.89704	4.34339	3.39034	3.63853	3.57004	0	0	19.4536	0	9.45468	3.29681	0	0	0	0
O43390,O43390-2,Q0VGD6,Q6MZS5	Heterogeneous nuclear ribonucleoprotein R OS=Homo sapiens OX=9606 GN=HNRNPR PE=1 SV=1		HNRPR,DKFZp686A13234,HNRNPR	HNRPR	0.843173	1.43298	2.06166	2.32222	1.5506	2.75323	3.05908	5.69111	5.42924	2.0342	2.42569	2.04003	0	0	12.1585	0	13.2365	14.2862	0	0	1.32385	1.74918
A0A090N7V5,O75223	Gamma-glutamylcyclotransferase OS=Homo sapiens OX=9606 GN=C7orf24 PE=4 SV=1		C7orf24,GGCT	C7orf24	0.843173	1.43298	1.37444	0.774074	1.5506	1.37661	1.22363	1.26469	1.08585	0.678068	0	1.02001	0	0	12.1585	0	17.0184	9.89044	0	0	11.9146	10.4951
A0A024R7L5,A0A024R7L8,Q92900,Q92900-2	UPF1 OS=Homo sapiens OX=9606 GN=UPF1 PE=2 SV=1		UPF1	UPF1	0	1.43298	1.37444	4.64444	10.8542	13.7661	6.11817	5.05876	6.51508	4.74647	10.9156	8.67011	0	0	0	0	0	0	0	0	0	0
Q6N095	Uncharacterized protein OS=Homo sapiens OX=9606 GN=DKFZp686K03196 PE=1 SV=1		DKFZp686K03196	DKFZp686K03196	9.2749	2.86595	10.3083	2.32222	8.52828	3.44154	3.6709	1.26469	1.62877	4.74647	1.21284	0.510006	0	0	4.86341	0	7.56374	5.49469	0	0	3.97154	1.74918
A0A0C4DG89,A8K6X3,Q7L014	RNA helicase OS=Homo sapiens OX=9606 GN=DDX46 PE=1 SV=1		DDX46	DDX46	4.21586	10.0308	10.9955	4.64444	8.52828	6.19476	4.89453	5.05876	5.42924	2.71227	7.88348	2.55003	0	0	0	0	0	0	0	0	0	0
A0A0U1RR32,A0A0U1RRH7	Histone H2A OS=Homo sapiens OX=9606 GN=hCG_2039566 PE=3 SV=1		hCG_2039566	hCG_2039566	4.21586	2.86595	2.74888	6.19259	3.87649	4.81815	3.6709	3.79407	3.25754	4.06841	3.63853	3.57004	0	0	4.86341	0	9.45468	5.49469	0	0	1.32385	5.24754
O43290	U4/U6.U5 tri-snRNP-associated protein 1 OS=Homo sapiens OX=9606 GN=SART1 PE=1 SV=1		SART1	SART1	5.90221	6.4484	5.49777	4.64444	5.42709	6.88307	4.89453	10.1175	6.51508	4.06841	4.24495	4.59006	0	0	1.21585	0	0	2.19787	0	0	0	0
P83731,V9HW01	60S ribosomal protein L24 OS=Homo sapiens OX=9606 GN=RPL24 PE=1 SV=1		HEL-S-310,RPL24	HEL-S-310	5.05904	5.01542	2.74888	6.19259	4.65179	4.12984	5.50635	1.26469	1.62877	3.39034	3.03211	2.55003	0	0	8.51097	0	11.3456	4.39575	0	0	1.32385	1.74918
A8MXP9	Matrin-3 OS=Homo sapiens OX=9606 GN=MATR3 PE=1 SV=1		MATR3	MATR3	1.68635	3.58244	5.49777	3.87037	2.3259	2.75323	7.95362	9.48518	9.77263	4.74647	8.4899	7.6501	0	0	2.43171	0	0	2.19787	0	0	0	0
P62249	40S ribosomal protein S16 OS=Homo sapiens OX=9606 GN=RPS16 PE=1 SV=2		RPS16	RPS16	5.05904	5.01542	3.43611	2.32222	3.10119	2.75323	6.11817	2.52938	3.80047	4.06841	2.42569	4.59006	0	0	12.1585	0	11.3456	3.29681	0	0	0	0
A0A7I2YQG2,J3KTE4,J3QR09,P84098	Ribosomal protein L19 OS=Homo sapiens OX=9606 GN=RPL19 PE=1 SV=1		RPL19	RPL19	5.90221	2.86595	3.43611	5.41852	3.87649	2.06492	5.50635	2.52938	2.17169	4.06841	3.63853	3.57004	0	0	9.72682	0	3.78187	9.89044	0	0	1.32385	1.74918
P68431,Q16695,Q71DI3	Histone H3.1 OS=Homo sapiens OX=9606 GN=H3C1 PE=1 SV=2		H3-4,H3C1,H3C15	H3-4	2.52952	2.86595	4.12333	6.96666	5.42709	3.44154	3.6709	2.52938	1.62877	10.171	2.42569	4.59006	0	0	2.43171	0	5.67281	3.29681	0	0	3.97154	5.24754
Q6KB66,Q6KB66-2	Keratin, type II cytoskeletal 80 OS=Homo sapiens OX=9606 GN=KRT80 PE=1 SV=2		KRT80	KRT80	5.05904	5.01542	2.74888	3.09629	4.65179	4.81815	3.05908	1.26469	2.17169	3.39034	0.606422	1.02001	0	0	6.07926	0	3.78187	5.49469	0	0	18.5338	0
P05023	Sodium/potassium-transporting ATPase subunit alpha-1 OS=Homo sapiens OX=9606 GN=ATP1A1 PE=1 SV=1		ATP1A1	ATP1A1	5.05904	5.01542	5.49777	4.64444	3.87649	3.44154	4.89453	5.05876	3.25754	5.42454	6.67064	7.14009	0	0	0	0	0	2.19787	0	0	2.64769	5.24754
D0PNI1,P63104	Epididymis luminal protein 4 OS=Homo sapiens OX=9606 GN=YWHAZ PE=2 SV=1		YWHAZ	YWHAZ	8.43173	5.01542	6.18499	5.41852	6.20239	4.12984	4.89453	5.05876	4.34339	4.74647	3.03211	4.59006	0	0	0	0	1.89094	2.19787	0	0	0	3.49836
Q5JR95	40S ribosomal protein S8 OS=Homo sapiens OX=9606 GN=RPS8 PE=1 SV=1		RPS8	RPS8	4.21586	4.29893	3.43611	3.09629	4.65179	4.12984	7.3418	1.26469	3.80047	4.06841	1.21284	5.10006	0	0	7.29512	0	7.56374	4.39575	0	0	0	3.49836
P22392-2,Q32Q12	Isoform 3 of Nucleoside diphosphate kinase B OS=Homo sapiens OX=9606 GN=NME2		NME1-NME2,NME2	NME1-NME2	6.74538	5.01542	6.87221	6.96666	5.42709	2.75323	7.95362	3.16173	4.88631	5.42454	3.63853	5.61007	0	0	0	0	0	0	0	0	1.32385	3.49836
Q08499-6	Isoform 5 of cAMP-specific 3',5'-cyclic phosphodiesterase 4D OS=Homo sapiens OX=9606 GN=PDE4D		PDE4D	PDE4D	0	0	0	0.774074	0	0.688307	0	0.632345	0.542924	0	0	0	35.6355	0	2.43171	0	3.78187	1.09894	0	19.1215	2.64769	1.74918
P29401,P29401-2,Q53EM5,V9HWD9	Transketolase OS=Homo sapiens OX=9606 GN=TKT PE=1 SV=3		HEL107,TKT	HEL107	5.90221	7.16489	5.49777	4.64444	4.65179	7.57138	4.28272	4.42642	5.97216	6.10261	6.67064	6.12008	0	0	0	0	0	0	0	0	0	0
Q9Y3I0	RNA-splicing ligase RtcB homolog OS=Homo sapiens OX=9606 GN=RTCB PE=1 SV=1		RTCB	RTCB	4.21586	1.43298	3.43611	2.32222	1.5506	2.75323	2.44727	4.42642	3.25754	4.06841	2.42569	3.57004	0	0	9.72682	0	3.78187	13.1872	0	0	2.64769	3.49836
A0A384N6B9,Q15366,Q15366-2,Q15366-3,Q15366-6	Epididymis secretory sperm binding protein OS=Homo sapiens OX=9606 PE=2 SV=1		PCBP2	PCBP2	5.05904	5.01542	4.81055	6.96666	7.75298	4.81815	6.11817	6.32345	4.34339	6.78068	5.45779	5.10006	0	0	0	0	0	0	0	0	0	0
Q15323	Keratin, type I cuticular Ha1 OS=Homo sapiens OX=9606 GN=KRT31 PE=1 SV=3		KRT31	KRT31	0.843173	0	0	0	0	0	0	0	0	0	0	4.59006	0	0	3.64756	0	3.78187	0	0	0	1.32385	54.2245
A0A286YEY1,P01876	Immunoglobulin heavy constant alpha 1 (Fragment) OS=Homo sapiens OX=9606 GN=IGHA1 PE=1 SV=1		IGHA1	IGHA1	2.52952	2.14947	3.43611	0.774074	4.65179	0.688307	0.611817	0	0.542924	4.06841	0.606422	0	0	0	9.72682	0	15.1275	7.69256	0	0	6.61923	8.74589
A0A0S2Z5H3,Q14677-3	Clathrin interactor 1 isoform 2 (Fragment) OS=Homo sapiens OX=9606 GN=CLINT1 PE=2 SV=1		CLINT1	CLINT1	0	0	0	6.96666	6.97769	6.88307	5.50635	9.48518	8.68678	5.42454	9.70275	8.1601	0	0	0	0	0	0	0	0	0	0
P54136	Arginine--tRNA ligase, cytoplasmic OS=Homo sapiens OX=9606 GN=RARS1 PE=1 SV=2		RARS1	RARS1	2.52952	2.86595	4.12333	3.09629	0.775298	4.12984	3.6709	5.05876	7.60093	3.39034	7.27706	5.61007	0	0	0	0	0	5.49469	0	0	6.61923	5.24754
B4DLG2,O75152	cDNA FLJ58196, highly similar to Zinc finger CCCH domain-containing protein 11A OS=Homo sapiens OX=9606 PE=2 SV=1		ZC3H11A	ZC3H11A	1.68635	8.59786	6.18499	3.87037	5.42709	4.81815	5.50635	7.58814	7.05801	2.71227	2.42569	3.57004	0	0	2.43171	0	1.89094	2.19787	0	0	1.32385	0
A0A0A6YYL6,P18621-3	60S ribosomal protein L17 OS=Homo sapiens OX=9606 GN=RPL17-C18orf32 PE=3 SV=1		RPL17-C18orf32,RPL17	RPL17-C18orf32	5.90221	4.29893	5.49777	4.64444	6.20239	4.12984	7.95362	3.16173	3.25754	3.39034	2.42569	5.10006	0	0	7.29512	0	1.89094	1.09894	0	0	0	0
B4DZF2,D3DQV9,H0Y3P2,Q59G42	cDNA FLJ59571, highly similar to Eukaryotic translation initiation factor 4gamma 2 OS=Homo sapiens OX=9606 PE=2 SV=1		EIF4G2	EIF4G2	0.843173	2.14947	2.06166	9.28888	6.20239	6.19476	4.28272	5.05876	4.88631	5.42454	7.88348	7.6501	0	0	0	0	0	1.09894	0	0	1.32385	1.74918
Q53G35	Phosphoglycerate mutase (Fragment) OS=Homo sapiens OX=9606 PE=2 SV=1				7.58855	7.16489	5.49777	4.64444	6.20239	2.75323	9.17725	4.42642	5.97216	3.39034	3.03211	6.12008	0	0	0	0	0	0	0	0	0	0
B0ZBD0,P39019	40S ribosomal protein S19 OS=Homo sapiens OX=9606 GN=RPS19 PE=2 SV=1		RPS19	RPS19	5.90221	3.58244	2.06166	2.32222	1.5506	2.06492	2.44727	1.26469	2.17169	0	1.81926	5.61007	0	0	20.6695	0	13.2365	1.09894	0	0	0	0
A0A024R8W0,P38919	RNA helicase OS=Homo sapiens OX=9606 GN=DDX48 PE=3 SV=1		DDX48,EIF4A3	DDX48	10.1181	5.73191	4.12333	4.64444	6.20239	3.44154	6.72998	5.05876	5.97216	3.39034	4.85137	5.10006	0	0	0	0	0	0	0	0	0	0
P06702	Protein S100-A9 OS=Homo sapiens OX=9606 GN=S100A9 PE=1 SV=1		S100A9	S100A9	2.52952	2.86595	4.12333	1.54815	3.10119	4.12984	3.6709	3.79407	2.71462	0	3.63853	3.06004	0	0	2.43171	0	1.89094	3.29681	0	0	11.9146	10.4951
A0A140VJX1,A0A5F9ZHL1,P24752	Testicular tissue protein Li 198 OS=Homo sapiens OX=9606 PE=2 SV=1		ACAT1	ACAT1	5.05904	3.58244	2.06166	3.09629	1.5506	2.75323	3.6709	2.52938	4.88631	4.74647	4.24495	5.10006	0	0	0	0	0	4.39575	0	0	6.61923	10.4951
P05109	Protein S100-A8 OS=Homo sapiens OX=9606 GN=S100A8 PE=1 SV=1		S100A8	S100A8	5.05904	4.29893	3.43611	2.32222	3.10119	3.44154	3.6709	3.16173	2.71462	2.0342	2.42569	2.04003	0	0	3.64756	0	3.78187	3.29681	0	0	9.26692	6.99671
Q13435	Splicing factor 3B subunit 2 OS=Homo sapiens OX=9606 GN=SF3B2 PE=1 SV=2		SF3B2	SF3B2	0.843173	6.4484	4.12333	3.87037	3.10119	2.06492	2.44727	1.26469	2.71462	2.0342	1.81926	3.06004	0	0	12.1585	0	9.45468	8.7915	0	0	0	0
B3KY60,B4DSH1,Q99459	cDNA FLJ16777 fis, clone BRHIP2029567, highly similar to Cell division cycle 5-like protein OS=Homo sapiens OX=9606 PE=2 SV=1		CDC5L	CDC5L	0.843173	2.86595	3.43611	3.09629	0.775298	2.75323	3.05908	3.79407	3.25754	1.35614	3.63853	4.08005	0	0	9.72682	0	13.2365	7.69256	0	0	0	0
A0A2U3TZU2,B4DE36,P06744,P06744-2	Glucose-6-phosphate isomerase OS=Homo sapiens OX=9606 GN=GPI PE=1 SV=1		GPI	GPI	5.90221	3.58244	6.87221	2.32222	3.10119	4.81815	6.11817	6.9558	6.51508	6.10261	4.24495	6.63008	0	0	0	0	0	0	0	0	0	0
Q9BV20	Methylthioribose-1-phosphate isomerase OS=Homo sapiens OX=9606 GN=MRI1 PE=1 SV=1		MRI1	MRI1	2.52952	2.86595	2.06166	3.87037	3.10119	2.06492	3.6709	3.16173	4.34339	3.39034	4.85137	4.08005	0	0	3.64756	0	3.78187	3.29681	0	0	5.29539	6.99671
B2R959	cDNA, FLJ94229, highly similar to Homo sapiens heterogeneous nuclear ribonucleoprotein L (HNRPL),mRNA OS=Homo sapiens OX=9606 PE=2 SV=1				2.52952	3.58244	5.49777	4.64444	3.87649	2.06492	6.11817	7.58814	4.88631	4.06841	5.45779	3.06004	0	0	4.86341	0	0	4.39575	0	0	0	0
B4DH02,P34932	Heat shock 70 kDa protein 4 OS=Homo sapiens OX=9606 PE=2 SV=1		HSPA4	HSPA4	1.68635	2.86595	4.12333	4.64444	4.65179	4.81815	3.6709	3.79407	4.88631	6.78068	12.7349	6.12008	0	0	0	0	0	0	0	0	0	1.74918
A8K897,Q8N1F7	Nuclear pore complex protein Nup93 OS=Homo sapiens OX=9606 PE=2 SV=1		NUP93	NUP93	1.68635	2.86595	2.74888	2.32222	3.10119	2.75323	3.6709	4.42642	3.25754	3.39034	4.85137	3.57004	0	0	1.21585	0	0	5.49469	0	0	6.61923	10.4951
A0A140VJW5,P14868	Aspartate--tRNA ligase, cytoplasmic OS=Homo sapiens OX=9606 PE=2 SV=1		DARS1	DARS1	11.8044	5.01542	4.81055	2.32222	3.87649	2.06492	3.6709	6.32345	5.97216	2.0342	6.67064	4.59006	0	0	0	0	0	1.09894	0	0	0	1.74918
A0A024R7U6,B3KMX0	DNA replication licensing factor MCM4 OS=Homo sapiens OX=9606 GN=MCM4 PE=3 SV=1		MCM4	MCM4	3.37269	2.14947	2.06166	0	0.775298	2.75323	4.28272	4.42642	4.34339	0	6.06422	6.12008	0	0	0	0	0	8.7915	0	0	7.94308	8.74589
Q9Y3F4-2	Isoform 2 of Serine-threonine kinase receptor-associated protein OS=Homo sapiens OX=9606 GN=STRAP		STRAP	STRAP	5.05904	5.73191	5.49777	1.54815	4.65179	3.44154	6.72998	4.42642	6.51508	6.10261	5.45779	6.63008	0	0	0	0	0	0	0	0	0	0
A0A024R2L6,A0A0C4DG17,C9J9K3,P08865	40S ribosomal protein SA OS=Homo sapiens OX=9606 GN=RPSA PE=3 SV=1		RPSA	RPSA	4.21586	3.58244	3.43611	3.09629	4.65179	6.19476	4.89453	3.16173	4.34339	4.74647	3.03211	5.10006	0	0	1.21585	0	1.89094	2.19787	0	0	1.32385	3.49836
A0A494C1K3	General transcription factor II-I OS=Homo sapiens OX=9606 GN=GTF2I PE=1 SV=1		GTF2I	GTF2I	2.52952	10.0308	8.24665	3.09629	3.87649	4.12984	4.89453	4.42642	6.51508	1.35614	6.06422	5.10006	0	0	0	0	0	0	0	0	0	0
A0A024RCM3,Q13838,Q13838-2	RNA helicase OS=Homo sapiens OX=9606 GN=hCG_2005638 PE=4 SV=1		hCG_2005638,DDX39B	hCG_2005638	5.90221	3.58244	3.43611	3.09629	4.65179	5.50646	4.89453	3.79407	3.80047	3.39034	7.88348	4.59006	0	0	0	0	0	2.19787	0	0	1.32385	1.74918
A0A024R1V4,P61353	60S ribosomal protein L27 OS=Homo sapiens OX=9606 GN=RPL27 PE=3 SV=1		RPL27	RPL27	5.90221	5.01542	2.74888	2.32222	3.10119	2.75323	6.11817	2.52938	4.34339	2.0342	1.21284	2.55003	0	0	8.51097	0	7.56374	1.09894	0	0	0	1.74918
Q8WW12	PEST proteolytic signal-containing nuclear protein OS=Homo sapiens OX=9606 GN=PCNP PE=1 SV=2		PCNP	PCNP	6.74538	5.73191	6.18499	7.74074	7.75298	5.50646	4.28272	3.16173	4.88631	1.35614	3.03211	3.06004	0	0	0	0	0	0	0	0	0	0
Q99497,V9HWC2	Parkinson disease protein 7 OS=Homo sapiens OX=9606 GN=PARK7 PE=1 SV=2		HEL-S-67p,PARK7	HEL-S-67p	5.05904	4.29893	5.49777	3.87037	4.65179	3.44154	7.3418	3.79407	2.71462	2.0342	1.21284	5.10006	0	0	1.21585	0	1.89094	4.39575	0	0	2.64769	0
P46779	60S ribosomal protein L28 OS=Homo sapiens OX=9606 GN=RPL28 PE=1 SV=3		RPL28	RPL28	3.37269	3.58244	4.81055	4.64444	4.65179	4.12984	4.89453	3.16173	3.25754	4.06841	3.03211	4.59006	0	0	10.9427	0	0	0	0	0	0	0
Q4ZG57	DNA replication licensing factor MCM6 (Fragment) OS=Homo sapiens OX=9606 GN=MCM6 PE=3 SV=1		MCM6	MCM6	2.52952	5.01542	5.49777	3.09629	0	2.06492	5.50635	3.79407	4.88631	2.71227	6.67064	7.14009	0	0	0	0	0	2.19787	0	0	2.64769	5.24754
B2R791,O43395,Q53GV6	Pre-mRNA-splicing factor 3 OS=Homo sapiens OX=9606 PE=2 SV=1		PRPF3	PRPF3	6.74538	2.14947	3.43611	6.19259	4.65179	2.75323	4.89453	5.05876	3.25754	4.74647	6.67064	3.06004	0	0	1.21585	0	1.89094	2.19787	0	0	0	0
P41091	Eukaryotic translation initiation factor 2 subunit 3 OS=Homo sapiens OX=9606 GN=EIF2S3 PE=1 SV=3		EIF2S3	EIF2S3	6.74538	5.01542	4.81055	5.41852	2.3259	4.81815	4.28272	5.69111	3.80047	4.06841	6.06422	4.59006	0	0	0	0	0	1.09894	0	0	0	0
A0A024R1U0,P46060	Ran GTPase activating protein 1, isoform CRA_d OS=Homo sapiens OX=9606 GN=RANGAP1 PE=4 SV=1		RANGAP1	RANGAP1	2.52952	5.01542	4.12333	6.19259	6.20239	8.25969	3.6709	4.42642	4.88631	2.71227	5.45779	5.10006	0	0	0	0	0	0	0	0	0	0
P55084	Trifunctional enzyme subunit beta, mitochondrial OS=Homo sapiens OX=9606 GN=HADHB PE=1 SV=3		HADHB	HADHB	5.90221	2.86595	3.43611	3.87037	3.87649	4.81815	4.28272	3.79407	4.34339	4.06841	3.63853	2.55003	0	0	2.43171	0	1.89094	3.29681	0	0	0	3.49836
A0A384P5Q0,P04040	Catalase OS=Homo sapiens OX=9606 PE=2 SV=1		CAT	CAT	1.68635	2.14947	1.37444	2.32222	1.5506	1.37661	0.611817	1.89704	0.542924	0.678068	1.81926	0.510006	0	0	3.64756	0	5.67281	2.19787	19.698	0	6.61923	3.49836
Q13200,Q59EG8	26S proteasome non-ATPase regulatory subunit 2 OS=Homo sapiens OX=9606 GN=PSMD2 PE=1 SV=3		PSMD2	PSMD2	4.21586	4.29893	4.81055	3.87037	1.5506	4.81815	5.50635	6.9558	5.97216	4.06841	4.85137	5.10006	0	0	0	0	0	0	0	0	0	1.74918
A8K5N5,P22735	cDNA FLJ78142, highly similar to Homo sapiens transglutaminase 1 (K polypeptide epidermal type I, protein-glutamine-gamma-glutamyltransferase), mRNA OS=Homo sapiens OX=9606 PE=2 SV=1		TGM1	TGM1	2.52952	2.14947	3.43611	0	0.775298	0.688307	0	0	0.542924	1.35614	0.606422	0	0	0	9.72682	0	3.78187	5.49469	0	0	21.1815	5.24754
A0A7P0TAW3,P55072,V9HW80	15S Mg(2+)-ATPase p97 subunit OS=Homo sapiens OX=9606 GN=VCP PE=1 SV=1		VCP,HEL-S-70	VCP	3.37269	1.43298	5.49777	4.64444	0.775298	3.44154	2.44727	3.16173	3.80047	4.06841	4.85137	6.12008	0	0	0	0	5.67281	0	0	0	3.97154	3.49836
P62081	40S ribosomal protein S7 OS=Homo sapiens OX=9606 GN=RPS7 PE=1 SV=1		RPS7	RPS7	5.05904	3.58244	2.06166	0.774074	3.10119	1.37661	4.28272	1.89704	5.97216	0	1.81926	6.63008	0	0	10.9427	0	5.67281	3.29681	0	0	0	0
A0A384NKW7,P55060,P55060-3	Chromosome segregation 1-like protein OS=Homo sapiens OX=9606 PE=2 SV=1		CSE1L	CSE1L	1.68635	4.29893	4.12333	2.32222	1.5506	5.50646	5.50635	5.69111	5.42924	4.74647	5.45779	7.14009	0	0	0	0	0	1.09894	0	0	0	1.74918
Q9NRZ9-2	Isoform 2 of Lymphoid-specific helicase OS=Homo sapiens OX=9606 GN=HELLS		HELLS	HELLS	2.52952	5.01542	4.12333	3.87037	3.87649	4.12984	5.50635	4.42642	5.42924	3.39034	6.67064	5.10006	0	0	0	0	0	2.19787	0	0	0	0
Q9NSD9	Phenylalanine--tRNA ligase beta subunit OS=Homo sapiens OX=9606 GN=FARSB PE=1 SV=3		FARSB	FARSB	4.21586	5.73191	6.18499	3.09629	3.10119	4.81815	4.89453	3.16173	5.42924	3.39034	6.06422	5.61007	0	0	0	0	0	0	0	0	0	0
Q6PKG0	La-related protein 1 OS=Homo sapiens OX=9606 GN=LARP1 PE=1 SV=2		LARP1	LARP1	0	2.14947	2.06166	5.41852	2.3259	2.75323	3.05908	2.52938	2.71462	4.06841	4.24495	1.53002	0	0	8.51097	0	7.56374	6.59362	0	0	0	0
A0A0S2Z4R1,P54577	Tyrosine--tRNA ligase (Fragment) OS=Homo sapiens OX=9606 GN=YARS PE=2 SV=1		YARS,YARS1	YARS	5.05904	3.58244	3.43611	3.09629	3.10119	6.19476	4.89453	6.32345	4.88631	4.74647	6.06422	4.08005	0	0	0	0	0	0	0	0	0	0
M0QYS1	60S ribosomal protein L13a (Fragment) OS=Homo sapiens OX=9606 GN=RPL13A PE=1 SV=2		RPL13A	RPL13A	5.90221	3.58244	2.74888	0.774074	3.10119	3.44154	4.89453	2.52938	3.80047	0.678068	1.81926	5.61007	0	0	7.29512	0	3.78187	5.49469	0	0	0	0
A0A6Q8PFJ0	Prelamin-A/C OS=Homo sapiens OX=9606 GN=LMNA PE=1 SV=1		LMNA	LMNA	5.05904	0	5.49777	0.774074	1.5506	0	0.611817	0.632345	0.542924	0	0	0	0	0	0	0	0	1.09894	0	0	18.5338	20.9901
A0A024RAQ1,P16989	Cold shock domain protein A, isoform CRA_a OS=Homo sapiens OX=9606 GN=CSDA PE=4 SV=1		CSDA,YBX3	CSDA	0	0	0	0.774074	0.775298	1.37661	0.611817	0	0	0.678068	0	0.510006	0	0	13.3744	0	13.2365	20.8798	0	0	1.32385	1.74918
P39023	60S ribosomal protein L3 OS=Homo sapiens OX=9606 GN=RPL3 PE=1 SV=2		RPL3	RPL3	5.05904	4.29893	3.43611	3.09629	5.42709	2.75323	3.6709	4.42642	4.88631	3.39034	4.24495	4.08005	0	0	1.21585	0	0	2.19787	0	0	1.32385	1.74918
A0A024QZP7,P06493,Q5H9N4	Cell division cycle 2, G1 to S and G2 to M, isoform CRA_a OS=Homo sapiens OX=9606 GN=CDK1 PE=1 SV=1		CDK1,DKFZp686L20222	CDK1	2.52952	1.43298	2.06166	0.774074	1.5506	0.688307	3.6709	0.632345	2.71462	1.35614	1.81926	2.55003	0	0	1.21585	0	0	1.09894	0	0	11.9146	19.241
B4DLV7,P50395,Q6IAT1	Rab GDP dissociation inhibitor OS=Homo sapiens OX=9606 PE=2 SV=1		GDI2	GDI2	5.90221	3.58244	3.43611	4.64444	3.10119	4.81815	4.89453	4.42642	3.25754	3.39034	6.06422	4.59006	0	0	0	0	0	0	0	0	1.32385	1.74918
P25786,P25786-2	Proteasome subunit alpha type-1 OS=Homo sapiens OX=9606 GN=PSMA1 PE=1 SV=1		PSMA1	PSMA1	5.05904	4.29893	4.12333	3.87037	3.87649	2.75323	4.89453	1.89704	4.88631	4.74647	3.03211	4.59006	0	0	1.21585	0	1.89094	1.09894	0	0	2.64769	0
A0A1S5UZ07,Q9Y490	Talin-1 OS=Homo sapiens OX=9606 GN=TLN1 PE=2 SV=1		TLN1	TLN1	0	0.716489	0.687221	13.9333	8.52828	9.6363	2.44727	1.89704	2.17169	4.06841	6.67064	4.08005	0	0	0	0	0	0	0	0	0	0
A0A0S2Z3I4,A0A0S2Z404,P18754,P18754-2,Q5T081	Regulator of chromosome condensation 1 isoform 3 (Fragment) OS=Homo sapiens OX=9606 GN=RCC1 PE=2 SV=1		RCC1	RCC1	4.21586	3.58244	4.81055	3.87037	4.65179	3.44154	3.6709	3.79407	4.34339	5.42454	7.27706	5.61007	0	0	0	0	0	0	0	0	0	0
P50914	60S ribosomal protein L14 OS=Homo sapiens OX=9606 GN=RPL14 PE=1 SV=4		RPL14	RPL14	5.05904	2.86595	2.74888	5.41852	1.5506	4.81815	3.6709	1.26469	3.25754	2.0342	3.63853	4.08005	0	0	3.64756	0	3.78187	5.49469	0	0	1.32385	0
Q14126	Desmoglein-2 OS=Homo sapiens OX=9606 GN=DSG2 PE=1 SV=2		DSG2	DSG2	0	0	0	3.09629	1.5506	3.44154	9.17725	8.22049	7.60093	6.10261	8.4899	6.12008	0	0	0	0	0	0	0	0	0	0
Q5SW79	Centrosomal protein of 170 kDa OS=Homo sapiens OX=9606 GN=CEP170 PE=1 SV=1		CEP170	CEP170	0	0	0	7.74074	6.97769	5.50646	1.83545	3.16173	4.88631	3.39034	8.4899	7.14009	0	0	2.43171	0	1.89094	0	0	0	0	0
B2RDY9,D3DPU2	Adenylyl cyclase-associated protein OS=Homo sapiens OX=9606 PE=2 SV=1		CAP1	CAP1	5.90221	3.58244	4.12333	2.32222	3.87649	4.12984	3.6709	5.05876	5.42924	3.39034	7.27706	4.59006	0	0	0	0	0	0	0	0	0	0
B2R4C1,P62899	60S ribosomal protein L31 OS=Homo sapiens OX=9606 PE=2 SV=1		RPL31	RPL31	2.52952	1.43298	2.74888	2.32222	1.5506	2.06492	3.05908	1.89704	2.17169	0.678068	3.03211	3.06004	0	0	12.1585	0	9.45468	3.29681	0	0	0	1.74918
P42766	60S ribosomal protein L35 OS=Homo sapiens OX=9606 GN=RPL35 PE=1 SV=2		RPL35	RPL35	4.21586	3.58244	2.06166	1.54815	2.3259	2.75323	4.28272	3.16173	2.71462	3.39034	1.81926	4.08005	0	0	8.51097	0	7.56374	1.09894	0	0	0	0
B4DF70,P32119,V9HW12	cDNA FLJ60461, highly similar to Peroxiredoxin-2 OS=Homo sapiens OX=9606 PE=2 SV=1		HEL-S-2a,PRDX2	HEL-S-2a	3.37269	5.01542	2.06166	3.09629	3.10119	5.50646	3.6709	3.79407	3.80047	0.678068	1.21284	4.08005	0	0	2.43171	0	3.78187	3.29681	0	0	3.97154	0
Q8WVV4,Q8WVV4-1	Protein POF1B OS=Homo sapiens OX=9606 GN=POF1B PE=1 SV=3		POF1B	POF1B	0	0.716489	0	0	0	0	0	0	0	0	0	0	0	0	1.21585	0	1.89094	2.19787	19.698	0	14.5623	12.2442
A0A024R4E5,Q00341	High density lipoprotein binding protein (Vigilin), isoform CRA_a OS=Homo sapiens OX=9606 GN=HDLBP PE=1 SV=1		HDLBP	HDLBP	0	5.73191	1.37444	9.28888	5.42709	6.19476	4.28272	1.89704	2.17169	5.42454	6.06422	4.08005	0	0	0	0	0	0	0	0	0	0
P60174,P60174-3,V9HWK1	Triosephosphate isomerase OS=Homo sapiens OX=9606 GN=TPI1 PE=1 SV=4		HEL-S-49,TPI1	HEL-S-49	4.21586	2.14947	3.43611	5.41852	3.10119	2.75323	1.83545	2.52938	2.17169	1.35614	1.21284	3.06004	0	0	2.43171	0	1.89094	1.09894	0	0	7.94308	5.24754
P49736	DNA replication licensing factor MCM2 OS=Homo sapiens OX=9606 GN=MCM2 PE=1 SV=4		MCM2	MCM2	0.843173	5.73191	5.49777	2.32222	2.3259	3.44154	4.28272	6.32345	4.88631	2.0342	7.88348	6.12008	0	0	0	0	0	0	0	0	0	0
A0A6Q8PGA8,P41250,P41250-2	Diadenosine tetraphosphate synthetase OS=Homo sapiens OX=9606 GN=GARS1 PE=1 SV=1		GARS1	GARS1	3.37269	3.58244	4.12333	3.87037	3.87649	1.37661	3.6709	5.69111	3.25754	6.78068	4.85137	7.14009	0	0	0	0	0	0	0	0	0	0
Q14697,V9HWJ0	Neutral alpha-glucosidase AB OS=Homo sapiens OX=9606 GN=GANAB PE=1 SV=3		HEL-S-164nA,GANAB	HEL-S-164nA	3.37269	1.43298	3.43611	2.32222	1.5506	6.19476	4.28272	6.32345	5.42924	1.35614	9.09632	6.63008	0	0	0	0	0	0	0	0	0	0
P27635,X5D2T3	60S ribosomal protein L10 OS=Homo sapiens OX=9606 GN=RPL10 PE=1 SV=4		RPL10	RPL10	2.52952	1.43298	1.37444	3.87037	2.3259	1.37661	4.28272	1.26469	3.80047	1.35614	1.21284	4.59006	0	0	8.51097	0	5.67281	7.69256	0	0	0	0
P22102,Q3B7A7,Q59HH3	Trifunctional purine biosynthetic protein adenosine-3 OS=Homo sapiens OX=9606 GN=GART PE=1 SV=1		GART	GART	3.37269	5.01542	2.74888	0.774074	3.10119	4.81815	7.3418	3.79407	4.34339	5.42454	5.45779	5.10006	0	0	0	0	0	0	0	0	0	0
A0A024RDQ0,A0A024RDS1,Q92598,Q92598-2,Q92598-4	Heat shock 110 kDa protein OS=Homo sapiens OX=9606 GN=HSPH1 PE=3 SV=1		HSPH1	HSPH1	2.52952	4.29893	4.81055	6.19259	1.5506	4.12984	4.89453	3.79407	3.80047	4.74647	6.06422	3.57004	0	0	0	0	0	0	0	0	0	0
B7Z899,E9PLK3,P55786	Aminopeptidase OS=Homo sapiens OX=9606 PE=2 SV=1		NPEPPS	NPEPPS	2.52952	5.73191	4.81055	2.32222	2.3259	4.81815	3.6709	3.79407	3.25754	1.35614	7.27706	7.14009	0	0	0	0	0	0	0	0	1.32385	0
B0AZQ4,Q86VX4,Q9UQE7	Structural maintenance of chromosomes protein OS=Homo sapiens OX=9606 PE=2 SV=1		SMC3	SMC3	0	2.86595	3.43611	1.54815	0.775298	2.06492	3.05908	2.52938	3.80047	2.0342	3.03211	3.57004	0	0	7.29512	0	3.78187	8.7915	0	0	0	1.74918
B4DFL1	Dihydrolipoyl dehydrogenase OS=Homo sapiens OX=9606 PE=2 SV=1				5.90221	2.14947	4.12333	3.87037	1.5506	4.81815	4.28272	4.42642	4.34339	3.39034	5.45779	5.61007	0	0	0	0	0	0	0	0	0	0
E7EQT4	Apoptotic chromatin condensation inducer in the nucleus OS=Homo sapiens OX=9606 GN=ACIN1 PE=1 SV=2		ACIN1	ACIN1	2.52952	7.88137	4.81055	6.19259	4.65179	5.50646	3.6709	4.42642	4.34339	1.35614	2.42569	2.04003	0	0	0	0	0	0	0	0	0	0
P13646	Keratin, type I cytoskeletal 13 OS=Homo sapiens OX=9606 GN=KRT13 PE=1 SV=4		KRT13	KRT13	2.52952	0	0	0.774074	3.87649	0	1.83545	0	0.542924	0	0	0	0	0	14.5902	0	17.0184	1.09894	0	0	3.97154	3.49836
A6NEM2,P51610-4	Host cell factor 1 OS=Homo sapiens OX=9606 GN=HCFC1 PE=1 SV=2		HCFC1	HCFC1	5.90221	7.16489	5.49777	6.96666	6.97769	4.81815	1.22363	2.52938	1.62877	2.0342	2.42569	2.55003	0	0	0	0	0	0	0	0	0	0
B2RBR9,Q14974	cDNA, FLJ95650, highly similar to Homo sapiens karyopherin (importin) beta 1 (KPNB1), mRNA OS=Homo sapiens OX=9606 PE=2 SV=1		KPNB1	KPNB1	1.68635	1.43298	3.43611	1.54815	1.5506	3.44154	1.83545	4.42642	2.71462	2.71227	2.42569	3.57004	0	0	3.64756	0	1.89094	5.49469	0	0	2.64769	5.24754
Q643R0,Q9ULW0	HCTP4 OS=Homo sapiens OX=9606 GN=HCTP4 PE=2 SV=1		HCTP4,TPX2	HCTP4	2.52952	5.73191	3.43611	5.41852	3.10119	6.19476	2.44727	4.42642	6.51508	1.35614	4.85137	3.57004	0	0	0	0	0	0	0	0	0	0
Q9Y5B9	FACT complex subunit SPT16 OS=Homo sapiens OX=9606 GN=SUPT16H PE=1 SV=1		SUPT16H	SUPT16H	2.52952	7.88137	4.81055	4.64444	2.3259	2.75323	3.6709	3.16173	4.34339	2.0342	4.24495	2.55003	0	0	1.21585	0	0	3.29681	0	0	0	0
A0A7P0TAN7,A0A7P0Z4P5	4F2 cell-surface antigen heavy chain OS=Homo sapiens OX=9606 GN=SLC3A2 PE=1 SV=1		SLC3A2	SLC3A2	0	1.43298	0.687221	1.54815	0.775298	1.37661	6.72998	9.48518	8.68678	2.71227	10.3092	5.61007	0	0	0	0	0	0	0	0	0	0
P30041,V9HWC7	Peroxiredoxin-6 OS=Homo sapiens OX=9606 GN=PRDX6 PE=1 SV=3		HEL-S-128m,PRDX6	HEL-S-128m	5.05904	3.58244	4.12333	5.41852	4.65179	4.12984	3.6709	3.79407	3.80047	2.0342	3.63853	3.57004	0	0	0	0	0	0	0	0	0	1.74918
A0A7I2V621,A6NLN1,P26599,P26599-2,P26599-3	Polypyrimidine tract-binding protein 1 OS=Homo sapiens OX=9606 GN=PTBP1 PE=1 SV=1		PTBP1	PTBP1	2.52952	1.43298	2.74888	3.09629	1.5506	4.81815	5.50635	6.9558	7.60093	3.39034	4.85137	4.59006	0	0	0	0	0	0	0	0	0	0
P62316	Small nuclear ribonucleoprotein Sm D2 OS=Homo sapiens OX=9606 GN=SNRPD2 PE=1 SV=1		SNRPD2	SNRPD2	5.05904	3.58244	4.81055	6.19259	4.65179	3.44154	3.6709	2.52938	4.34339	4.06841	2.42569	3.06004	0	0	1.21585	0	0	0	0	0	0	0
B2R4C0,Q02543	60S ribosomal protein L18a OS=Homo sapiens OX=9606 PE=2 SV=1		RPL18A	RPL18A	5.05904	3.58244	3.43611	1.54815	5.42709	2.75323	4.89453	2.52938	3.80047	2.0342	1.21284	3.57004	0	0	7.29512	0	1.89094	0	0	0	0	0
E9PC52,Q16576,Q6FHQ0	Histone-binding protein RBBP7 OS=Homo sapiens OX=9606 GN=RBBP7 PE=1 SV=1		RBBP7	RBBP7	5.05904	2.86595	0.687221	0.774074	0.775298	3.44154	3.6709	2.52938	2.71462	2.71227	3.63853	2.04003	0	0	3.64756	0	3.78187	4.39575	0	0	2.64769	3.49836
P62913,P62913-2,Q08ES8,Q5VVC8,Q5VVD0	60S ribosomal protein L11 OS=Homo sapiens OX=9606 GN=RPL11 PE=1 SV=2		RPL11	RPL11	4.21586	3.58244	2.74888	2.32222	3.10119	0.688307	4.89453	3.79407	3.25754	4.06841	1.81926	3.06004	0	0	6.07926	0	3.78187	1.09894	0	0	0	0
P46783	40S ribosomal protein S10 OS=Homo sapiens OX=9606 GN=RPS10 PE=1 SV=1		RPS10	RPS10	3.37269	4.29893	3.43611	3.87037	3.87649	2.75323	5.50635	2.52938	2.71462	3.39034	3.03211	3.06004	0	0	3.64756	0	1.89094	1.09894	0	0	0	0
Q14CN4	Keratin, type II cytoskeletal 72 OS=Homo sapiens OX=9606 GN=KRT72 PE=1 SV=2		KRT72	KRT72	0.843173	0.716489	1.37444	3.09629	1.5506	1.37661	1.22363	1.89704	2.17169	2.0342	1.21284	1.02001	0	0	4.86341	0	5.67281	3.29681	0	0	5.29539	10.4951
O76021	Ribosomal L1 domain-containing protein 1 OS=Homo sapiens OX=9606 GN=RSL1D1 PE=1 SV=3		RSL1D1	RSL1D1	0.843173	2.86595	4.12333	4.64444	5.42709	8.94799	2.44727	3.79407	1.62877	1.35614	0.606422	5.61007	0	0	3.64756	0	0	2.19787	0	0	0	0
B2RDF2,B5MCF9,O00541,O00541-2	Pescadillo homolog OS=Homo sapiens OX=9606 GN=PES1 PE=2 SV=1		PES1	PES1	1.68635	3.58244	4.12333	2.32222	3.10119	4.81815	3.05908	3.79407	3.25754	2.71227	3.63853	3.57004	0	0	2.43171	0	3.78187	2.19787	0	0	0	0
A0A804CF45,O14654	Insulin receptor substrate 4 OS=Homo sapiens OX=9606 GN=IRS4 PE=4 SV=1		IRS4	IRS4	0.843173	2.86595	2.06166	1.54815	2.3259	1.37661	3.6709	3.16173	4.34339	4.06841	3.03211	2.04003	0	0	3.64756	0	7.56374	1.09894	0	0	2.64769	1.74918
B4DMF5,B4E0N9,E9KL48,P00367,Q53GW3	Glutamate dehydrogenase OS=Homo sapiens OX=9606 PE=2 SV=1		GLUD1	GLUD1	3.37269	2.14947	2.74888	3.87037	4.65179	4.12984	1.83545	3.79407	3.25754	3.39034	4.85137	3.57004	0	0	0	0	0	4.39575	0	0	0	1.74918
P22087	rRNA 2'-O-methyltransferase fibrillarin OS=Homo sapiens OX=9606 GN=FBL PE=1 SV=2		FBL	FBL	3.37269	2.86595	3.43611	3.09629	2.3259	2.06492	3.6709	2.52938	3.25754	0.678068	3.03211	3.57004	0	0	7.29512	0	1.89094	4.39575	0	0	0	0
H9ZYJ2,P10599	Thioredoxin OS=Homo sapiens OX=9606 GN=TXN PE=2 SV=1		TXN	TXN	3.37269	2.86595	2.06166	4.64444	4.65179	2.75323	1.83545	1.26469	2.17169	0.678068	1.81926	2.04003	0	0	3.64756	0	3.78187	2.19787	0	0	3.97154	3.49836
Q13177	Serine/threonine-protein kinase PAK 2 OS=Homo sapiens OX=9606 GN=PAK2 PE=1 SV=3		PAK2	PAK2	2.52952	3.58244	2.06166	4.64444	6.97769	6.88307	3.05908	4.42642	4.34339	2.0342	3.63853	3.06004	0	0	0	0	0	0	0	0	0	0
A0A7I2V430,A0A7I2V4F0,A3RJH1,Q92499	ATP-dependent RNA helicase DDX1 OS=Homo sapiens OX=9606 GN=DDX1 PE=1 SV=1		DDX1	DDX1	0.843173	2.14947	2.06166	0.774074	0	2.75323	2.44727	3.16173	3.80047	2.71227	3.63853	4.08005	0	0	3.64756	0	3.78187	7.69256	0	0	0	3.49836
P28838,P28838-2,V9HW38	Cytosol aminopeptidase OS=Homo sapiens OX=9606 GN=LAP3 PE=1 SV=3		HEL-S-106,LAP3	HEL-S-106	5.90221	2.14947	3.43611	0.774074	3.10119	4.12984	1.83545	3.16173	2.71462	2.0342	6.67064	3.57004	0	0	0	0	0	2.19787	0	0	1.32385	3.49836
A8K622,O95793,O95793-2,Q59F99	cDNA FLJ75871, highly similar to Homo sapiens staufen, RNA binding protein (STAU), transcript variant T3, mRNA OS=Homo sapiens OX=9606 PE=2 SV=1		STAU1	STAU1	0	0	0	4.64444	3.87649	4.12984	0.611817	3.16173	1.08585	1.35614	1.81926	2.04003	0	0	8.51097	0	7.56374	7.69256	0	0	0	0
A8K517,P62266	40S ribosomal protein S23 OS=Homo sapiens OX=9606 GN=RPS23 PE=2 SV=1		RPS23	RPS23	3.37269	3.58244	3.43611	3.09629	2.3259	3.44154	4.28272	0.632345	2.17169	2.0342	1.81926	3.57004	0	0	9.72682	0	1.89094	1.09894	0	0	0	0
A0A024RB75,B4DJV2,O75390	Citrate synthase OS=Homo sapiens OX=9606 GN=CS PE=3 SV=1		CS	CS	4.21586	2.14947	2.06166	3.09629	3.10119	3.44154	4.89453	3.79407	5.42924	5.42454	4.24495	4.59006	0	0	0	0	0	0	0	0	0	0
Q53HJ4	DNA replication licensing factor MCM3 (Fragment) OS=Homo sapiens OX=9606 PE=2 SV=1				1.68635	4.29893	4.81055	1.54815	0.775298	2.75323	4.28272	6.32345	3.25754	3.39034	6.67064	6.63008	0	0	0	0	0	0	0	0	0	0
P14635	G2/mitotic-specific cyclin-B1 OS=Homo sapiens OX=9606 GN=CCNB1 PE=1 SV=1		CCNB1	CCNB1	2.52952	0.716489	2.06166	0.774074	1.5506	2.75323	0	1.89704	2.17169	0.678068	1.81926	2.04003	0	0	0	0	0	0	0	0	13.2385	13.9934
A0A024QZN4,A0A384NYN5,P18206,P18206-2,V9HWK2	Metavinculin OS=Homo sapiens OX=9606 GN=VCL PE=3 SV=1		HEL114,VCL	HEL114	0	0	0.687221	1.54815	3.10119	2.06492	0	0.632345	0	0.678068	0.606422	0.510006	0	0	8.51097	0	15.1275	5.49469	0	0	5.29539	1.74918
P54886,P54886-2	Delta-1-pyrroline-5-carboxylate synthase OS=Homo sapiens OX=9606 GN=ALDH18A1 PE=1 SV=2		ALDH18A1	ALDH18A1	3.37269	2.86595	2.06166	2.32222	0.775298	2.06492	1.83545	3.79407	2.71462	2.71227	2.42569	4.08005	0	0	1.21585	0	0	5.49469	0	0	2.64769	5.24754
Q6PJT7,Q6PJT7-2,Q6PJT7-9	Zinc finger CCCH domain-containing protein 14 OS=Homo sapiens OX=9606 GN=ZC3H14 PE=1 SV=1		ZC3H14	ZC3H14	5.90221	5.73191	4.12333	3.87037	1.5506	2.75323	4.28272	3.79407	3.25754	3.39034	4.85137	2.04003	0	0	0	0	0	0	0	0	0	0
A0A024R6W0,P00505	Aspartate aminotransferase OS=Homo sapiens OX=9606 GN=GOT2 PE=3 SV=1		GOT2	GOT2	7.58855	3.58244	2.74888	3.09629	2.3259	2.06492	4.28272	5.05876	2.71462	4.74647	3.63853	3.57004	0	0	0	0	0	0	0	0	0	0
P47929	Galectin-7 OS=Homo sapiens OX=9606 GN=LGALS7 PE=1 SV=2		LGALS7	LGALS7	5.05904	2.14947	8.24665	0.774074	1.5506	2.75323	0.611817	1.26469	0.542924	0.678068	0.606422	1.02001	0	0	1.21585	0	1.89094	1.09894	0	0	5.29539	10.4951
A0A3B3IRI2,P17812	CTP synthase OS=Homo sapiens OX=9606 GN=CTPS1 PE=1 SV=1		CTPS1	CTPS1	4.21586	3.58244	2.74888	0.774074	0.775298	1.37661	3.05908	4.42642	3.80047	1.35614	3.63853	6.12008	0	0	0	0	0	1.09894	0	0	2.64769	5.24754
O15042,O15042-2	U2 snRNP-associated SURP motif-containing protein OS=Homo sapiens OX=9606 GN=U2SURP PE=1 SV=2		U2SURP	U2SURP	3.37269	5.73191	3.43611	1.54815	0.775298	1.37661	4.28272	5.05876	4.88631	2.0342	4.85137	4.08005	0	0	1.21585	0	0	2.19787	0	0	0	0
P67809,Q6PKI6	Y-box-binding protein 1 OS=Homo sapiens OX=9606 GN=YBX1 PE=1 SV=3		YBX1	YBX1	0	0.716489	0	0.774074	0.775298	0.688307	0.611817	0.632345	0	0	0.606422	0.510006	0	0	13.3744	0	11.3456	9.89044	0	0	1.32385	3.49836
A0A384MEJ3,E9PCY7,G8JLB6,P31943	Epididymis secretory sperm binding protein OS=Homo sapiens OX=9606 PE=2 SV=1		HNRNPH1	HNRNPH1	1.68635	1.43298	2.06166	2.32222	1.5506	2.75323	2.44727	3.16173	3.25754	1.35614	3.03211	2.55003	0	0	3.64756	0	3.78187	6.59362	0	0	1.32385	1.74918
B2RBI2,Q96A49	cDNA, FLJ95525, highly similar to Homo sapiens synapse associated protein 1, SAP47 homolog (Drosophila) (SYAP1), mRNA OS=Homo sapiens OX=9606 PE=2 SV=1		SYAP1	SYAP1	0	0	0	6.96666	3.87649	9.6363	1.83545	5.69111	7.60093	1.35614	3.03211	4.59006	0	0	0	0	0	0	0	0	0	0
A0A024RCN6,A0A140T936,A0A1U9X9A1,A0A1U9X9C4,A0A1U9X9C7,A0A1U9X9C8,A0A1U9X9D5,P26640	Valine--tRNA ligase OS=Homo sapiens OX=9606 GN=VARS PE=1 SV=1		VARS1,VARS	VARS1	1.68635	5.01542	4.12333	3.87037	1.5506	3.44154	3.05908	3.16173	4.34339	2.0342	6.67064	5.61007	0	0	0	0	0	0	0	0	0	0
P46087,P46087-4	Probable 28S rRNA (cytosine(4447)-C(5))-methyltransferase OS=Homo sapiens OX=9606 GN=NOP2 PE=1 SV=2		NOP2	NOP2	0	2.86595	2.06166	5.41852	1.5506	7.57138	1.83545	2.52938	0.542924	0.678068	1.81926	5.61007	0	0	6.07926	0	3.78187	2.19787	0	0	0	0
A0A140VJQ4,P04181	Ornithine--oxo-acid aminotransferase OS=Homo sapiens OX=9606 PE=2 SV=1		OAT	OAT	4.21586	3.58244	3.43611	2.32222	5.42709	4.81815	3.05908	5.05876	4.88631	2.0342	1.81926	3.57004	0	0	0	0	0	0	0	0	0	0
B2R4W8,I3L3P7,P62244	40S ribosomal protein S15a OS=Homo sapiens OX=9606 GN=hCG_1994130 PE=2 SV=1		RPS15A,hCG_1994130	RPS15A	4.21586	1.43298	1.37444	0.774074	2.3259	1.37661	4.89453	1.89704	2.71462	1.35614	1.81926	3.06004	0	0	10.9427	0	3.78187	2.19787	0	0	0	0
A0A140VJP5,P31153	S-adenosylmethionine synthase OS=Homo sapiens OX=9606 PE=2 SV=1		MAT2A	MAT2A	4.21586	2.14947	3.43611	1.54815	2.3259	3.44154	3.6709	3.16173	2.71462	1.35614	4.24495	4.59006	0	0	1.21585	0	1.89094	1.09894	0	0	1.32385	1.74918
A0A024R9D3,E5RI99,P62888	60S ribosomal protein L30 OS=Homo sapiens OX=9606 GN=RPL30 PE=3 SV=1		RPL30	RPL30	2.52952	2.86595	2.06166	2.32222	2.3259	2.06492	3.05908	1.26469	3.25754	2.0342	2.42569	2.55003	0	0	8.51097	0	5.67281	1.09894	0	0	0	0
A8K8U1,Q86VP6	cDNA FLJ77762, highly similar to Homo sapiens cullin-associated and neddylation-dissociated 1 (CAND1), mRNA OS=Homo sapiens OX=9606 PE=2 SV=1		CAND1	CAND1	1.68635	3.58244	4.81055	0	1.5506	4.12984	3.6709	2.52938	2.71462	2.0342	4.85137	4.59006	0	0	0	0	0	1.09894	0	0	1.32385	5.24754
A0A024R4H6,B8K1J4,P49862	Kallikrein 7 (Chymotryptic, stratum corneum), isoform CRA_b OS=Homo sapiens OX=9606 GN=KLK7 PE=4 SV=1		KLK7	KLK7	0	0	0	0	0	0	0	0	0	0	0	0	0	0	8.51097	0	5.67281	4.39575	0	19.1215	3.97154	1.74918
A8K492,P56192	Methionine--tRNA ligase, cytoplasmic OS=Homo sapiens OX=9606 PE=2 SV=1		MARS1	MARS1	2.52952	5.01542	3.43611	2.32222	1.5506	2.06492	4.89453	4.42642	3.25754	3.39034	4.24495	5.10006	0	0	0	0	0	1.09894	0	0	0	0
A0A140VJK6,P49915	Glutamine amidotransferase OS=Homo sapiens OX=9606 PE=2 SV=1		GMPS	GMPS	5.05904	1.43298	3.43611	1.54815	0.775298	4.12984	1.83545	5.05876	3.25754	2.71227	7.88348	6.12008	0	0	0	0	0	0	0	0	0	0
A8K9U6,Q7Z2W4,Q7Z2W4-2	cDNA FLJ76121, highly similar to Homo sapiens zinc finger CCCH-type, antiviral 1 (ZC3HAV1), transcript variant 1, mRNA OS=Homo sapiens OX=9606 PE=2 SV=1		ZC3HAV1	ZC3HAV1	0	0	0	2.32222	0	2.06492	1.22363	1.26469	1.62877	2.0342	4.24495	2.55003	0	0	7.29512	0	7.56374	6.59362	0	0	2.64769	1.74918
C9JF17,P05090	Apolipoprotein D (Fragment) OS=Homo sapiens OX=9606 GN=APOD PE=1 SV=1		APOD	APOD	0.843173	0.716489	1.37444	1.54815	2.3259	5.50646	7.3418	6.9558	0	2.71227	0	0	0	0	2.43171	0	0	3.29681	0	0	2.64769	5.24754
Q9ULV4-3	Isoform 3 of Coronin-1C OS=Homo sapiens OX=9606 GN=CORO1C		CORO1C	CORO1C	4.21586	3.58244	2.74888	3.87037	3.10119	3.44154	3.6709	3.79407	2.17169	4.06841	3.63853	4.59006	0	0	0	0	0	0	0	0	0	0
Q9H9B4	Sideroflexin-1 OS=Homo sapiens OX=9606 GN=SFXN1 PE=1 SV=4		SFXN1	SFXN1	5.05904	3.58244	2.74888	1.54815	1.5506	2.06492	3.6709	0.632345	2.71462	0.678068	1.21284	2.55003	0	0	1.21585	0	0	4.39575	0	0	3.97154	5.24754
H3BQB1	Adenine phosphoribosyltransferase (Fragment) OS=Homo sapiens OX=9606 GN=APRT PE=1 SV=1		APRT	APRT	3.37269	2.86595	5.49777	3.87037	6.20239	4.12984	3.6709	3.16173	2.71462	1.35614	2.42569	3.57004	0	0	0	0	0	0	0	0	0	0
A0A109NGN6,P28066,Q5U0A0	Proteasome subunit alpha type OS=Homo sapiens OX=9606 PE=2 SV=1		PSMA5	PSMA5	3.37269	3.58244	4.12333	2.32222	2.3259	2.75323	4.89453	1.89704	3.25754	0	1.81926	3.06004	0	0	1.21585	0	0	2.19787	0	0	3.97154	1.74918
P35520,P35520-2	Cystathionine beta-synthase OS=Homo sapiens OX=9606 GN=CBS PE=1 SV=2		CBS	CBS	4.21586	4.29893	2.74888	2.32222	1.5506	2.75323	3.6709	4.42642	4.34339	2.0342	4.85137	5.10006	0	0	0	0	0	0	0	0	0	0
D6RAN4	60S ribosomal protein L9 (Fragment) OS=Homo sapiens OX=9606 GN=RPL9 PE=1 SV=8		RPL9	RPL9	2.52952	2.86595	2.74888	0.774074	2.3259	2.06492	3.6709	2.52938	3.25754	0	2.42569	3.57004	0	0	7.29512	0	1.89094	1.09894	0	0	1.32385	1.74918
P02786	Transferrin receptor protein 1 OS=Homo sapiens OX=9606 GN=TFRC PE=1 SV=2		TFRC	TFRC	0.843173	3.58244	2.74888	2.32222	1.5506	3.44154	6.11817	6.9558	3.80047	2.0342	4.85137	3.57004	0	0	0	0	0	0	0	0	0	0
A0A0K0K1K4,O14818	Proteasome subunit alpha type OS=Homo sapiens OX=9606 GN=HEL-S-276 PE=2 SV=1		HEL-S-276,PSMA7	HEL-S-276	5.05904	4.29893	3.43611	0.774074	3.10119	2.06492	2.44727	2.52938	3.25754	2.0342	2.42569	2.55003	0	0	1.21585	0	0	1.09894	0	0	5.29539	0
H3BPK7,P49588	Alanine--tRNA ligase OS=Homo sapiens OX=9606 GN=AARS1 PE=1 SV=4		AARS1	AARS1	0	1.43298	2.06166	2.32222	0	2.75323	0.611817	1.26469	2.17169	2.71227	6.67064	3.06004	0	0	0	0	0	3.29681	0	0	7.94308	5.24754
A0A024R4U3,Q14166	Tubulin tyrosine ligase-like family, member 12, isoform CRA_a OS=Homo sapiens OX=9606 GN=TTLL12 PE=4 SV=1		TTLL12	TTLL12	0.843173	2.14947	2.74888	2.32222	2.3259	2.75323	2.44727	3.79407	4.34339	0.678068	4.85137	3.57004	0	0	0	0	0	2.19787	0	0	2.64769	3.49836
P52209,P52209-2	6-phosphogluconate dehydrogenase, decarboxylating OS=Homo sapiens OX=9606 GN=PGD PE=1 SV=3		PGD	PGD	4.21586	2.14947	4.12333	4.64444	1.5506	4.12984	3.05908	3.16173	2.71462	4.06841	3.63853	3.57004	0	0	0	0	0	0	0	0	0	0
O43491	Band 4.1-like protein 2 OS=Homo sapiens OX=9606 GN=EPB41L2 PE=1 SV=1		EPB41L2	EPB41L2	0	0	0	0.774074	0	1.37661	7.3418	5.69111	7.60093	5.42454	9.09632	3.57004	0	0	0	0	0	0	0	0	0	0
A0A024R4X7,Q9UKX7,Q9UKX7-2	HCG1989366, isoform CRA_a OS=Homo sapiens OX=9606 GN=hCG_1989366 PE=4 SV=1		hCG_1989366,NUP50	hCG_1989366	5.05904	2.86595	4.12333	3.87037	3.10119	4.12984	1.83545	4.42642	4.88631	2.0342	2.42569	2.04003	0	0	0	0	0	0	0	0	0	0
Q9H444	Charged multivesicular body protein 4b OS=Homo sapiens OX=9606 GN=CHMP4B PE=1 SV=1		CHMP4B	CHMP4B	3.37269	2.86595	3.43611	6.19259	5.42709	4.81815	2.44727	3.16173	3.80047	1.35614	1.21284	2.55003	0	0	0	0	0	0	0	0	0	0
P27695,Q5TZP7	DNA-(apurinic or apyrimidinic site) endonuclease OS=Homo sapiens OX=9606 GN=APEX1 PE=1 SV=2		APEX1	APEX1	3.37269	3.58244	5.49777	3.09629	2.3259	2.06492	3.6709	2.52938	4.88631	2.0342	2.42569	5.10006	0	0	0	0	0	0	0	0	0	0
A0A6Q8PFM5,A0A6Q8PG15,A0A7I2PK44,O95831,O95831-3	Apoptosis-inducing factor 1, mitochondrial OS=Homo sapiens OX=9606 GN=AIFM1 PE=1 SV=1		AIFM1	AIFM1	1.68635	2.86595	5.49777	1.54815	2.3259	2.06492	3.6709	3.16173	3.80047	1.35614	3.03211	4.08005	0	0	0	0	0	2.19787	0	0	1.32385	1.74918
C9JZR2,H0YC95,O60716,O60716-2,O60716-3,O60716-5,Q68DU0	Catenin delta-1 OS=Homo sapiens OX=9606 GN=CTNND1 PE=1 SV=2		DKFZp781O2021,CTNND1	DKFZp781O2021	0	0	0	1.54815	1.5506	1.37661	3.05908	4.42642	4.88631	2.71227	6.06422	3.06004	0	0	0	0	0	1.09894	0	0	5.29539	5.24754
A0A0U1RRM1,B3KSZ4,Q8WXI9	Transcriptional repressor p66-beta OS=Homo sapiens OX=9606 GN=GATAD2B PE=1 SV=1		GATAD2B	GATAD2B	5.05904	5.73191	4.81055	3.09629	3.87649	4.12984	1.83545	3.16173	2.17169	1.35614	1.81926	2.04003	0	0	1.21585	0	0	0	0	0	0	0
A5PKY0,Q9UBC2-4	EPS15L1 protein (Fragment) OS=Homo sapiens OX=9606 GN=EPS15L1 PE=2 SV=1		EPS15L1	EPS15L1	0	0.716489	0	6.96666	2.3259	4.81815	3.6709	5.05876	3.80047	3.39034	5.45779	4.08005	0	0	0	0	0	0	0	0	0	0
B2RU26,P01266,P01266-2	Thyroglobulin OS=Homo sapiens OX=9606 GN=TG PE=2 SV=1		TG	TG	0	0	0	0	0	0	0	0	0	0	0	0	0	0	0	40.2042	0	0	0	0	0	0
A0A024RCL8,O60814	Histone H2B OS=Homo sapiens OX=9606 GN=HIST1H2BK PE=3 SV=1		HIST1H2BK,H2BC12	HIST1H2BK	3.37269	2.86595	3.43611	4.64444	3.10119	2.75323	3.05908	1.89704	2.17169	5.42454	1.81926	2.55003	0	0	0	0	1.89094	1.09894	0	0	0	0
P62861	40S ribosomal protein S30 OS=Homo sapiens OX=9606 GN=FAU PE=1 SV=1		FAU	FAU	0.843173	2.14947	2.06166	2.32222	3.10119	2.75323	1.22363	1.89704	1.62877	1.35614	0.606422	2.04003	0	0	4.86341	0	5.67281	5.49469	0	0	0	1.74918
A0A024R1N1,P35579	Myosin, heavy polypeptide 9, non-muscle, isoform CRA_a OS=Homo sapiens OX=9606 GN=MYH9 PE=3 SV=1		MYH9	MYH9	2.52952	4.29893	6.18499	3.87037	2.3259	2.75323	0.611817	1.89704	3.25754	2.0342	3.63853	5.10006	0	0	0	0	0	1.09894	0	0	0	0
A0A384NQ03,B4E1M7,G3XAC6,Q14498,Q14498-2,Q68DD9	Epididymis secretory sperm binding protein OS=Homo sapiens OX=9606 PE=2 SV=1		DKFZp781C0423,RBM39	DKFZp781C0423	1.68635	0.716489	2.74888	1.54815	1.5506	1.37661	1.83545	1.89704	2.17169	1.35614	1.81926	1.02001	0	0	6.07926	0	5.67281	4.39575	0	0	0	3.49836
A0A1U9X8X5,A0A1U9X8X6,A0A1U9X8X8,A0A1U9X8Y9,A0A1U9X901,A8K9C1,D2IYL2,G8JLG2,M1SWB8,Q0EFA5,Q15517,Q2L6G8	Corneodesmosin OS=Homo sapiens OX=9606 PE=4 SV=1		CDSN,S	CDSN	2.52952	2.86595	2.06166	2.32222	3.10119	1.37661	1.83545	1.26469	0.542924	1.35614	0.606422	1.02001	0	0	2.43171	0	5.67281	4.39575	0	0	3.97154	1.74918
A0A5C2GRU1	IG c224_light_IGKV4-1_IGKJ1 (Fragment) OS=Homo sapiens OX=9606 PE=2 SV=1				0	0	0	0	0	0	0	0	0	0	0	0	0	0	3.64756	0	3.78187	3.29681	0	19.1215	3.97154	5.24754
P09661,Q53G21,Q53G61	U2 small nuclear ribonucleoprotein A' OS=Homo sapiens OX=9606 GN=SNRPA1 PE=1 SV=2		SNRPA1	SNRPA1	3.37269	2.86595	4.12333	3.09629	3.10119	2.06492	4.28272	2.52938	3.80047	2.0342	1.81926	3.57004	0	0	1.21585	0	0	1.09894	0	0	0	0
Q15365,Q53SS8	Poly(rC)-binding protein 1 OS=Homo sapiens OX=9606 GN=PCBP1 PE=1 SV=2		PCBP1	PCBP1	3.37269	2.86595	3.43611	3.09629	3.10119	2.75323	2.44727	3.16173	2.71462	3.39034	2.42569	2.55003	0	0	0	0	1.89094	0	0	0	0	1.74918
Q96F86	Enhancer of mRNA-decapping protein 3 OS=Homo sapiens OX=9606 GN=EDC3 PE=1 SV=1		EDC3	EDC3	0.843173	0.716489	1.37444	3.09629	4.65179	5.50646	1.83545	4.42642	4.34339	4.74647	3.63853	3.57004	0	0	0	0	0	0	0	0	0	0
A0A384NL63,A0A7I2V2R3,P51991	Epididymis secretory sperm binding protein OS=Homo sapiens OX=9606 GN=HNRPA3 PE=2 SV=1		HNRPA3,HNRNPA3	HNRPA3	1.68635	1.43298	1.37444	0.774074	0.775298	1.37661	7.3418	6.9558	7.05801	1.35614	1.81926	2.55003	0	0	1.21585	0	1.89094	1.09894	0	0	0	0
Q6NWZ1	CKAP4 protein (Fragment) OS=Homo sapiens OX=9606 GN=CKAP4 PE=2 SV=1		CKAP4	CKAP4	0	0	0	0	0	0	0	0	0	0	0	0	0	0	14.5902	0	9.45468	13.1872	0	0	1.32385	0
Q15046	Lysine--tRNA ligase OS=Homo sapiens OX=9606 GN=KARS1 PE=1 SV=3		KARS1	KARS1	0	0.716489	4.12333	3.09629	0.775298	3.44154	3.05908	3.16173	3.25754	2.0342	3.03211	2.04003	0	0	1.21585	0	1.89094	6.59362	0	0	0	0
P28072,Q6IAT9	Proteasome subunit beta type-6 OS=Homo sapiens OX=9606 GN=PSMB6 PE=1 SV=4		PSMB6	PSMB6	2.52952	2.86595	2.74888	0.774074	3.10119	2.75323	3.6709	2.52938	3.25754	1.35614	1.81926	3.06004	0	0	0	0	0	2.19787	0	0	3.97154	1.74918
O76013	Keratin, type I cuticular Ha6 OS=Homo sapiens OX=9606 GN=KRT36 PE=1 SV=1		KRT36	KRT36	0	0	0	0	0	0	0	0	0	0	0	5.10006	0	0	0	0	0	0	0	0	0	33.2344
P46776,Q6NZ52	60S ribosomal protein L27a OS=Homo sapiens OX=9606 GN=RPL27A PE=1 SV=2		RPL27A	RPL27A	1.68635	2.86595	2.06166	2.32222	2.3259	0.688307	2.44727	1.26469	2.17169	2.71227	1.81926	2.04003	0	0	6.07926	0	3.78187	2.19787	0	0	0	1.74918
P49591,Q0VGA5,Q53HA4,Q5T5C7	Serine--tRNA ligase, cytoplasmic OS=Homo sapiens OX=9606 GN=SARS1 PE=1 SV=3		SARS,SARS1	SARS	5.05904	1.43298	2.06166	1.54815	3.10119	2.06492	2.44727	6.32345	5.42924	1.35614	3.63853	3.57004	0	0	0	0	0	0	0	0	0	0
A1LUY1,P49207	60S ribosomal protein L34 OS=Homo sapiens OX=9606 GN=RPL34 PE=3 SV=1		RPL34	RPL34	4.21586	2.86595	3.43611	3.09629	1.5506	1.37661	2.44727	1.26469	2.17169	2.0342	1.81926	2.55003	0	0	6.07926	0	1.89094	1.09894	0	0	0	0
P15170-2,P15170-3	Isoform 2 of Eukaryotic peptide chain release factor GTP-binding subunit ERF3A OS=Homo sapiens OX=9606 GN=GSPT1		GSPT1	GSPT1	0.843173	0.716489	0.687221	4.64444	5.42709	6.19476	1.83545	3.79407	2.71462	2.0342	4.85137	4.08005	0	0	0	0	0	0	0	0	0	0
A0A024R0E2,A0A024R0K2,O75534,O75534-2,O75534-3,O75534-4,Q9GZV0	Cold shock domain containing E1, RNA-binding, isoform CRA_a OS=Homo sapiens OX=9606 GN=CSDE1 PE=4 SV=1		CSDE1	CSDE1	0	0.716489	0	2.32222	2.3259	4.12984	3.05908	6.9558	4.34339	2.71227	6.06422	4.08005	0	0	0	0	0	1.09894	0	0	0	0
Q96LW5	cDNA FLJ33163 fis, clone UTERU2000541 OS=Homo sapiens OX=9606 PE=2 SV=1				1.68635	0.716489	1.37444	1.54815	2.3259	1.37661	1.83545	1.89704	1.08585	2.0342	1.81926	1.02001	0	0	3.64756	0	5.67281	3.29681	0	0	2.64769	3.49836
P25789	Proteasome subunit alpha type-4 OS=Homo sapiens OX=9606 GN=PSMA4 PE=1 SV=1		PSMA4	PSMA4	3.37269	3.58244	1.37444	3.09629	2.3259	2.06492	4.28272	2.52938	2.71462	3.39034	2.42569	2.04003	0	0	0	0	0	1.09894	0	0	2.64769	0
Q9UMS4	Pre-mRNA-processing factor 19 OS=Homo sapiens OX=9606 GN=PRPF19 PE=1 SV=1		PRPF19	PRPF19	4.21586	2.14947	2.74888	1.54815	1.5506	2.75323	3.6709	3.79407	3.25754	3.39034	4.24495	3.57004	0	0	0	0	0	0	0	0	0	0
A0A384NPU5,Q15084,Q15084-2,Q15084-3,Q15084-4,Q15084-5	Protein disulfide-isomerase A6 OS=Homo sapiens OX=9606 PE=2 SV=1		PDIA6	PDIA6	4.21586	2.86595	2.74888	3.87037	3.10119	2.75323	2.44727	3.16173	2.71462	3.39034	3.03211	2.55003	0	0	0	0	0	0	0	0	0	0
A8K8N7,A8K9T9,O15067	Formylglycinamide ribonucleotide amidotransferase OS=Homo sapiens OX=9606 GN=PFAS PE=2 SV=1		PFAS	PFAS	0.843173	4.29893	2.06166	3.87037	1.5506	2.75323	3.05908	1.89704	5.42924	2.0342	5.45779	3.57004	0	0	0	0	0	0	0	0	0	0
B3V096,B4DUD5,E7EWR4,P33240,P33240-2	BetaCstF-64 variant 2 OS=Homo sapiens OX=9606 GN=CSTF2 PE=2 SV=1		CSTF2	CSTF2	3.37269	4.29893	2.74888	3.87037	3.10119	3.44154	3.05908	2.52938	2.71462	2.71227	2.42569	2.55003	0	0	0	0	0	0	0	0	0	0
F8W930,Q9Y6M1,Q9Y6M1-1	Insulin-like growth factor 2 mRNA-binding protein 2 OS=Homo sapiens OX=9606 GN=IGF2BP2 PE=1 SV=1		IGF2BP2	IGF2BP2	0.843173	1.43298	3.43611	0.774074	1.5506	2.75323	0.611817	1.89704	2.71462	1.35614	2.42569	3.06004	0	0	6.07926	0	5.67281	2.19787	0	0	0	0
A0A6Q8PHA5,E7ETE2,P12081	Histidine--tRNA ligase, cytoplasmic OS=Homo sapiens OX=9606 GN=HARS1 PE=1 SV=1		HARS1	HARS1	2.52952	3.58244	4.12333	1.54815	2.3259	3.44154	1.83545	3.16173	3.80047	4.74647	3.03211	2.55003	0	0	0	0	0	0	0	0	0	0
J9R021,Q14152	Eukaryotic translation initiation factor 3 subunit A OS=Homo sapiens OX=9606 GN=eIF3a PE=2 SV=1		eIF3a,EIF3A	eIF3a	0	5.01542	4.12333	3.09629	3.10119	0.688307	3.05908	2.52938	3.25754	2.71227	4.85137	3.06004	0	0	0	0	0	1.09894	0	0	0	0
B4DPW9,P13797,P13797-3,Q53GY0	cDNA FLJ51929, highly similar to Plastin-3 OS=Homo sapiens OX=9606 PE=2 SV=1		PLS3	PLS3	0	2.14947	5.49777	5.41852	3.10119	4.81815	2.44727	3.16173	2.17169	2.71227	3.03211	2.04003	0	0	0	0	0	0	0	0	0	0
A0A024RBX9,P08559,P08559-2,P08559-3,P08559-4,Q53GE3	Pyruvate dehydrogenase E1 component subunit alpha OS=Homo sapiens OX=9606 GN=PDHA1 PE=4 SV=1		PDHA1	PDHA1	2.52952	2.86595	2.06166	3.09629	4.65179	2.75323	1.83545	3.16173	3.80047	2.0342	3.63853	4.08005	0	0	0	0	0	0	0	0	0	0
A0A024R4Q8,M0R0F0,M0R0R2,P46782	Ribosomal protein S5, isoform CRA_a OS=Homo sapiens OX=9606 GN=RPS5 PE=3 SV=1		RPS5	RPS5	3.37269	2.86595	3.43611	1.54815	2.3259	1.37661	3.6709	1.26469	2.17169	2.0342	0.606422	2.04003	0	0	4.86341	0	3.78187	1.09894	0	0	0	0
Q7Z4W8	Heparin-binding protein HBp15 OS=Homo sapiens OX=9606 PE=1 SV=1				1.68635	2.14947	2.06166	1.54815	1.5506	1.37661	3.05908	1.26469	3.25754	2.0342	0.606422	3.06004	0	0	6.07926	0	3.78187	1.09894	0	0	0	1.74918
O75821,Q6IAM0	Eukaryotic translation initiation factor 3 subunit G OS=Homo sapiens OX=9606 GN=EIF3G PE=1 SV=2		EIF3G	EIF3G	2.52952	2.86595	2.74888	4.64444	3.87649	2.75323	2.44727	3.16173	2.17169	3.39034	3.03211	2.55003	0	0	0	0	0	0	0	0	0	0
P40925,P40925-3,V9HWF2	Malate dehydrogenase, cytoplasmic OS=Homo sapiens OX=9606 GN=MDH1 PE=1 SV=4		HEL-S-32,MDH1	HEL-S-32	2.52952	2.14947	2.74888	3.09629	2.3259	2.06492	4.89453	2.52938	3.80047	3.39034	2.42569	4.08005	0	0	0	0	0	0	0	0	0	0
P39748,Q6FHX6	Flap endonuclease 1 OS=Homo sapiens OX=9606 GN=FEN1 PE=1 SV=1		FEN1	FEN1	1.68635	2.86595	2.74888	6.19259	3.10119	2.06492	3.05908	1.89704	2.17169	3.39034	4.24495	2.55003	0	0	0	0	0	0	0	0	0	0
P05787	Keratin, type II cytoskeletal 8 OS=Homo sapiens OX=9606 GN=KRT8 PE=1 SV=7		KRT8	KRT8	1.68635	2.86595	3.43611	2.32222	3.87649	3.44154	2.44727	3.16173	3.25754	2.0342	2.42569	3.06004	0	0	0	0	0	0	0	0	0	1.74918
A0A0S2Z410,Q99714	Epididymis secretory sperm binding protein (Fragment) OS=Homo sapiens OX=9606 GN=HSD17B10 PE=2 SV=1		HSD17B10	HSD17B10	2.52952	3.58244	4.12333	0.774074	3.10119	2.06492	6.11817	2.52938	4.34339	0.678068	1.81926	4.08005	0	0	0	0	0	0	0	0	0	0
P61513	60S ribosomal protein L37a OS=Homo sapiens OX=9606 GN=RPL37A PE=1 SV=2		RPL37A	RPL37A	2.52952	2.86595	2.74888	3.09629	3.10119	2.06492	2.44727	2.52938	2.17169	3.39034	1.81926	2.04003	0	0	4.86341	0	0	0	0	0	0	0
Q5T3I0	G patch domain-containing protein 4 OS=Homo sapiens OX=9606 GN=GPATCH4 PE=1 SV=2		GPATCH4	GPATCH4	3.37269	1.43298	2.06166	3.09629	4.65179	4.81815	1.83545	3.16173	2.71462	2.71227	1.21284	2.55003	0	0	0	0	1.89094	0	0	0	0	0
Q9BVJ6	U3 small nucleolar RNA-associated protein 14 homolog A OS=Homo sapiens OX=9606 GN=UTP14A PE=1 SV=1		UTP14A	UTP14A	0	2.86595	1.37444	0	0.775298	0.688307	6.72998	8.22049	7.05801	1.35614	2.42569	2.04003	0	0	0	0	1.89094	0	0	0	0	0
Q96DI9,Q9BY77	POLDIP3 protein (Fragment) OS=Homo sapiens OX=9606 GN=POLDIP3 PE=2 SV=2		POLDIP3	POLDIP3	3.37269	4.29893	3.43611	1.54815	3.10119	3.44154	3.05908	5.05876	3.25754	1.35614	1.81926	1.53002	0	0	0	0	0	0	0	0	0	0
I3L1L3	Myb-binding protein 1A (Fragment) OS=Homo sapiens OX=9606 GN=MYBBP1A PE=1 SV=1		MYBBP1A	MYBBP1A	0	2.86595	0.687221	2.32222	0	6.19476	0.611817	0.632345	1.62877	2.0342	0.606422	4.59006	0	0	4.86341	0	3.78187	4.39575	0	0	0	0
A0A7P0Z497,P23284,V9HWC6	Peptidyl-prolyl cis-trans isomerase OS=Homo sapiens OX=9606 GN=PPIB PE=1 SV=1		HEL-S-39,PPIB	HEL-S-39	3.37269	3.58244	4.81055	3.09629	3.87649	2.06492	3.05908	1.89704	3.80047	1.35614	1.21284	3.06004	0	0	0	0	0	0	0	0	0	0
Q14966,Q14966-3	Zinc finger protein 638 OS=Homo sapiens OX=9606 GN=ZNF638 PE=1 SV=2		ZNF638	ZNF638	0.843173	7.16489	4.81055	0.774074	1.5506	2.06492	4.28272	3.79407	3.80047	2.71227	1.81926	1.53002	0	0	0	0	0	0	0	0	0	0
Q13151	Heterogeneous nuclear ribonucleoprotein A0 OS=Homo sapiens OX=9606 GN=HNRNPA0 PE=1 SV=1		HNRNPA0	HNRNPA0	2.52952	2.14947	2.06166	2.32222	2.3259	1.37661	3.6709	1.89704	5.42924	0.678068	2.42569	3.57004	0	0	2.43171	0	0	2.19787	0	0	0	0
A0A0S2Z3L0,P13804	Electron transfer flavoprotein subunit alpha, mitochondrial (Fragment) OS=Homo sapiens OX=9606 GN=ETFA PE=2 SV=1		ETFA	ETFA	2.52952	2.14947	4.12333	1.54815	2.3259	3.44154	6.11817	1.26469	4.34339	0.678068	2.42569	4.08005	0	0	0	0	0	0	0	0	0	0
Q96QK1	Vacuolar protein sorting-associated protein 35 OS=Homo sapiens OX=9606 GN=VPS35 PE=1 SV=2		VPS35	VPS35	3.37269	3.58244	2.74888	3.09629	1.5506	2.06492	2.44727	3.16173	3.25754	1.35614	3.03211	3.57004	0	0	0	0	0	0	0	0	0	1.74918
Q6PJG0	Uncharacterized protein OS=Homo sapiens OX=9606 PE=1 SV=1				2.52952	2.14947	2.06166	2.32222	2.3259	2.06492	1.22363	0	0.542924	3.39034	0.606422	0	0	0	3.64756	0	5.67281	3.29681	0	0	1.32385	1.74918
Q9H910,Q9H910-3	Jupiter microtubule associated homolog 2 OS=Homo sapiens OX=9606 GN=JPT2 PE=1 SV=1		JPT2	JPT2	4.21586	2.14947	3.43611	7.74074	5.42709	4.12984	1.83545	1.26469	0.542924	1.35614	1.21284	1.53002	0	0	0	0	0	0	0	0	0	0
A0A384NL53,P16152	Epididymis secretory sperm binding protein OS=Homo sapiens OX=9606 PE=2 SV=1		CBR1	CBR1	5.05904	3.58244	2.74888	1.54815	3.10119	1.37661	4.89453	1.89704	3.25754	0.678068	3.03211	3.57004	0	0	0	0	0	0	0	0	0	0
A0A679KTH4	Beta-galactosidase (Fragment) OS=Homo sapiens OX=9606 GN=EmGFP-LacZ-E2F-TdTom PE=3 SV=1		EmGFP-LacZ-E2F-TdTom	EmGFP-LacZ-E2F-TdTom	0	0	0	0	0	0	0	0	0	0	0	0	0	0	7.29512	0	7.56374	4.39575	0	0	6.61923	8.74589
Q86XP3	ATP-dependent RNA helicase DDX42 OS=Homo sapiens OX=9606 GN=DDX42 PE=1 SV=1		DDX42	DDX42	0.843173	3.58244	3.43611	1.54815	3.10119	2.75323	3.6709	2.52938	3.25754	0.678068	6.06422	3.06004	0	0	0	0	0	0	0	0	0	0
P50402	Emerin OS=Homo sapiens OX=9606 GN=EMD PE=1 SV=1		EMD	EMD	0.843173	0	0	0.774074	3.87649	1.37661	5.50635	3.16173	4.34339	2.0342	1.81926	4.59006	0	0	0	0	0	0	0	0	2.64769	3.49836
P60866,P60866-2	40S ribosomal protein S20 OS=Homo sapiens OX=9606 GN=RPS20 PE=1 SV=1		RPS20	RPS20	2.52952	1.43298	3.43611	3.09629	3.87649	2.75323	3.05908	2.52938	2.71462	2.0342	2.42569	2.04003	0	0	2.43171	0	0	0	0	0	0	0
P27694	Replication protein A 70 kDa DNA-binding subunit OS=Homo sapiens OX=9606 GN=RPA1 PE=1 SV=2		RPA1	RPA1	5.05904	2.86595	3.43611	2.32222	2.3259	2.75323	2.44727	2.52938	1.62877	2.71227	3.63853	2.55003	0	0	0	0	0	0	0	0	0	0
O60506,O60506-2	Heterogeneous nuclear ribonucleoprotein Q OS=Homo sapiens OX=9606 GN=SYNCRIP PE=1 SV=2		SYNCRIP	SYNCRIP	0	0	1.37444	0.774074	0	0.688307	1.22363	1.89704	3.80047	0.678068	0.606422	1.53002	0	0	8.51097	0	1.89094	10.9894	0	0	0	0
Q7Z417	Nuclear fragile X mental retardation-interacting protein 2 OS=Homo sapiens OX=9606 GN=NUFIP2 PE=1 SV=1		NUFIP2	NUFIP2	0	0	0	4.64444	4.65179	4.12984	1.83545	2.52938	2.17169	4.06841	1.21284	2.55003	0	0	1.21585	0	3.78187	1.09894	0	0	0	0
Q13813	Spectrin alpha chain, non-erythrocytic 1 OS=Homo sapiens OX=9606 GN=SPTAN1 PE=1 SV=3		SPTAN1	SPTAN1	0	0	0	2.32222	2.3259	1.37661	6.11817	3.79407	6.51508	4.74647	3.03211	3.57004	0	0	0	0	0	0	0	0	0	0
P83881	60S ribosomal protein L36a OS=Homo sapiens OX=9606 GN=RPL36A PE=1 SV=2		RPL36A	RPL36A	2.52952	2.14947	2.74888	2.32222	2.3259	1.37661	2.44727	1.26469	1.62877	1.35614	1.21284	2.04003	0	0	7.29512	0	1.89094	1.09894	0	0	0	0
A0A384MEE3,Q9BVA1	Tubulin beta chain OS=Homo sapiens OX=9606 PE=2 SV=1		TUBB2B	TUBB2B	0	0	0	1.54815	0	0.688307	0	0.632345	0.542924	0.678068	1.21284	0.510006	0	0	1.21585	0	0	5.49469	0	0	10.5908	10.4951
A0A024RB14,P62854	40S ribosomal protein S26 OS=Homo sapiens OX=9606 GN=RPS26 PE=3 SV=1		RPS26	RPS26	2.52952	2.14947	2.74888	1.54815	2.3259	1.37661	0.611817	1.26469	1.62877	2.0342	0.606422	2.04003	0	0	3.64756	0	3.78187	2.19787	0	0	1.32385	1.74918
Q8WWM7,Q8WWM7-2,Q8WWM7-3,Q8WWM7-4,Q8WWM7-5,Q8WWM7-6,Q8WWM7-8,Q8WWM7-9	Ataxin-2-like protein OS=Homo sapiens OX=9606 GN=ATXN2L PE=1 SV=2		ATXN2L	ATXN2L	0	0	0	6.19259	3.87649	6.19476	1.83545	1.26469	2.71462	4.06841	4.85137	2.55003	0	0	0	0	0	0	0	0	0	0
O75643	U5 small nuclear ribonucleoprotein 200 kDa helicase OS=Homo sapiens OX=9606 GN=SNRNP200 PE=1 SV=2		SNRNP200	SNRNP200	1.68635	6.4484	3.43611	0.774074	0	2.06492	4.28272	1.89704	4.34339	1.35614	3.63853	3.57004	0	0	0	0	0	0	0	0	0	0
O95373	Importin-7 OS=Homo sapiens OX=9606 GN=IPO7 PE=1 SV=1		IPO7	IPO7	0.843173	2.14947	1.37444	2.32222	1.5506	2.06492	2.44727	1.26469	1.62877	2.71227	2.42569	1.53002	0	0	2.43171	0	0	5.49469	0	0	1.32385	1.74918
A8K3D0	Septin OS=Homo sapiens OX=9606 PE=2 SV=1				2.52952	3.58244	2.74888	3.87037	2.3259	2.75323	1.83545	3.16173	2.71462	3.39034	1.81926	2.55003	0	0	0	0	0	0	0	0	0	0
Q53GR7,Q9UJS0,Q9UJS0-2	Solute carrier family 25, member 13 (Citrin) variant (Fragment) OS=Homo sapiens OX=9606 PE=2 SV=1		SLC25A13	SLC25A13	0.843173	2.86595	2.74888	1.54815	3.10119	1.37661	1.83545	3.16173	3.25754	0	4.24495	4.08005	0	0	0	0	0	1.09894	0	0	1.32385	1.74918
A0A024R6T8,Q9GZU8	NEFA-interacting nuclear protein NIP30, isoform CRA_a OS=Homo sapiens OX=9606 GN=NIP30 PE=4 SV=1		NIP30,PSME3IP1	NIP30	5.05904	4.29893	4.12333	2.32222	4.65179	2.06492	1.83545	3.16173	2.17169	1.35614	0.606422	1.53002	0	0	0	0	0	0	0	0	0	0
A0A024R8V0,A0A0S2Z5A5,Q9UHD8,Q9UHD8-2,Q9UHD8-5,Q9UHD8-7	Septin 9, isoform CRA_a OS=Homo sapiens OX=9606 GN=SEPT9 PE=3 SV=1		SEPT9,SEPTIN9	SEPT9	1.68635	1.43298	1.37444	3.87037	2.3259	2.75323	2.44727	3.16173	2.71462	3.39034	5.45779	2.55003	0	0	0	0	0	0	0	0	0	0
Q8IW75	Serpin A12 OS=Homo sapiens OX=9606 GN=SERPINA12 PE=1 SV=1		SERPINA12	SERPINA12	0	0	1.37444	0	1.5506	0	0	0	0	0	0	0	0	0	7.29512	0	9.45468	5.49469	0	0	2.64769	5.24754
D6RD18	Heterogeneous nuclear ribonucleoprotein A/B OS=Homo sapiens OX=9606 GN=HNRNPAB PE=1 SV=1		HNRNPAB	HNRNPAB	1.68635	2.14947	2.74888	3.09629	2.3259	2.75323	2.44727	3.79407	1.62877	2.0342	1.21284	2.55003	0	0	2.43171	0	0	2.19787	0	0	0	0
A0A024R4K3,P40926	Malate dehydrogenase OS=Homo sapiens OX=9606 GN=MDH2 PE=2 SV=1		MDH2	MDH2	2.52952	2.86595	1.37444	1.54815	0.775298	1.37661	3.6709	2.52938	4.34339	1.35614	3.63853	5.61007	0	0	0	0	0	0	0	0	1.32385	0
A0A024R2Q4,P61313	Ribosomal protein L15 OS=Homo sapiens OX=9606 GN=RPL15 PE=3 SV=1		RPL15	RPL15	1.68635	2.14947	2.74888	0.774074	1.5506	4.81815	3.6709	1.26469	3.25754	2.71227	0.606422	3.06004	0	0	2.43171	0	1.89094	0	0	0	0	0
A0A087X2I1,P62333,V9HW24	26S proteasome regulatory subunit 10B OS=Homo sapiens OX=9606 GN=PSMC6 PE=1 SV=1		PSMC6,HEL-S-73	PSMC6	0.843173	2.86595	1.37444	3.87037	3.10119	2.75323	3.6709	3.79407	3.25754	0.678068	1.81926	4.59006	0	0	0	0	0	0	0	0	0	0
O14828,O14828-2,Q6FHJ5	Secretory carrier-associated membrane protein 3 OS=Homo sapiens OX=9606 GN=SCAMP3 PE=1 SV=3		SCAMP3	SCAMP3	3.37269	2.14947	2.74888	2.32222	1.5506	2.06492	3.05908	3.79407	3.25754	2.71227	3.03211	2.55003	0	0	0	0	0	0	0	0	0	0
A0A0S2Z4C3,A0A804HI24,P07954,P07954-2	Fumarate hydratase, mitochondrial (Fragment) OS=Homo sapiens OX=9606 GN=FH PE=2 SV=1		FH	FH	2.52952	0.716489	3.43611	3.09629	3.10119	2.75323	2.44727	3.16173	3.25754	1.35614	3.63853	3.06004	0	0	0	0	0	0	0	0	0	0
B4E0S6,O43143	RNA helicase OS=Homo sapiens OX=9606 PE=2 SV=1		DHX15	DHX15	0.843173	2.86595	2.74888	1.54815	1.5506	2.06492	1.83545	3.16173	3.25754	1.35614	3.03211	3.57004	0	0	2.43171	0	0	2.19787	0	0	0	0
A0A384MR33,Q14683	Structural maintenance of chromosomes protein OS=Homo sapiens OX=9606 GN=SMC1L1 PE=2 SV=1		SMC1L1,SMC1A	SMC1L1	0	1.43298	0	0.774074	0.775298	0.688307	1.22363	0.632345	2.71462	3.39034	3.63853	2.04003	0	0	8.51097	0	3.78187	1.09894	0	0	0	1.74918
B0YIW6,Q6MZV5	Coatomer subunit delta OS=Homo sapiens OX=9606 GN=ARCN1 PE=1 SV=1		DKFZp686M09245,ARCN1	DKFZp686M09245	3.37269	1.43298	2.74888	1.54815	2.3259	3.44154	2.44727	6.32345	2.17169	1.35614	3.03211	2.04003	0	0	0	0	0	0	0	0	0	0
P49756	RNA-binding protein 25 OS=Homo sapiens OX=9606 GN=RBM25 PE=1 SV=3		RBM25	RBM25	2.52952	4.29893	2.06166	0	0.775298	0	3.6709	4.42642	3.80047	2.0342	4.24495	2.04003	0	0	1.21585	0	0	1.09894	0	0	0	0
P42677	40S ribosomal protein S27 OS=Homo sapiens OX=9606 GN=RPS27 PE=1 SV=3		RPS27	RPS27	4.21586	1.43298	2.06166	1.54815	1.5506	1.37661	1.83545	1.89704	2.71462	1.35614	1.81926	4.08005	0	0	6.07926	0	0	0	0	0	0	0
A0A024R4A5,Q6Y7W6,Q6Y7W6-4,Q6Y7W6-5	Trinucleotide repeat containing 15, isoform CRA_a OS=Homo sapiens OX=9606 GN=TNRC15 PE=4 SV=1		TNRC15,GIGYF2	TNRC15	0	0	0	4.64444	4.65179	4.81815	3.05908	1.89704	2.71462	2.0342	6.06422	2.04003	0	0	0	0	0	0	0	0	0	0
A0A7I2V3U3,A0A7I2YQC8,A0A7I2YQF8,A0A7I2YQT9,Q13347,Q5U0F4	Eukaryotic translation initiation factor 3 subunit I OS=Homo sapiens OX=9606 GN=EIF3I PE=1 SV=1		EIF3I,EIF3S2	EIF3I	2.52952	1.43298	2.74888	1.54815	1.5506	1.37661	2.44727	2.52938	3.80047	2.71227	2.42569	2.55003	0	0	0	0	0	1.09894	0	0	1.32385	1.74918
P20700	Lamin-B1 OS=Homo sapiens OX=9606 GN=LMNB1 PE=1 SV=2		LMNB1	LMNB1	0	0	1.37444	2.32222	1.5506	2.06492	1.83545	2.52938	1.08585	0	1.81926	0.510006	0	0	0	0	0	2.19787	0	0	3.97154	10.4951
Q8N684-3	Isoform 3 of Cleavage and polyadenylation specificity factor subunit 7 OS=Homo sapiens OX=9606 GN=CPSF7		CPSF7	CPSF7	3.37269	2.14947	2.74888	0	0.775298	0.688307	0.611817	2.52938	2.71462	2.71227	2.42569	2.04003	0	0	4.86341	0	1.89094	2.19787	0	0	0	0
Q6IAX5	Eukaryotic translation initiation factor 3 subunit E OS=Homo sapiens OX=9606 GN=EIF3E PE=2 SV=1		EIF3E	EIF3E	0.843173	1.43298	4.12333	3.09629	3.10119	2.06492	3.05908	2.52938	3.80047	2.71227	1.81926	3.06004	0	0	0	0	0	0	0	0	0	0
P78385	Keratin, type II cuticular Hb3 OS=Homo sapiens OX=9606 GN=KRT83 PE=1 SV=2		KRT83	KRT83	0	0	0	0	0	0	0	0	0	0	0	0	0	0	0	0	0	0	0	0	0	31.4852
B4DRH6,E9KL44,H0YFD6,P40939	Enoyl-CoA hydratase OS=Homo sapiens OX=9606 PE=2 SV=1		HADHA	HADHA	1.68635	2.86595	3.43611	0.774074	1.5506	2.06492	1.83545	2.52938	3.80047	2.71227	3.63853	3.06004	0	0	0	0	0	1.09894	0	0	0	0
Q8N9M2	cDNA FLJ36887 fis, clone BNGH42005504, highly similar to 26S PROTEASOME REGULATORY SUBUNIT S3 OS=Homo sapiens OX=9606 PE=2 SV=1				0.843173	2.86595	3.43611	0.774074	3.10119	2.06492	3.05908	3.79407	3.25754	3.39034	1.81926	2.55003	0	0	0	0	0	0	0	0	0	0
A0A7N4I394	Pre-mRNA-processing factor 40 homolog A OS=Homo sapiens OX=9606 GN=PRPF40A PE=1 SV=1		PRPF40A	PRPF40A	1.68635	3.58244	2.74888	2.32222	3.10119	2.06492	3.05908	2.52938	2.17169	2.0342	1.81926	2.55003	0	0	1.21585	0	0	0	0	0	0	0
Q9NSB2	Keratin, type II cuticular Hb4 OS=Homo sapiens OX=9606 GN=KRT84 PE=2 SV=2		KRT84	KRT84	0	0	0	0	0	0	4.28272	0	0	0	0	19.3802	0	0	0	0	0	0	0	0	0	6.99671
A8K7N0	60S ribosomal protein L14 OS=Homo sapiens OX=9606 PE=2 SV=1				2.52952	2.14947	1.37444	2.32222	2.3259	1.37661	1.22363	1.26469	1.62877	2.0342	1.21284	1.53002	0	0	1.21585	0	3.78187	3.29681	0	0	1.32385	0
B2RBE5,Q9BXJ9	cDNA, FLJ95468, highly similar to Homo sapiens transcriptional coactivator tubedown-100 (TBDN100),transcript variant 1, mRNA OS=Homo sapiens OX=9606 PE=2 SV=1		NAA15	NAA15	1.68635	1.43298	2.06166	2.32222	0	2.75323	2.44727	2.52938	2.17169	4.74647	4.85137	3.57004	0	0	0	0	0	0	0	0	0	0
A0A7P0TAE9	Calnexin OS=Homo sapiens OX=9606 GN=CANX PE=1 SV=1		CANX	CANX	0.843173	0.716489	2.06166	1.54815	0.775298	2.06492	2.44727	3.79407	2.17169	2.71227	4.85137	4.08005	0	0	0	0	0	1.09894	0	0	1.32385	0
A0A140VK44,G3V295,G3V5Z7,P60900	Proteasome subunit alpha type OS=Homo sapiens OX=9606 PE=2 SV=1		PSMA6	PSMA6	5.05904	3.58244	3.43611	1.54815	2.3259	0.688307	3.05908	1.89704	1.62877	1.35614	1.21284	1.02001	0	0	1.21585	0	0	1.09894	0	0	1.32385	0
A0A2R8Y7H4,P60891,Q53FW2	Ribose-phosphate diphosphokinase OS=Homo sapiens OX=9606 GN=PRPS1 PE=1 SV=1		PRPS1	PRPS1	3.37269	2.86595	2.06166	1.54815	3.10119	2.06492	3.05908	2.52938	2.17169	1.35614	1.81926	2.55003	0	0	0	0	0	0	0	0	0	1.74918
P06737,P06737-2	Glycogen phosphorylase, liver form OS=Homo sapiens OX=9606 GN=PYGL PE=1 SV=4		PYGL	PYGL	1.68635	2.86595	1.37444	2.32222	0.775298	0.688307	1.83545	2.52938	2.71462	1.35614	4.85137	3.06004	0	0	0	0	0	1.09894	0	0	1.32385	1.74918
B4DPD5,F5GYJ8,F5GYN4,J3KR44,Q659F9,Q96FW1	Ubiquitin thioesterase OS=Homo sapiens OX=9606 PE=2 SV=1		OTUB1,DKFZp564E242	OTUB1	1.68635	2.14947	2.06166	1.54815	3.10119	1.37661	2.44727	1.89704	3.25754	2.0342	1.81926	3.06004	0	0	0	0	0	2.19787	0	0	1.32385	0
P62851	40S ribosomal protein S25 OS=Homo sapiens OX=9606 GN=RPS25 PE=1 SV=1		RPS25	RPS25	0	0	1.37444	1.54815	0.775298	2.75323	1.22363	0.632345	1.08585	0.678068	0	1.02001	0	0	7.29512	0	7.56374	2.19787	0	0	0	1.74918
B5BU83,P16949	Stathmin OS=Homo sapiens OX=9606 GN=STMN1 PE=2 SV=1		STMN1	STMN1	0.843173	1.43298	2.06166	3.87037	8.52828	6.88307	0.611817	0.632345	1.08585	0.678068	1.21284	2.04003	0	0	0	0	0	0	0	0	0	0
P61221	ATP-binding cassette sub-family E member 1 OS=Homo sapiens OX=9606 GN=ABCE1 PE=1 SV=1		ABCE1	ABCE1	2.52952	2.14947	1.37444	1.54815	0.775298	2.06492	2.44727	3.79407	4.88631	2.71227	3.03211	2.55003	0	0	0	0	0	0	0	0	0	0
A0A024R3E3,P02647	Apolipoprotein A-I, isoform CRA_a OS=Homo sapiens OX=9606 GN=APOA1 PE=2 SV=1		APOA1	APOA1	0	0	0	0	0	0	0	0	0	29.835	0	0	0	0	0	0	0	0	0	0	0	0
A0A024R6C9,P36957	Dihydrolipoyllysine-residue succinyltransferase component of 2-oxoglutarate dehydrogenase complex, mitochondrial OS=Homo sapiens OX=9606 GN=DLST PE=3 SV=1		DLST	DLST	2.52952	2.86595	2.06166	2.32222	3.10119	2.06492	1.83545	2.52938	1.08585	3.39034	1.81926	1.02001	0	0	0	0	0	0	0	0	1.32385	1.74918
A0A024R5C5,P11498	Pyruvate carboxylase OS=Homo sapiens OX=9606 GN=PC PE=4 SV=1		PC	PC	0	3.58244	2.06166	1.54815	0.775298	4.81815	1.22363	3.79407	2.71462	3.39034	3.63853	2.04003	0	0	0	0	0	0	0	0	0	0
P54709	Sodium/potassium-transporting ATPase subunit beta-3 OS=Homo sapiens OX=9606 GN=ATP1B3 PE=1 SV=1		ATP1B3	ATP1B3	0.843173	2.86595	4.12333	3.87037	3.10119	2.75323	2.44727	2.52938	2.71462	0	1.21284	3.06004	0	0	0	0	0	0	0	0	0	0
B4DHQ3	Phosphoserine aminotransferase OS=Homo sapiens OX=9606 PE=2 SV=1				3.37269	1.43298	2.06166	3.09629	2.3259	0.688307	2.44727	2.52938	2.17169	2.71227	3.03211	3.57004	0	0	0	0	0	0	0	0	0	0
B3KSH1	Eukaryotic translation initiation factor 3 subunit F OS=Homo sapiens OX=9606 GN=EIF3F PE=2 SV=1		EIF3F	EIF3F	3.37269	2.14947	1.37444	2.32222	1.5506	1.37661	1.83545	2.52938	1.62877	2.0342	3.03211	2.04003	0	0	0	0	0	1.09894	0	0	1.32385	1.74918
Q53GL6	RNA binding protein (Autoantigenic, hnRNP-associated with lethal yellow) long isoform variant (Fragment) OS=Homo sapiens OX=9606 GN=RALY PE=1 SV=1		RALY	RALY	2.52952	2.14947	2.74888	2.32222	2.3259	2.06492	1.22363	2.52938	2.71462	1.35614	4.24495	3.06004	0	0	0	0	0	0	0	0	0	0
A0A7P0MKV3,G5E9W7,P82650	28S ribosomal protein S22, mitochondrial OS=Homo sapiens OX=9606 GN=MRPS22 PE=1 SV=1		MRPS22	MRPS22	0	0	0.687221	0	0	0.688307	0	0	1.08585	0	0	1.02001	0	0	7.29512	0	9.45468	7.69256	0	0	1.32385	0
O00425	Insulin-like growth factor 2 mRNA-binding protein 3 OS=Homo sapiens OX=9606 GN=IGF2BP3 PE=1 SV=2		IGF2BP3	IGF2BP3	1.68635	2.14947	1.37444	0.774074	1.5506	0.688307	3.05908	1.26469	1.08585	1.35614	1.21284	0	0	0	4.86341	0	3.78187	4.39575	0	0	0	0
Q6FGM0,Q99961	SH3-domain GRB2-like 1 OS=Homo sapiens OX=9606 GN=SH3GL1 PE=1 SV=1		SH3GL1	SH3GL1	0	0	0	5.41852	6.20239	5.50646	0	2.52938	2.17169	3.39034	2.42569	1.53002	0	0	0	0	0	0	0	0	0	0
B4DWI8,Q8WXF1	Paraspeckle component 1 OS=Homo sapiens OX=9606 PE=2 SV=1		PSPC1	PSPC1	1.68635	0.716489	2.74888	1.54815	1.5506	1.37661	1.83545	3.79407	3.25754	1.35614	0.606422	2.04003	0	0	2.43171	0	1.89094	2.19787	0	0	0	0
A0A024QZ30,D6RFM5,P31040,P31040-2	Succinate dehydrogenase [ubiquinone] flavoprotein subunit, mitochondrial OS=Homo sapiens OX=9606 GN=SDHA PE=3 SV=1		SDHA	SDHA	1.68635	3.58244	2.74888	0.774074	1.5506	0.688307	2.44727	2.52938	3.80047	2.0342	3.03211	4.08005	0	0	0	0	0	0	0	0	0	0
Q6UN15-3	Isoform 3 of Pre-mRNA 3'-end-processing factor FIP1 OS=Homo sapiens OX=9606 GN=FIP1L1		FIP1L1	FIP1L1	2.52952	2.14947	2.06166	2.32222	0.775298	0.688307	3.05908	2.52938	1.62877	2.0342	2.42569	1.53002	0	0	0	0	1.89094	3.29681	0	0	0	0
P36871	Phosphoglucomutase-1 OS=Homo sapiens OX=9606 GN=PGM1 PE=1 SV=3		PGM1	PGM1	1.68635	2.86595	2.74888	1.54815	2.3259	1.37661	1.83545	1.89704	3.25754	4.06841	2.42569	2.55003	0	0	0	0	0	0	0	0	0	0
B7Z5J4	Carboxypeptidase A4 OS=Homo sapiens OX=9606 GN=CPA4 PE=1 SV=1		CPA4	CPA4	0	0.716489	0.687221	1.54815	0.775298	0.688307	0.611817	0.632345	0.542924	0	0.606422	0	0	0	7.29512	0	5.67281	4.39575	0	0	2.64769	1.74918
P11413-3	Isoform 3 of Glucose-6-phosphate 1-dehydrogenase OS=Homo sapiens OX=9606 GN=G6PD		G6PD	G6PD	1.68635	2.14947	2.74888	0.774074	1.5506	2.75323	3.05908	2.52938	2.17169	1.35614	3.63853	4.08005	0	0	0	0	0	0	0	0	0	0
A0A3B3ITX4,E9PN17,O75964	Uncharacterized protein OS=Homo sapiens OX=9606 PE=3 SV=1		ATP5MG	ATP5MG	3.37269	3.58244	2.74888	1.54815	2.3259	1.37661	1.83545	1.26469	2.17169	2.0342	3.03211	3.06004	0	0	0	0	0	0	0	0	0	0
P49189,P49189-3	4-trimethylaminobutyraldehyde dehydrogenase OS=Homo sapiens OX=9606 GN=ALDH9A1 PE=1 SV=3		ALDH9A1	ALDH9A1	3.37269	2.14947	2.74888	1.54815	1.5506	1.37661	1.83545	3.16173	1.62877	1.35614	3.03211	2.04003	0	0	0	0	0	1.09894	0	0	1.32385	0
A8K670	Nitric oxide synthase-interacting protein OS=Homo sapiens OX=9606 PE=2 SV=1				3.37269	2.86595	2.74888	2.32222	4.65179	2.06492	3.05908	1.89704	2.17169	0	0	3.06004	0	0	0	0	0	0	0	0	0	0
Q9Y266	Nuclear migration protein nudC OS=Homo sapiens OX=9606 GN=NUDC PE=1 SV=1		NUDC	NUDC	0	0	0.687221	6.96666	7.75298	3.44154	1.83545	1.26469	1.62877	1.35614	1.21284	2.04003	0	0	0	0	0	0	0	0	0	0
A0A024QZ64,B7Z3K9,P09972	Fructose-bisphosphate aldolase OS=Homo sapiens OX=9606 GN=ALDOC PE=2 SV=1		ALDOC	ALDOC	2.52952	2.14947	2.06166	2.32222	1.5506	2.06492	2.44727	1.89704	3.25754	2.71227	3.03211	2.04003	0	0	0	0	0	0	0	0	0	0
Q15008,Q15008-4	26S proteasome non-ATPase regulatory subunit 6 OS=Homo sapiens OX=9606 GN=PSMD6 PE=1 SV=1		PSMD6	PSMD6	3.37269	1.43298	2.06166	0.774074	2.3259	2.75323	1.83545	4.42642	3.25754	1.35614	2.42569	2.04003	0	0	0	0	0	0	0	0	0	0
B5BU24,P31946,P31946-2,V9HWD6	14-3-3 protein beta/alpha OS=Homo sapiens OX=9606 GN=YWHAB PE=2 SV=1		YWHAB,HEL-S-1	YWHAB	2.52952	2.86595	3.43611	2.32222	2.3259	2.06492	2.44727	1.89704	2.71462	2.0342	1.81926	1.53002	0	0	0	0	0	0	0	0	0	0
B4DJX1	Acetyltransferase component of pyruvate dehydrogenase complex OS=Homo sapiens OX=9606 PE=2 SV=1				5.05904	2.86595	2.06166	1.54815	0.775298	2.75323	1.22363	2.52938	2.71462	1.35614	2.42569	2.55003	0	0	0	0	0	0	0	0	0	0
P22528	Cornifin-B OS=Homo sapiens OX=9606 GN=SPRR1B PE=1 SV=2		SPRR1B	SPRR1B	0.843173	2.14947	1.37444	2.32222	0.775298	0.688307	0.611817	1.26469	0.542924	2.0342	0.606422	0.510006	0	0	1.21585	0	1.89094	2.19787	0	0	5.29539	3.49836
Q5T750	Skin-specific protein 32 OS=Homo sapiens OX=9606 GN=XP32 PE=1 SV=1		XP32	XP32	0.843173	1.43298	1.37444	1.54815	1.5506	1.37661	1.22363	1.26469	1.08585	0.678068	0.606422	0.510006	0	0	1.21585	0	3.78187	2.19787	0	0	5.29539	1.74918
Q5JTZ9	Alanine--tRNA ligase, mitochondrial OS=Homo sapiens OX=9606 GN=AARS2 PE=1 SV=1		AARS2	AARS2	0	1.43298	0	0	0	0.688307	0	0	0.542924	0	1.21284	0.510006	0	0	1.21585	0	1.89094	6.59362	0	0	6.61923	6.99671
A8K486,P62937,V9HWF5	Peptidyl-prolyl cis-trans isomerase OS=Homo sapiens OX=9606 PE=2 SV=1		HEL-S-69p,PPIA	HEL-S-69p	4.21586	1.43298	2.06166	3.87037	3.10119	2.06492	3.05908	1.26469	1.08585	0	0.606422	3.06004	0	0	0	0	0	0	0	0	0	1.74918
Q9Y5K6	CD2-associated protein OS=Homo sapiens OX=9606 GN=CD2AP PE=1 SV=1		CD2AP	CD2AP	0	0	0	6.96666	3.87649	6.19476	1.22363	2.52938	2.17169	0	3.03211	1.53002	0	0	0	0	0	0	0	0	0	0
A0A024RDF4,A1LU37,Q14103,Q14103-3	Heterogeneous nuclear ribonucleoprotein D (AU-rich element RNA binding protein 1, 37kDa), isoform CRA_e OS=Homo sapiens OX=9606 GN=HNRPD PE=4 SV=1		HNRPD,HNRNPD	HNRPD	0.843173	1.43298	2.06166	3.09629	1.5506	3.44154	1.83545	2.52938	2.17169	1.35614	1.21284	2.55003	0	0	1.21585	0	0	2.19787	0	0	0	0
A0A024R5Q7,P30520	Adenylosuccinate synthetase isozyme 2 OS=Homo sapiens OX=9606 GN=ADSS PE=2 SV=1		ADSS,ADSS2	ADSS	2.52952	2.14947	2.06166	3.09629	2.3259	1.37661	1.22363	1.89704	3.25754	1.35614	2.42569	2.04003	0	0	0	0	0	0	0	0	0	1.74918
Q9BY44,Q9BY44-3	Eukaryotic translation initiation factor 2A OS=Homo sapiens OX=9606 GN=EIF2A PE=1 SV=3		EIF2A	EIF2A	1.68635	1.43298	2.06166	0.774074	3.87649	4.81815	1.22363	3.79407	1.62877	0.678068	2.42569	3.06004	0	0	0	0	0	0	0	0	0	0
A0A024R9D2,Q86UE4	Metadherin, isoform CRA_a OS=Homo sapiens OX=9606 GN=MTDH PE=4 SV=1		MTDH	MTDH	0	0	0	4.64444	3.87649	2.75323	1.22363	1.89704	2.17169	3.39034	3.63853	2.55003	0	0	1.21585	0	0	0	0	0	0	0
A0A024RDV9,A8K6Q9,Q8N0X7	Spastic paraplegia 20 isoform 1 OS=Homo sapiens OX=9606 GN=SPG20 PE=2 SV=1		SPG20,SPART	SPG20	0	1.43298	0.687221	3.87037	1.5506	4.81815	1.83545	4.42642	1.62877	2.0342	2.42569	2.55003	0	0	0	0	0	0	0	0	0	0
A8KAP3,B3KX19,B4DZB1,Q15029,Q15029-2,Q15029-3,Q6IBM8	116 kDa U5 small nuclear ribonucleoprotein component OS=Homo sapiens OX=9606 PE=2 SV=1		U5-116KD,EFTUD2	U5-116KD	3.37269	2.86595	3.43611	0.774074	0.775298	1.37661	3.05908	2.52938	2.71462	1.35614	1.81926	3.06004	0	0	0	0	0	0	0	0	0	0
A0A384MDQ7,E9KL23,P01009	Epididymis secretory sperm binding protein OS=Homo sapiens OX=9606 PE=2 SV=1		SERPINA1	SERPINA1	0	0	0.687221	0	0.775298	0.688307	0	0	0	17.6298	0	0	0	0	2.43171	0	3.78187	1.09894	0	0	0	0
H3BNC9,P08708	40S ribosomal protein S17 OS=Homo sapiens OX=9606 PE=3 SV=2		RPS17	RPS17	0	2.14947	1.37444	0	1.5506	1.37661	1.83545	1.26469	2.17169	0.678068	0.606422	2.55003	0	0	8.51097	0	1.89094	1.09894	0	0	0	0
A0A024RAC5,A5PLK7,Q9P258	Epididymis secretory sperm binding protein OS=Homo sapiens OX=9606 GN=RCC2 PE=2 SV=1		RCC2	RCC2	2.52952	2.14947	1.37444	0.774074	0.775298	1.37661	3.05908	2.52938	4.34339	2.0342	3.03211	3.06004	0	0	0	0	0	0	0	0	0	0
A0A0S2Z4W4,A0A0S2Z4X1,P98175,P98175-2,P98175-3,P98175-4	RNA binding motif protein 10 isoform 2 (Fragment) OS=Homo sapiens OX=9606 GN=RBM10 PE=2 SV=1		RBM10	RBM10	0.843173	4.29893	2.74888	0.774074	0.775298	0.688307	2.44727	3.16173	2.71462	2.0342	1.81926	2.04003	0	0	1.21585	0	0	1.09894	0	0	0	0
O14744	Protein arginine N-methyltransferase 5 OS=Homo sapiens OX=9606 GN=PRMT5 PE=1 SV=4		PRMT5	PRMT5	3.37269	0.716489	1.37444	0	0.775298	2.06492	3.6709	2.52938	2.71462	2.0342	3.63853	2.55003	0	0	1.21585	0	0	0	0	0	0	0
Q15942	Zyxin OS=Homo sapiens OX=9606 GN=ZYX PE=1 SV=1		ZYX	ZYX	0	0	0	6.19259	6.20239	5.50646	0.611817	1.26469	1.62877	0.678068	3.03211	1.53002	0	0	0	0	0	0	0	0	0	0
P28074	Proteasome subunit beta type-5 OS=Homo sapiens OX=9606 GN=PSMB5 PE=1 SV=3		PSMB5	PSMB5	0.843173	2.86595	2.06166	0.774074	2.3259	1.37661	1.83545	2.52938	3.25754	0	1.21284	2.04003	0	0	0	0	0	0	0	0	5.29539	0
A0A024R3Y6,B2R5M8,O75874,V9HW78	Isocitrate dehydrogenase [NADP] OS=Homo sapiens OX=9606 GN=IDH1 PE=2 SV=1		HEL-216,IDH1	HEL-216	0.843173	2.14947	3.43611	2.32222	0.775298	1.37661	1.83545	1.26469	2.71462	1.35614	3.63853	2.04003	0	0	0	0	0	0	0	0	2.64769	0
Q6IQ49,Q6IQ49-2	Replication stress response regulator SDE2 OS=Homo sapiens OX=9606 GN=SDE2 PE=1 SV=1		SDE2	SDE2	2.52952	2.86595	2.06166	2.32222	3.10119	2.75323	1.22363	2.52938	2.71462	2.0342	1.21284	1.02001	0	0	0	0	0	0	0	0	0	0
A0A804HHW9,A0A804HJN6,A0A804HL54,P41252,Q59G75,Q7Z355	Isoleucine--tRNA ligase, cytoplasmic OS=Homo sapiens OX=9606 GN=IARS1 PE=4 SV=1		IARS1,DKFZp686L17145	IARS1	0.843173	2.86595	2.06166	1.54815	1.5506	0.688307	1.22363	1.89704	2.17169	0.678068	4.85137	2.04003	0	0	0	0	0	2.19787	0	0	0	1.74918
A0A024R4E2,A0A0A0N0L3,Q13148	TAR DNA-binding protein 43 OS=Homo sapiens OX=9606 GN=TARDBP PE=4 SV=1		TARDBP,TDP43	TARDBP	1.68635	2.86595	1.37444	0.774074	1.5506	2.06492	3.05908	3.79407	2.17169	2.0342	2.42569	2.55003	0	0	0	0	0	0	0	0	0	0
O95678	Keratin, type II cytoskeletal 75 OS=Homo sapiens OX=9606 GN=KRT75 PE=1 SV=2		KRT75	KRT75	0.843173	2.14947	2.74888	0.774074	4.65179	1.37661	1.22363	1.26469	1.62877	1.35614	1.21284	1.53002	0	0	1.21585	0	0	1.09894	0	0	1.32385	1.74918
A0A024R4Z1,A0A024R4Z4,A0A0A6YYC7,Q96JP5,Q96JP5-2	HCG2042749, isoform CRA_b OS=Homo sapiens OX=9606 GN=hCG_2042749 PE=4 SV=1		ZFP91-CNTF,hCG_2039447,hCG_2042749,ZFP91	ZFP91-CNTF	1.68635	1.43298	1.37444	2.32222	3.87649	2.75323	1.83545	2.52938	2.17169	1.35614	1.81926	1.02001	0	0	0	0	1.89094	0	0	0	0	0
A0A6I8PIV1,A0A6I8PL42,B2RCM2,B4DER1,B4E266,Q9P2J5	Leucyl-tRNA synthetase OS=Homo sapiens OX=9606 GN=LARS1 PE=1 SV=1		LARS1	LARS1	0	5.01542	2.06166	1.54815	1.5506	1.37661	2.44727	1.26469	3.25754	0.678068	3.63853	3.06004	0	0	0	0	0	0	0	0	0	0
A0A024R1K8,Q15459	Splicing factor 3a, subunit 1, 120kDa, isoform CRA_a OS=Homo sapiens OX=9606 GN=SF3A1 PE=4 SV=1		SF3A1	SF3A1	1.68635	5.01542	3.43611	0.774074	2.3259	2.75323	0.611817	1.26469	2.17169	1.35614	2.42569	2.04003	0	0	0	0	0	0	0	0	0	0
P27482	Calmodulin-like protein 3 OS=Homo sapiens OX=9606 GN=CALML3 PE=1 SV=2		CALML3	CALML3	3.37269	0.716489	0.687221	0.774074	1.5506	0.688307	0	0.632345	0	0	0	0.510006	0	0	3.64756	0	3.78187	1.09894	0	0	1.32385	6.99671
A0A024R1X9,Q9C075	Keratin 23 (Histone deacetylase inducible), isoform CRA_a OS=Homo sapiens OX=9606 GN=KRT23 PE=3 SV=1		KRT23	KRT23	0.843173	0	0	0.774074	0	0	0	0	0	0	0	0	0	0	4.86341	0	1.89094	3.29681	0	0	10.5908	3.49836
A0A090N7X1,A0A090N7Y2,Q9UG63,Q9UG63-2	ATP-binding cassette, sub-family F (GCN20), member 2 OS=Homo sapiens OX=9606 GN=ABCF2 PE=4 SV=1		ABCF2	ABCF2	0.843173	0	0.687221	0.774074	0	1.37661	1.83545	1.26469	2.17169	0	2.42569	2.55003	0	0	3.64756	0	3.78187	4.39575	0	0	0	0
Q13867	Bleomycin hydrolase OS=Homo sapiens OX=9606 GN=BLMH PE=1 SV=1		BLMH	BLMH	0.843173	0	0.687221	0	0.775298	0.688307	0.611817	0.632345	0.542924	0	1.21284	1.02001	0	0	0	0	1.89094	2.19787	0	0	14.5623	0
A0A1U9X8Y4,O00299,Q53FB0,Q5SRT3	Chloride intracellular channel protein OS=Homo sapiens OX=9606 PE=3 SV=1		CLIC1	CLIC1	2.52952	2.14947	2.06166	3.09629	3.10119	2.06492	2.44727	1.89704	1.08585	1.35614	1.81926	2.04003	0	0	0	0	0	0	0	0	0	0
O00567	Nucleolar protein 56 OS=Homo sapiens OX=9606 GN=NOP56 PE=1 SV=4		NOP56	NOP56	0.843173	0	0	3.09629	0.775298	5.50646	1.22363	1.26469	1.62877	1.35614	1.21284	2.55003	0	0	1.21585	0	3.78187	1.09894	0	0	0	0
A0A087WZ13,E9PAU2	Ribonucleoprotein PTB-binding 1 OS=Homo sapiens OX=9606 GN=RAVER1 PE=1 SV=1		RAVER1	RAVER1	1.68635	1.43298	1.37444	0.774074	0.775298	0.688307	2.44727	5.05876	4.88631	1.35614	3.03211	2.04003	0	0	0	0	0	0	0	0	0	0
Q9H6F5	Coiled-coil domain-containing protein 86 OS=Homo sapiens OX=9606 GN=CCDC86 PE=1 SV=1		CCDC86	CCDC86	0	0	0	0	0	0	0	0	0	0	0	0	0	0	1.21585	0	1.89094	3.29681	0	19.1215	0	0
A8K6V7	cDNA FLJ76053, highly similar to Homo sapiens Ras-GTPase activating protein SH3 domain-binding protein 2 (G3BP2), transcript variant 3, mRNA OS=Homo sapiens OX=9606 PE=2 SV=1				0.843173	1.43298	1.37444	1.54815	1.5506	1.37661	0.611817	1.89704	1.08585	2.0342	0.606422	1.53002	0	0	2.43171	0	1.89094	2.19787	0	0	1.32385	1.74918
A0A0S2Z3Y3,A0A0S2Z3Z1,A0A0S2Z444,A0A0S2Z462,B8ZZY2,P52594,P52594-2,P52594-3,P52594-4	ArfGAP with FG repeats 1 isoform 4 (Fragment) OS=Homo sapiens OX=9606 GN=AGFG1 PE=2 SV=1		AGFG1	AGFG1	1.68635	0.716489	2.06166	2.32222	2.3259	4.12984	2.44727	3.16173	2.17169	0	1.81926	2.55003	0	0	0	0	0	0	0	0	0	0
B4DS24,I3L0H8,Q9NUU7	cDNA FLJ50635, highly similar to ATP-dependent RNA helicase DDX19A OS=Homo sapiens OX=9606 PE=2 SV=1		DDX19A	DDX19A	2.52952	2.86595	2.06166	2.32222	2.3259	1.37661	1.22363	1.89704	1.62877	3.39034	0.606422	3.06004	0	0	0	0	0	0	0	0	0	0
A0A140VJJ8,B2R6K4,P62873,P62873-2	Guanine nucleotide binding protein (G protein), beta polypeptide 1, isoform CRA_a OS=Homo sapiens OX=9606 GN=GNB1 PE=2 SV=1		GNB1	GNB1	0	2.14947	2.06166	2.32222	3.10119	2.06492	3.6709	2.52938	2.17169	1.35614	1.81926	2.04003	0	0	0	0	0	0	0	0	0	0
P38606,P38606-2	V-type proton ATPase catalytic subunit A OS=Homo sapiens OX=9606 GN=ATP6V1A PE=1 SV=2		ATP6V1A	ATP6V1A	0.843173	1.43298	2.06166	1.54815	3.10119	2.75323	1.22363	2.52938	1.62877	2.0342	1.81926	2.55003	0	0	0	0	0	0	0	0	0	1.74918
A8K5J1,P11172	OMPdecase OS=Homo sapiens OX=9606 GN=UMPS PE=2 SV=1		UMPS	UMPS	5.05904	1.43298	2.74888	0.774074	0.775298	2.75323	1.83545	1.26469	2.17169	0	1.81926	1.53002	0	0	0	0	0	0	0	0	1.32385	1.74918
A0A024R8A7,Q96I24	HCG31253, isoform CRA_a OS=Homo sapiens OX=9606 GN=hCG_31253 PE=4 SV=1		hCG_31253,FUBP3	hCG_31253	0	0.716489	1.37444	1.54815	0.775298	1.37661	3.05908	5.05876	4.34339	1.35614	3.03211	2.55003	0	0	0	0	0	0	0	0	0	0
A0A0J9YX62,O75190,O75190-3	DnaJ homolog subfamily B member 6 OS=Homo sapiens OX=9606 GN=DNAJB6 PE=1 SV=1		DNAJB6	DNAJB6	0	0.716489	2.06166	0	0.775298	1.37661	1.22363	1.26469	1.08585	0	0.606422	2.04003	0	0	2.43171	0	1.89094	2.19787	0	0	3.97154	3.49836
A8QI98,Q9Y2L1	DIS3 OS=Homo sapiens OX=9606 PE=2 SV=1		DIS3	DIS3	0	2.14947	0.687221	0.774074	0.775298	2.06492	1.22363	3.16173	2.17169	2.71227	2.42569	3.57004	0	0	1.21585	0	0	2.19787	0	0	0	0
H0YER2	Activating signal cointegrator 1 complex subunit 1 (Fragment) OS=Homo sapiens OX=9606 GN=ASCC1 PE=1 SV=1		ASCC1	ASCC1	0	0	0	0	0	0	0	0	0	0	0	0	0	0	1.21585	0	1.89094	1.09894	0	19.1215	0	1.74918
B4DJ81,E5KRK5,P28331,P28331-2,P28331-3,P28331-4,P28331-5	NADH-ubiquinone oxidoreductase 75 kDa subunit, mitochondrial OS=Homo sapiens OX=9606 GN=NDUFS1 PE=1 SV=1		NDUFS1	NDUFS1	0	0	0.687221	0	0	0	0.611817	0.632345	1.62877	0.678068	1.21284	2.04003	0	0	0	0	0	6.59362	0	0	3.97154	6.99671
E9PAV3	Nascent polypeptide-associated complex subunit alpha, muscle-specific form OS=Homo sapiens OX=9606 GN=NACA PE=1 SV=1		NACA	NACA	1.68635	1.43298	1.37444	2.32222	1.5506	2.06492	2.44727	1.26469	1.08585	2.71227	2.42569	1.53002	0	0	0	0	0	0	0	0	1.32385	1.74918
A0A140VK43,P25788,P25788-2,Q6IB71	Proteasome subunit alpha type OS=Homo sapiens OX=9606 PE=2 SV=1		PSMA3	PSMA3	2.52952	2.86595	2.06166	1.54815	1.5506	0.688307	1.83545	1.89704	1.08585	1.35614	1.81926	3.06004	0	0	0	0	0	0	0	0	2.64769	0
A0A024QZY1,Q13155	Aminoacyl tRNA synthase complex-interacting multifunctional protein 2 OS=Homo sapiens OX=9606 GN=JTV1 PE=4 SV=1		JTV1,AIMP2	JTV1	0.843173	2.14947	2.74888	0.774074	3.10119	2.06492	0.611817	1.26469	2.17169	0	0	2.04003	0	0	1.21585	0	0	1.09894	0	0	1.32385	3.49836
G9K388,G9K389	YWHAE/FAM22A fusion protein (Fragment) OS=Homo sapiens OX=9606 GN=YWHAE/FAM22A fusion PE=2 SV=1		YWHAE/FAM22A,YWHAE/FAM22B	YWHAE/FAM22A	3.37269	2.14947	2.74888	2.32222	0.775298	0	2.44727	0.632345	0.542924	1.35614	0	3.57004	0	0	0	0	0	0	0	0	1.32385	3.49836
A0A1Z1G4M2,A0A384MDX9,B4E0X8,E9PEB5,Q96AE4,Q96AE4-2	FUBP1 OS=Homo sapiens OX=9606 GN=FUBP1 PE=2 SV=1		FUBP1	FUBP1	1.68635	0.716489	1.37444	2.32222	0.775298	1.37661	1.22363	4.42642	5.97216	2.0342	1.21284	1.53002	0	0	0	0	0	0	0	0	0	0
O75367,O75367-2,O75367-3	Core histone macro-H2A.1 OS=Homo sapiens OX=9606 GN=MACROH2A1 PE=1 SV=4		MACROH2A1	MACROH2A1	1.68635	1.43298	0.687221	2.32222	2.3259	2.75323	2.44727	1.26469	1.08585	0.678068	1.21284	3.57004	0	0	1.21585	0	1.89094	0	0	0	0	0
A3F769,O15226,O15226-2,Q6NUN2	NF-kappaB repressing factor OS=Homo sapiens OX=9606 GN=NRF PE=2 SV=1		NRF,NKRF	NRF	1.68635	2.14947	1.37444	0	0.775298	2.06492	1.22363	4.42642	3.25754	2.0342	2.42569	3.06004	0	0	0	0	0	0	0	0	0	0
Q9UJU6	Drebrin-like protein OS=Homo sapiens OX=9606 GN=DBNL PE=1 SV=1		DBNL	DBNL	0	0	0	6.19259	6.97769	4.81815	0	1.26469	0.542924	2.0342	0.606422	2.04003	0	0	0	0	0	0	0	0	0	0
Q9UJZ1,Q9UJZ1-2	Stomatin-like protein 2, mitochondrial OS=Homo sapiens OX=9606 GN=STOML2 PE=1 SV=1		STOML2	STOML2	1.68635	2.14947	1.37444	1.54815	1.5506	2.06492	1.83545	1.89704	2.17169	2.71227	2.42569	3.06004	0	0	0	0	0	0	0	0	0	0
B3KQ33,Q8TEX9,Q8TEX9-2	cDNA FLJ32715 fis, clone TESTI2000784, highly similar to Importin-4 OS=Homo sapiens OX=9606 PE=2 SV=1		IPO4	IPO4	0	1.43298	0	0	0	0	0.611817	0.632345	0.542924	0.678068	1.81926	1.02001	0	0	1.21585	0	0	7.69256	0	0	5.29539	3.49836
Q5QJE6	Deoxynucleotidyltransferase terminal-interacting protein 2 OS=Homo sapiens OX=9606 GN=DNTTIP2 PE=1 SV=2		DNTTIP2	DNTTIP2	1.68635	2.14947	2.06166	1.54815	3.10119	2.06492	2.44727	1.89704	2.71462	1.35614	1.81926	1.53002	0	0	0	0	0	0	0	0	0	0
Q14151	Scaffold attachment factor B2 OS=Homo sapiens OX=9606 GN=SAFB2 PE=1 SV=1		SAFB2	SAFB2	0.843173	2.14947	2.74888	3.09629	2.3259	1.37661	1.22363	1.89704	2.71462	2.0342	2.42569	1.53002	0	0	0	0	0	0	0	0	0	0
B3KSL5,Q9Y383	cDNA FLJ36545 fis, clone TRACH2006670, highly similar to RNA-binding protein Luc7-like 2 OS=Homo sapiens OX=9606 PE=2 SV=1		LUC7L2	LUC7L2	0	0	0.687221	0.774074	0	0	0.611817	0	0	0.678068	0	0	0	0	4.86341	0	3.78187	9.89044	0	0	1.32385	1.74918
A0A384MDR8,P11177,P11177-2,P11177-3	Pyruvate dehydrogenase E1 component subunit beta OS=Homo sapiens OX=9606 PE=2 SV=1		PDHB	PDHB	1.68635	2.86595	2.74888	2.32222	0.775298	0.688307	2.44727	1.26469	2.71462	0.678068	1.81926	2.55003	0	0	0	0	0	0	0	0	0	1.74918
Q15758,Q71UA6	Neutral amino acid transporter B(0) OS=Homo sapiens OX=9606 GN=SLC1A5 PE=1 SV=2		SLC1A5	SLC1A5	0.843173	2.86595	2.06166	0.774074	0	0.688307	3.05908	3.16173	3.25754	1.35614	3.03211	2.04003	0	0	0	0	0	1.09894	0	0	0	0
P30101,V9HVY3	Protein disulfide-isomerase A3 OS=Homo sapiens OX=9606 GN=PDIA3 PE=1 SV=4		HEL-S-269,PDIA3	HEL-S-269	1.68635	0.716489	2.74888	3.09629	0.775298	2.06492	1.22363	2.52938	1.08585	1.35614	2.42569	2.55003	0	0	0	0	1.89094	0	0	0	0	0
Q59GS3	Proteasome 26S ATPase subunit 5 variant (Fragment) OS=Homo sapiens OX=9606 PE=2 SV=1				0.843173	2.86595	1.37444	1.54815	2.3259	2.75323	1.22363	1.26469	3.25754	2.0342	3.03211	1.53002	0	0	0	0	0	0	0	0	0	0
P38117-2	Isoform 2 of Electron transfer flavoprotein subunit beta OS=Homo sapiens OX=9606 GN=ETFB		ETFB	ETFB	2.52952	2.14947	2.74888	1.54815	1.5506	1.37661	3.05908	1.89704	2.71462	1.35614	0	3.06004	0	0	0	0	0	0	0	0	0	0
O95721	Synaptosomal-associated protein 29 OS=Homo sapiens OX=9606 GN=SNAP29 PE=1 SV=1		SNAP29	SNAP29	0	0	0	3.87037	3.87649	3.44154	3.05908	1.89704	2.71462	1.35614	1.21284	2.55003	0	0	0	0	0	0	0	0	0	0
A0A024R2Z6,Q9BVP2,Q9BVP2-2	Guanine nucleotide-binding protein-like 3 OS=Homo sapiens OX=9606 GN=GNL3 PE=4 SV=1		GNL3	GNL3	0.843173	1.43298	2.06166	2.32222	0.775298	2.06492	1.22363	1.89704	1.62877	0.678068	1.21284	1.02001	0	0	3.64756	0	1.89094	1.09894	0	0	0	0
A0A024R6W2,B2R6U8,O43809	Cleavage and polyadenylation specificity factor subunit 5 OS=Homo sapiens OX=9606 GN=NUDT21 PE=3 SV=1		NUDT21	NUDT21	2.52952	0.716489	1.37444	0.774074	1.5506	2.06492	3.6709	1.26469	2.17169	0	1.21284	2.04003	0	0	0	0	0	4.39575	0	0	0	0
Q5W009,Q96I25	Splicing factor 45 OS=Homo sapiens OX=9606 GN=RBM17 PE=2 SV=1		RBM17	RBM17	1.68635	1.43298	2.06166	1.54815	2.3259	4.12984	1.83545	2.52938	3.80047	0.678068	1.21284	0.510006	0	0	0	0	0	0	0	0	0	0
A0A669KAX4,A0A7P0T954,K4DI93,Q13620,Q13620-1	Cullin-4B OS=Homo sapiens OX=9606 GN=CUL4B PE=1 SV=1		CUL4B	CUL4B	2.52952	1.43298	3.43611	0.774074	0	2.06492	1.83545	3.79407	2.71462	1.35614	1.21284	2.55003	0	0	0	0	0	0	0	0	0	0
P05198,Q53XC0	Eukaryotic translation initiation factor 2 subunit 1 OS=Homo sapiens OX=9606 GN=EIF2S1 PE=1 SV=3		EIF2S1	EIF2S1	1.68635	2.14947	1.37444	0.774074	0.775298	0.688307	1.83545	1.89704	2.71462	1.35614	1.81926	2.55003	0	0	1.21585	0	0	1.09894	0	0	0	1.74918
A0A1U9X972,A0A1U9X974,A0A1U9X975,A0A1U9X977,A0A1U9X982,A0A1U9X985,A0A1U9X993,A0A1U9X996,A0A1U9X998,A0A1U9X999,A0A1U9X9A9,P48634	PRRC2A OS=Homo sapiens OX=9606 PE=4 SV=1		PRRC2A	PRRC2A	0	0	0	2.32222	1.5506	2.75323	3.05908	1.26469	2.71462	3.39034	3.03211	3.57004	0	0	0	0	0	0	0	0	0	0
Q96HS1	Serine/threonine-protein phosphatase PGAM5, mitochondrial OS=Homo sapiens OX=9606 GN=PGAM5 PE=1 SV=2		PGAM5	PGAM5	0.843173	1.43298	1.37444	1.54815	1.5506	0	1.22363	0.632345	1.62877	1.35614	1.81926	3.06004	0	0	2.43171	0	1.89094	1.09894	0	0	0	1.74918
Q92522	Histone H1.10 OS=Homo sapiens OX=9606 GN=H1-10 PE=1 SV=1		H1-10	H1-10	0.843173	0	0.687221	3.09629	1.5506	1.37661	1.22363	0.632345	0	0	0	1.53002	0	0	3.64756	0	5.67281	3.29681	0	0	0	0
F8W1U7	ADP-ribosylation factor GTPase-activating protein 1 (Fragment) OS=Homo sapiens OX=9606 GN=ARFGAP1 PE=1 SV=1		ARFGAP1	ARFGAP1	0	0	0	4.64444	3.10119	4.81815	1.83545	1.89704	2.71462	0.678068	1.81926	2.04003	0	0	0	0	0	0	0	0	0	0
Q9Y5A9	YTH domain-containing family protein 2 OS=Homo sapiens OX=9606 GN=YTHDF2 PE=1 SV=2		YTHDF2	YTHDF2	0.843173	2.14947	0	1.54815	1.5506	0.688307	1.22363	1.26469	1.08585	3.39034	3.03211	2.55003	0	0	1.21585	0	1.89094	1.09894	0	0	0	0
D6W4Z6,P31350-2	HCG23833, isoform CRA_b OS=Homo sapiens OX=9606 GN=hCG_23833 PE=3 SV=1		hCG_23833,RRM2	hCG_23833	2.52952	3.58244	3.43611	1.54815	1.5506	2.75323	1.83545	1.26469	2.17169	0	1.81926	1.02001	0	0	0	0	0	0	0	0	0	0
A0A0S2Z456,A0A0S2Z470,Q92733,Q96FT4	Papillary renal cell carcinoma isoform 1 (Fragment) OS=Homo sapiens OX=9606 GN=PRCC PE=2 SV=1		PRCC	PRCC	4.21586	2.86595	2.74888	1.54815	1.5506	1.37661	1.83545	2.52938	1.08585	2.0342	0.606422	1.02001	0	0	0	0	0	0	0	0	0	0
A8K3H8,A8K7B7,P30153	cDNA FLJ77680, highly similar to Homo sapiens protein phosphatase 2 (formerly 2A), regulatory subunit A (PR 65), alpha isoform (PPP2R1A), mRNA OS=Homo sapiens OX=9606 PE=2 SV=1		PPP2R1A	PPP2R1A	1.68635	2.14947	2.06166	0.774074	0.775298	1.37661	0.611817	1.26469	0.542924	0	1.21284	1.02001	0	0	0	0	0	3.29681	0	0	1.32385	5.24754
A0A0F7KYT8,A0A0F7L0Q8	Fragile X mental retardation autosomal homolog variant p2K OS=Homo sapiens OX=9606 GN=FXR1 PE=2 SV=1		FXR1	FXR1	0	1.43298	1.37444	2.32222	1.5506	2.06492	0.611817	3.16173	1.08585	2.0342	2.42569	1.02001	0	0	1.21585	0	1.89094	1.09894	0	0	0	0
P46013	Proliferation marker protein Ki-67 OS=Homo sapiens OX=9606 GN=MKI67 PE=1 SV=2		MKI67	MKI67	0.843173	2.86595	2.06166	3.09629	2.3259	1.37661	1.83545	1.89704	2.71462	0	1.21284	3.06004	0	0	0	0	0	0	0	0	0	0
B4DJB4,B4DSY4,H0YL72,P50213	Isocitrate dehydrogenase [NAD] subunit, mitochondrial OS=Homo sapiens OX=9606 PE=2 SV=1		IDH3A	IDH3A	0.843173	2.14947	2.74888	1.54815	1.5506	2.06492	2.44727	3.16173	2.17169	0.678068	1.81926	2.04003	0	0	0	0	0	0	0	0	0	0
A0A3B3ISG5,A0A7I2V2P6,A0A7I2V3E3,A0A7I2YQV5,P14735	Insulin-degrading enzyme OS=Homo sapiens OX=9606 GN=IDE PE=1 SV=1		IDE	IDE	2.52952	0.716489	2.06166	0	0	0.688307	0.611817	0.632345	0.542924	0.678068	1.81926	1.53002	0	0	0	0	0	0	0	0	2.64769	8.74589
Q14320	Protein FAM50A OS=Homo sapiens OX=9606 GN=FAM50A PE=1 SV=2		FAM50A	FAM50A	2.52952	1.43298	2.06166	2.32222	1.5506	3.44154	1.83545	2.52938	3.25754	0	1.21284	1.02001	0	0	0	0	0	0	0	0	0	0
Q15181,V9HWB5	Inorganic pyrophosphatase OS=Homo sapiens OX=9606 GN=PPA1 PE=1 SV=2		HEL-S-66p,PPA1	HEL-S-66p	1.68635	2.14947	2.74888	1.54815	2.3259	1.37661	1.83545	1.89704	2.71462	0	1.81926	3.06004	0	0	0	0	0	0	0	0	0	0
O43615,Q53G69	Mitochondrial import inner membrane translocase subunit TIM44 OS=Homo sapiens OX=9606 GN=TIMM44 PE=1 SV=2		TIMM44	TIMM44	0.843173	2.14947	0.687221	1.54815	0.775298	1.37661	1.22363	0.632345	2.17169	1.35614	1.81926	3.06004	0	0	0	0	0	1.09894	0	0	2.64769	1.74918
A8K3Q9	60S ribosomal protein L14 OS=Homo sapiens OX=9606 PE=1 SV=1				1.68635	1.43298	2.06166	1.54815	2.3259	2.06492	1.22363	1.26469	0.542924	0.678068	0.606422	1.02001	0	0	1.21585	0	1.89094	2.19787	0	0	1.32385	0
Q53HH2	ATP synthase peripheral stalk subunit OSCP (Fragment) OS=Homo sapiens OX=9606 PE=2 SV=1				3.37269	2.86595	2.06166	1.54815	1.5506	1.37661	1.83545	1.26469	2.17169	0.678068	1.21284	3.06004	0	0	0	0	0	0	0	0	0	0
A0A140VK70,C9JX88,P35998	26S proteasome AAA-ATPase subunit RPT1 OS=Homo sapiens OX=9606 PE=2 SV=1		PSMC2	PSMC2	0.843173	1.43298	3.43611	2.32222	0.775298	0.688307	2.44727	1.26469	3.80047	0.678068	1.81926	1.53002	0	0	0	0	0	0	0	0	0	1.74918
K7ELC2	40S ribosomal protein S15 OS=Homo sapiens OX=9606 GN=RPS15 PE=1 SV=1		RPS15	RPS15	1.68635	2.86595	1.37444	0	0.775298	0.688307	2.44727	1.26469	1.08585	0.678068	0	2.04003	0	0	4.86341	0	1.89094	1.09894	0	0	0	0
B2R8F3,O15479,Q53G50	cDNA, FLJ93871, highly similar to Homo sapiens melanoma antigen, family B, 2 (MAGEB2), mRNA OS=Homo sapiens OX=9606 PE=2 SV=1		MAGEB2	MAGEB2	0.843173	0.716489	0.687221	1.54815	1.5506	1.37661	1.83545	1.26469	1.62877	1.35614	1.21284	1.02001	0	0	2.43171	0	1.89094	3.29681	0	0	0	0
B3KN57	Sorting nexin-2 OS=Homo sapiens OX=9606 PE=2 SV=1				0	2.14947	2.06166	1.54815	1.5506	2.06492	1.83545	3.16173	3.25754	0	2.42569	2.55003	0	0	0	0	0	0	0	0	0	0
A0A024R6K8,P23381	T1-TrpRS OS=Homo sapiens OX=9606 GN=WARS PE=2 SV=1		WARS,WARS1	WARS	0.843173	2.14947	1.37444	1.54815	2.3259	2.06492	1.22363	1.89704	2.17169	2.71227	1.21284	3.06004	0	0	0	0	0	0	0	0	0	0
A0A7I2V2S3	Exportin-1 OS=Homo sapiens OX=9606 GN=XPO1 PE=1 SV=1		XPO1	XPO1	0.843173	1.43298	2.06166	0.774074	0	1.37661	1.83545	1.89704	2.17169	0	2.42569	3.57004	0	0	0	0	0	1.09894	0	0	1.32385	1.74918
E9PGZ1,Q05682-5	Caldesmon OS=Homo sapiens OX=9606 GN=CALD1 PE=1 SV=1		CALD1	CALD1	0	0	0	6.19259	5.42709	4.81815	0	0.632345	0.542924	2.0342	1.81926	1.02001	0	0	0	0	0	0	0	0	0	0
A0A7I2V258,H0Y938,H0YAC7,P35606,P35606-2	Coatomer subunit beta' OS=Homo sapiens OX=9606 GN=COPB2 PE=1 SV=1		COPB2	COPB2	0.843173	2.86595	2.06166	2.32222	0	2.06492	2.44727	1.26469	1.62877	1.35614	2.42569	3.06004	0	0	0	0	0	0	0	0	0	0
B4DKV4	cDNA FLJ60647, highly similar to Keratin, type II cytoskeletal 6B OS=Homo sapiens OX=9606 PE=2 SV=1				0	2.14947	2.06166	1.54815	0.775298	0	0.611817	0	0	1.35614	0.606422	0.510006	0	0	2.43171	0	1.89094	2.19787	0	0	2.64769	3.49836
A1A508	PRSS3 protein OS=Homo sapiens OX=9606 GN=PRSS3 PE=2 SV=1		PRSS3	PRSS3	0	0	0	0	0	0	0	0	0	0	0	0	0	0	0	0	0	0	0	19.1215	1.32385	1.74918
A8K6T3,Q14574,Q14574-2	cDNA FLJ78674, highly similar to Homo sapiens desmocollin type 4 OS=Homo sapiens OX=9606 PE=2 SV=1		DSC3	DSC3	1.68635	1.43298	2.06166	0	0.775298	2.06492	0.611817	0.632345	0.542924	0.678068	0	0	0	0	2.43171	0	0	2.19787	0	0	5.29539	1.74918
A0A0S2Z366,B4DWX6,B7Z9I1,P11310,P11310-2,Q5T4U5	Medium-chain specific acyl-CoA dehydrogenase, mitochondrial (Fragment) OS=Homo sapiens OX=9606 GN=ACADM PE=2 SV=1		ACADM	ACADM	0	2.86595	2.06166	2.32222	2.3259	2.06492	1.83545	1.89704	2.17169	0.678068	1.81926	2.04003	0	0	0	0	0	0	0	0	0	0
P49321,P49321-3,Q53H03	Nuclear autoantigenic sperm protein OS=Homo sapiens OX=9606 GN=NASP PE=1 SV=2		NASP	NASP	2.52952	3.58244	2.06166	2.32222	2.3259	2.75323	1.83545	1.89704	1.62877	0	0.606422	0.510006	0	0	0	0	0	0	0	0	0	0
A0A0G2JNZ2,A0A0G2JPP5,A0A669KB89,Q14160,Q14160-3	Protein scribble homolog OS=Homo sapiens OX=9606 GN=SCRIB PE=1 SV=1		SCRIB	SCRIB	0	0	0	2.32222	0.775298	2.06492	3.6709	1.89704	2.71462	2.71227	4.85137	1.02001	0	0	0	0	0	0	0	0	0	0
P47897,P47897-2,Q53HS0	Glutamine--tRNA ligase OS=Homo sapiens OX=9606 GN=QARS1 PE=1 SV=1		QARS1	QARS1	0.843173	2.14947	2.74888	0	0	0.688307	1.22363	1.89704	2.71462	0.678068	5.45779	3.57004	0	0	0	0	0	0	0	0	0	0
P46778,Q6IAX2	60S ribosomal protein L21 OS=Homo sapiens OX=9606 GN=RPL21 PE=1 SV=2		RPL21	RPL21	2.52952	2.14947	1.37444	0.774074	0.775298	0	1.83545	1.26469	1.62877	0	0.606422	1.02001	0	0	6.07926	0	1.89094	0	0	0	0	0
A0A3B3ITT5	60S ribosomal protein L29 OS=Homo sapiens OX=9606 GN=RPL29 PE=1 SV=1		RPL29	RPL29	0.843173	0.716489	0.687221	1.54815	0.775298	0.688307	0.611817	1.26469	0.542924	0.678068	0.606422	1.02001	0	0	4.86341	0	3.78187	3.29681	0	0	0	0
P62191,Q53HB3,Q53XL8	26S proteasome regulatory subunit 4 OS=Homo sapiens OX=9606 GN=PSMC1 PE=1 SV=1		PSMC1	PSMC1	2.52952	1.43298	1.37444	2.32222	0.775298	2.06492	0	1.89704	1.62877	2.71227	1.81926	2.04003	0	0	0	0	0	0	0	0	1.32385	0
A8MQ02,G1UI22	Afadin OS=Homo sapiens OX=9606 GN=AFDN PE=1 SV=2		AFDN,MLLT4	AFDN	0	0	0	0	0.775298	2.06492	4.28272	3.79407	4.34339	2.0342	2.42569	2.04003	0	0	0	0	0	0	0	0	0	0
A0A024QZ77,Q96C19	EF-hand domain-containing protein D2 OS=Homo sapiens OX=9606 GN=EFHD2 PE=1 SV=1		EFHD2	EFHD2	0	0	0	3.87037	6.97769	3.44154	1.83545	1.26469	2.17169	0	0.606422	1.53002	0	0	0	0	0	0	0	0	0	0
E9PK25,G3V1A4,P23528,V9HWI5	Cofilin, non-muscle isoform OS=Homo sapiens OX=9606 GN=CFL1 PE=1 SV=1		CFL1,HEL-S-15	CFL1	2.52952	1.43298	1.37444	3.09629	1.5506	0.688307	3.6709	0	1.08585	1.35614	0.606422	2.55003	0	0	0	0	0	0	0	0	0	1.74918
B0QY89,Q9Y262	Eukaryotic translation initiation factor 3 subunit L OS=Homo sapiens OX=9606 GN=EIF3L PE=1 SV=1		EIF3L	EIF3L	1.68635	1.43298	1.37444	2.32222	2.3259	2.06492	1.22363	0.632345	2.71462	2.71227	0.606422	2.55003	0	0	0	0	0	0	0	0	0	0
B4DDX2,Q07666	cDNA FLJ54590, highly similar to KH domain-containing, RNA-binding, signaltransduction-associated protein 1 OS=Homo sapiens OX=9606 PE=2 SV=1		KHDRBS1	KHDRBS1	1.68635	0.716489	0.687221	0	0	0.688307	2.44727	3.79407	2.71462	0.678068	4.24495	0.510006	0	0	1.21585	0	0	2.19787	0	0	0	0
E9PNJ4,G0XQ39,H0YDB2,Q13586,V5J3L2	Stromal interaction molecule 1 OS=Homo sapiens OX=9606 GN=STIM1 PE=1 SV=1		STIM1	STIM1	0	0	0	3.09629	1.5506	2.75323	1.22363	2.52938	2.17169	2.71227	2.42569	3.06004	0	0	0	0	0	0	0	0	0	0
A0A075B7D9	TATA-binding protein-associated factor 2N OS=Homo sapiens OX=9606 GN=TAF15 PE=1 SV=1		TAF15	TAF15	1.68635	2.14947	1.37444	1.54815	1.5506	0.688307	2.44727	3.16173	2.71462	1.35614	1.81926	1.02001	0	0	0	0	0	0	0	0	0	0
O95433	Activator of 90 kDa heat shock protein ATPase homolog 1 OS=Homo sapiens OX=9606 GN=AHSA1 PE=1 SV=1		AHSA1	AHSA1	1.68635	0.716489	2.74888	2.32222	2.3259	3.44154	2.44727	0.632345	1.08585	1.35614	0.606422	2.04003	0	0	0	0	0	0	0	0	0	0
E9PMD7,P62136	Serine/threonine-protein phosphatase OS=Homo sapiens OX=9606 GN=PPP1CA PE=1 SV=2		PPP1CA	PPP1CA	0	2.86595	2.06166	2.32222	0.775298	0.688307	3.6709	1.26469	2.17169	0.678068	1.81926	3.06004	0	0	0	0	0	0	0	0	0	0
A0A384MTJ7	Epididymis secretory sperm binding protein OS=Homo sapiens OX=9606 PE=2 SV=1				3.37269	1.43298	0.687221	0.774074	1.5506	1.37661	2.44727	1.26469	1.08585	2.0342	1.21284	1.02001	0	0	0	0	0	0	0	0	1.32385	1.74918
Q9P015	39S ribosomal protein L15, mitochondrial OS=Homo sapiens OX=9606 GN=MRPL15 PE=1 SV=1		MRPL15	MRPL15	0	0	0	0	0	0	1.22363	0	0.542924	0	0	0.510006	0	0	4.86341	0	7.56374	6.59362	0	0	0	0
B4DZC0,B7ZAX9,O60264	cDNA FLJ51771, highly similar to SWI/SNF-related matrix-associatedactin-dependent regulator of chromatin subfamily A member5 OS=Homo sapiens OX=9606 PE=2 SV=1		SMARCA5	SMARCA5	0.843173	0.716489	2.06166	0	0.775298	0.688307	1.22363	1.26469	1.62877	1.35614	1.81926	0	0	0	1.21585	0	0	7.69256	0	0	0	0
B2R6F3,P84103,P84103-2	Epididymis secretory sperm binding protein OS=Homo sapiens OX=9606 GN=SFRS3 PE=2 SV=1		SFRS3,SRSF3	SFRS3	0.843173	0.716489	0.687221	0.774074	0.775298	0.688307	0.611817	0.632345	0.542924	0	0	1.02001	0	0	4.86341	0	3.78187	2.19787	0	0	1.32385	1.74918
A0A2R8YD14	40S ribosomal protein S24 OS=Homo sapiens OX=9606 GN=RPS24 PE=1 SV=1		RPS24	RPS24	0	0.716489	0.687221	0.774074	0.775298	0.688307	0.611817	0.632345	0.542924	0	0	0.510006	0	0	12.1585	0	1.89094	1.09894	0	0	0	0
B4DZ54,Q5T6F2	cDNA FLJ61492, highly similar to Homo sapiens ubiquitin associated protein 2 (UBAP2), transcript variant 1, mRNA OS=Homo sapiens OX=9606 PE=2 SV=1		UBAP2	UBAP2	0	0	0	3.87037	2.3259	4.12984	1.22363	1.26469	0.542924	2.0342	3.63853	2.04003	0	0	0	0	0	0	0	0	0	0
A0A0S2Z4J1,A0A804HK65,B2R659,E7EPL9,P51659	Epididymis secretory sperm binding protein (Fragment) OS=Homo sapiens OX=9606 GN=HSD17B4 PE=2 SV=1		HSD17B4	HSD17B4	0.843173	0.716489	1.37444	0.774074	0.775298	2.06492	0.611817	1.89704	2.71462	2.0342	2.42569	3.06004	0	0	0	0	0	0	0	0	0	1.74918
K7ER00,Q6IBR2,Q9Y285	Phenylalanine--tRNA ligase OS=Homo sapiens OX=9606 GN=FARSA PE=1 SV=1		FARSA,FARSLA	FARSA	0.843173	1.43298	1.37444	0	0.775298	2.06492	0.611817	1.26469	0.542924	0.678068	1.21284	1.02001	0	0	1.21585	0	0	4.39575	0	0	0	3.49836
B7Z592,Q8WU90	Zinc finger CCCH domain-containing protein 15 OS=Homo sapiens OX=9606 PE=2 SV=1		ZC3H15	ZC3H15	0	0	0	1.54815	2.3259	2.75323	0	1.89704	1.62877	0.678068	0.606422	1.02001	0	0	1.21585	0	1.89094	2.19787	0	0	1.32385	1.74918
P62495	Eukaryotic peptide chain release factor subunit 1 OS=Homo sapiens OX=9606 GN=ETF1 PE=1 SV=3		ETF1	ETF1	1.68635	1.43298	2.06166	0.774074	2.3259	2.06492	1.83545	2.52938	2.17169	0.678068	1.21284	2.04003	0	0	0	0	0	0	0	0	0	0
J3KPP4,O95232	Cisplatin resistance-associated overexpressed protein, isoform CRA_b OS=Homo sapiens OX=9606 GN=LUC7L3 PE=1 SV=1		LUC7L3	LUC7L3	0	0	0	0	0	0	0	0	0	0	0	0	0	0	3.64756	0	9.45468	7.69256	0	0	0	0
Q9Y3U8	60S ribosomal protein L36 OS=Homo sapiens OX=9606 GN=RPL36 PE=1 SV=3		RPL36	RPL36	0.843173	0.716489	0.687221	0	0.775298	0.688307	0.611817	0	0.542924	0.678068	0	0.510006	0	0	7.29512	0	5.67281	0	0	0	0	1.74918
Q9UKY7	Protein CDV3 homolog OS=Homo sapiens OX=9606 GN=CDV3 PE=1 SV=1		CDV3	CDV3	0	0	1.37444	4.64444	3.87649	2.06492	1.22363	1.26469	2.17169	0.678068	1.81926	1.53002	0	0	0	0	0	0	0	0	0	0
B2R7T8	F-actin-capping protein subunit beta OS=Homo sapiens OX=9606 PE=2 SV=1				3.37269	1.43298	2.06166	1.54815	1.5506	0.688307	2.44727	0.632345	2.17169	1.35614	0	2.04003	0	0	0	0	0	0	0	0	1.32385	0
A0A024RDU9,P13984	General transcription factor IIF subunit 2 OS=Homo sapiens OX=9606 GN=GTF2F2 PE=3 SV=1		GTF2F2	GTF2F2	2.52952	2.86595	3.43611	1.54815	0.775298	1.37661	1.83545	1.26469	2.17169	0.678068	0.606422	1.53002	0	0	0	0	0	0	0	0	0	0
A0A1B0GU45	Inositol 1,4,5-triphosphate receptor-associated 2 OS=Homo sapiens OX=9606 GN=IRAG2 PE=1 SV=1		IRAG2	IRAG2	0	0	0	0	0.775298	0	0	0	0	0	0.606422	0	0	0	0	0	0	0	0	19.1215	0	0
K7EPT8	Glial fibrillary acidic protein (Fragment) OS=Homo sapiens OX=9606 GN=GFAP PE=1 SV=2		GFAP	GFAP	0	0	0	0	0	0	0	0	0	0	0	0	0	0	0	0	0	0	0	19.1215	1.32385	0
P18077	60S ribosomal protein L35a OS=Homo sapiens OX=9606 GN=RPL35A PE=1 SV=2		RPL35A	RPL35A	2.52952	1.43298	2.06166	0	1.5506	0.688307	3.6709	0.632345	0.542924	2.71227	0.606422	1.53002	0	0	2.43171	0	0	0	0	0	0	0
Q59EC0	Adenosine deaminase, RNA-specific isoform ADAR-a variant (Fragment) OS=Homo sapiens OX=9606 PE=2 SV=1				0.843173	1.43298	1.37444	1.54815	0.775298	1.37661	1.22363	1.89704	1.62877	0.678068	3.03211	1.53002	0	0	0	0	1.89094	1.09894	0	0	0	0
B4DM33,Q15691	cDNA FLJ52068, highly similar to Microtubule-associated protein RP/EB family member 1 OS=Homo sapiens OX=9606 PE=2 SV=1		MAPRE1	MAPRE1	0	0.716489	0.687221	1.54815	3.87649	0.688307	4.89453	2.52938	2.71462	0	0.606422	2.04003	0	0	0	0	0	0	0	0	0	0
A8K521,B1AHB0,P33992	DNA replication licensing factor MCM5 OS=Homo sapiens OX=9606 PE=2 SV=1		MCM5	MCM5	1.68635	0.716489	1.37444	1.54815	0.775298	0.688307	1.22363	1.26469	1.62877	2.0342	0.606422	1.02001	0	0	2.43171	0	0	3.29681	0	0	0	0
B2RAU8	cDNA, FLJ95131, highly similar to Homo sapiens nucleolar and coiled-body phosphoprotein 1 (NOLC1), mRNA OS=Homo sapiens OX=9606 PE=2 SV=1				1.68635	1.43298	1.37444	3.09629	1.5506	1.37661	3.05908	1.89704	0.542924	2.0342	1.21284	1.02001	0	0	0	0	0	0	0	0	0	0
A8K2M0,P43686	26S proteasome AAA-ATPase subunit RPT3 OS=Homo sapiens OX=9606 GN=PSMC4 PE=2 SV=1		PSMC4	PSMC4	0.843173	1.43298	1.37444	0	0.775298	1.37661	1.83545	1.89704	3.25754	0.678068	1.81926	2.55003	0	0	0	0	0	1.09894	0	0	1.32385	0
E9PB61	THO complex subunit 4 OS=Homo sapiens OX=9606 GN=ALYREF PE=1 SV=1		ALYREF	ALYREF	0	0.716489	0	0	0	0.688307	1.22363	1.26469	1.62877	0	0	1.02001	0	0	3.64756	0	5.67281	4.39575	0	0	0	0
Q9UKX2	Myosin-2 OS=Homo sapiens OX=9606 GN=MYH2 PE=1 SV=1		MYH2	MYH2	0	0	0	20.1259	0	0	0	0	0	0	0	0	0	0	0	0	0	0	0	0	0	0
F8W883,Q9Y6X6	Unconventional myosin-XVI OS=Homo sapiens OX=9606 GN=MYO16 PE=1 SV=2		MYO16	MYO16	0	0	0	0	0	0	0	0	0	0	0	0	0	0	0	20.1021	0	0	0	0	0	0
P11171,P11171-2,Q59F12	Protein 4.1 OS=Homo sapiens OX=9606 GN=EPB41 PE=1 SV=4		EPB41	EPB41	0	0	0.687221	1.54815	1.5506	2.75323	1.22363	2.52938	3.25754	3.39034	2.42569	0.510006	0	0	0	0	0	0	0	0	0	0
A8K0T9,P52907	F-actin-capping protein subunit alpha OS=Homo sapiens OX=9606 PE=2 SV=1		CAPZA1	CAPZA1	1.68635	1.43298	2.06166	1.54815	1.5506	2.06492	1.83545	0.632345	2.17169	1.35614	1.21284	0.510006	0	0	0	0	0	0	0	0	0	1.74918
P12532,P12532-2	Creatine kinase U-type, mitochondrial OS=Homo sapiens OX=9606 GN=CKMT1A PE=1 SV=1		CKMT1A	CKMT1A	1.68635	0.716489	0.687221	2.32222	0.775298	1.37661	1.22363	0.632345	1.62877	0.678068	2.42569	1.02001	0	0	1.21585	0	0	3.29681	0	0	0	0
P07737	Profilin-1 OS=Homo sapiens OX=9606 GN=PFN1 PE=1 SV=2		PFN1	PFN1	3.37269	1.43298	1.37444	0.774074	0.775298	0.688307	3.05908	1.89704	2.71462	1.35614	1.21284	1.02001	0	0	0	0	0	0	0	0	0	0
A0A090N8Y2,A0A499FI48,P13667	Protein disulfide-isomerase A4 OS=Homo sapiens OX=9606 GN=ERP70 PE=2 SV=1		ERP70,PDIA4	ERP70	0.843173	0.716489	0.687221	3.09629	0.775298	1.37661	0.611817	1.26469	1.62877	4.06841	3.03211	1.53002	0	0	0	0	0	0	0	0	0	0
Q9Y295	Developmentally-regulated GTP-binding protein 1 OS=Homo sapiens OX=9606 GN=DRG1 PE=1 SV=1		DRG1	DRG1	1.68635	1.43298	1.37444	1.54815	1.5506	2.06492	1.22363	1.89704	1.08585	0.678068	1.81926	2.04003	0	0	1.21585	0	0	0	0	0	0	0
A8K4W2,P24539,Q08ET0,Q53GB3,Q5QNZ2	ATP synthase subunit b OS=Homo sapiens OX=9606 PE=2 SV=1		ATP5PB,hCG_39985	ATP5PB	2.52952	1.43298	1.37444	1.54815	1.5506	1.37661	1.83545	1.26469	2.17169	1.35614	0.606422	2.55003	0	0	0	0	0	0	0	0	0	0
B3KXX5,E9PD53,Q9NTJ3	Structural maintenance of chromosomes protein OS=Homo sapiens OX=9606 PE=2 SV=1		SMC4	SMC4	0	2.14947	2.06166	0.774074	0	1.37661	1.22363	1.89704	1.62877	4.06841	1.21284	2.04003	0	0	0	0	0	1.09894	0	0	0	0
A0A024R158,A8K984,B7ZLZ7,O95347	Structural maintenance of chromosomes protein OS=Homo sapiens OX=9606 GN=SMC2L1 PE=3 SV=1		SMC2,SMC2L1	SMC2	0	2.14947	2.06166	0	0	1.37661	0	0.632345	1.08585	0	1.81926	1.02001	0	0	2.43171	0	1.89094	3.29681	0	0	0	1.74918
A0A804HJ86,Q9GZZ9	Ubiquitin-like modifier-activating enzyme 5 OS=Homo sapiens OX=9606 GN=UBA5 PE=4 SV=1		UBA5	UBA5	0	0	1.37444	0	1.5506	1.37661	0	0.632345	1.08585	0	0.606422	1.02001	0	0	0	0	0	2.19787	0	0	2.64769	6.99671
P49750,P49750-1	YLP motif-containing protein 1 OS=Homo sapiens OX=9606 GN=YLPM1 PE=1 SV=4		YLPM1	YLPM1	0.843173	3.58244	2.06166	0	0	0	1.83545	2.52938	3.80047	2.0342	1.21284	1.53002	0	0	0	0	0	0	0	0	0	0
A0A0C4DGL8,H0Y300,J3QR68,P00738	Haptoglobin OS=Homo sapiens OX=9606 GN=HP PE=1 SV=1		HP	HP	0	0	0	0	0	0.688307	0	0	0	10.8491	0	0	0	0	1.21585	0	1.89094	3.29681	0	0	1.32385	0
Q9Y2X9,Q9Y2X9-2	Zinc finger protein 281 OS=Homo sapiens OX=9606 GN=ZNF281 PE=1 SV=1		ZNF281	ZNF281	0	1.43298	1.37444	1.54815	1.5506	1.37661	1.22363	2.52938	1.62877	1.35614	2.42569	1.53002	0	0	1.21585	0	0	0	0	0	0	0
A0A669KB41,A0A669KBH5,E7EPV7,H6UYS5,P37840,P37840-2,Q4W5L2	Alpha-synuclein OS=Homo sapiens OX=9606 GN=SNCA PE=1 SV=1		SNCA	SNCA	0	0	0.687221	3.09629	4.65179	3.44154	1.22363	0.632345	3.25754	0	0.606422	1.53002	0	0	0	0	0	0	0	0	0	0
A0A3B3IS84,P53621,P53621-2	Coatomer subunit alpha OS=Homo sapiens OX=9606 GN=COPA PE=1 SV=1		COPA	COPA	0	1.43298	1.37444	2.32222	0	2.75323	0.611817	1.89704	4.34339	0	1.81926	2.55003	0	0	0	0	0	0	0	0	0	0
Q4W4Y1	Dopamine receptor interacting protein 4 OS=Homo sapiens OX=9606 GN=DRIP4 PE=2 SV=1		DRIP4	DRIP4	0.843173	0.716489	2.06166	0.774074	0	0.688307	2.44727	1.26469	2.71462	2.0342	2.42569	3.06004	0	0	0	0	0	0	0	0	0	0
P41236	Protein phosphatase inhibitor 2 OS=Homo sapiens OX=9606 GN=PPP1R2 PE=1 SV=2		PPP1R2	PPP1R2	3.37269	0	1.37444	3.09629	3.87649	2.75323	0.611817	0	1.62877	0.678068	0.606422	1.02001	0	0	0	0	0	0	0	0	0	0
A0A024RAJ1,Q92552,Q92552-2	Mitochondrial ribosomal protein S27, isoform CRA_a OS=Homo sapiens OX=9606 GN=MRPS27 PE=4 SV=1		MRPS27	MRPS27	0.843173	0	1.37444	2.32222	0	1.37661	0	0.632345	0.542924	1.35614	0.606422	0.510006	0	0	1.21585	0	3.78187	4.39575	0	0	0	0
A0A024R7K0,A8K5G0,M0R2Z9,Q8IX01,Q8IX01-4	Splicing factor, arginine/serine-rich 14, isoform CRA_a OS=Homo sapiens OX=9606 GN=SFRS14 PE=4 SV=1		SUGP2,SFRS14	SUGP2	0	4.29893	1.37444	0.774074	0	0.688307	1.83545	1.89704	2.71462	1.35614	2.42569	1.53002	0	0	0	0	0	0	0	0	0	0
A0A024R821,A4D210,B4DV79,P55884,P55884-2	Eukaryotic translation initiation factor 3 subunit B OS=Homo sapiens OX=9606 GN=EIF3S9 PE=3 SV=1		EIF3B,EIF3S9	EIF3B	1.68635	1.43298	0.687221	0.774074	0	1.37661	2.44727	1.26469	2.71462	0.678068	4.24495	1.53002	0	0	0	0	0	0	0	0	0	0
Q9Y2X3	Nucleolar protein 58 OS=Homo sapiens OX=9606 GN=NOP58 PE=1 SV=1		NOP58	NOP58	0	0	1.37444	0.774074	2.3259	4.81815	1.22363	0	0	0.678068	0	1.53002	0	0	1.21585	0	3.78187	1.09894	0	0	0	0
B7Z2N4	cDNA FLJ56074, highly similar to 150 kDa oxygen-regulated protein (Orp150) OS=Homo sapiens OX=9606 PE=2 SV=1				1.68635	2.14947	1.37444	0.774074	0.775298	1.37661	1.22363	0.632345	1.62877	1.35614	3.63853	2.04003	0	0	0	0	0	0	0	0	0	0
Q92665	28S ribosomal protein S31, mitochondrial OS=Homo sapiens OX=9606 GN=MRPS31 PE=1 SV=3		MRPS31	MRPS31	0	0	0	0	0	0	0.611817	1.26469	1.62877	0	0	0	0	0	3.64756	0	3.78187	7.69256	0	0	0	0
O15371,O15371-2,O15371-3	Eukaryotic translation initiation factor 3 subunit D OS=Homo sapiens OX=9606 GN=EIF3D PE=1 SV=1		EIF3D	EIF3D	0.843173	1.43298	2.06166	1.54815	0.775298	0.688307	0.611817	1.26469	2.17169	2.0342	3.63853	1.53002	0	0	0	0	0	0	0	0	0	0
A0A0D9SFP2,A0A140VK76,B3KTT6,E9PF18,Q16836,Q16836-2,Q16836-3	Hydroxyacyl-coenzyme A dehydrogenase, mitochondrial OS=Homo sapiens OX=9606 GN=HADH PE=1 SV=1		HADH	HADH	1.68635	1.43298	1.37444	2.32222	2.3259	0.688307	2.44727	1.26469	1.62877	0	1.21284	2.04003	0	0	0	0	0	0	0	0	0	0
A0A087WZK9,B3KS98,O15372,Q53HG0,Q53HR0,Q5BKY2,Q6IB98	Eukaryotic translation initiation factor 3 subunit H OS=Homo sapiens OX=9606 GN=EIF3H PE=1 SV=1		EIF3H,EIF3S3	EIF3H	2.52952	1.43298	1.37444	1.54815	1.5506	2.75323	1.22363	1.89704	1.62877	1.35614	0.606422	0.510006	0	0	0	0	0	0	0	0	0	0
A0A024R394,Q9UHD1	Cysteine and histidine-rich domain (CHORD)-containing 1, isoform CRA_c OS=Homo sapiens OX=9606 GN=CHORDC1 PE=4 SV=1		CHORDC1	CHORDC1	2.52952	0.716489	2.06166	1.54815	1.5506	1.37661	0.611817	1.89704	1.62877	0.678068	1.21284	2.55003	0	0	0	0	0	0	0	0	0	0
P12035	Keratin, type II cytoskeletal 3 OS=Homo sapiens OX=9606 GN=KRT3 PE=1 SV=3		KRT3	KRT3	0.843173	0	0.687221	0.774074	0.775298	0	0	0	0.542924	0.678068	0.606422	0	0	0	8.51097	0	0	2.19787	0	0	2.64769	0
P19623	Spermidine synthase OS=Homo sapiens OX=9606 GN=SRM PE=1 SV=1		SRM	SRM	1.68635	0.716489	1.37444	0	2.3259	1.37661	3.6709	0.632345	2.17169	0	1.21284	3.06004	0	0	0	0	0	0	0	0	0	0
P08758,V9HWE0	Annexin A5 OS=Homo sapiens OX=9606 GN=ANXA5 PE=1 SV=2		HEL-S-7,ANXA5	HEL-S-7	3.37269	1.43298	0.687221	2.32222	0.775298	0.688307	2.44727	1.26469	1.08585	1.35614	1.21284	1.53002	0	0	0	0	0	0	0	0	0	0
K7EPJ1,Q16763	Ubiquitin-conjugating enzyme E2 S (Fragment) OS=Homo sapiens OX=9606 GN=UBE2S PE=1 SV=1		UBE2S	UBE2S	0.843173	0.716489	1.37444	0.774074	0.775298	1.37661	1.22363	0.632345	1.62877	0	0.606422	1.02001	0	0	0	0	1.89094	2.19787	0	0	1.32385	1.74918
A0A7P0T9U7,Q15637-5	Splicing factor 1 OS=Homo sapiens OX=9606 GN=SF1 PE=1 SV=1		SF1	SF1	1.68635	1.43298	1.37444	0.774074	0.775298	1.37661	0.611817	2.52938	2.17169	2.0342	1.81926	1.53002	0	0	0	0	0	0	0	0	0	0
A0A384ME54,E5RHW4,O94905	Epididymis secretory sperm binding protein OS=Homo sapiens OX=9606 PE=2 SV=1		ERLIN2	ERLIN2	0	0.716489	0.687221	1.54815	0.775298	0.688307	0.611817	0	1.08585	0.678068	0	1.02001	0	0	1.21585	0	1.89094	2.19787	0	0	1.32385	3.49836
A0A024QZ33,B2R9Y2,B7Z4B1,B7ZL27,Q9H0G5	Coiled-coil domain-containing protein 55 OS=Homo sapiens OX=9606 GN=NSRP1 PE=1 SV=1		CCDC55,NSRP1	CCDC55	1.68635	1.43298	1.37444	1.54815	2.3259	2.75323	0.611817	1.89704	1.62877	0	0.606422	2.04003	0	0	0	0	0	0	0	0	0	0
F8VPD4,P27708,Q53SY7	Aspartate carbamoyltransferase OS=Homo sapiens OX=9606 GN=CAD PE=1 SV=1		CAD	CAD	0.843173	3.58244	0.687221	1.54815	0.775298	0	3.05908	0	1.62877	0.678068	1.81926	1.53002	0	0	0	0	0	0	0	0	0	1.74918
O00151,V9HW92	PDZ and LIM domain protein 1 OS=Homo sapiens OX=9606 GN=PDLIM1 PE=1 SV=4		PDLIM1,HEL-S-112	PDLIM1	0	0.716489	0.687221	4.64444	5.42709	4.12984	0	0.632345	0.542924	0	0.606422	0.510006	0	0	0	0	0	0	0	0	0	0
A0A140VK69,P17174	Aspartate aminotransferase OS=Homo sapiens OX=9606 PE=2 SV=1		GOT1	GOT1	0.843173	1.43298	0.687221	0.774074	0	0.688307	1.83545	0.632345	2.17169	0.678068	2.42569	3.06004	0	0	0	0	0	0	0	0	2.64769	0
Q9H2G2-2	Isoform 2 of STE20-like serine/threonine-protein kinase OS=Homo sapiens OX=9606 GN=SLK		SLK	SLK	0	0	0.687221	1.54815	2.3259	2.06492	1.22363	0.632345	2.71462	2.0342	3.03211	1.53002	0	0	0	0	0	0	0	0	0	0
J3KTL2,Q07955	Serine/arginine-rich splicing factor 1 OS=Homo sapiens OX=9606 GN=SRSF1 PE=1 SV=1		SRSF1	SRSF1	0	0	0	0	0	0	0	0	0	0	0	0	0	0	4.86341	0	5.67281	5.49469	0	0	0	1.74918
A0A140VJC9,O95372	Lysophospholipase II, isoform CRA_f OS=Homo sapiens OX=9606 GN=LYPLA2 PE=2 SV=1		LYPLA2	LYPLA2	1.68635	2.14947	1.37444	2.32222	2.3259	2.06492	1.22363	0.632345	1.62877	0.678068	0.606422	1.02001	0	0	0	0	0	0	0	0	0	0
Q9UHB9	Signal recognition particle subunit SRP68 OS=Homo sapiens OX=9606 GN=SRP68 PE=1 SV=2		SRP68	SRP68	0	0	0.687221	2.32222	0.775298	0	4.28272	0	1.08585	3.39034	3.03211	2.04003	0	0	0	0	0	0	0	0	0	0
A8K6V3	cDNA FLJ78677, highly similar to Homo sapiens splicing factor 3b, subunit 3, 130kDa (SF3B3), mRNA OS=Homo sapiens OX=9606 PE=2 SV=1				0.843173	1.43298	1.37444	2.32222	0.775298	0.688307	1.22363	1.26469	1.62877	2.0342	2.42569	1.53002	0	0	0	0	0	0	0	0	0	0
P11387	DNA topoisomerase 1 OS=Homo sapiens OX=9606 GN=TOP1 PE=1 SV=2		TOP1	TOP1	0	0.716489	0.687221	2.32222	0	4.12984	0.611817	0	0	0.678068	0	2.55003	0	0	3.64756	0	0	2.19787	0	0	0	0
A0A024R1T2,C4AM86,Q92764	Keratin, hair, acidic, 5, isoform CRA_a OS=Homo sapiens OX=9606 GN=KRTHA5 PE=3 SV=1		KRT35,KRTHA5	KRT35	0	0	0	0	0	0	0	0	0	0	0	0	0	0	0	0	0	0	0	0	0	17.4918
A0A024RDV7,O00505	Importin subunit alpha OS=Homo sapiens OX=9606 GN=KPNA3 PE=3 SV=1		KPNA3	KPNA3	2.52952	2.86595	2.74888	0	0.775298	0.688307	0	1.89704	1.08585	0	1.21284	2.55003	0	0	0	0	0	1.09894	0	0	0	0
A0A024R2G7,D3YTB1,F8W727,P62910	Ribosomal protein L32, isoform CRA_a OS=Homo sapiens OX=9606 GN=RPL32 PE=3 SV=1		RPL32	RPL32	1.68635	1.43298	1.37444	0	0.775298	2.06492	1.22363	1.89704	1.08585	0	1.21284	1.02001	0	0	3.64756	0	0	0	0	0	0	0
A0A024R580,A0A024R5A3,B2RDI5,P07384	Calcium-activated neutral proteinase 1 OS=Homo sapiens OX=9606 GN=CAPN1 PE=3 SV=1		CAPN1	CAPN1	0.843173	0	0.687221	0.774074	0.775298	0.688307	0.611817	0.632345	0	0	0.606422	1.53002	0	0	3.64756	0	0	0	0	0	6.61923	0
O95861,O95861-4,V9HWF9	3'(2'),5'-bisphosphate nucleotidase 1 OS=Homo sapiens OX=9606 GN=BPNT1 PE=1 SV=1		HEL20,BPNT1	HEL20	0.843173	1.43298	1.37444	2.32222	0	1.37661	0.611817	1.89704	2.17169	2.0342	1.81926	1.53002	0	0	0	0	0	0	0	0	0	0
O00154-2,O00154-3,O00154-4	Isoform 2 of Cytosolic acyl coenzyme A thioester hydrolase OS=Homo sapiens OX=9606 GN=ACOT7		ACOT7	ACOT7	0.843173	1.43298	1.37444	2.32222	0.775298	2.06492	1.83545	1.89704	2.71462	0	0.606422	1.53002	0	0	0	0	0	0	0	0	0	0
Q13885	Tubulin beta-2A chain OS=Homo sapiens OX=9606 GN=TUBB2A PE=1 SV=1		TUBB2A	TUBB2A	0.843173	0.716489	0.687221	0	0.775298	0.688307	0.611817	0.632345	0.542924	0.678068	0.606422	0.510006	0	0	0	0	0	2.19787	0	0	2.64769	5.24754
O60493	Sorting nexin-3 OS=Homo sapiens OX=9606 GN=SNX3 PE=1 SV=3		SNX3	SNX3	0	0	1.37444	1.54815	0	0.688307	3.05908	3.16173	3.25754	2.0342	1.21284	1.02001	0	0	0	0	0	0	0	0	0	0
F8WJN3,Q16630,Q16630-2,Q16630-3	Cleavage and polyadenylation specificity factor subunit 6 OS=Homo sapiens OX=9606 GN=CPSF6 PE=1 SV=1		CPSF6	CPSF6	0.843173	0.716489	0	0	0	0.688307	0.611817	1.89704	1.62877	0	1.81926	1.53002	0	0	2.43171	0	1.89094	3.29681	0	0	0	0
Q15293,V9HW95	Reticulocalbin-1 OS=Homo sapiens OX=9606 GN=RCN1 PE=1 SV=1		HEL-S-84,RCN1	HEL-S-84	0	0	0	0	0	0	0	0	0	0	0	0	0	0	0	0	0	3.29681	0	0	5.29539	8.74589
P61011	Signal recognition particle 54 kDa protein OS=Homo sapiens OX=9606 GN=SRP54 PE=1 SV=1		SRP54	SRP54	0	0	0	5.41852	2.3259	2.75323	0.611817	1.89704	0.542924	2.0342	1.21284	0.510006	0	0	0	0	0	0	0	0	0	0
A0A024RC65,P46940	HCG1991735, isoform CRA_a OS=Homo sapiens OX=9606 GN=hCG_1991735 PE=4 SV=1		hCG_1991735,IQGAP1	hCG_1991735	0.843173	2.86595	3.43611	0.774074	0.775298	0	3.05908	1.26469	1.62877	1.35614	1.21284	0	0	0	0	0	0	0	0	0	0	0
O00566	U3 small nucleolar ribonucleoprotein protein MPP10 OS=Homo sapiens OX=9606 GN=MPHOSPH10 PE=1 SV=2		MPHOSPH10	MPHOSPH10	0	0	0	0	0	0	3.6709	3.16173	5.97216	0	1.81926	2.55003	0	0	0	0	0	0	0	0	0	0
A0A024R718,A0A7P0T973,A0A7P0T9I9,P43490	Nicotinamide phosphoribosyltransferase OS=Homo sapiens OX=9606 GN=PBEF1 PE=3 SV=1		NAMPT,PBEF1	NAMPT	0.843173	0	0.687221	0	0	0.688307	0	0.632345	0.542924	2.0342	1.21284	0.510006	0	0	1.21585	0	0	2.19787	0	0	1.32385	5.24754
P16403	Histone H1.2 OS=Homo sapiens OX=9606 GN=H1-2 PE=1 SV=2		H1-2	H1-2	0.843173	1.43298	0	6.19259	0	0	4.89453	0	0	2.0342	1.21284	0.510006	0	0	0	0	0	0	0	0	0	0
A0A024R3R5	3-beta-hydroxysterol Delta (14)-reductase OS=Homo sapiens OX=9606 GN=LBR PE=3 SV=1		LBR	LBR	1.68635	1.43298	0.687221	0.774074	0.775298	2.06492	0.611817	2.52938	0.542924	2.0342	2.42569	1.53002	0	0	0	0	0	0	0	0	0	0
A8K2U0	Alpha-2-macroglobulin-like protein 1 OS=Homo sapiens OX=9606 GN=A2ML1 PE=1 SV=3		A2ML1	A2ML1	0	0	0	0	0	0	0	0	0	0	0	0	0	0	1.21585	0	0	0	0	0	10.5908	5.24754
B2R858,P26196	RNA helicase OS=Homo sapiens OX=9606 PE=2 SV=1		DDX6	DDX6	2.52952	2.14947	1.37444	1.54815	1.5506	1.37661	1.22363	1.26469	1.62877	0.678068	1.21284	0.510006	0	0	0	0	0	0	0	0	0	0
Q13895	Bystin OS=Homo sapiens OX=9606 GN=BYSL PE=1 SV=3		BYSL	BYSL	2.52952	1.43298	1.37444	0.774074	0	1.37661	1.83545	0.632345	1.08585	2.0342	0.606422	0.510006	0	0	0	0	0	1.09894	0	0	0	1.74918
A0A1W2PPH1,A0A1W2PQH3,A0A1W2PQT3,A0A1W2PQY8,A0A1W2PR68,P23368	Malic enzyme OS=Homo sapiens OX=9606 GN=ME2 PE=1 SV=1		ME2	ME2	0.843173	0.716489	0.687221	0.774074	0	1.37661	0.611817	0.632345	0.542924	0.678068	1.21284	0.510006	0	0	2.43171	0	3.78187	2.19787	0	0	0	0
B5MCX3,Q15019,Q15019-2	Septin-2 OS=Homo sapiens OX=9606 GN=SEPTIN2 PE=1 SV=1		SEPTIN2	SEPTIN2	1.68635	1.43298	1.37444	1.54815	0.775298	1.37661	1.83545	1.26469	1.08585	1.35614	1.21284	2.04003	0	0	0	0	0	0	0	0	0	0
A0A024R321,A0A804HK76,O75369,O75369-2,O75369-8,O75369-9	Filamin B, beta (Actin binding protein 278), isoform CRA_a OS=Homo sapiens OX=9606 GN=FLNB PE=3 SV=1		FLNB	FLNB	0	0.716489	0.687221	2.32222	0	0.688307	0	0	1.08585	2.0342	0.606422	0.510006	0	0	1.21585	0	3.78187	3.29681	0	0	0	0
A0A7P0T8N8,O14776,O14776-2	Transcription elongation regulator 1 OS=Homo sapiens OX=9606 GN=TCERG1 PE=1 SV=1		TCERG1	TCERG1	0	2.14947	2.06166	0.774074	0	0.688307	1.83545	3.16173	1.62877	0.678068	2.42569	1.53002	0	0	0	0	0	0	0	0	0	0
A0A075B730,P58107	Epiplakin OS=Homo sapiens OX=9606 GN=EPPK1 PE=1 SV=2		EPPK1	EPPK1	5.05904	0.716489	3.43611	0	0.775298	0	0	0	0.542924	0.678068	0	0	0	0	0	0	0	0	0	0	3.97154	1.74918
J3KQ32,Q9NTK5	Obg-like ATPase 1 OS=Homo sapiens OX=9606 GN=OLA1 PE=1 SV=1		OLA1	OLA1	1.68635	1.43298	1.37444	1.54815	2.3259	1.37661	0.611817	1.89704	0.542924	1.35614	1.21284	1.53002	0	0	0	0	0	0	0	0	0	0
B4DDV4,O43399,O43399-5,O43399-7,Q6FGS1	cDNA FLJ52530, highly similar to Tumor protein D54 OS=Homo sapiens OX=9606 PE=2 SV=1		TPD52L2	TPD52L2	0.843173	0	0	2.32222	2.3259	2.06492	1.83545	1.89704	2.17169	0.678068	1.21284	1.53002	0	0	0	0	0	0	0	0	0	0
A0A024R8L0,Q9Y2R9	Mitochondrial ribosomal protein S7, isoform CRA_a OS=Homo sapiens OX=9606 GN=MRPS7 PE=3 SV=1		MRPS7	MRPS7	0	0	0	0	0	0	0	0	0	0	0	0.510006	0	0	4.86341	0	3.78187	7.69256	0	0	0	0
P31930	Cytochrome b-c1 complex subunit 1, mitochondrial OS=Homo sapiens OX=9606 GN=UQCRC1 PE=1 SV=3		UQCRC1	UQCRC1	3.37269	0.716489	2.06166	1.54815	0.775298	0.688307	0	1.89704	2.17169	1.35614	1.21284	1.02001	0	0	0	0	0	0	0	0	0	0
A0A024R4Z6,Q08945	FACT complex subunit SSRP1 OS=Homo sapiens OX=9606 GN=SSRP1 PE=3 SV=1		SSRP1	SSRP1	0.843173	0.716489	0.687221	0	0	0.688307	3.05908	0.632345	2.71462	0.678068	2.42569	2.04003	0	0	1.21585	0	0	1.09894	0	0	0	0
A0A669KBJ7,B2RBM8,Q6DHZ8,Q9H2P0	Activity-dependent neuroprotector homeobox protein OS=Homo sapiens OX=9606 GN=ADNP PE=1 SV=1		ADNP	ADNP	0.843173	2.86595	1.37444	1.54815	0.775298	0.688307	0.611817	1.26469	1.62877	0	1.81926	1.02001	0	0	1.21585	0	0	1.09894	0	0	0	0
Q9H0C8	Integrin-linked kinase-associated serine/threonine phosphatase 2C OS=Homo sapiens OX=9606 GN=ILKAP PE=1 SV=1		ILKAP	ILKAP	1.68635	0.716489	2.06166	2.32222	0.775298	1.37661	1.83545	1.89704	1.62877	0.678068	0.606422	1.02001	0	0	0	0	0	0	0	0	0	0
A0A494C0R8	Clustered mitochondria protein homolog OS=Homo sapiens OX=9606 GN=CLUH PE=1 SV=1		CLUH	CLUH	0	1.43298	0	0	0	0.688307	1.83545	2.52938	1.62877	3.39034	3.03211	2.04003	0	0	0	0	0	0	0	0	0	0
A0A024R0R6,B7Z6F7,Q92797	Symplekin, isoform CRA_a OS=Homo sapiens OX=9606 GN=SYMPK PE=4 SV=1		SYMPK	SYMPK	0.843173	2.86595	0.687221	2.32222	1.5506	2.06492	1.83545	0.632345	1.62877	0	0.606422	1.53002	0	0	0	0	0	0	0	0	0	0
J3KT51,Q9UK76,Q9UK76-2	Jupiter microtubule-associated homolog 1 OS=Homo sapiens OX=9606 GN=JPT1 PE=1 SV=1		JPT1	JPT1	0.843173	0.716489	2.06166	4.64444	3.10119	3.44154	0.611817	0.632345	0	0	0	0.510006	0	0	0	0	0	0	0	0	0	0
A0A0A0MRM8	Unconventional myosin-6 OS=Homo sapiens OX=9606 GN=MYO6 PE=1 SV=1		MYO6	MYO6	0	0.716489	1.37444	0.774074	2.3259	1.37661	1.83545	1.26469	2.17169	1.35614	1.81926	1.53002	0	0	0	0	0	0	0	0	0	0
A0A096LNY6,A0A1B0GTJ7,A0A1B0GWJ0,A0A384E0N4,A0A7P0T9A7,A0A7P0Z472,P30566,Q71UA4,X5D8S6	Adenylosuccinate lyase OS=Homo sapiens OX=9606 GN=ADSL PE=1 SV=2		ADSL	ADSL	2.52952	0.716489	0	1.54815	0.775298	1.37661	1.83545	1.26469	2.17169	1.35614	1.21284	1.53002	0	0	0	0	0	0	0	0	0	0
I4AY87,P14174	Epididymis secretory sperm binding protein (Fragment) OS=Homo sapiens OX=9606 GN=MIF PE=2 SV=1		MIF	MIF	1.68635	2.14947	1.37444	2.32222	2.3259	1.37661	1.22363	0.632345	1.08585	0	0.606422	1.53002	0	0	0	0	0	0	0	0	0	0
P0C0S5,Q71UI9	Histone H2A.Z OS=Homo sapiens OX=9606 GN=H2AZ1 PE=1 SV=2		H2AZ1,H2AZ2	H2AZ1	0.843173	1.43298	2.06166	1.54815	1.5506	2.06492	1.22363	0.632345	1.08585	0	0	1.53002	0	0	1.21585	0	0	1.09894	0	0	0	0
Q9H1E3,Q9H1E3-2	Nuclear ubiquitous casein and cyclin-dependent kinase substrate 1 OS=Homo sapiens OX=9606 GN=NUCKS1 PE=1 SV=1		NUCKS1	NUCKS1	3.37269	2.14947	2.06166	1.54815	1.5506	1.37661	0.611817	1.26469	0.542924	0.678068	0.606422	0.510006	0	0	0	0	0	0	0	0	0	0
A0A024R8U5,B3KUY1,J3KP15,Q01130,Q53FN0	Serine/arginine-rich splicing factor 2 OS=Homo sapiens OX=9606 GN=SFRS2 PE=3 SV=1		SFRS2,SRSF2	SFRS2	0	0	0	0	0	0.688307	0.611817	0	0	0	0	0.510006	0	0	6.07926	0	1.89094	3.29681	0	0	1.32385	1.74918
A0A140VJP2,Q9NZL9	Methionine adenosyltransferase 2 subunit beta OS=Homo sapiens OX=9606 PE=2 SV=1		MAT2B	MAT2B	1.68635	1.43298	1.37444	1.54815	2.3259	1.37661	1.22363	0.632345	1.08585	0.678068	1.21284	1.53002	0	0	0	0	0	0	0	0	0	0
P48735,P48735-2,Q53GL5	Isocitrate dehydrogenase [NADP], mitochondrial OS=Homo sapiens OX=9606 GN=IDH2 PE=1 SV=2		IDH2	IDH2	1.68635	0.716489	1.37444	0.774074	1.5506	1.37661	1.22363	1.89704	0.542924	1.35614	0	0.510006	0	0	0	0	0	0	0	0	1.32385	1.74918
A0A024RCA7,P05387	60S acidic ribosomal protein P2 OS=Homo sapiens OX=9606 GN=RPLP2 PE=3 SV=1		RPLP2	RPLP2	0	1.43298	1.37444	2.32222	1.5506	2.75323	0.611817	0.632345	0.542924	0	0	0.510006	0	0	2.43171	0	1.89094	0	0	0	0	0
A0A384NQ21,B4DM97,P61163	Epididymis secretory sperm binding protein OS=Homo sapiens OX=9606 PE=2 SV=1		ACTR1A	ACTR1A	0.843173	1.43298	2.06166	2.32222	1.5506	0.688307	0.611817	0.632345	1.62877	1.35614	1.81926	1.02001	0	0	0	0	0	0	0	0	0	0
P49792	E3 SUMO-protein ligase RanBP2 OS=Homo sapiens OX=9606 GN=RANBP2 PE=1 SV=2		RANBP2	RANBP2	0	0	0	0	0	0	2.44727	0	5.42924	3.39034	3.63853	1.02001	0	0	0	0	0	0	0	0	0	0
Q9BXP5,Q9BXP5-2,Q9BXP5-3,Q9BXP5-4	Serrate RNA effector molecule homolog OS=Homo sapiens OX=9606 GN=SRRT PE=1 SV=1		SRRT	SRRT	0.843173	0.716489	0.687221	1.54815	0	0.688307	1.22363	1.26469	1.08585	2.0342	3.03211	2.55003	0	0	0	0	0	0	0	0	0	0
A0A075B6R9,A0A5C2FXM2,A0A5C2G6R6	Probable non-functional immunoglobulin kappa variable 2D-24 OS=Homo sapiens OX=9606 GN=IGKV2D-24 PE=1 SV=1		IGKV2D-24	IGKV2D-24	0	0	0	0	0	0	0	0	0	0	0	0	0	0	2.43171	0	3.78187	3.29681	0	0	2.64769	3.49836
A0A140VJN8,O60664,O60664-3,O60664-4	Perilipin OS=Homo sapiens OX=9606 PE=2 SV=1		PLIN3	PLIN3	0.843173	0.716489	0	5.41852	3.87649	3.44154	0	1.26469	0	0	0	0	0	0	0	0	0	0	0	0	0	0
B3KNB4,P61981	cDNA FLJ14168 fis, clone NT2RP2001440, highly similar to 14-3-3 protein gamma OS=Homo sapiens OX=9606 PE=2 SV=1		YWHAG	YWHAG	1.68635	0.716489	1.37444	0.774074	1.5506	0	1.22363	0.632345	1.08585	0.678068	0.606422	1.02001	0	0	0	0	0	1.09894	0	0	1.32385	1.74918
B4DP80	NAD(P)H-hydrate epimerase OS=Homo sapiens OX=9606 GN=APOA1BP PE=2 SV=1		APOA1BP	APOA1BP	0.843173	1.43298	2.06166	2.32222	2.3259	0.688307	1.22363	0.632345	1.62877	0.678068	0.606422	1.02001	0	0	0	0	0	0	0	0	0	0
P51398,P51398-2,P51398-3	28S ribosomal protein S29, mitochondrial OS=Homo sapiens OX=9606 GN=DAP3 PE=1 SV=1		DAP3	DAP3	0	0	0	0	0	0	0.611817	0	1.08585	0	1.21284	1.02001	0	0	3.64756	0	5.67281	2.19787	0	0	0	0
P00491,Q8N7G1,V9HWH6	Purine nucleoside phosphorylase OS=Homo sapiens OX=9606 GN=PNP PE=1 SV=2		HEL-S-156an,PNP	HEL-S-156an	1.68635	0.716489	0.687221	1.54815	0.775298	0.688307	1.83545	0	1.62877	0.678068	0	2.55003	0	0	0	0	0	0	0	0	2.64769	0
B2RMQ4	Cytoskeleton associated protein 2 OS=Homo sapiens OX=9606 GN=CKAP2 PE=2 SV=1		CKAP2	CKAP2	0	0	0.687221	2.32222	0	0.688307	1.83545	3.16173	2.71462	1.35614	0.606422	2.04003	0	0	0	0	0	0	0	0	0	0
P22532	Small proline-rich protein 2D OS=Homo sapiens OX=9606 GN=SPRR2D PE=2 SV=2		SPRR2D	SPRR2D	0.843173	0.716489	2.06166	0	0.775298	0	0.611817	0	0	0	0	0.510006	0	0	1.21585	0	0	1.09894	0	0	3.97154	3.49836
A0A024R7K7,A0A024R7M6,Q86YP4,Q86YP4-2,Q86YP4-3	GATA zinc finger domain containing 2A, isoform CRA_b OS=Homo sapiens OX=9606 GN=GATAD2A PE=4 SV=1		GATAD2A	GATAD2A	0.843173	2.86595	2.06166	0.774074	0.775298	1.37661	0.611817	0.632345	0	0.678068	1.21284	0	0	0	1.21585	0	0	2.19787	0	0	0	0
A0A024RAY2,B2RA03,F8VZY9,P05783	Keratin 18, isoform CRA_a OS=Homo sapiens OX=9606 GN=KRT18 PE=3 SV=1		KRT18	KRT18	0	0.716489	0	0	0	1.37661	0	1.89704	1.62877	1.35614	0.606422	0.510006	0	0	1.21585	0	0	1.09894	0	0	1.32385	3.49836
A0A024RBE8,A0A024RBH9,B2RE88,Q00325,Q00325-2,Q8NCF7	Phosphate carrier protein, mitochondrial OS=Homo sapiens OX=9606 GN=SLC25A3 PE=2 SV=1		SLC25A3	SLC25A3	0.843173	0.716489	0.687221	0.774074	0.775298	1.37661	1.83545	0.632345	1.08585	0.678068	0.606422	1.02001	0	0	0	0	0	1.09894	0	0	1.32385	1.74918
P53618	Coatomer subunit beta OS=Homo sapiens OX=9606 GN=COPB1 PE=1 SV=3		COPB1	COPB1	0	1.43298	1.37444	0.774074	0	1.37661	1.83545	0.632345	1.62877	0	1.81926	2.55003	0	0	0	0	0	0	0	0	0	1.74918
A6NFX8,Q9UKK9	ADP-sugar pyrophosphatase OS=Homo sapiens OX=9606 GN=NUDT5 PE=1 SV=1		NUDT5	NUDT5	0	1.43298	0	4.64444	3.10119	1.37661	1.83545	0.632345	1.62877	0	0	0.510006	0	0	0	0	0	0	0	0	0	0
P43487-2	Isoform 2 of Ran-specific GTPase-activating protein OS=Homo sapiens OX=9606 GN=RANBP1		RANBP1	RANBP1	0.843173	0.716489	0.687221	2.32222	2.3259	2.06492	1.83545	0.632345	1.08585	0	0.606422	2.04003	0	0	0	0	0	0	0	0	0	0
A0A024RBB7,A0A024RBE6,B7Z2V4,B7Z9C2,F5H4R6,F8VV59,F8W0J6,H0YIV4,P55209,P55209-2	Nucleosome assembly protein 1-like 1, isoform CRA_a OS=Homo sapiens OX=9606 GN=NAP1L1 PE=3 SV=1		NAP1L1	NAP1L1	0	0	0	2.32222	0.775298	0.688307	1.83545	1.89704	1.08585	0	0.606422	1.53002	0	0	0	0	0	4.39575	0	0	0	0
A0A384MR44,Q13011	Epididymis secretory sperm binding protein OS=Homo sapiens OX=9606 PE=2 SV=1		ECH1	ECH1	0.843173	2.14947	0.687221	1.54815	1.5506	1.37661	1.22363	1.26469	1.08585	0	1.81926	1.53002	0	0	0	0	0	0	0	0	0	0
P08243,P08243-2,P08243-3	Asparagine synthetase [glutamine-hydrolyzing] OS=Homo sapiens OX=9606 GN=ASNS PE=1 SV=4		ASNS	ASNS	0	2.14947	2.06166	0	0	2.75323	1.83545	1.26469	1.62877	0	1.81926	1.53002	0	0	0	0	0	0	0	0	0	0
A0A7I2V5M7,Q13283,Q5U0Q1,Q6FI03	Ras GTPase-activating protein-binding protein 1 OS=Homo sapiens OX=9606 GN=G3BP1 PE=1 SV=1		G3BP,G3BP1	G3BP	0	0.716489	0	1.54815	1.5506	2.75323	0	1.89704	1.08585	0	1.81926	2.55003	0	0	0	0	0	1.09894	0	0	0	0
A0A024R5X7,O76031	ClpX caseinolytic peptidase X homolog (E. coli), isoform CRA_a OS=Homo sapiens OX=9606 GN=CLPX PE=3 SV=1		CLPX	CLPX	0	0	0.687221	0	0	0	0	0	0.542924	0.678068	0.606422	0.510006	0	0	0	0	1.89094	2.19787	0	0	2.64769	5.24754
A0A140VK46,P28070	Proteasome subunit beta OS=Homo sapiens OX=9606 PE=2 SV=1		PSMB4	PSMB4	1.68635	0.716489	1.37444	0.774074	0.775298	0.688307	1.22363	0.632345	1.08585	0.678068	0.606422	1.02001	0	0	0	0	0	1.09894	0	0	2.64769	0
F8W1S1,Q7RTS7	Keratin, type II cytoskeletal 74 OS=Homo sapiens OX=9606 GN=KRT74 PE=1 SV=1		KRT74	KRT74	0	0	0	0	0	0	0	0	0	0	0.606422	0	0	0	4.86341	0	0	3.29681	0	0	2.64769	3.49836
B4DL14	ATP synthase subunit gamma OS=Homo sapiens OX=9606 PE=2 SV=1				0.843173	0.716489	1.37444	0.774074	0.775298	0.688307	1.22363	0.632345	1.08585	0	0.606422	1.53002	0	0	2.43171	0	0	2.19787	0	0	0	0
A0A140VK45,P20618,Q53FT8	Proteasome subunit beta OS=Homo sapiens OX=9606 PE=2 SV=1		PSMB1	PSMB1	1.68635	0.716489	1.37444	0.774074	0.775298	1.37661	1.22363	1.26469	1.08585	0	0	2.04003	0	0	1.21585	0	0	0	0	0	1.32385	0
Q00796,V9HW89	Sorbitol dehydrogenase OS=Homo sapiens OX=9606 GN=SORD PE=1 SV=4		HEL-S-95n,SORD	HEL-S-95n	0.843173	1.43298	2.06166	0	0	0.688307	0.611817	1.89704	2.17169	0.678068	2.42569	2.04003	0	0	0	0	0	0	0	0	0	0
B5BU25,P26368,P26368-2	U2 snRNP auxiliary factor large subunit OS=Homo sapiens OX=9606 GN=U2AF2 PE=2 SV=1		U2AF2	U2AF2	0.843173	0.716489	1.37444	0.774074	0	0.688307	0.611817	1.26469	2.17169	0	0	1.02001	0	0	1.21585	0	1.89094	2.19787	0	0	0	0
Q9BXW7,Q9BXW7-2	Haloacid dehalogenase-like hydrolase domain-containing 5 OS=Homo sapiens OX=9606 GN=HDHD5 PE=1 SV=1		HDHD5	HDHD5	0	0.716489	0.687221	0	0	1.37661	0	0.632345	1.62877	0.678068	0.606422	1.53002	0	0	1.21585	0	1.89094	1.09894	0	0	2.64769	0
P42166	Lamina-associated polypeptide 2, isoform alpha OS=Homo sapiens OX=9606 GN=TMPO PE=1 SV=2		TMPO	TMPO	0.843173	2.14947	2.06166	1.54815	0.775298	2.06492	0.611817	1.26469	1.62877	0	1.21284	0.510006	0	0	0	0	0	0	0	0	0	0
Q6FI81,Q6FI81-3	Anamorsin OS=Homo sapiens OX=9606 GN=CIAPIN1 PE=1 SV=2		CIAPIN1	CIAPIN1	0.843173	0.716489	2.06166	2.32222	3.87649	2.06492	0	0.632345	0.542924	0	0	1.53002	0	0	0	0	0	0	0	0	0	0
I6L9E8,Q8NCA5	Family with sequence similarity 98, member A OS=Homo sapiens OX=9606 GN=FAM98A PE=2 SV=1		FAM98A	FAM98A	1.68635	0	0.687221	0.774074	0.775298	0.688307	0	1.26469	1.62877	0.678068	0.606422	1.53002	0	0	1.21585	0	1.89094	1.09894	0	0	0	0
Q08J23	RNA cytosine C(5)-methyltransferase NSUN2 OS=Homo sapiens OX=9606 GN=NSUN2 PE=1 SV=2		NSUN2	NSUN2	0.843173	2.14947	1.37444	0.774074	0	0.688307	1.83545	0.632345	1.08585	1.35614	1.21284	2.55003	0	0	0	0	0	0	0	0	0	0
B4DNN4,P23921,Q53GZ5	Ribonucleoside-diphosphate reductase OS=Homo sapiens OX=9606 PE=2 SV=1		RRM1	RRM1	1.68635	1.43298	2.06166	0	0	0	0.611817	1.89704	2.17169	1.35614	1.21284	2.04003	0	0	0	0	0	0	0	0	0	0
Q5XPV6	Small nuclear ribonucleoprotein-associated protein OS=Homo sapiens OX=9606 PE=2 SV=1				0.843173	2.14947	2.06166	0.774074	1.5506	0.688307	1.22363	0.632345	1.62877	0.678068	0	1.02001	0	0	1.21585	0	0	0	0	0	0	0
Q8N1G4	Leucine-rich repeat-containing protein 47 OS=Homo sapiens OX=9606 GN=LRRC47 PE=1 SV=1		LRRC47	LRRC47	1.68635	1.43298	2.06166	0.774074	0	1.37661	0.611817	2.52938	1.08585	0	1.81926	1.02001	0	0	0	0	0	0	0	0	0	0
Q5BKZ1	DBIRD complex subunit ZNF326 OS=Homo sapiens OX=9606 GN=ZNF326 PE=1 SV=2		ZNF326	ZNF326	0	0	0	0	0	0	1.22363	1.89704	2.71462	2.71227	0.606422	1.02001	0	0	1.21585	0	1.89094	1.09894	0	0	0	0
P25325-2	Isoform 2 of 3-mercaptopyruvate sulfurtransferase OS=Homo sapiens OX=9606 GN=MPST		MPST	MPST	1.68635	0.716489	0	2.32222	0.775298	0.688307	1.83545	1.26469	1.08585	1.35614	0.606422	2.04003	0	0	0	0	0	0	0	0	0	0
A0A024R1K7,Q04917	Tyrosine 3-monooxygenase/tryptophan 5-monooxygenase activation protein, eta polypeptide, isoform CRA_b OS=Homo sapiens OX=9606 GN=YWHAH PE=3 SV=1		YWHAH	YWHAH	0.843173	0.716489	0.687221	0.774074	0.775298	0.688307	3.05908	1.26469	2.71462	0.678068	0.606422	1.53002	0	0	0	0	0	0	0	0	0	0
A0A0A0MRJ6,A0A384MDK7,A0A3F2YNX8,B7Z972,P22061,P22061-2	Protein-L-isoaspartate O-methyltransferase OS=Homo sapiens OX=9606 GN=PCMT1 PE=1 SV=1		PCMT1	PCMT1	0.843173	2.14947	2.06166	1.54815	2.3259	0.688307	1.83545	0	1.08585	0.678068	0.606422	0.510006	0	0	0	0	0	0	0	0	0	0
A0A140VJF3,O43684,O43684-2	Testicular tissue protein Li 27 OS=Homo sapiens OX=9606 PE=2 SV=1		BUB3	BUB3	0	1.43298	1.37444	3.09629	0	0.688307	1.83545	0.632345	0.542924	1.35614	1.81926	1.53002	0	0	0	0	0	0	0	0	0	0
P36551	Oxygen-dependent coproporphyrinogen-III oxidase, mitochondrial OS=Homo sapiens OX=9606 GN=CPOX PE=1 SV=3		CPOX	CPOX	3.37269	0.716489	1.37444	0.774074	0	0.688307	0.611817	1.26469	1.62877	0	1.81926	2.04003	0	0	0	0	0	0	0	0	0	0
D9IAI1,P30086	Epididymis secretory protein Li 34 OS=Homo sapiens OX=9606 GN=HEL-S-34 PE=2 SV=1		PEBP1,HEL-S-34	PEBP1	0.843173	1.43298	0.687221	1.54815	0.775298	1.37661	0.611817	0	0	0	0	1.02001	0	0	1.21585	0	1.89094	1.09894	0	0	0	1.74918
B2RAH5,O14974	Protein phosphatase 1 regulatory subunit OS=Homo sapiens OX=9606 PE=2 SV=1		PPP1R12A	PPP1R12A	0	0	0	3.09629	4.65179	4.81815	0	0	0.542924	0	0.606422	0.510006	0	0	0	0	0	0	0	0	0	0
A0A024RDY0,O00410,O00410-3	RAN binding protein 5, isoform CRA_d OS=Homo sapiens OX=9606 GN=RANBP5 PE=4 SV=1		RANBP5,IPO5	RANBP5	0	0	1.37444	0	0	0	1.83545	1.89704	2.17169	1.35614	3.03211	2.55003	0	0	0	0	0	0	0	0	0	0
A0A140VK07,Q14195-2,Q6DEN2	Testicular secretory protein Li 7 OS=Homo sapiens OX=9606 PE=2 SV=1		DPYSL3	DPYSL3	0.843173	0	0.687221	1.54815	0.775298	2.75323	0.611817	1.26469	1.62877	1.35614	1.21284	1.53002	0	0	0	0	0	0	0	0	0	0
A0A7I2V4L7,Q13310-2,Q13310-3,Q6IQ30	Polyadenylate-binding protein OS=Homo sapiens OX=9606 GN=PABPC4 PE=1 SV=1		PABPC4	PABPC4	0	0	0	1.54815	0.775298	1.37661	1.22363	0.632345	0.542924	0	0	1.53002	0	0	2.43171	0	1.89094	2.19787	0	0	0	0
O94925-3	Isoform 3 of Glutaminase kidney isoform, mitochondrial OS=Homo sapiens OX=9606 GN=GLS		GLS	GLS	0.843173	0.716489	0.687221	0	0	0.688307	0.611817	0.632345	1.08585	1.35614	1.21284	1.02001	0	0	0	0	0	2.19787	0	0	1.32385	1.74918
Q9BRS2	Serine/threonine-protein kinase RIO1 OS=Homo sapiens OX=9606 GN=RIOK1 PE=1 SV=2		RIOK1	RIOK1	0	0	0	0	0	0.688307	0.611817	0	0	0	0.606422	2.55003	0	0	3.64756	0	3.78187	2.19787	0	0	0	0
A0A024RC47,P17028	Zinc finger protein 24 (KOX 17), isoform CRA_b OS=Homo sapiens OX=9606 GN=ZNF24 PE=1 SV=1		ZNF24	ZNF24	2.52952	2.14947	1.37444	0.774074	0.775298	0	1.22363	2.52938	1.62877	0	0	1.02001	0	0	0	0	0	0	0	0	0	0
P82933	28S ribosomal protein S9, mitochondrial OS=Homo sapiens OX=9606 GN=MRPS9 PE=1 SV=2		MRPS9	MRPS9	0	0	0	0	0	0	0.611817	0	0	0.678068	0	0	0	0	1.21585	0	3.78187	7.69256	0	0	0	0
A0A024RB10,A0A024RB77,G3V5T9,P24941,P24941-2	Cyclin-dependent kinase 2, isoform CRA_a OS=Homo sapiens OX=9606 GN=CDK2 PE=3 SV=1		CDK2	CDK2	1.68635	1.43298	2.06166	0	0	0	0.611817	0	0	0.678068	0	0	0	0	0	0	0	0	0	0	3.97154	3.49836
P11388,P11388-2,P11388-3,P11388-4	DNA topoisomerase 2-alpha OS=Homo sapiens OX=9606 GN=TOP2A PE=1 SV=3		TOP2A	TOP2A	0	2.14947	0.687221	0.774074	0.775298	0	2.44727	0.632345	1.62877	1.35614	1.81926	0.510006	0	0	0	0	0	1.09894	0	0	0	0
O43852,O43852-3,Q6IAW5	Calumenin OS=Homo sapiens OX=9606 GN=CALU PE=1 SV=2		CALU	CALU	0	0	0	0	0	0	0	0	0	0	0	0	0	0	0	0	0	3.29681	0	0	5.29539	5.24754
G3V1C3,Q9BZZ5,Q9BZZ5-2	Apoptosis inhibitor 5 OS=Homo sapiens OX=9606 GN=API5 PE=1 SV=1		API5	API5	1.68635	1.43298	1.37444	0	1.5506	1.37661	0	0	1.62877	2.0342	0.606422	2.04003	0	0	0	0	0	0	0	0	0	0
Q96EY7	Pentatricopeptide repeat domain-containing protein 3, mitochondrial OS=Homo sapiens OX=9606 GN=PTCD3 PE=1 SV=3		PTCD3	PTCD3	1.68635	1.43298	0	0	0	0	0.611817	0	0.542924	0.678068	0.606422	0	0	0	4.86341	0	0	3.29681	0	0	0	0
P78318	Immunoglobulin-binding protein 1 OS=Homo sapiens OX=9606 GN=IGBP1 PE=1 SV=1		IGBP1	IGBP1	1.68635	0	0	3.09629	1.5506	2.06492	2.44727	0.632345	1.08585	0	0.606422	0.510006	0	0	0	0	0	0	0	0	0	0
Q2NL82	Pre-rRNA-processing protein TSR1 homolog OS=Homo sapiens OX=9606 GN=TSR1 PE=1 SV=1		TSR1	TSR1	0	0	0	0.774074	0	0	0	0	0.542924	0	1.21284	0.510006	0	0	2.43171	0	3.78187	4.39575	0	0	0	0
A0A024RC87,A0A140VJT8,P13489	Ribonuclease inhibitor OS=Homo sapiens OX=9606 GN=RNH1 PE=4 SV=1		RNH1	RNH1	1.68635	0	2.06166	1.54815	1.5506	0.688307	1.22363	1.26469	0.542924	1.35614	1.21284	0.510006	0	0	0	0	0	0	0	0	0	0
Q12904,Q12904-2	Aminoacyl tRNA synthase complex-interacting multifunctional protein 1 OS=Homo sapiens OX=9606 GN=AIMP1 PE=1 SV=2		AIMP1	AIMP1	0.843173	0.716489	2.74888	1.54815	0.775298	1.37661	0	1.26469	1.62877	0	1.21284	1.53002	0	0	0	0	0	0	0	0	0	0
B7Z992	Actin-depolymerizing factor OS=Homo sapiens OX=9606 PE=2 SV=1				3.37269	0	2.74888	0	0.775298	0	0	0	0	0.678068	0	0	0	0	0	0	1.89094	1.09894	0	0	1.32385	1.74918
O95969	Secretoglobin family 1D member 2 OS=Homo sapiens OX=9606 GN=SCGB1D2 PE=2 SV=1		SCGB1D2	SCGB1D2	0.843173	0	0.687221	0.774074	0.775298	0.688307	0	0	0	0	0	0	0	0	3.64756	0	3.78187	1.09894	0	0	1.32385	0
A0A024R8P8,P63173	60S ribosomal protein L38 OS=Homo sapiens OX=9606 GN=RPL38 PE=3 SV=1		RPL38	RPL38	0.843173	0.716489	0.687221	0.774074	0.775298	0.688307	1.22363	0.632345	1.62877	0.678068	0.606422	2.04003	0	0	1.21585	0	0	1.09894	0	0	0	0
A6NDG6	Glycerol-3-phosphate phosphatase OS=Homo sapiens OX=9606 GN=PGP PE=1 SV=1		PGP	PGP	2.52952	1.43298	2.06166	0	1.5506	0.688307	0	1.26469	1.08585	1.35614	0.606422	1.02001	0	0	0	0	0	0	0	0	0	0
Q9BRD0	BUD13 homolog OS=Homo sapiens OX=9606 GN=BUD13 PE=1 SV=1		BUD13	BUD13	0	1.43298	1.37444	1.54815	1.5506	0.688307	0.611817	1.89704	1.62877	0.678068	0.606422	1.53002	0	0	0	0	0	0	0	0	0	0
Q13442	28 kDa heat- and acid-stable phosphoprotein OS=Homo sapiens OX=9606 GN=PDAP1 PE=1 SV=1		PDAP1	PDAP1	0	0	0	4.64444	1.5506	1.37661	0.611817	1.89704	0.542924	0.678068	1.21284	1.02001	0	0	0	0	0	0	0	0	0	0
A0A024QZK8,P31942,P31942-2,Q53F48	Heterogeneous nuclear ribonucleoprotein H3 (2H9), isoform CRA_a OS=Homo sapiens OX=9606 GN=HNRPH3 PE=4 SV=1		HNRPH3,HNRNPH3	HNRPH3	1.68635	0.716489	0.687221	0.774074	0	0	1.83545	2.52938	3.25754	0	0	2.04003	0	0	0	0	0	0	0	0	0	0
A0A024RC33,Q15555	Microtubule-associated protein RP/EB family member 2 OS=Homo sapiens OX=9606 GN=MAPRE2 PE=3 SV=1		MAPRE2	MAPRE2	1.68635	0.716489	0.687221	0.774074	0.775298	0	1.22363	0.632345	1.62877	2.0342	1.21284	1.02001	0	0	0	0	0	1.09894	0	0	0	0
Q9UEE9	Craniofacial development protein 1 OS=Homo sapiens OX=9606 GN=CFDP1 PE=1 SV=1		CFDP1	CFDP1	1.68635	0.716489	0.687221	1.54815	1.5506	0.688307	1.22363	1.89704	1.08585	0.678068	1.21284	0.510006	0	0	0	0	0	0	0	0	0	0
Q92917	G-patch domain and KOW motifs-containing protein OS=Homo sapiens OX=9606 GN=GPKOW PE=1 SV=2		GPKOW	GPKOW	1.68635	1.43298	1.37444	0.774074	0.775298	2.06492	0.611817	0.632345	1.62877	1.35614	0.606422	0.510006	0	0	0	0	0	0	0	0	0	0
P42357	Histidine ammonia-lyase OS=Homo sapiens OX=9606 GN=HAL PE=1 SV=1		HAL	HAL	0	0	0	0	0	0	0	0	0	0	0	0	0	0	0	0	0	1.09894	0	0	10.5908	1.74918
A8K7V1,B3KY12,Q12874	cDNA FLJ78053, highly similar to Homo sapiens splicing factor 3a, subunit 3, 60kDa (SF3A3), mRNA OS=Homo sapiens OX=9606 PE=2 SV=1		SF3A3	SF3A3	0	0	0.687221	0	0	0.688307	0	0.632345	0.542924	0	0	1.02001	0	0	1.21585	0	0	1.09894	0	0	3.97154	3.49836
A8K4T8,B4DRG7,E9PHA2,Q15003	Condensin complex subunit 2 OS=Homo sapiens OX=9606 PE=2 SV=1		NCAPH	NCAPH	0	0	0.687221	0	0.775298	1.37661	0	0.632345	0.542924	0.678068	1.21284	2.04003	0	0	1.21585	0	0	1.09894	0	0	1.32385	1.74918
A0A024RAM0,Q92973,Q92973-2	Transportin 1, isoform CRA_a OS=Homo sapiens OX=9606 GN=TNPO1 PE=4 SV=1		TNPO1	TNPO1	0.843173	0	0.687221	0	0.775298	0.688307	0.611817	1.26469	1.62877	1.35614	1.81926	2.55003	0	0	0	0	0	1.09894	0	0	0	0
B2RDF5,Q9UBT2	SUMO-activating enzyme subunit 2 OS=Homo sapiens OX=9606 PE=2 SV=1		UBA2	UBA2	1.68635	0.716489	0	0	0	0.688307	0.611817	1.89704	1.08585	2.0342	3.03211	1.53002	0	0	0	0	0	0	0	0	0	0
Q549N5,Q9Y5M8	Signal recognition particle receptor subunit beta OS=Homo sapiens OX=9606 GN=SRPRB PE=2 SV=1		SRPRB	SRPRB	0.843173	0.716489	0.687221	1.54815	1.5506	1.37661	1.83545	1.26469	0.542924	0.678068	1.21284	1.02001	0	0	0	0	0	0	0	0	0	0
A8K8B2,Q96SB4	cDNA FLJ78127, highly similar to Homo sapiens SFRS protein kinase 1 (SRPK1), mRNA OS=Homo sapiens OX=9606 PE=2 SV=1		SRPK1	SRPK1	0	0.716489	0	0	0	0	0.611817	0	0	0	0	0	0	0	4.86341	0	3.78187	3.29681	0	0	0	0
B3KXS5,P36776	Lon protease homolog, mitochondrial OS=Homo sapiens OX=9606 GN=LONP1 PE=2 SV=1		LONP1	LONP1	0	0.716489	0.687221	0.774074	0	1.37661	0.611817	1.89704	0.542924	0.678068	1.81926	3.06004	0	0	0	0	0	1.09894	0	0	0	0
Q9Y5J1	U3 small nucleolar RNA-associated protein 18 homolog OS=Homo sapiens OX=9606 GN=UTP18 PE=1 SV=3		UTP18	UTP18	0	0.716489	0.687221	0.774074	1.5506	1.37661	0	1.89704	1.08585	0	0.606422	1.02001	0	0	2.43171	0	0	1.09894	0	0	0	0
P25398	40S ribosomal protein S12 OS=Homo sapiens OX=9606 GN=RPS12 PE=1 SV=3		RPS12	RPS12	0	1.43298	0.687221	1.54815	0.775298	1.37661	2.44727	0.632345	1.08585	0	1.21284	2.04003	0	0	0	0	0	0	0	0	0	0
A8K9I2,D3DS13,Q9H1E1	cDNA FLJ75277, highly similar to Homo sapiens ribonuclease, RNase A family, 7 (RNASE7), mRNA OS=Homo sapiens OX=9606 PE=2 SV=1		RNASE7	RNASE7	0	0	0	0	0	0	0	0	0	0	0	0	0	0	3.64756	0	1.89094	3.29681	0	0	2.64769	1.74918
Q01650	Large neutral amino acids transporter small subunit 1 OS=Homo sapiens OX=9606 GN=SLC7A5 PE=1 SV=2		SLC7A5	SLC7A5	0	0.716489	1.37444	0.774074	0.775298	0.688307	1.22363	1.89704	2.17169	1.35614	1.21284	1.02001	0	0	0	0	0	0	0	0	0	0
Q56VW8	Serine/threonine-protein phosphatase 2A 55 kDa regulatory subunit B OS=Homo sapiens OX=9606 PE=2 SV=1				2.52952	0.716489	0.687221	0.774074	0.775298	1.37661	1.22363	1.26469	1.62877	0	1.21284	1.02001	0	0	0	0	0	0	0	0	0	0
Q10713	Mitochondrial-processing peptidase subunit alpha OS=Homo sapiens OX=9606 GN=PMPCA PE=1 SV=2		PMPCA	PMPCA	0.843173	1.43298	0.687221	0	0.775298	0	1.22363	1.26469	1.62877	1.35614	2.42569	1.53002	0	0	0	0	0	0	0	0	0	0
A0A024R4X0,P00387,P00387-2,P00387-3	NADH-cytochrome b5 reductase OS=Homo sapiens OX=9606 GN=CYB5R3 PE=3 SV=1		CYB5R3	CYB5R3	0.843173	1.43298	1.37444	0.774074	2.3259	0.688307	1.83545	0	0.542924	0.678068	0.606422	2.04003	0	0	0	0	0	0	0	0	0	0
O00273,Q53HN4	DNA fragmentation factor subunit alpha OS=Homo sapiens OX=9606 GN=DFFA PE=1 SV=1		DFFA	DFFA	1.68635	2.14947	0.687221	1.54815	1.5506	1.37661	0.611817	0.632345	1.08585	0.678068	0.606422	0.510006	0	0	0	0	0	0	0	0	0	0
A0A087X210,P56373	P2X purinoceptor OS=Homo sapiens OX=9606 GN=P2RX3 PE=1 SV=1		P2RX3	P2RX3	1.68635	1.43298	1.37444	0	1.5506	1.37661	0.611817	1.26469	0	1.35614	0.606422	0.510006	0	0	0	0	0	0	0	0	1.32385	0
P02452	Collagen alpha-1(I) chain OS=Homo sapiens OX=9606 GN=COL1A1 PE=1 SV=5		COL1A1	COL1A1	0	0	0	0	0	0	0.611817	0	0	0	0	0	0	0	8.51097	0	0	2.19787	0	0	0	1.74918
A0A087WTW0,A0A087WVR3,Q96T88,Q96T88-2	RING-type E3 ubiquitin transferase OS=Homo sapiens OX=9606 GN=UHRF1 PE=1 SV=1		UHRF1	UHRF1	0	0.716489	0.687221	0	0	0	0.611817	1.26469	0.542924	0.678068	1.21284	0.510006	0	0	2.43171	0	0	4.39575	0	0	0	0
A8K4H7,Q06203,Q53H22	Amidophosphoribosyltransferase OS=Homo sapiens OX=9606 GN=PPAT PE=2 SV=1		PPAT	PPAT	0.843173	0.716489	0.687221	0.774074	0	0.688307	0.611817	1.89704	0.542924	3.39034	1.21284	1.53002	0	0	0	0	0	0	0	0	0	0
B3KNJ4	SUMO-1 activating enzyme subunit 1, isoform CRA_a OS=Homo sapiens OX=9606 GN=SAE1 PE=1 SV=1		SAE1	SAE1	0.843173	1.43298	0.687221	0.774074	0.775298	0.688307	0.611817	0.632345	1.62877	1.35614	0.606422	1.53002	0	0	0	0	0	0	0	0	1.32385	0
Q9NSI2,Q9NSI2-2	Ribosome biogenesis protein SLX9 homolog OS=Homo sapiens OX=9606 GN=SLX9 PE=1 SV=2		SLX9	SLX9	0	0.716489	0	0.774074	0.775298	0	1.22363	0	1.08585	0	0.606422	0.510006	0	0	1.21585	0	3.78187	2.19787	0	0	0	0
M0QZM1	Heterogeneous nuclear ribonucleoprotein M (Fragment) OS=Homo sapiens OX=9606 GN=HNRNPM PE=1 SV=1		HNRNPM	HNRNPM	0.843173	0.716489	0.687221	0.774074	0.775298	0.688307	0	0.632345	0.542924	0.678068	0.606422	0.510006	0	0	2.43171	0	1.89094	1.09894	0	0	0	0
Q8NF17	FLJ00385 protein (Fragment) OS=Homo sapiens OX=9606 GN=FLJ00385 PE=1 SV=1		FLJ00385	FLJ00385	0.843173	0.716489	1.37444	0	0.775298	0.688307	0	0.632345	0.542924	0	0	0	0	0	1.21585	0	1.89094	1.09894	0	0	1.32385	1.74918
A0A024R8D4,Q9Y399	Mitochondrial ribosomal protein S2, isoform CRA_a OS=Homo sapiens OX=9606 GN=MRPS2 PE=3 SV=1		MRPS2	MRPS2	0.843173	0.716489	0	0	0	0.688307	0	0.632345	1.08585	0.678068	0.606422	1.02001	0	0	2.43171	0	1.89094	2.19787	0	0	0	0
Q549M8,Q9Y224	RNA transcription, translation and transport factor protein OS=Homo sapiens OX=9606 GN=C14orf166 PE=2 SV=1		C14orf166,RTRAF	C14orf166	0	0	0	0	0.775298	0	0	0	0	0	0	0	0	0	2.43171	0	1.89094	7.69256	0	0	0	0
A0A1B0GUA3,Q96EK5	KIF-binding protein OS=Homo sapiens OX=9606 GN=KIFBP PE=1 SV=1		KIFBP	KIFBP	0	0	0	0	0	0	0.611817	0.632345	0	0	1.21284	0	0	0	0	0	0	1.09894	0	0	3.97154	5.24754
B7ZM99,Q6UB35	Formyltetrahydrofolate synthetase OS=Homo sapiens OX=9606 GN=MTHFD1L PE=1 SV=1		MTHFD1L	MTHFD1L	0	1.43298	1.37444	0	0	1.37661	0.611817	1.26469	2.17169	0.678068	1.81926	2.04003	0	0	0	0	0	0	0	0	0	0
A0A024RAS3,Q53GJ1,Q9H0S4,Q9H0S4-2	RNA helicase OS=Homo sapiens OX=9606 GN=hCG_27698 PE=3 SV=1		hCG_27698,DDX47	hCG_27698	0	1.43298	0.687221	0.774074	0	1.37661	0.611817	0.632345	1.08585	0.678068	0.606422	0	0	0	0	0	3.78187	1.09894	0	0	0	0
J3KTF8,J3QQX2,P52565,V9HWE8	Rho GDP-dissociation inhibitor 1 (Fragment) OS=Homo sapiens OX=9606 GN=ARHGDIA PE=1 SV=8		ARHGDIA,HEL-S-47e	ARHGDIA	1.68635	0.716489	1.37444	0.774074	0.775298	0.688307	1.22363	0.632345	1.62877	0	1.21284	2.04003	0	0	0	0	0	0	0	0	0	0
A0A494C028,H0Y993,P35659	Protein DEK OS=Homo sapiens OX=9606 GN=DEK PE=1 SV=1		DEK	DEK	0	0	0	0.774074	0	0	0	0	0	0.678068	0	0	0	0	6.07926	0	1.89094	3.29681	0	0	0	0
A0A024RAC0	Leucine zipper protein 1, isoform CRA_a OS=Homo sapiens OX=9606 GN=LUZP1 PE=4 SV=1		LUZP1	LUZP1	0	0	0	2.32222	3.87649	3.44154	0.611817	0	0.542924	0.678068	1.21284	0	0	0	0	0	0	0	0	0	0	0
Q9Y678	Coatomer subunit gamma-1 OS=Homo sapiens OX=9606 GN=COPG1 PE=1 SV=1		COPG1	COPG1	0	0	0.687221	0.774074	0.775298	1.37661	0.611817	1.26469	1.62877	0	2.42569	2.04003	0	0	0	0	0	1.09894	0	0	0	0
A0A6Q8PG52	Ras-related protein Rab-7a OS=Homo sapiens OX=9606 GN=RAB7A PE=1 SV=1		RAB7A	RAB7A	0	1.43298	2.74888	0.774074	0.775298	0.688307	1.22363	1.26469	1.62877	0	0.606422	1.53002	0	0	0	0	0	0	0	0	0	0
P53999,Q59G24,Q6IBA2	Activated RNA polymerase II transcriptional coactivator p15 OS=Homo sapiens OX=9606 GN=SUB1 PE=1 SV=3		PC4,SUB1	PC4	0	2.14947	2.06166	1.54815	1.5506	1.37661	1.22363	0	0.542924	0.678068	0	1.53002	0	0	0	0	0	0	0	0	0	0
A0A024R904,Q6NVY0,Q9HB71	Calcyclin-binding protein OS=Homo sapiens OX=9606 GN=CACYBP PE=4 SV=1		CACYBP	CACYBP	0	1.43298	0	0.774074	3.87649	2.06492	1.22363	0.632345	1.08585	0	0	1.53002	0	0	0	0	0	0	0	0	0	0
B3KT25,Q96S55,Q96S55-2	cDNA FLJ37504 fis, clone BRAWH2017103, highly similar to ATPase WRNIP1 OS=Homo sapiens OX=9606 PE=2 SV=1		WRNIP1	WRNIP1	0.843173	0.716489	0.687221	0	0	0.688307	0.611817	1.26469	0.542924	1.35614	1.21284	0.510006	0	0	0	0	0	1.09894	0	0	1.32385	1.74918
Q6E0U4-16,Q6E0U4-2	Isoform 16 of Dermokine OS=Homo sapiens OX=9606 GN=DMKN		DMKN	DMKN	0.843173	0	0	0	0.775298	0.688307	0	0	0	0	0.606422	0	0	0	2.43171	0	0	1.09894	0	0	2.64769	3.49836
P01833	Polymeric immunoglobulin receptor OS=Homo sapiens OX=9606 GN=PIGR PE=1 SV=4		PIGR	PIGR	0	0.716489	0	0	0.775298	0	0	0	0	0	0	0	0	0	2.43171	0	7.56374	1.09894	0	0	0	0
Q9Y3Y2,Q9Y3Y2-3,X6R700	Chromatin target of PRMT1 protein OS=Homo sapiens OX=9606 GN=CHTOP PE=1 SV=2		CHTOP	CHTOP	0	0	0.687221	0	0.775298	0.688307	0.611817	0	0	0	0	0	0	0	2.43171	0	1.89094	5.49469	0	0	0	0
P04350	Tubulin beta-4A chain OS=Homo sapiens OX=9606 GN=TUBB4A PE=1 SV=2		TUBB4A	TUBB4A	0	0	0.687221	0	0	0	0	0.632345	0.542924	0	0.606422	1.02001	0	0	0	0	0	3.29681	0	0	3.97154	1.74918
Q7L0Y3	tRNA methyltransferase 10 homolog C OS=Homo sapiens OX=9606 GN=TRMT10C PE=1 SV=2		TRMT10C	TRMT10C	0.843173	1.43298	0	1.54815	0.775298	1.37661	1.83545	1.26469	1.62877	0.678068	0.606422	0.510006	0	0	0	0	0	0	0	0	0	0
Q96BK5	PIN2/TERF1-interacting telomerase inhibitor 1 OS=Homo sapiens OX=9606 GN=PINX1 PE=1 SV=2		PINX1	PINX1	0	0.716489	1.37444	2.32222	0	2.75323	0.611817	1.89704	1.08585	0	1.21284	0.510006	0	0	0	0	0	0	0	0	0	0
A0A140VK42,A8K781,P17980,R4GNH3	Testicular secretory protein Li 42 OS=Homo sapiens OX=9606 PE=2 SV=1		PSMC3	PSMC3	0.843173	0.716489	2.06166	0.774074	0.775298	2.06492	0	0.632345	1.08585	0.678068	1.81926	1.02001	0	0	0	0	0	0	0	0	0	0
A0A140VKE7,O95757,Q53ZP9	Testis tissue sperm-binding protein Li 64n OS=Homo sapiens OX=9606 PE=2 SV=1		HSPA4L	HSPA4L	0	1.43298	2.06166	1.54815	0	0.688307	0	0.632345	1.62877	2.0342	2.42569	0	0	0	0	0	0	0	0	0	0	0
Q1ED39	Lysine-rich nucleolar protein 1 OS=Homo sapiens OX=9606 GN=KNOP1 PE=1 SV=1		KNOP1	KNOP1	0	1.43298	1.37444	0.774074	0.775298	2.06492	1.22363	1.89704	1.08585	0.678068	0.606422	0.510006	0	0	0	0	0	0	0	0	0	0
Q9BU76-4	Isoform 4 of Multiple myeloma tumor-associated protein 2 OS=Homo sapiens OX=9606 GN=MMTAG2		MMTAG2	MMTAG2	2.52952	2.14947	0.687221	0.774074	0.775298	0.688307	1.22363	0.632345	1.08585	0.678068	0.606422	0.510006	0	0	0	0	0	0	0	0	0	0
Q07021	Complement component 1 Q subcomponent-binding protein, mitochondrial OS=Homo sapiens OX=9606 GN=C1QBP PE=1 SV=1		C1QBP	C1QBP	0	0	0	0	0	0	0	0	0	0	0	0.510006	0	0	3.64756	0	3.78187	4.39575	0	0	0	0
P10909-4	Isoform 4 of Clusterin OS=Homo sapiens OX=9606 GN=CLU		CLU	CLU	0	0	0	0.774074	0	0	0.611817	0	0	1.35614	0	0	0	0	1.21585	0	0	0	0	0	6.61923	1.74918
A0A140VJI7,Q16610,Q16610-2,Q16610-4	Testicular tissue protein Li 61 OS=Homo sapiens OX=9606 PE=2 SV=1		ECM1	ECM1	0	0	0.687221	0	0.775298	0	0	0	0	0	0	0	0	0	1.21585	0	1.89094	1.09894	0	0	6.61923	0
A0A0A0MQS1,D3DWK4,Q53H96,Q53H96-2	Pyrroline-5-carboxylate reductase OS=Homo sapiens OX=9606 GN=PYCR3 PE=1 SV=1		PYCRL,PYCR3	PYCRL	0.843173	0.716489	0.687221	0.774074	0.775298	0.688307	0.611817	0	0.542924	0	0.606422	0.510006	0	0	0	0	0	1.09894	0	0	2.64769	1.74918
P14324,P14324-2	Farnesyl pyrophosphate synthase OS=Homo sapiens OX=9606 GN=FDPS PE=1 SV=4		FDPS	FDPS	2.52952	0.716489	0	0.774074	0	0	1.83545	0.632345	1.62877	0.678068	2.42569	1.02001	0	0	0	0	0	0	0	0	0	0
Q9NVP1	ATP-dependent RNA helicase DDX18 OS=Homo sapiens OX=9606 GN=DDX18 PE=1 SV=2		DDX18	DDX18	0	0	0.687221	0	0	2.75323	1.22363	1.89704	1.62877	0	0	0.510006	0	0	2.43171	0	0	1.09894	0	0	0	0
A0A6Q8PFY7,Q7Z426,Q92734,Q92734-2	Protein TFG OS=Homo sapiens OX=9606 GN=TFG PE=1 SV=1		TFG	TFG	0	1.43298	0.687221	0.774074	0.775298	2.06492	1.22363	1.26469	1.08585	0.678068	1.21284	1.02001	0	0	0	0	0	0	0	0	0	0
A0A3B3IRP5	Parafibromin OS=Homo sapiens OX=9606 GN=CDC73 PE=1 SV=1		CDC73	CDC73	2.52952	0.716489	0.687221	0	0.775298	0.688307	0.611817	1.89704	1.62877	1.35614	1.21284	0	0	0	0	0	0	0	0	0	0	0
B6E4X6,H6U5S2,H6U5S3,Q2XSC7,Q5U0E4	Cellular tumor antigen p53 OS=Homo sapiens OX=9606 PE=2 SV=1		TP53	TP53	0	0.716489	1.37444	0	1.5506	1.37661	0.611817	1.26469	1.08585	0.678068	0.606422	0.510006	0	0	1.21585	0	0	1.09894	0	0	0	0
E9PKP7	Nucleolar transcription factor 1 OS=Homo sapiens OX=9606 GN=UBTF PE=1 SV=1		UBTF	UBTF	0	0	0	0.774074	0	0	0.611817	0.632345	0.542924	0	0.606422	0.510006	0	0	2.43171	0	3.78187	2.19787	0	0	0	0
C9JFE4,Q13098,Q13098-5,Q13098-7	COP9 signalosome complex subunit 1 OS=Homo sapiens OX=9606 GN=GPS1 PE=1 SV=2		GPS1	GPS1	0.843173	0.716489	1.37444	0	0	0.688307	1.22363	1.89704	1.08585	1.35614	1.81926	1.02001	0	0	0	0	0	0	0	0	0	0
Q9BYN8	28S ribosomal protein S26, mitochondrial OS=Homo sapiens OX=9606 GN=MRPS26 PE=1 SV=1		MRPS26	MRPS26	0	0	0	0	0	0	0	0	0	0	0	0	0	0	2.43171	0	1.89094	7.69256	0	0	0	0
P62820,Q5U0I6	Ras-related protein Rab-1A OS=Homo sapiens OX=9606 GN=RAB1A PE=1 SV=3		RAB1A	RAB1A	2.52952	1.43298	1.37444	0	0.775298	0	0.611817	0.632345	1.08585	0	0	3.57004	0	0	0	0	0	0	0	0	0	0
A0A024R542,Q9C0C2	Tankyrase 1 binding protein 1, 182kDa, isoform CRA_a OS=Homo sapiens OX=9606 GN=TNKS1BP1 PE=2 SV=1		TNKS1BP1	TNKS1BP1	0	0	0	2.32222	3.10119	2.75323	0.611817	0	1.08585	0	0.606422	1.53002	0	0	0	0	0	0	0	0	0	0
A0A087X020,A0A0S2Z5I7,Q9Y3A5	Ribosome maturation protein SBDS OS=Homo sapiens OX=9606 GN=SBDS PE=1 SV=1		SBDS	SBDS	0	0.716489	1.37444	0	2.3259	1.37661	2.44727	0.632345	1.08585	0	0	2.04003	0	0	0	0	0	0	0	0	0	0
A0A140VK53,Q9UQ35	Testicular secretory protein Li 53 OS=Homo sapiens OX=9606 PE=2 SV=1		SRRM2	SRRM2	0.843173	2.14947	2.74888	0.774074	0	0	2.44727	0	0.542924	1.35614	0.606422	0.510006	0	0	0	0	0	0	0	0	0	0
J3KN67	Tropomyosin alpha-3 chain OS=Homo sapiens OX=9606 GN=TPM3 PE=1 SV=1		TPM3	TPM3	0.843173	0	0.687221	0	0.775298	0	0	0	0	0	0	0.510006	0	0	1.21585	0	0	6.59362	0	0	1.32385	0
P56182,Q53FR7,Q6PJJ2	Ribosomal RNA processing protein 1 homolog A OS=Homo sapiens OX=9606 GN=RRP1 PE=1 SV=1		RRP1	RRP1	0	0	0	0	0	0.688307	0	0.632345	0	0	0	0	0	0	2.43171	0	3.78187	4.39575	0	0	0	0
Q53HT6	B-cell receptor-associated protein (Fragment) OS=Homo sapiens OX=9606 PE=2 SV=1				0.843173	0	1.37444	2.32222	2.3259	1.37661	1.22363	0.632345	0.542924	0.678068	0.606422	0	0	0	0	0	0	0	0	0	0	0
A0A140VJM4,B3KY04,Q96CX2	Potassium channel tetramerisation domain containing 12 OS=Homo sapiens OX=9606 GN=KCTD12 PE=2 SV=1		KCTD12	KCTD12	1.68635	0.716489	0.687221	0.774074	0.775298	0.688307	1.22363	1.26469	1.08585	1.35614	0.606422	1.02001	0	0	0	0	0	0	0	0	0	0
A8KA74,P78316	cDNA FLJ76065 OS=Homo sapiens OX=9606 PE=2 SV=1		NOP14	NOP14	0	0	0	0	0	0	0	0	0	0	0.606422	0	0	0	6.07926	0	1.89094	3.29681	0	0	0	0
A0A140VK73,Q9NPH2,Q9NPH2-2,Q9NPH2-3	Inositol-3-phosphate synthase 1 OS=Homo sapiens OX=9606 PE=2 SV=1		ISYNA1	ISYNA1	0	0.716489	0.687221	0.774074	0.775298	1.37661	0	1.26469	1.08585	0.678068	0.606422	1.02001	0	0	0	0	0	1.09894	0	0	0	1.74918
A8K1E9,B3KM34,O75439,Q96CP5	Beta-MPP OS=Homo sapiens OX=9606 PE=2 SV=1		PMPCB	PMPCB	0	0.716489	1.37444	0	0.775298	0.688307	0	2.52938	1.62877	0.678068	1.81926	1.53002	0	0	0	0	0	0	0	0	0	0
B5BU01,P20042,Q6IBR8	Eukaryotic translation initiation factor 2 beta OS=Homo sapiens OX=9606 GN=EIF2S2 PE=2 SV=1		EIF2S2	EIF2S2	0.843173	0	0.687221	1.54815	1.5506	1.37661	0	1.26469	0	0	0	0.510006	0	0	0	0	0	2.19787	0	0	0	1.74918
P02671,P02671-2	Fibrinogen alpha chain OS=Homo sapiens OX=9606 GN=FGA PE=1 SV=2		FGA	FGA	0.843173	0	2.06166	0	0	0	0	0	0	8.81488	0	0	0	0	0	0	0	0	0	0	0	0
A0A3B3ISY9,A0A3B3ITD0,A4D1U5,B4E2Z8,E9PC15,Q53H12	Acylglycerol kinase, mitochondrial OS=Homo sapiens OX=9606 GN=AGK PE=1 SV=1		AGK,FLJ10842	AGK	0.843173	0.716489	1.37444	1.54815	0.775298	0.688307	0.611817	0.632345	1.08585	0	0	0.510006	0	0	0	0	0	1.09894	0	0	0	1.74918
Q01780	Exosome component 10 OS=Homo sapiens OX=9606 GN=EXOSC10 PE=1 SV=2		EXOSC10	EXOSC10	0.843173	0	0.687221	0	1.5506	0.688307	0	1.26469	1.08585	0	0.606422	2.55003	0	0	1.21585	0	0	1.09894	0	0	0	0
Q14671,Q14671-2,Q14671-3,Q5T1Z4,Q5T1Z8	Pumilio homolog 1 OS=Homo sapiens OX=9606 GN=PUM1 PE=1 SV=3		PUM1	PUM1	0	0.716489	0	0	0.775298	0	0.611817	0.632345	0.542924	0	1.21284	0.510006	0	0	0	0	0	0	0	0	1.32385	5.24754
P20248	Cyclin-A2 OS=Homo sapiens OX=9606 GN=CCNA2 PE=1 SV=2		CCNA2	CCNA2	1.68635	0.716489	0	0.774074	0	0	0.611817	0	0	0.678068	0	0	0	0	0	0	0	0	0	0	5.29539	1.74918
P09211,V9HWE9	Glutathione S-transferase P OS=Homo sapiens OX=9606 GN=GSTP1 PE=1 SV=2		HEL-S-22,GSTP1	HEL-S-22	1.68635	0.716489	2.06166	0.774074	0.775298	0.688307	1.22363	0.632345	0.542924	0	0	0.510006	0	0	0	0	1.89094	0	0	0	0	0
A0A0S2Z5J4,A8K586,O00203,O00203-3	Adaptor-related protein complex 3 beta 1 subunit isoform 1 (Fragment) OS=Homo sapiens OX=9606 GN=AP3B1 PE=2 SV=1		AP3B1	AP3B1	0	0	0	0	0	2.06492	1.83545	1.26469	1.62877	1.35614	1.81926	1.53002	0	0	0	0	0	0	0	0	0	0
A0A0K0K1H7,A0A7I2V5T4,A2A274,B2RBW5,B4DZ08,Q99798	Aconitate hydratase, mitochondrial OS=Homo sapiens OX=9606 GN=HEL-S-284 PE=2 SV=1		ACO2,HEL-S-284	ACO2	0	0.716489	0.687221	0.774074	0.775298	0	0.611817	0.632345	2.17169	1.35614	1.21284	2.55003	0	0	0	0	0	0	0	0	0	0
B4E1B2,P02787,Q06AH7,Q53H26	Beta-1 metal-binding globulin OS=Homo sapiens OX=9606 PE=2 SV=1		TF	TF	0	0	0	0	0.775298	0	0	0	0	9.49295	0	0	0	0	1.21585	0	0	0	0	0	0	0
A0A1U9XBB2,A0A1U9XBC0,A0A1U9XBC1,A0A1U9XBC2,A0A1U9XBC3,A0A1U9XBD4,A0A1U9XBE0,A0A1U9XBE1,A0A1U9XBE3,A0A1U9XBF2,Q14676	Mediator of DNA damage checkpoint protein 1 OS=Homo sapiens OX=9606 PE=4 SV=1		MDC1	MDC1	0.843173	1.43298	0	3.09629	0	1.37661	1.22363	0.632345	0.542924	0.678068	0.606422	1.02001	0	0	0	0	0	0	0	0	0	0
Q15717,Q15717-2	ELAV-like protein 1 OS=Homo sapiens OX=9606 GN=ELAVL1 PE=1 SV=2		ELAVL1	ELAVL1	0	1.43298	0.687221	0.774074	0.775298	0.688307	1.22363	0.632345	0	0	0	1.02001	0	0	1.21585	0	1.89094	1.09894	0	0	0	0
A0A7P0T893,O43823	A-kinase anchor protein 8 OS=Homo sapiens OX=9606 GN=AKAP8 PE=1 SV=1		AKAP8	AKAP8	0	0	0.687221	0	0	0	1.22363	3.16173	1.62877	0.678068	1.81926	1.02001	0	0	1.21585	0	0	0	0	0	0	0
Q2L6I0,Q96QC0	MHC class I region proline-rich protein CAT53 OS=Homo sapiens OX=9606 GN=PPP1R10 PE=2 SV=1		PPP1R10	PPP1R10	0	0.716489	2.06166	0	0.775298	0	0.611817	3.16173	1.62877	1.35614	0.606422	0.510006	0	0	0	0	0	0	0	0	0	0
Q8N6N3	UPF0690 protein C1orf52 OS=Homo sapiens OX=9606 GN=C1orf52 PE=1 SV=1		C1orf52	C1orf52	2.52952	1.43298	0	2.32222	0.775298	0	1.22363	0	0.542924	1.35614	1.21284	0	0	0	0	0	0	0	0	0	0	0
A0A024R8U9,A0A1B2JLU7,E7D7X9,E7D7Y0,P32322,P32322-3	Pyrroline-5-carboxylate reductase OS=Homo sapiens OX=9606 GN=PYCR1 PE=3 SV=1		PYCR1	PYCR1	0.843173	0.716489	0.687221	0.774074	0.775298	0.688307	1.22363	0.632345	1.62877	0.678068	0.606422	1.02001	0	0	0	0	0	1.09894	0	0	0	0
A0A7G6J4N4,Q14694,Q14694-2,Q14694-3	Ubiquitin carboxyl-terminal hydrolase OS=Homo sapiens OX=9606 PE=2 SV=1		USP10	USP10	0	0	0	0.774074	0	0.688307	0.611817	1.26469	1.08585	1.35614	3.03211	2.55003	0	0	0	0	0	0	0	0	0	0
A4QPA9,B4DFY5,Q02750	Mitogen-activated protein kinase kinase 1 OS=Homo sapiens OX=9606 GN=MAP2K1 PE=2 SV=1		MAP2K1	MAP2K1	1.68635	1.43298	0.687221	0	0	0.688307	1.22363	0.632345	1.62877	0	1.81926	1.53002	0	0	0	0	0	0	0	0	0	0
O95218,O95218-2	Zinc finger Ran-binding domain-containing protein 2 OS=Homo sapiens OX=9606 GN=ZRANB2 PE=1 SV=2		ZRANB2	ZRANB2	3.37269	2.14947	1.37444	0.774074	0.775298	0	0.611817	0.632345	1.08585	0	0	0.510006	0	0	0	0	0	0	0	0	0	0
O43776	Asparagine--tRNA ligase, cytoplasmic OS=Homo sapiens OX=9606 GN=NARS1 PE=1 SV=1		NARS1	NARS1	1.68635	0.716489	0	1.54815	1.5506	1.37661	1.22363	0.632345	0.542924	1.35614	0.606422	0	0	0	0	0	0	0	0	0	0	0
A0A024R5Z8,B4DMN1,H3BMH2,H3BSC1,P62491,P62491-2,Q15907,Q15907-2	RAB11A, member RAS oncogene family, isoform CRA_a OS=Homo sapiens OX=9606 GN=RAB11A PE=4 SV=1		RAB11A,RAB11B	RAB11A	1.68635	0	0.687221	1.54815	0.775298	0	1.83545	0	0.542924	1.35614	0	1.02001	0	0	0	0	0	0	0	0	0	1.74918
O75342	Arachidonate 12-lipoxygenase, 12R-type OS=Homo sapiens OX=9606 GN=ALOX12B PE=1 SV=1		ALOX12B	ALOX12B	0	0	0.687221	0	0	0	0	0	0	0	0	0	0	0	1.21585	0	0	2.19787	0	0	5.29539	1.74918
Q9H814	Phosphorylated adapter RNA export protein OS=Homo sapiens OX=9606 GN=PHAX PE=1 SV=1		PHAX	PHAX	0.843173	0.716489	1.37444	0.774074	0.775298	2.06492	0.611817	1.26469	1.08585	0	0.606422	1.02001	0	0	0	0	0	0	0	0	0	0
A0A0C4DGG9,A0A2R8Y521,Q14839-2	DNA helicase OS=Homo sapiens OX=9606 GN=CHD4 PE=1 SV=1		CHD4	CHD4	0.843173	1.43298	0.687221	1.54815	0.775298	0	0.611817	0.632345	1.62877	0.678068	0	1.02001	0	0	1.21585	0	0	0	0	0	0	0
A0A087X1X7,B2RAR6,D3DWK1,E9PRY8,P29692-2,Q71RH4,Q9H7G6	Elongation factor 1-delta OS=Homo sapiens OX=9606 GN=EEF1D PE=1 SV=1		EEF1D	EEF1D	0	0	0	2.32222	1.5506	1.37661	0.611817	0	0	0.678068	0	1.02001	0	0	0	0	0	0	0	0	0	3.49836
P50570,P50570-2,P50570-3,P50570-4,P50570-5	Dynamin-2 OS=Homo sapiens OX=9606 GN=DNM2 PE=1 SV=2		DNM2	DNM2	0.843173	1.43298	0.687221	0	0	0	0.611817	1.89704	1.08585	0	1.21284	1.53002	0	0	0	0	0	0	0	0	0	1.74918
Q9H5V9,Q9H5V9-2	STING ER exit protein OS=Homo sapiens OX=9606 GN=STEEP1 PE=1 SV=1		STEEP1	STEEP1	0.843173	0.716489	1.37444	0.774074	0.775298	0.688307	2.44727	0.632345	1.62877	0	0.606422	0.510006	0	0	0	0	0	0	0	0	0	0
C9JRJ5,Q9UGP4	LIM domain-containing protein 1 OS=Homo sapiens OX=9606 GN=LIMD1 PE=1 SV=1		LIMD1	LIMD1	0	0	0	1.54815	2.3259	2.06492	0	0	1.08585	0	0.606422	0.510006	0	0	0	0	0	1.09894	0	0	0	1.74918
A0A024R6Z0,O43237,O43237-2	Dynein light intermediate chain OS=Homo sapiens OX=9606 GN=DYNC1LI2 PE=3 SV=1		DYNC1LI2	DYNC1LI2	0	0	0	3.09629	1.5506	2.75323	0	0.632345	1.62877	0.678068	0.606422	0	0	0	0	0	0	0	0	0	0	0
Q9Y6G9	Cytoplasmic dynein 1 light intermediate chain 1 OS=Homo sapiens OX=9606 GN=DYNC1LI1 PE=1 SV=3		DYNC1LI1	DYNC1LI1	0	0	0	1.54815	2.3259	3.44154	0	0.632345	0.542924	1.35614	0	1.02001	0	0	0	0	0	0	0	0	0	0
B3KMC9,Q9H0D6	5'-3' exoribonuclease OS=Homo sapiens OX=9606 PE=2 SV=1		XRN2	XRN2	0	0	0	0.774074	0	0.688307	0	0	0.542924	0	0.606422	2.04003	0	0	2.43171	0	3.78187	0	0	0	0	0
A0A024RDY3,P11279,P11279-2	Lysosomal-associated membrane protein 1, isoform CRA_a OS=Homo sapiens OX=9606 GN=LAMP1 PE=3 SV=1		LAMP1	LAMP1	0.843173	0	0.687221	0	0.775298	0.688307	0	0.632345	0.542924	0	0	0.510006	0	0	1.21585	0	1.89094	0	0	0	1.32385	1.74918
A0A499FI31,Q15020,Q15020-4	Squamous cell carcinoma antigen recognized by T-cells 3 OS=Homo sapiens OX=9606 GN=SART3 PE=1 SV=1		SART3	SART3	0	1.43298	1.37444	0.774074	0.775298	1.37661	1.22363	0.632345	0.542924	0	0.606422	1.02001	0	0	0	0	0	1.09894	0	0	0	0
P62314	Small nuclear ribonucleoprotein Sm D1 OS=Homo sapiens OX=9606 GN=SNRPD1 PE=1 SV=1		SNRPD1	SNRPD1	1.68635	0.716489	0.687221	0.774074	0.775298	0.688307	0.611817	0.632345	1.62877	0	0.606422	2.04003	0	0	0	0	0	0	0	0	0	0
A0A024RCT9,B4DWA0,P17096,P17096-3	High mobility group AT-hook 1, isoform CRA_b OS=Homo sapiens OX=9606 GN=HMGA1 PE=3 SV=1		HMGA1	HMGA1	0	0	0	2.32222	2.3259	2.75323	1.22363	0	0	0.678068	0	1.53002	0	0	0	0	0	0	0	0	0	0
Q02790	Peptidyl-prolyl cis-trans isomerase FKBP4 OS=Homo sapiens OX=9606 GN=FKBP4 PE=1 SV=3		FKBP4	FKBP4	2.52952	0	2.06166	0.774074	0	2.06492	0	1.26469	0	0	0.606422	1.53002	0	0	0	0	0	0	0	0	0	0
B2RE76,Q9UQN3	Chromatin modifying protein 2B OS=Homo sapiens OX=9606 GN=CHMP2B PE=2 SV=1		CHMP2B	CHMP2B	0	0	0	1.54815	3.10119	1.37661	0.611817	1.26469	0.542924	1.35614	0	1.02001	0	0	0	0	0	0	0	0	0	0
B2R7V4,O43172,O43172-2,Q59EL4,Q5T1M7,Q6IAP9	cDNA, FLJ93619, highly similar to Homo sapiens PRP4 pre-mRNA processing factor 4 homolog (yeast) (PRPF4), mRNA OS=Homo sapiens OX=9606 PE=2 SV=1		PRPF4	PRPF4	1.68635	0.716489	0.687221	0	0	0	0.611817	1.89704	1.08585	0.678068	1.21284	1.02001	0	0	1.21585	0	0	0	0	0	0	0
A0A024RB87,P61224,P61224-2,P61224-3	RAP1B, member of RAS oncogene family, isoform CRA_a OS=Homo sapiens OX=9606 GN=RAP1B PE=3 SV=1		RAP1B	RAP1B	1.68635	0.716489	0.687221	0.774074	0.775298	0.688307	1.83545	0.632345	0.542924	1.35614	0.606422	0.510006	0	0	0	0	0	0	0	0	0	0
P43246	DNA mismatch repair protein Msh2 OS=Homo sapiens OX=9606 GN=MSH2 PE=1 SV=1		MSH2	MSH2	0	0	0	0.774074	0	0.688307	0.611817	1.26469	1.08585	0.678068	1.81926	1.02001	0	0	0	0	0	1.09894	0	0	0	1.74918
Q14240-2	Isoform 2 of Eukaryotic initiation factor 4A-II OS=Homo sapiens OX=9606 GN=EIF4A2		EIF4A2	EIF4A2	0.843173	1.43298	1.37444	0	0	1.37661	0.611817	1.26469	1.08585	0	1.21284	1.53002	0	0	0	0	0	0	0	0	0	0
Q5K634	SCCA2/SCCA1 fusion protein isoform 1 OS=Homo sapiens OX=9606 PE=2 SV=1				0	0	2.06166	0	0.775298	0	0	0	0	0	0	0	0	0	0	0	0	0	0	0	2.64769	5.24754
A0A024RDE8,Q96HC4	PDZ and LIM domain 5, isoform CRA_c OS=Homo sapiens OX=9606 GN=PDLIM5 PE=4 SV=1		PDLIM5	PDLIM5	0	0	0	1.54815	0.775298	2.75323	0	1.26469	2.17169	0	0.606422	1.53002	0	0	0	0	0	0	0	0	0	0
P27348	14-3-3 protein theta OS=Homo sapiens OX=9606 GN=YWHAQ PE=1 SV=1		YWHAQ	YWHAQ	1.68635	0.716489	1.37444	0.774074	0.775298	0.688307	0.611817	0.632345	1.08585	0.678068	0.606422	1.02001	0	0	0	0	0	0	0	0	0	0
A0A024R6I3,P49755,Q53GF9	Testicular tissue protein Li 206 OS=Homo sapiens OX=9606 GN=TMED10 PE=2 SV=1		TMED10	TMED10	2.52952	0	0.687221	0.774074	0.775298	0	1.83545	0	0.542924	0	0.606422	1.53002	0	0	0	0	0	0	0	0	1.32385	0
A0A024R534,O94776	Metastasis associated 1 family, member 2, isoform CRA_a OS=Homo sapiens OX=9606 GN=MTA2 PE=4 SV=1		MTA2	MTA2	1.68635	0	1.37444	0	0	0.688307	0.611817	0.632345	1.62877	0.678068	1.21284	2.04003	0	0	0	0	0	0	0	0	0	0
A0A024RA42,B7Z4K8,E7ETZ4,Q9Y6E2	Basic leucine zipper and W2 domains 2, isoform CRA_a OS=Homo sapiens OX=9606 GN=BZW2 PE=3 SV=1		BZW2	BZW2	0.843173	0.716489	1.37444	1.54815	0	1.37661	0.611817	1.26469	1.08585	0	1.21284	0.510006	0	0	0	0	0	0	0	0	0	0
B4DRS4,O43719	cDNA FLJ60139, highly similar to Homo sapiens HIV TAT specific factor 1 (HTATSF1), mRNA OS=Homo sapiens OX=9606 PE=2 SV=1		HTATSF1	HTATSF1	0.843173	1.43298	0.687221	1.54815	0	0	1.22363	1.89704	1.08585	0.678068	0.606422	0.510006	0	0	0	0	0	0	0	0	0	0
A0A384NPZ7,Q15738	Epididymis secretory sperm binding protein OS=Homo sapiens OX=9606 PE=2 SV=1		NSDHL	NSDHL	0.843173	0.716489	0.687221	0	0	0.688307	1.83545	1.26469	2.17169	0.678068	0.606422	1.02001	0	0	0	0	0	0	0	0	0	0
H0YHG0,P82979,Q567R9	Uncharacterized protein (Fragment) OS=Homo sapiens OX=9606 PE=1 SV=1		CIP29,SARNP	CIP29	1.68635	1.43298	2.74888	0.774074	0.775298	0.688307	1.22363	0.632345	0.542924	0	0	0	0	0	0	0	0	0	0	0	0	0
A0A024R0Y6,A0A024R3Q0,P61204,P84077	ADP-ribosylation factor 3, isoform CRA_b OS=Homo sapiens OX=9606 GN=ARF3 PE=3 SV=1		ARF3,ARF1	ARF3	1.68635	0	0	0	0	0	1.83545	0	1.62877	1.35614	0.606422	2.04003	0	0	0	0	0	0	0	0	1.32385	0
A0A024R8D7,P31025	Lipocalin 1 (Tear prealbumin), isoform CRA_a OS=Homo sapiens OX=9606 GN=LCN1 PE=3 SV=1		LCN1	LCN1	0	0	0.687221	0.774074	0.775298	0.688307	0	0	0	0	0	0	0	0	2.43171	0	3.78187	0	0	0	1.32385	0
C9JPK5,P05556-5	Integrin beta OS=Homo sapiens OX=9606 GN=ITGB1 PE=1 SV=2		ITGB1	ITGB1	0	0	0	0	0	0	1.83545	2.52938	3.25754	0	1.81926	1.02001	0	0	0	0	0	0	0	0	0	0
Q9H845	Complex I assembly factor ACAD9, mitochondrial OS=Homo sapiens OX=9606 GN=ACAD9 PE=1 SV=1		ACAD9	ACAD9	1.68635	0	1.37444	0	0.775298	0	0.611817	0	2.17169	0	1.21284	1.53002	0	0	0	0	0	1.09894	0	0	0	0
H7C2Q8,Q6IB29,Q99848	EBNA1 binding protein 2, isoform CRA_d OS=Homo sapiens OX=9606 GN=EBNA1BP2 PE=1 SV=1		EBNA1BP2	EBNA1BP2	0	0	0	0.774074	0	1.37661	0.611817	1.26469	1.62877	1.35614	0.606422	0.510006	0	0	1.21585	0	0	1.09894	0	0	0	0
A0A024RA52,P25787,Q53GF5	Proteasome subunit alpha type OS=Homo sapiens OX=9606 GN=PSMA2 PE=1 SV=1		PSMA2	PSMA2	0.843173	0.716489	0.687221	0	1.5506	0.688307	1.22363	0	1.08585	0.678068	0	0.510006	0	0	0	0	0	1.09894	0	0	1.32385	0
A0A024R3W7,P24534	Elongation factor 1-beta OS=Homo sapiens OX=9606 GN=EEF1B2 PE=3 SV=1		EEF1B2	EEF1B2	0	0.716489	0.687221	1.54815	0.775298	1.37661	0.611817	0	0	0	0	0.510006	0	0	0	0	0	1.09894	0	0	1.32385	1.74918
Q7L2E3	ATP-dependent RNA helicase DHX30 OS=Homo sapiens OX=9606 GN=DHX30 PE=1 SV=1		DHX30	DHX30	0	0.716489	0	0	0	0	1.22363	0.632345	1.08585	0	0.606422	0.510006	0	0	1.21585	0	0	4.39575	0	0	0	0
A0A2I2MP48,A0A2I2MP49,Q53F68,Q9Y337	Kallikrein-related peptidase 5 transcript variant 5 OS=Homo sapiens OX=9606 GN=KLK5 PE=2 SV=1		KLK5	KLK5	0	0	0	0	0	0	0	0	0	0	0	0	0	0	3.64756	0	1.89094	2.19787	0	0	2.64769	0
A0A087X2D8,O60271,O60271-2,O60271-4	C-Jun-amino-terminal kinase-interacting protein 4 OS=Homo sapiens OX=9606 GN=SPAG9 PE=1 SV=1		SPAG9	SPAG9	0	0	0	1.54815	1.5506	0.688307	1.22363	0	1.08585	2.0342	1.21284	1.02001	0	0	0	0	0	0	0	0	0	0
O94906,O94906-2	Pre-mRNA-processing factor 6 OS=Homo sapiens OX=9606 GN=PRPF6 PE=1 SV=1		PRPF6	PRPF6	0	0	0.687221	0	0	0	0	0.632345	1.08585	0	1.81926	0.510006	0	0	1.21585	0	0	4.39575	0	0	0	0
P12236,Q59EI9,Q6I9V5	ADP/ATP translocase 3 OS=Homo sapiens OX=9606 GN=SLC25A6 PE=1 SV=4		SLC25A6	SLC25A6	0.843173	0.716489	0.687221	0.774074	0.775298	0.688307	0.611817	0.632345	0.542924	0	0.606422	1.02001	0	0	0	0	0	1.09894	0	0	1.32385	0
P62318,P62318-2	Small nuclear ribonucleoprotein Sm D3 OS=Homo sapiens OX=9606 GN=SNRPD3 PE=1 SV=1		SNRPD3	SNRPD3	0	0.716489	0.687221	0	0.775298	0.688307	1.22363	1.26469	1.62877	0.678068	0.606422	2.04003	0	0	0	0	0	0	0	0	0	0
A8K3B6,B2R6Q4,B5BU52,P41240	Tyrosine-protein kinase OS=Homo sapiens OX=9606 PE=2 SV=1		CSK	CSK	0.843173	0.716489	0.687221	0.774074	0	0.688307	0.611817	0.632345	1.08585	2.0342	1.21284	1.02001	0	0	0	0	0	0	0	0	0	0
Q16629,Q16629-4	Serine/arginine-rich splicing factor 7 OS=Homo sapiens OX=9606 GN=SRSF7 PE=1 SV=1		SRSF7	SRSF7	0	0.716489	0	0.774074	0	0	0	0.632345	0.542924	0	0	0	0	0	2.43171	0	1.89094	3.29681	0	0	0	0
Q15417,Q15417-3	Calponin-3 OS=Homo sapiens OX=9606 GN=CNN3 PE=1 SV=1		CNN3	CNN3	0	0.716489	0.687221	2.32222	2.3259	0.688307	0.611817	0.632345	1.08585	0.678068	0	0.510006	0	0	0	0	0	0	0	0	0	0
P56537	Eukaryotic translation initiation factor 6 OS=Homo sapiens OX=9606 GN=EIF6 PE=1 SV=1		EIF6	EIF6	0.843173	0.716489	0.687221	0	0	0	0	0.632345	0.542924	0.678068	0	0.510006	0	0	2.43171	0	1.89094	0	0	0	1.32385	0
J3KRG2,Q96QA5	Gasdermin-A (Fragment) OS=Homo sapiens OX=9606 GN=GSDMA PE=1 SV=8		GSDMA	GSDMA	0	0	0	0	0.775298	0	0	0	0	0	0	0	0	0	2.43171	0	0	0	0	0	5.29539	1.74918
A0A140VJJ2,P10768,U3KQT1	S-formylglutathione hydrolase OS=Homo sapiens OX=9606 GN=ESD PE=2 SV=1		ESD	ESD	0	0	1.37444	0.774074	0	0	3.05908	0.632345	1.08585	0.678068	0.606422	2.04003	0	0	0	0	0	0	0	0	0	0
A0A024R201	26S proteasome non-ATPase regulatory subunit 13 OS=Homo sapiens OX=9606 GN=PSMD13 PE=3 SV=1		PSMD13	PSMD13	0	1.43298	0.687221	0.774074	1.5506	0.688307	1.22363	0.632345	1.08585	0	0.606422	1.53002	0	0	0	0	0	0	0	0	0	0
Q9NZH8	Interleukin-36 gamma OS=Homo sapiens OX=9606 GN=IL36G PE=1 SV=1		IL36G	IL36G	0	0	1.37444	0.774074	0.775298	0	0	0	0	0	0	0	0	0	1.21585	0	1.89094	1.09894	0	0	1.32385	1.74918
A0A024R862,A0A024R875,A0A024R8A2,F8W9S7,Q14C86,Q14C86-2,Q14C86-3,Q14C86-4,Q14C86-5,Q14C86-6	GTPase activating protein and VPS9 domains 1, isoform CRA_b OS=Homo sapiens OX=9606 GN=GAPVD1 PE=3 SV=1		GAPVD1	GAPVD1	0	0.716489	0	1.54815	0	0	0	0	0.542924	0	0.606422	1.02001	0	0	0	0	0	0	0	0	3.97154	1.74918
P00390,P00390-2,P00390-3,P00390-4,P00390-5,V9HW90	Glutathione reductase, mitochondrial OS=Homo sapiens OX=9606 GN=GSR PE=1 SV=2		HEL-75,GSR	HEL-75	0.843173	0.716489	1.37444	0.774074	1.5506	0	0.611817	1.26469	0.542924	1.35614	0.606422	0.510006	0	0	0	0	0	0	0	0	0	0
V5YQL4	Adenosylhomocysteinase OS=Homo sapiens OX=9606 GN=FGFR2-AHCYL1 PE=2 SV=1		FGFR2-AHCYL1	FGFR2-AHCYL1	0	0	0	0	0	1.37661	1.83545	1.26469	1.62877	0.678068	1.81926	1.53002	0	0	0	0	0	0	0	0	0	0
Q6N093	Uncharacterized protein DKFZp686I04196 (Fragment) OS=Homo sapiens OX=9606 GN=DKFZp686I04196 PE=2 SV=1		DKFZp686I04196	DKFZp686I04196	0	0	0.687221	0	0.775298	0	0	0	0	1.35614	0	0	0	0	2.43171	0	3.78187	1.09894	0	0	0	0
A5Y5A3,H0YC42	PC1/MRPS28 fusion protein OS=Homo sapiens OX=9606 PE=2 SV=1				0	0	0	1.54815	2.3259	0.688307	1.22363	0	0	0	0	0	0	0	2.43171	0	1.89094	0	0	0	0	0
P23490,Q6FHY3	Loricrin OS=Homo sapiens OX=9606 GN=LORICRIN PE=1 SV=2		LOR,LORICRIN	LOR	0	0.716489	0	0.774074	0	0	0	0	0	0	0	0	0	0	2.43171	0	0	2.19787	0	0	3.97154	0
B2R823,Q9NRX1	RNA-binding protein PNO1 OS=Homo sapiens OX=9606 PE=2 SV=1		PNO1	PNO1	0	0.716489	0.687221	0.774074	0.775298	0.688307	0.611817	0.632345	0.542924	0.678068	0.606422	1.02001	0	0	1.21585	0	0	1.09894	0	0	0	0
A0A024R994,O75131	Copine III, isoform CRA_a OS=Homo sapiens OX=9606 GN=CPNE3 PE=3 SV=1		CPNE3	CPNE3	0.843173	1.43298	0.687221	0	1.5506	0.688307	0.611817	0.632345	0.542924	2.0342	0	1.02001	0	0	0	0	0	0	0	0	0	0
P11717,Q59EZ3	Cation-independent mannose-6-phosphate receptor OS=Homo sapiens OX=9606 GN=IGF2R PE=1 SV=3		IGF2R	IGF2R	0	0	0	1.54815	0	0	0	0.632345	2.71462	1.35614	1.21284	2.55003	0	0	0	0	0	0	0	0	0	0
A0A024RAD5,A0A0C4DGS1,P39656,P39656-3	Dolichyl-diphosphooligosaccharide--protein glycosyltransferase 48 kDa subunit OS=Homo sapiens OX=9606 GN=DDOST PE=3 SV=1		DDOST	DDOST	1.68635	0.716489	1.37444	0.774074	2.3259	0.688307	0.611817	0	0.542924	0.678068	0.606422	0	0	0	0	0	0	0	0	0	0	0
Q13596,Q13596-2,Q59GU6	Sorting nexin-1 OS=Homo sapiens OX=9606 GN=SNX1 PE=1 SV=3		SNX1	SNX1	0	0	0	0	0	0	2.44727	1.89704	1.62877	0.678068	1.81926	1.53002	0	0	0	0	0	0	0	0	0	0
P62304	Small nuclear ribonucleoprotein E OS=Homo sapiens OX=9606 GN=SNRPE PE=1 SV=1		SNRPE	SNRPE	0.843173	1.43298	1.37444	0.774074	1.5506	0.688307	0.611817	0.632345	0.542924	0	0	1.53002	0	0	0	0	0	0	0	0	0	0
H0YDU8	Serine/threonine-protein phosphatase (Fragment) OS=Homo sapiens OX=9606 GN=PPP5C PE=1 SV=1		PPP5C	PPP5C	1.68635	0	0	0.774074	0	0.688307	0.611817	0.632345	0.542924	2.71227	1.81926	0.510006	0	0	0	0	0	0	0	0	0	0
X6RAY8	39S ribosomal protein L4, mitochondrial OS=Homo sapiens OX=9606 GN=MRPL4 PE=1 SV=1		MRPL4	MRPL4	0	0.716489	0	0	0	0	1.22363	0	1.08585	0	0	0.510006	0	0	1.21585	0	1.89094	3.29681	0	0	0	0
A0A0S2Z5U6,Q96C36	Pyrroline-5-carboxylate reductase (Fragment) OS=Homo sapiens OX=9606 GN=PYCR2 PE=2 SV=1		PYCR2	PYCR2	0.843173	0.716489	0	0.774074	1.5506	0	1.83545	0	2.17169	0	0	2.04003	0	0	0	0	0	0	0	0	0	0
A0A140VJF4,P53004	Biliverdin reductase A OS=Homo sapiens OX=9606 PE=2 SV=1		BLVRA	BLVRA	0.843173	0.716489	1.37444	0.774074	0.775298	0.688307	0.611817	1.26469	1.08585	0.678068	0.606422	0.510006	0	0	0	0	0	0	0	0	0	0
P57740	Nuclear pore complex protein Nup107 OS=Homo sapiens OX=9606 GN=NUP107 PE=1 SV=1		NUP107	NUP107	0	0.716489	0	0	0	0	0	0	0	0	0.606422	0	0	0	0	0	0	1.09894	0	0	3.97154	3.49836
Q99456	Keratin, type I cytoskeletal 12 OS=Homo sapiens OX=9606 GN=KRT12 PE=1 SV=1		KRT12	KRT12	0.843173	2.14947	2.06166	0.774074	0	0	0.611817	0.632345	0.542924	0	0	1.02001	0	0	1.21585	0	0	0	0	0	0	0
B4DH19,B7Z9U2,P46459-2	Vesicle-fusing ATPase OS=Homo sapiens OX=9606 PE=2 SV=1		NSF	NSF	0.843173	0	0.687221	0.774074	0	0	0.611817	1.26469	1.08585	0.678068	0.606422	1.53002	0	0	0	0	0	0	0	0	0	1.74918
A0A3B3ISU0,A8K2P8,A9X9K9,A9X9L0,Q02487,Q02487-2,Q63HM4,Q68DY8	Desmocollin-2 OS=Homo sapiens OX=9606 GN=DSC2 PE=1 SV=1		DKFZp686I11137,DSC2,DKFZp686P18250	DKFZp686I11137	0.843173	0.716489	1.37444	0.774074	0.775298	0.688307	0.611817	0.632345	1.08585	0.678068	0.606422	1.02001	0	0	0	0	0	0	0	0	0	0
A0A0J9YVP6,A0A0J9YXJ8,A0A0J9YXX5,A0A0J9YYL3,Q9UHX1,Q9UHX1-2,Q9UHX1-3,Q9UHX1-4,Q9UHX1-5,Q9UHX1-6	60 kDa poly(U)-binding-splicing factor (Fragment) OS=Homo sapiens OX=9606 GN=PUF60 PE=1 SV=1		PUF60	PUF60	0	0.716489	0.687221	0.774074	0.775298	0	0	1.89704	0.542924	0	0.606422	0.510006	0	0	0	0	0	3.29681	0	0	0	0
A0A024R0L6,Q15102	Epididymis secretory sperm binding protein OS=Homo sapiens OX=9606 GN=PAFAH1B3 PE=2 SV=1		PAFAH1B3	PAFAH1B3	0	2.14947	2.06166	0	0.775298	1.37661	1.22363	0.632345	0.542924	0	0	1.02001	0	0	0	0	0	0	0	0	0	0
Q96G03	Phosphoglucomutase-2 OS=Homo sapiens OX=9606 GN=PGM2 PE=1 SV=4		PGM2	PGM2	0.843173	0	1.37444	0	0	0.688307	0	0.632345	1.62877	1.35614	1.21284	2.04003	0	0	0	0	0	0	0	0	0	0
Q9BQ39	ATP-dependent RNA helicase DDX50 OS=Homo sapiens OX=9606 GN=DDX50 PE=1 SV=1		DDX50	DDX50	0	0.716489	1.37444	0	0.775298	2.75323	0.611817	1.26469	0.542924	0.678068	0	1.02001	0	0	0	0	0	0	0	0	0	0
A0A0S2Z4B5,A0A0S2Z4C6,Q08209,Q08209-2,Q08209-3,Q08209-4	Serine/threonine-protein phosphatase (Fragment) OS=Homo sapiens OX=9606 GN=PPP3CA PE=2 SV=1		PPP3CA	PPP3CA	0	0	0	0	0	0	0	0	0	0	0.606422	0.510006	0	0	1.21585	0	1.89094	1.09894	0	0	2.64769	1.74918
Q13564,Q13564-2,Q13564-3,Q13564-4	NEDD8-activating enzyme E1 regulatory subunit OS=Homo sapiens OX=9606 GN=NAE1 PE=1 SV=1		NAE1	NAE1	0.843173	0	1.37444	0	0.775298	1.37661	0	1.26469	0.542924	0.678068	1.81926	1.02001	0	0	0	0	0	0	0	0	0	0
O60763-2	Isoform 2 of General vesicular transport factor p115 OS=Homo sapiens OX=9606 GN=USO1		USO1	USO1	0	0	0.687221	0.774074	0	2.06492	0.611817	0	1.08585	0.678068	1.21284	2.55003	0	0	0	0	0	0	0	0	0	0
Q6YN16	Hydroxysteroid dehydrogenase-like protein 2 OS=Homo sapiens OX=9606 GN=HSDL2 PE=1 SV=1		HSDL2	HSDL2	0.843173	0.716489	0.687221	0	0.775298	0.688307	1.22363	0.632345	1.08585	0.678068	1.81926	0.510006	0	0	0	0	0	0	0	0	0	0
B3KXU8,G3V153,Q14444,Q14444-2	cDNA FLJ46087 fis, clone TESTI2009497, highly similar to GPI-anchored protein p137 OS=Homo sapiens OX=9606 PE=2 SV=1		CAPRIN1	CAPRIN1	0	0	0	0.774074	1.5506	1.37661	0	1.26469	0	1.35614	1.21284	1.02001	0	0	0	0	0	1.09894	0	0	0	0
A0A024R487,A0A7P0TA76,A0A7P0TBB1,B2RBE0,O95573	Acyl-CoA synthetase long-chain family member 3, isoform CRA_a OS=Homo sapiens OX=9606 GN=ACSL3 PE=4 SV=1		ACSL3	ACSL3	0	0	1.37444	0.774074	0	0.688307	1.22363	1.26469	2.17169	0	0.606422	1.53002	0	0	0	0	0	0	0	0	0	0
P49006	MARCKS-related protein OS=Homo sapiens OX=9606 GN=MARCKSL1 PE=1 SV=2		MARCKSL1	MARCKSL1	0	0	0	1.54815	0.775298	0.688307	1.83545	0.632345	0.542924	1.35614	1.21284	1.02001	0	0	0	0	0	0	0	0	0	0
A0A5C2G8Y0,A0A5C2GBX0,A0A5C2GLS3	IGL c500_light_IGKV2D-29_IGKJ1 (Fragment) OS=Homo sapiens OX=9606 PE=2 SV=1				0	0	0	0	0	0	0	0	0	0	0	0	0	0	2.43171	0	1.89094	2.19787	0	0	1.32385	1.74918
P35658-5	Isoform 5 of Nuclear pore complex protein Nup214 OS=Homo sapiens OX=9606 GN=NUP214		NUP214	NUP214	0	0.716489	0	2.32222	1.5506	0.688307	0.611817	0	0.542924	0.678068	2.42569	0	0	0	0	0	0	0	0	0	0	0
Q14210	Lymphocyte antigen 6D OS=Homo sapiens OX=9606 GN=LY6D PE=1 SV=1		LY6D	LY6D	0.843173	0.716489	1.37444	0	0.775298	0.688307	0	1.26469	0	0	0	0	0	0	1.21585	0	0	0	0	0	2.64769	0
Q1W6G4,Q53G47,Q9NQ29,Q9NQ29-2	LUC7-like (S. cerevisiae) OS=Homo sapiens OX=9606 GN=LUC7L PE=3 SV=1		LUC7L	LUC7L	0	0	0	0	0	0	0	0	0	0	0	0	0	0	2.43171	0	3.78187	3.29681	0	0	0	0
A0A140VKC0,Q16222,Q16222-2,Q16222-3	Testis tissue sperm-binding protein Li 37a OS=Homo sapiens OX=9606 PE=2 SV=1		UAP1	UAP1	1.68635	0.716489	0	0	0	1.37661	0.611817	0.632345	0.542924	0.678068	1.21284	2.04003	0	0	0	0	0	0	0	0	0	0
Q9BWD1,Q9BWD1-2	Acetyl-CoA acetyltransferase, cytosolic OS=Homo sapiens OX=9606 GN=ACAT2 PE=1 SV=2		ACAT2	ACAT2	0.843173	0.716489	0	0.774074	0	0.688307	0.611817	0.632345	0.542924	0	1.81926	1.53002	0	0	0	0	0	0	0	0	1.32385	0
A6NKB8,Q9H4A4	Aminopeptidase B OS=Homo sapiens OX=9606 GN=RNPEP PE=1 SV=1		RNPEP	RNPEP	0.843173	1.43298	1.37444	0.774074	0.775298	0	0	0	1.62877	0	0.606422	2.04003	0	0	0	0	0	0	0	0	0	0
P0C869	Cytosolic phospholipase A2 beta OS=Homo sapiens OX=9606 GN=PLA2G4B PE=1 SV=2		PLA2G4B	PLA2G4B	0	0.716489	0.687221	0.774074	0	0	0	0	0	0	0	0	0	0	1.21585	0	1.89094	1.09894	0	0	1.32385	1.74918
A0A087WUZ3,B2ZZ89,D6W5C0,K9MS24,Q01082	Spectrin beta chain OS=Homo sapiens OX=9606 GN=SPTBN1 PE=1 SV=1		SPTBN1	SPTBN1	0	0	0	1.54815	0	0	0.611817	1.26469	1.08585	2.71227	1.21284	1.02001	0	0	0	0	0	0	0	0	0	0
A0A087WW66,A0A7I2V262,A0A7I2V2K8,A0A7I2V479,A0A7I2V5C8,A0A7I2YQY1,B2R6D0,Q99460,Q99460-2	26S proteasome non-ATPase regulatory subunit 1 OS=Homo sapiens OX=9606 GN=PSMD1 PE=1 SV=2		PSMD1	PSMD1	2.52952	0.716489	1.37444	0	0	0	0.611817	0.632345	0.542924	0.678068	1.81926	0.510006	0	0	0	0	0	0	0	0	0	0
A0MZ66,A0MZ66-3,A0MZ66-4,A0MZ66-5,A0MZ66-6,A0MZ66-8	Shootin-1 OS=Homo sapiens OX=9606 GN=SHTN1 PE=1 SV=4		SHTN1	SHTN1	0	0	0	1.54815	1.5506	2.75323	0	0.632345	0	0.678068	1.21284	1.02001	0	0	0	0	0	0	0	0	0	0
O00231,O00231-2	26S proteasome non-ATPase regulatory subunit 11 OS=Homo sapiens OX=9606 GN=PSMD11 PE=1 SV=3		PSMD11	PSMD11	0	0	1.37444	0.774074	0	1.37661	1.22363	1.89704	1.62877	0	0.606422	0.510006	0	0	0	0	0	0	0	0	0	0
B4DKU3,Q8IY81	cDNA FLJ53449, highly similar to rRNA methyltransferase 3 OS=Homo sapiens OX=9606 PE=2 SV=1		FTSJ3	FTSJ3	0	0	0	0.774074	0	0	0	0	0	0	0	0.510006	0	0	2.43171	0	5.67281	0	0	0	0	0
P55081	Microfibrillar-associated protein 1 OS=Homo sapiens OX=9606 GN=MFAP1 PE=1 SV=2		MFAP1	MFAP1	0.843173	2.14947	1.37444	0	0.775298	0	0.611817	2.52938	1.08585	0	0	0	0	0	0	0	0	0	0	0	0	0
D3DWY7,P61758	von Hippel-Lindau binding protein 1, isoform CRA_b OS=Homo sapiens OX=9606 GN=VBP1 PE=3 SV=1		VBP1	VBP1	0.843173	0.716489	0.687221	0.774074	1.5506	0.688307	0.611817	0.632345	0.542924	0.678068	0.606422	1.02001	0	0	0	0	0	0	0	0	0	0
B4DHS5	tRNA (guanine(26)-N(2))-dimethyltransferase OS=Homo sapiens OX=9606 PE=2 SV=1				0.843173	0	0.687221	0	0.775298	0	0.611817	1.26469	2.17169	0.678068	1.21284	1.02001	0	0	0	0	0	0	0	0	0	0
P51571	Translocon-associated protein subunit delta OS=Homo sapiens OX=9606 GN=SSR4 PE=1 SV=1		SSR4	SSR4	1.68635	0.716489	1.37444	0.774074	0.775298	0	1.22363	0	1.08585	0	0.606422	1.02001	0	0	0	0	0	0	0	0	0	0
Q9HAV7	GrpE protein homolog 1, mitochondrial OS=Homo sapiens OX=9606 GN=GRPEL1 PE=1 SV=2		GRPEL1	GRPEL1	0.843173	1.43298	0	1.54815	0.775298	0	2.44727	0	1.08585	0	0.606422	0.510006	0	0	0	0	0	0	0	0	0	0
A8K3Y5	cDNA FLJ78186 OS=Homo sapiens OX=9606 PE=2 SV=1				0	0.716489	1.37444	0.774074	1.5506	1.37661	0.611817	0.632345	0.542924	0	0	0.510006	0	0	0	0	0	1.09894	0	0	0	0
P59666,Q6EZE9	Neutrophil defensin 3 OS=Homo sapiens OX=9606 GN=DEFA3 PE=1 SV=1		DEFA3	DEFA3	0	0	0	0	0	0	0.611817	0.632345	0	0	0	0	0	0	2.43171	0	0	1.09894	0	0	2.64769	1.74918
B2R853	cDNA, FLJ93744, highly similar to Homo sapiens keratin 6E (KRT6E), mRNA OS=Homo sapiens OX=9606 PE=2 SV=1				0.843173	0	0	0	0	0	0.611817	0.632345	0	0	0	1.02001	0	0	1.21585	0	0	2.19787	0	0	2.64769	0
Q3YEC7,Q3YEC7-2	Rab-like protein 6 OS=Homo sapiens OX=9606 GN=RABL6 PE=1 SV=2		RABL6	RABL6	0	0	0	1.54815	0.775298	0	1.83545	0.632345	0.542924	0.678068	0	2.04003	0	0	0	0	0	1.09894	0	0	0	0
Q8NCK5	cDNA FLJ90195 fis, clone MAMMA1001310 OS=Homo sapiens OX=9606 PE=2 SV=1				0	0.716489	0.687221	0	0	0	0.611817	1.89704	0.542924	1.35614	1.21284	1.02001	0	0	0	0	0	1.09894	0	0	0	0
A0MNN4,Q2TAY7	CDW3/SMU1 OS=Homo sapiens OX=9606 GN=SMU1 PE=2 SV=1		SMU1	SMU1	0	0.716489	0.687221	0	0.775298	0.688307	0.611817	1.26469	1.62877	0	1.21284	1.53002	0	0	0	0	0	0	0	0	0	0
Q96DF8	Splicing factor ESS-2 homolog OS=Homo sapiens OX=9606 GN=ESS2 PE=1 SV=1		ESS2	ESS2	1.68635	1.43298	2.06166	0	0.775298	0.688307	0	0.632345	0.542924	0.678068	0.606422	0	0	0	0	0	0	0	0	0	0	0
Q96GA3	Protein LTV1 homolog OS=Homo sapiens OX=9606 GN=LTV1 PE=1 SV=1		LTV1	LTV1	0	0	0	0	0	0.688307	0.611817	1.26469	1.08585	0	0.606422	1.53002	0	0	0	0	0	3.29681	0	0	0	0
B2RAR2,Q9ULX3	RNA-binding protein NOB1 OS=Homo sapiens OX=9606 PE=2 SV=1		NOB1	NOB1	0.843173	0.716489	0.687221	0.774074	0	1.37661	0	0.632345	0.542924	0.678068	0	0.510006	0	0	1.21585	0	0	1.09894	0	0	0	0
A0A140VJZ1,P45974,P45974-2	Ubiquitin carboxyl-terminal hydrolase OS=Homo sapiens OX=9606 PE=2 SV=1		USP5	USP5	0.843173	0	0.687221	0.774074	0	0.688307	0.611817	1.26469	0	0	0.606422	0.510006	0	0	0	0	0	0	0	0	1.32385	1.74918
Q8IZ21,Q8IZ21-2,Q8IZ21-3	Phosphatase and actin regulator 4 OS=Homo sapiens OX=9606 GN=PHACTR4 PE=1 SV=1		PHACTR4	PHACTR4	0	0	0	0.774074	0	0.688307	0.611817	2.52938	1.08585	0	1.81926	1.53002	0	0	0	0	0	0	0	0	0	0
B2RB23	cDNA, FLJ95265, highly similar to Homo sapiens acetyl-Coenzyme A acyltransferase 2 (mitochondrial 3-oxoacyl-Coenzyme A thiolase) (ACAA2), nuclear gene encoding mitochondrial protein, mRNA OS=Homo sapiens OX=9606 PE=2 SV=1				0.843173	0.716489	0.687221	0	0.775298	1.37661	0.611817	0.632345	1.08585	0.678068	0.606422	1.02001	0	0	0	0	0	0	0	0	0	0
A8K5S3,H3BMU1,H3BUI0,J3KR23,P53990,P53990-2,P53990-3,P53990-4,P53990-5	IST1 homolog OS=Homo sapiens OX=9606 PE=2 SV=1		IST1	IST1	0	0	0	2.32222	2.3259	1.37661	0.611817	0.632345	1.08585	0.678068	0	0	0	0	0	0	0	0	0	0	0	0
A0A024R1J3,Q00587,Q00587-2	CDC42 effector protein (Rho GTPase binding) 1, isoform CRA_a OS=Homo sapiens OX=9606 GN=CDC42EP1 PE=3 SV=1		CDC42EP1	CDC42EP1	0	0	0	0	0.775298	0	0.611817	1.26469	1.62877	0.678068	1.21284	0	0	0	0	0	0	1.09894	0	0	0	1.74918
P31689	DnaJ homolog subfamily A member 1 OS=Homo sapiens OX=9606 GN=DNAJA1 PE=1 SV=2		DNAJA1	DNAJA1	0	0	0	0	0	0	0	0.632345	0	0	0	0	0	0	1.21585	0	1.89094	2.19787	0	0	1.32385	1.74918
A0A0S2Z563,A0A0S2Z5D2,A0A0S2Z5H0,Q53G62,Q9Y2Q9	Mitochondrial ribosomal protein S28 isoform 1 (Fragment) OS=Homo sapiens OX=9606 GN=MRPS28 PE=2 SV=1		MRPS28	MRPS28	0	0.716489	0.687221	0.774074	0	0	0.611817	0	0	0	0	0	0	0	2.43171	0	3.78187	0	0	0	0	0
Q9H7S9	Zinc finger protein 703 OS=Homo sapiens OX=9606 GN=ZNF703 PE=1 SV=1		ZNF703	ZNF703	2.52952	0.716489	0.687221	0.774074	0	0.688307	0	0.632345	0.542924	0.678068	1.21284	0.510006	0	0	0	0	0	0	0	0	0	0
B2R983,P78417,V9HWG9	Glutathione-dependent dehydroascorbate reductase OS=Homo sapiens OX=9606 PE=2 SV=1		HEL-S-21,GSTO1	HEL-S-21	0.843173	0.716489	1.37444	0	0.775298	0	1.22363	0.632345	1.08585	0.678068	0.606422	1.02001	0	0	0	0	0	0	0	0	0	0
A0A140VJL0,Q6NVY1	3-hydroxyisobutyryl-CoA hydrolase, mitochondrial OS=Homo sapiens OX=9606 PE=2 SV=1		HIBCH	HIBCH	0	0.716489	0.687221	0.774074	0.775298	0.688307	1.22363	0	1.08585	1.35614	0.606422	1.02001	0	0	0	0	0	0	0	0	0	0
P25490	Transcriptional repressor protein YY1 OS=Homo sapiens OX=9606 GN=YY1 PE=1 SV=2		YY1	YY1	0	1.43298	2.06166	0	0.775298	1.37661	0	0.632345	1.62877	0	0	1.02001	0	0	0	0	0	0	0	0	0	0
A8K2G0,O15126	Secretory carrier-associated membrane protein OS=Homo sapiens OX=9606 PE=2 SV=1		SCAMP1	SCAMP1	0	0	0	0.774074	0	0	2.44727	0.632345	2.71462	0.678068	0.606422	1.02001	0	0	0	0	0	0	0	0	0	0
A0A024R983,P10155,P10155-3,P10155-4,P10155-5	TROVE domain family, member 2, isoform CRA_b OS=Homo sapiens OX=9606 GN=TROVE2 PE=3 SV=1		TROVE2,RO60	TROVE2	0.843173	0.716489	0	0	0.775298	0.688307	0.611817	1.26469	1.08585	1.35614	0	1.53002	0	0	0	0	0	0	0	0	0	0
P08579	U2 small nuclear ribonucleoprotein B'' OS=Homo sapiens OX=9606 GN=SNRPB2 PE=1 SV=1		SNRPB2	SNRPB2	0.843173	0	0	0.774074	0.775298	0	1.22363	0.632345	0.542924	0.678068	1.21284	1.02001	0	0	0	0	0	1.09894	0	0	0	0
B4DPJ2,B7Z6L0,P50995,P50995-2,Q59EP1,Q5T0G8,Q6ICS0	Annexin OS=Homo sapiens OX=9606 PE=2 SV=1		ANXA11	ANXA11	0	0.716489	2.06166	0.774074	0	0.688307	0	1.26469	1.08585	0.678068	0	1.53002	0	0	0	0	0	0	0	0	0	0
Q3LI55,Q8IUC1	Keratin associated protein OS=Homo sapiens OX=9606 GN=KRTAP11-1 PE=2 SV=1		KRTAP11-1	KRTAP11-1	0	0	0	0	0	0	0	0	0	0	0	0	0	0	0	0	0	0	0	0	0	8.74589
Q701L7,Q9NSB4	Type II hair keratin 2 OS=Homo sapiens OX=9606 GN=KRTHB2 PE=2 SV=1		KRTHB2,KRT82	KRTHB2	0	0	0	0	0	0	0	0	0	0	0	0	0	0	0	0	0	0	0	0	0	8.74589
Q8TF66-2	Isoform 2 of Leucine-rich repeat-containing protein 15 OS=Homo sapiens OX=9606 GN=LRRC15		LRRC15	LRRC15	0	0	0	0	0	0	0	0	0	0	0	0	0	0	0	0	0	0	0	0	0	8.74589
Q96P16-3	Isoform 2 of Regulation of nuclear pre-mRNA domain-containing protein 1A OS=Homo sapiens OX=9606 GN=RPRD1A		RPRD1A	RPRD1A	0.843173	0.716489	0.687221	1.54815	0	0	0.611817	0	1.62877	0	0	0.510006	0	0	0	0	0	2.19787	0	0	0	0
P56545-2	Isoform 2 of C-terminal-binding protein 2 OS=Homo sapiens OX=9606 GN=CTBP2		CTBP2	CTBP2	0.843173	0.716489	0.687221	0.774074	0.775298	0.688307	0.611817	1.26469	0.542924	0.678068	0.606422	0.510006	0	0	0	0	0	0	0	0	0	0
Q9H6T3,Q9H6T3-2	RNA polymerase II-associated protein 3 OS=Homo sapiens OX=9606 GN=RPAP3 PE=1 SV=2		RPAP3	RPAP3	0	0	0	1.54815	3.10119	1.37661	0	0	0	2.0342	0.606422	0	0	0	0	0	0	0	0	0	0	0
J3QK89,Q8IWX8	Calcium homeostasis endoplasmic reticulum protein OS=Homo sapiens OX=9606 GN=CHERP PE=1 SV=1		CHERP	CHERP	0.843173	1.43298	0.687221	0	0	0	1.22363	0.632345	1.08585	0	1.21284	1.53002	0	0	0	0	0	0	0	0	0	0
Q9HD33,Q9HD33-2	39S ribosomal protein L47, mitochondrial OS=Homo sapiens OX=9606 GN=MRPL47 PE=1 SV=2		MRPL47	MRPL47	0	0	0	0	0	0	0	0	0	0	0	0	0	0	4.86341	0	3.78187	0	0	0	0	0
A0A0S2Z693,E9PHF7,F5GYT8,Q68D27,Q96RQ3	Methylcrotonoyl-CoA carboxylase 1 isoform 1 (Fragment) OS=Homo sapiens OX=9606 GN=MCCC1 PE=2 SV=1		DKFZp686B20267,MCCC1	DKFZp686B20267	0.843173	0.716489	0.687221	0.774074	0.775298	0.688307	0	0.632345	0.542924	1.35614	0.606422	1.02001	0	0	0	0	0	0	0	0	0	0
A8K287,O00161	Synaptosomal-associated protein OS=Homo sapiens OX=9606 GN=SNAP23 PE=1 SV=1		SNAP23	SNAP23	0	0	0	0	0.775298	0	1.83545	1.26469	2.71462	0	0	2.04003	0	0	0	0	0	0	0	0	0	0
B3KSJ3,Q9BZI7,Q9BZI7-2	cDNA FLJ36409 fis, clone THYMU2010448, highly similar to Regulator of nonsense transcripts 3B OS=Homo sapiens OX=9606 PE=2 SV=1		UPF3B	UPF3B	0	0	0.687221	0	0	1.37661	0	1.26469	1.08585	0	0	0	0	0	1.21585	0	1.89094	1.09894	0	0	0	0
A0A087WX59,Q16186	Proteasomal ubiquitin receptor ADRM1 OS=Homo sapiens OX=9606 GN=ADRM1 PE=1 SV=1		ADRM1	ADRM1	0.843173	0.716489	0.687221	0.774074	0.775298	0.688307	0.611817	0.632345	1.08585	0.678068	0.606422	0.510006	0	0	0	0	0	0	0	0	0	0
B4DYR6	Dynamin-1-like protein OS=Homo sapiens OX=9606 PE=2 SV=1				0	0	0	1.54815	0	0	1.22363	1.26469	0.542924	0.678068	1.81926	1.53002	0	0	0	0	0	0	0	0	0	0
A0A024R017,P04908,Q08AJ9,Q7L7L0,Q93077	Histone H2A OS=Homo sapiens OX=9606 GN=HIST1H2AC PE=3 SV=1		HIST1H2AB,HIST1H2AC,H2AC6,H2AW,H2AC4	HIST1H2AB	0	0	0	0.774074	0.775298	0	0.611817	0	0	0	0	1.02001	0	0	2.43171	0	1.89094	1.09894	0	0	0	0
B5BU08,Q01081	U2 small nuclear RNA auxillary factor 1 isoform a OS=Homo sapiens OX=9606 GN=U2AF1 PE=2 SV=1		U2AF1	U2AF1	0	0	0.687221	0.774074	0	0	0.611817	1.26469	0.542924	0	0	0.510006	0	0	1.21585	0	1.89094	1.09894	0	0	0	0
Q7Z434,Q7Z434-4	Mitochondrial antiviral-signaling protein OS=Homo sapiens OX=9606 GN=MAVS PE=1 SV=2		MAVS	MAVS	0	0	0	1.54815	0.775298	0.688307	0.611817	0.632345	1.08585	2.0342	1.21284	0	0	0	0	0	0	0	0	0	0	0
E5KND5,Q96RP9	Elongation factor G, mitochondrial OS=Homo sapiens OX=9606 GN=GFM1 PE=2 SV=1		GFM1	GFM1	0.843173	0	0.687221	0.774074	0	0.688307	0	0	0.542924	0.678068	1.81926	2.55003	0	0	0	0	0	0	0	0	0	0
F8W7U3	WASH complex subunit 2A OS=Homo sapiens OX=9606 GN=WASHC2A PE=1 SV=1		WASHC2A	WASHC2A	0	0	0	0.774074	0	1.37661	0	1.89704	1.08585	0	2.42569	1.02001	0	0	0	0	0	0	0	0	0	0
A0A024R6Q1,P55010,Q6IBU0	Eukaryotic translation initiation factor 5 OS=Homo sapiens OX=9606 GN=EIF5 PE=3 SV=1		EIF5	EIF5	0	0	0	1.54815	1.5506	1.37661	0	0.632345	0.542924	0.678068	1.21284	1.02001	0	0	0	0	0	0	0	0	0	0
Q8NBJ5	Procollagen galactosyltransferase 1 OS=Homo sapiens OX=9606 GN=COLGALT1 PE=1 SV=1		COLGALT1	COLGALT1	0.843173	0.716489	0	0	0	0	0.611817	0.632345	0.542924	1.35614	1.21284	1.53002	0	0	0	0	0	1.09894	0	0	0	0
A0A384MDW7	Enoyl Coenzyme A hydratase, short chain, 1, mitochondrial OS=Homo sapiens OX=9606 GN=ECHS1 PE=2 SV=1		ECHS1	ECHS1	0.843173	1.43298	2.06166	0	0.775298	0.688307	0.611817	0	1.08585	0	0	1.02001	0	0	0	0	0	0	0	0	0	0
A0A2R8YDM2,A0A2R8YE78,C9JMB8,E5KLJ9,E5KLK0,E5KLL9,E5KLM0,E5KLM1,E5KLM2,O60313,O60313-10,O60313-11,O60313-13,O60313-2,O60313-9	Dynamin-like 120 kDa protein, form S1 OS=Homo sapiens OX=9606 GN=OPA1 PE=1 SV=1		OPA1	OPA1	0	0.716489	1.37444	0.774074	0	1.37661	0.611817	1.26469	0	0.678068	1.21284	0.510006	0	0	0	0	0	0	0	0	0	0
A0A2R8Y653,Q9BZX2	Uridine/cytidine kinase OS=Homo sapiens OX=9606 GN=UCK2 PE=1 SV=1		UCK2	UCK2	0	0.716489	0.687221	0.774074	1.5506	0.688307	1.22363	0.632345	0.542924	0.678068	0	1.02001	0	0	0	0	0	0	0	0	0	0
A0A024RDR0,P09429	High mobility group protein 1 OS=Homo sapiens OX=9606 GN=HMGB1 PE=3 SV=1		HMGB1	HMGB1	0.843173	0	0	3.09629	1.5506	1.37661	0.611817	0	0	0	0	1.02001	0	0	0	0	0	0	0	0	0	0
B2RAI2,Q8TDH4,Q9UQR1	cDNA, FLJ94931, highly similar to Homo sapiens zinc finger protein 148 (pHZ-52) (ZNF148), mRNA OS=Homo sapiens OX=9606 PE=2 SV=1		ZNF148	ZNF148	0	0.716489	0.687221	0.774074	0.775298	0.688307	0.611817	0.632345	0	0.678068	0.606422	0	0	0	1.21585	0	0	1.09894	0	0	0	0
P37108	Signal recognition particle 14 kDa protein OS=Homo sapiens OX=9606 GN=SRP14 PE=1 SV=2		SRP14	SRP14	0	0	0.687221	0	0	0.688307	0	0	0.542924	0	0	1.02001	0	0	3.64756	0	1.89094	0	0	0	0	0
Q9NW64	Pre-mRNA-splicing factor RBM22 OS=Homo sapiens OX=9606 GN=RBM22 PE=1 SV=1		RBM22	RBM22	0.843173	0	0.687221	0.774074	0.775298	0.688307	0.611817	0.632345	0.542924	0.678068	0.606422	0.510006	0	0	0	0	0	1.09894	0	0	0	0
Q01813	ATP-dependent 6-phosphofructokinase, platelet type OS=Homo sapiens OX=9606 GN=PFKP PE=1 SV=2		PFKP	PFKP	1.68635	1.43298	0.687221	0	0	0	0.611817	0	0.542924	0	1.21284	0.510006	0	0	0	0	0	0	0	0	0	1.74918
Q9H2W6	39S ribosomal protein L46, mitochondrial OS=Homo sapiens OX=9606 GN=MRPL46 PE=1 SV=1		MRPL46	MRPL46	0	0	0	0	0	0	0	0	0	0	0	0	0	0	2.43171	0	3.78187	2.19787	0	0	0	0
A0A024R1U4,P51148,P51148-2	RAB5C, member RAS oncogene family, isoform CRA_a OS=Homo sapiens OX=9606 GN=RAB5C PE=4 SV=1		RAB5C	RAB5C	0.843173	0.716489	0.687221	0.774074	0.775298	0	1.22363	0.632345	0.542924	0.678068	0	1.53002	0	0	0	0	0	0	0	0	0	0
P41227,P41227-2	N-alpha-acetyltransferase 10 OS=Homo sapiens OX=9606 GN=NAA10 PE=1 SV=1		NAA10	NAA10	2.52952	1.43298	1.37444	0.774074	0	0	1.22363	0	0.542924	0	0	0.510006	0	0	0	0	0	0	0	0	0	0
A0A7I2YQW0	Heterogeneous nuclear ribonucleoprotein A1 (Fragment) OS=Homo sapiens OX=9606 GN=HNRNPA1 PE=4 SV=1		HNRNPA1	HNRNPA1	0.843173	0.716489	0.687221	0.774074	0.775298	0	0.611817	1.26469	2.17169	0	0	0.510006	0	0	0	0	0	0	0	0	0	0
B3KTJ9,Q8N163,Q8N163-2	cDNA FLJ38393 fis, clone FEBRA2007212 OS=Homo sapiens OX=9606 PE=2 SV=1		CCAR2	CCAR2	0	2.14947	1.37444	0	0	0	1.83545	0.632345	0.542924	0.678068	0.606422	0.510006	0	0	0	0	0	0	0	0	0	0
O14929	Histone acetyltransferase type B catalytic subunit OS=Homo sapiens OX=9606 GN=HAT1 PE=1 SV=1		HAT1	HAT1	0	0.716489	0.687221	0.774074	0.775298	0.688307	0.611817	1.26469	1.08585	0	1.21284	0.510006	0	0	0	0	0	0	0	0	0	0
A8K690,P31948,P31948-2,V9HW72	cDNA FLJ76863, highly similar to Homo sapiens stress-induced-phosphoprotein 1 (Hsp70/Hsp90-organizing protein) (STIP1), mRNA OS=Homo sapiens OX=9606 PE=2 SV=1		HEL-S-94n,STIP1	HEL-S-94n	0	0	0.687221	1.54815	0.775298	3.44154	0	1.26469	0	0	0.606422	0	0	0	0	0	0	0	0	0	0	0
Q9BQ61	Telomerase RNA component interacting RNase OS=Homo sapiens OX=9606 GN=TRIR PE=1 SV=1		TRIR	TRIR	1.68635	0.716489	1.37444	0.774074	0.775298	0.688307	0.611817	0.632345	0.542924	0	0	0.510006	0	0	0	0	0	0	0	0	0	0
A0A384NPN7,P05091,Q53FB6	Aldehyde dehydrogenase 2 family (Mitochondrial), isoform CRA_c OS=Homo sapiens OX=9606 GN=ALDH2 PE=2 SV=1		ALDH2	ALDH2	1.68635	0.716489	2.06166	0.774074	0	0	0	0	1.08585	0.678068	1.21284	0	0	0	0	0	0	0	0	0	0	0
A0A024R5M9,Q14980,Q14980-2,Q4LE64	Nuclear mitotic apparatus protein 1, isoform CRA_a OS=Homo sapiens OX=9606 GN=NUMA1 PE=4 SV=1		NUMA1	NUMA1	0	2.14947	0	0	0.775298	0	0	0.632345	0.542924	0.678068	0.606422	0.510006	0	0	1.21585	0	0	1.09894	0	0	0	0
A0A087X0H9,Q5T8P6,Q5T8P6-2,Q5T8P6-3	RNA-binding protein 26 OS=Homo sapiens OX=9606 GN=RBM26 PE=1 SV=1		RBM26	RBM26	0	1.43298	1.37444	0	0.775298	0	0.611817	1.26469	1.62877	0	0.606422	0.510006	0	0	0	0	0	0	0	0	0	0
A0A140VJE8,A8K0G3,A8K916,H0UID3,H0UID4,H0UID5,P63010,P63010-2,Q68DI0	AP complex subunit beta OS=Homo sapiens OX=9606 GN=AP2B1 PE=2 SV=1		AP2B1,DKFZp781K0743	AP2B1	0.843173	0.716489	0.687221	0	0	0.688307	0	1.26469	1.08585	0.678068	1.21284	1.02001	0	0	0	0	0	0	0	0	0	0
O75607	Nucleoplasmin-3 OS=Homo sapiens OX=9606 GN=NPM3 PE=1 SV=3		NPM3	NPM3	0.843173	1.43298	0.687221	0.774074	0.775298	0.688307	0.611817	0.632345	0.542924	0.678068	0	0.510006	0	0	0	0	0	0	0	0	0	0
A0A087WTA8,A0A0S2Z3H5,A0A384MDU2,P08123	Collagen alpha-2(I) chain OS=Homo sapiens OX=9606 GN=COL1A2 PE=1 SV=1		COL1A2	COL1A2	0	0	0	0	0	0	0	0	0	0	0	0	0	0	4.86341	0	0	3.29681	0	0	0	0
P68032,P68133	Actin, alpha cardiac muscle 1 OS=Homo sapiens OX=9606 GN=ACTC1 PE=1 SV=1		ACTA1,ACTC1	ACTA1	0.843173	0	0.687221	2.32222	0.775298	0.688307	0.611817	0	0	0	0.606422	0.510006	0	0	0	0	0	1.09894	0	0	0	0
P78527	DNA-dependent protein kinase catalytic subunit OS=Homo sapiens OX=9606 GN=PRKDC PE=1 SV=3		PRKDC	PRKDC	0	0	0	0.774074	0	0	0	0	0	0	0	0	0	0	1.21585	0	0	4.39575	0	0	0	1.74918
Q14684,Q14684-2	Ribosomal RNA processing protein 1 homolog B OS=Homo sapiens OX=9606 GN=RRP1B PE=1 SV=3		RRP1B	RRP1B	0	0	0	0	0	0.688307	0.611817	0.632345	0.542924	0	0	1.02001	0	0	2.43171	0	0	2.19787	0	0	0	0
H0YL43,Q14257,Q14257-2	Reticulocalbin-2 (Fragment) OS=Homo sapiens OX=9606 GN=RCN2 PE=1 SV=1		RCN2	RCN2	0	0	0	0	0	0	0	0	0	0	0	0	0	0	0	0	0	3.29681	0	0	1.32385	3.49836
A0A140VJS6,B7Z478,P49721	Proteasome subunit beta OS=Homo sapiens OX=9606 PE=2 SV=1		PSMB2	PSMB2	0	0	0.687221	0	0.775298	0.688307	1.22363	0.632345	1.08585	0.678068	0	1.02001	0	0	0	0	0	0	0	0	1.32385	0
O75489,Q53FM7	NADH dehydrogenase [ubiquinone] iron-sulfur protein 3, mitochondrial OS=Homo sapiens OX=9606 GN=NDUFS3 PE=1 SV=1		NDUFS3	NDUFS3	0	0.716489	0.687221	0.774074	0	0	0.611817	0	1.08585	0	0	1.02001	0	0	0	0	1.89094	0	0	0	1.32385	0
A0A384MTY2,H3BT58,Q14019	Epididymis secretory sperm binding protein OS=Homo sapiens OX=9606 PE=2 SV=1		COTL1	COTL1	0.843173	0.716489	0.687221	0.774074	0.775298	0.688307	0.611817	0.632345	0.542924	0.678068	0.606422	0.510006	0	0	0	0	0	0	0	0	0	0
B4DJ87	cDNA FLJ60588, highly similar to Protein arginine N-methyltransferase 1 OS=Homo sapiens OX=9606 PE=2 SV=1				0.843173	0.716489	0.687221	0.774074	0.775298	0.688307	0.611817	0.632345	0.542924	0.678068	0.606422	0.510006	0	0	0	0	0	0	0	0	0	0
P21266,Q59EJ5,Q6FGJ9	Glutathione S-transferase Mu 3 OS=Homo sapiens OX=9606 GN=GSTM3 PE=1 SV=3		GSTM3	GSTM3	0.843173	0.716489	0.687221	0.774074	0.775298	0.688307	0.611817	0.632345	0.542924	0.678068	0.606422	0.510006	0	0	0	0	0	0	0	0	0	0
Q96CN7	Isochorismatase domain-containing protein 1 OS=Homo sapiens OX=9606 GN=ISOC1 PE=1 SV=3		ISOC1	ISOC1	0	1.43298	1.37444	0	0.775298	0	0.611817	0	0.542924	0.678068	0.606422	2.04003	0	0	0	0	0	0	0	0	0	0
P49593,Q6IPC0	Protein phosphatase 1F OS=Homo sapiens OX=9606 GN=PPM1F PE=1 SV=3		PPM1F	PPM1F	0	0	0	0	0	0	0	0	0	0	0.606422	0	0	0	0	0	0	2.19787	0	0	0	5.24754
P35580-5	Isoform 5 of Myosin-10 OS=Homo sapiens OX=9606 GN=MYH10		MYH10	MYH10	0	1.43298	0	0	0	0	0.611817	0.632345	0.542924	0.678068	2.42569	0.510006	0	0	1.21585	0	0	0	0	0	0	0
Q7Z2Z2	Elongation factor-like GTPase 1 OS=Homo sapiens OX=9606 GN=EFL1 PE=1 SV=2		EFL1	EFL1	0.843173	0.716489	0.687221	0	0.775298	1.37661	1.22363	0	0	0.678068	1.21284	0.510006	0	0	0	0	0	0	0	0	0	0
A0A494C0D1,A8K4W7,B2R8A1,B7Z438,P53597,Q6IAL5	Succinate--CoA ligase [ADP/GDP-forming] subunit alpha, mitochondrial OS=Homo sapiens OX=9606 GN=SUCLG1 PE=1 SV=1		SUCLG1	SUCLG1	1.68635	1.43298	0.687221	0.774074	0	0	1.22363	0	1.08585	0	0.606422	0.510006	0	0	0	0	0	0	0	0	0	0
A4D1U3,Q04837,Q567R6	Single-stranded DNA-binding protein OS=Homo sapiens OX=9606 GN=SSBP1 PE=2 SV=1		SSBP1	SSBP1	0	0	0	1.54815	1.5506	1.37661	0.611817	0	0	0.678068	0	1.02001	0	0	1.21585	0	0	0	0	0	0	0
A0A7I2V5R6,Q5JWE9,Q5JWF2,Q5JWF2-2	Guanine nucleotide-binding protein G(s) subunit alpha isoforms short OS=Homo sapiens OX=9606 GN=GNAS PE=1 SV=2		GNAS	GNAS	0.843173	0.716489	0.687221	0.774074	0.775298	0.688307	0.611817	0.632345	0.542924	0	1.21284	0.510006	0	0	0	0	0	0	0	0	0	0
D3DU92,H3BMM9,H3BTC0,Q15287	RNA-binding protein with serine-rich domain 1 OS=Homo sapiens OX=9606 GN=RNPS1 PE=1 SV=1		RNPS1	RNPS1	0	0.716489	0	0	0	0.688307	0.611817	0.632345	0.542924	0	0	0.510006	0	0	1.21585	0	1.89094	1.09894	0	0	0	0
B4DP54,Q9BUF5	Tubulin beta chain OS=Homo sapiens OX=9606 PE=2 SV=1		TUBB6	TUBB6	0	0	0	0	0	0	0	0	0	0	0	0.510006	0	0	0	0	1.89094	1.09894	0	0	2.64769	1.74918
P52701	DNA mismatch repair protein Msh6 OS=Homo sapiens OX=9606 GN=MSH6 PE=1 SV=2		MSH6	MSH6	0.843173	1.43298	0.687221	0	0	0.688307	0	0.632345	1.08585	0.678068	1.81926	0	0	0	0	0	0	0	0	0	0	0
B2R5H0,P31949,V9HWH9	Protein S100 OS=Homo sapiens OX=9606 PE=2 SV=1		HEL-S-43,S100A11	HEL-S-43	0.843173	0	2.06166	0	0.775298	0.688307	0	0	0	0	0	0	0	0	0	0	0	0	0	0	0	3.49836
Q9NRN7	L-aminoadipate-semialdehyde dehydrogenase-phosphopantetheinyl transferase OS=Homo sapiens OX=9606 GN=AASDHPPT PE=1 SV=2		AASDHPPT	AASDHPPT	1.68635	0.716489	0.687221	0	0.775298	0.688307	0	0.632345	0.542924	0	0.606422	1.53002	0	0	0	0	0	0	0	0	0	0
A0A024QZJ7,Q16204	Coiled-coil domain containing 6, isoform CRA_a OS=Homo sapiens OX=9606 GN=CCDC6 PE=4 SV=1		CCDC6	CCDC6	0	0	0.687221	0.774074	2.3259	3.44154	0	0.632345	0	0	0	0	0	0	0	0	0	0	0	0	0	0
Q9UBB4	Ataxin-10 OS=Homo sapiens OX=9606 GN=ATXN10 PE=1 SV=1		ATXN10	ATXN10	0.843173	0	0.687221	0.774074	0.775298	0.688307	0.611817	0.632345	0.542924	0.678068	0.606422	1.02001	0	0	0	0	0	0	0	0	0	0
B7ZMD7,P04746,P0DTE7,P0DTE8,P0DUB6,P19961,P19961-2,Q6NSB3	Alpha-amylase OS=Homo sapiens OX=9606 GN=AMY1A PE=2 SV=1		AMY1A,AMY2A,AMY2B,AMY1B,AMY1C	AMY1A	0	0	0	0	0	0	0	0	0	0	0	0	0	0	2.43171	0	1.89094	2.19787	0	0	1.32385	0
Q6P4A8	Phospholipase B-like 1 OS=Homo sapiens OX=9606 GN=PLBD1 PE=1 SV=2		PLBD1	PLBD1	0	0	0	0	0	0	0	0	0	0	0	0	0	0	2.43171	0	1.89094	2.19787	0	0	1.32385	0
A4D0V4,P47755,Q53GC7,Q53GE2	F-actin-capping protein subunit alpha OS=Homo sapiens OX=9606 GN=CAPZA2 PE=2 SV=1		CAPZA2	CAPZA2	0.843173	0.716489	0.687221	0	0.775298	0.688307	0.611817	0.632345	1.08585	0.678068	0.606422	0.510006	0	0	0	0	0	0	0	0	0	0
Q8TF72	Protein Shroom3 OS=Homo sapiens OX=9606 GN=SHROOM3 PE=1 SV=2		SHROOM3	SHROOM3	0	0.716489	0	0.774074	0.775298	0.688307	0	0.632345	0.542924	0.678068	0.606422	0.510006	0	0	0	0	1.89094	0	0	0	0	0
Q8TCS8	Polyribonucleotide nucleotidyltransferase 1, mitochondrial OS=Homo sapiens OX=9606 GN=PNPT1 PE=1 SV=2		PNPT1	PNPT1	0	0	0.687221	0.774074	0.775298	0	0	0.632345	1.08585	0	1.81926	2.04003	0	0	0	0	0	0	0	0	0	0
P29966	Myristoylated alanine-rich C-kinase substrate OS=Homo sapiens OX=9606 GN=MARCKS PE=1 SV=4		MARCKS	MARCKS	0	0	0	0.774074	0.775298	1.37661	1.22363	1.26469	1.08585	0.678068	0.606422	0	0	0	0	0	0	0	0	0	0	0
A8K3M9,Q13242	cDNA FLJ76387, highly similar to Homo sapiens splicing factor, arginine/serine-rich 9 (SFRS9), mRNA OS=Homo sapiens OX=9606 PE=2 SV=1		SRSF9	SRSF9	0	0	0	0	0	0	0	0	0.542924	0	0	0.510006	0	0	1.21585	0	0	5.49469	0	0	0	0
A8K5K0	cDNA FLJ78309, highly similar to Homo sapiens heterogeneous nuclear ribonucleoprotein U-like 1 (HNRPUL1), transcript variant 1, mRNA OS=Homo sapiens OX=9606 PE=2 SV=1				0.843173	0.716489	0	0	0	0	1.83545	0	0.542924	1.35614	1.21284	0	0	0	1.21585	0	0	0	0	0	0	0
A0A140VK27,P09960	Leukotriene A(4) hydrolase OS=Homo sapiens OX=9606 PE=2 SV=1		LTA4H	LTA4H	0.843173	0	2.06166	0	0	0.688307	0.611817	0.632345	0.542924	0	1.81926	0.510006	0	0	0	0	0	0	0	0	0	0
B5MBX0	Sororin OS=Homo sapiens OX=9606 GN=CDCA5 PE=1 SV=1		CDCA5	CDCA5	1.68635	1.43298	2.06166	0	0.775298	0.688307	0	0	0.542924	0	0	0.510006	0	0	0	0	0	0	0	0	0	0
A0A024R725,A0A3B3IRL5,B3KRZ3,B4DNJ7,C9J381,P20839,P20839-2,P20839-3,P20839-4,P20839-5,P20839-6,P20839-7,Q5H9Q6,Q6ZNB1	Inosine-5'-monophosphate dehydrogenase OS=Homo sapiens OX=9606 GN=IMPDH1 PE=3 SV=1		IMPDH,DKFZp781N0678,IMPDH1	IMPDH	1.68635	0.716489	0.687221	0.774074	0.775298	0.688307	0.611817	0.632345	0	0	0.606422	0.510006	0	0	0	0	0	0	0	0	0	0
Q96H79	Zinc finger CCCH-type antiviral protein 1-like OS=Homo sapiens OX=9606 GN=ZC3HAV1L PE=1 SV=2		ZC3HAV1L	ZC3HAV1L	0	0	0.687221	0	0	0.688307	0.611817	0.632345	1.08585	0	0.606422	0.510006	0	0	0	0	0	1.09894	0	0	0	1.74918
A0A087X0Q1,Q7Z739	YTH domain-containing family protein 3 OS=Homo sapiens OX=9606 GN=YTHDF3 PE=1 SV=1		YTHDF3	YTHDF3	0	0	0.687221	0	0	0.688307	0	1.26469	1.08585	2.71227	1.21284	0	0	0	0	0	0	0	0	0	0	0
B4DV28,Q96KP4	cDNA FLJ54170, highly similar to Cytosolic nonspecific dipeptidase OS=Homo sapiens OX=9606 PE=2 SV=1		CNDP2	CNDP2	0	0	0.687221	1.54815	0	0.688307	0.611817	1.26469	0.542924	0.678068	0.606422	1.02001	0	0	0	0	0	0	0	0	0	0
D3DTY9,Q14258,Q59GW5	Tripartite motif-containing 25, isoform CRA_a OS=Homo sapiens OX=9606 GN=TRIM25 PE=4 SV=1		TRIM25	TRIM25	0	0	0	0.774074	0.775298	0.688307	0.611817	0.632345	0.542924	0.678068	1.21284	0.510006	0	0	1.21585	0	0	0	0	0	0	0
A0A0C4DFX9,B3KM78,B3KSP0,B3KTK5,H0Y3X6,Q53GS8,Q9H3P2	Negative elongation factor A OS=Homo sapiens OX=9606 GN=NELFA PE=1 SV=1		NELFA,WHSC2	NELFA	0.843173	2.14947	1.37444	0.774074	0	0	0	1.26469	0.542924	0.678068	0	0	0	0	0	0	0	0	0	0	0	0
A0A024R5M8,B4DYZ7,B7ZAQ5,Q05BV7,Q15054,Q15054-2,Q15054-3	DNA polymerase delta subunit 3 OS=Homo sapiens OX=9606 GN=POLD3 PE=4 SV=1		POLD3	POLD3	1.68635	0.716489	0.687221	0.774074	0	0.688307	0.611817	0.632345	0.542924	0.678068	0.606422	0	0	0	0	0	0	0	0	0	0	0
Q15056,Q15056-2	Eukaryotic translation initiation factor 4H OS=Homo sapiens OX=9606 GN=EIF4H PE=1 SV=5		EIF4H	EIF4H	0	0.716489	0	1.54815	1.5506	1.37661	1.22363	0.632345	0.542924	0	0	0	0	0	0	0	0	0	0	0	0	0
Q9NT62	Ubiquitin-like-conjugating enzyme ATG3 OS=Homo sapiens OX=9606 GN=ATG3 PE=1 SV=1		ATG3	ATG3	0	0	0	1.54815	1.5506	2.75323	0	0	0.542924	0.678068	0	0.510006	0	0	0	0	0	0	0	0	0	0
Q53FI8,Q9H1D9	DNA-directed RNA polymerase III 39 kDa polypeptide F variant (Fragment) OS=Homo sapiens OX=9606 PE=2 SV=1		POLR3F	POLR3F	0.843173	0.716489	0.687221	1.54815	0.775298	0.688307	0.611817	0.632345	0.542924	0	0	0.510006	0	0	0	0	0	0	0	0	0	0
B4DPV7	Cysteinyl-tRNA synthetase OS=Homo sapiens OX=9606 PE=2 SV=1				0	0.716489	0.687221	0.774074	0	0	0	1.26469	0	1.35614	1.21284	1.53002	0	0	0	0	0	0	0	0	0	0
A0A024R1Z6,Q99536	Vesicle amine transport protein 1 homolog (T californica), isoform CRA_a OS=Homo sapiens OX=9606 GN=VAT1 PE=4 SV=1		VAT1	VAT1	0.843173	0.716489	0.687221	0	0	0	0.611817	1.26469	1.08585	0	1.81926	0.510006	0	0	0	0	0	0	0	0	0	0
A0A140VJS0,B3KRM2,B3KUN1,P62714,P67775,Q5U0I7,Q6I9T8,Q8WZ56	Serine/threonine-protein phosphatase OS=Homo sapiens OX=9606 PE=2 SV=1		PPP2CA,PPP2CB	PPP2CA	1.68635	1.43298	0.687221	0.774074	0	0	0.611817	0	0.542924	0.678068	0.606422	0.510006	0	0	0	0	0	0	0	0	0	0
Q96EA4	Protein Spindly OS=Homo sapiens OX=9606 GN=SPDL1 PE=1 SV=2		SPDL1	SPDL1	0.843173	0.716489	0	0.774074	1.5506	0.688307	0.611817	0.632345	0.542924	0	0.606422	0.510006	0	0	0	0	0	0	0	0	0	0
Q9BWG6,Q9BWG6-2	Sodium channel modifier 1 OS=Homo sapiens OX=9606 GN=SCNM1 PE=1 SV=1		SCNM1	SCNM1	1.68635	2.14947	0.687221	0	0.775298	0	0.611817	0	0.542924	0	0	1.02001	0	0	0	0	0	0	0	0	0	0
Q53F19	Nuclear cap-binding protein subunit 3 OS=Homo sapiens OX=9606 GN=NCBP3 PE=1 SV=2		NCBP3	NCBP3	0	0.716489	0.687221	0	0	0	0	2.52938	2.17169	1.35614	0	0	0	0	0	0	0	0	0	0	0	0
A8K9D2,Q9H0U6	Mitochondrial ribosomal protein L18, isoform CRA_b OS=Homo sapiens OX=9606 GN=MRPL18 PE=1 SV=1		MRPL18	MRPL18	0.843173	0	0	0	0	0	0	0	0.542924	0	0	0.510006	0	0	3.64756	0	1.89094	0	0	0	0	0
P82663	28S ribosomal protein S25, mitochondrial OS=Homo sapiens OX=9606 GN=MRPS25 PE=1 SV=1		MRPS25	MRPS25	0	0	0	0	0	0	0	0	0	0	0	0	0	0	3.64756	0	3.78187	0	0	0	0	0
P08240,Q6IAX9	Signal recognition particle receptor subunit alpha OS=Homo sapiens OX=9606 GN=SRPRA PE=1 SV=2		SRPR,SRPRA	SRPR	0	0.716489	0.687221	0.774074	1.5506	0.688307	0	0.632345	0.542924	0.678068	0.606422	0.510006	0	0	0	0	0	0	0	0	0	0
A0A024RCX8,Q9Y3C6	Peptidyl-prolyl cis-trans isomerase OS=Homo sapiens OX=9606 GN=PPIL1 PE=3 SV=1		PPIL1	PPIL1	1.68635	0.716489	1.37444	0.774074	0	0	0.611817	0.632345	0.542924	0	0	1.02001	0	0	0	0	0	0	0	0	0	0
Q3ZCW5,Q96I99	Succinate-CoA ligase subunit beta (Fragment) OS=Homo sapiens OX=9606 GN=SUCLG2 PE=2 SV=1		SUCLG2	SUCLG2	0.843173	0.716489	0.687221	0	0.775298	0.688307	0	0.632345	0.542924	1.35614	0.606422	0.510006	0	0	0	0	0	0	0	0	0	0
A0A024R4T4,P61081	Epididymis secretory sperm binding protein OS=Homo sapiens OX=9606 GN=UBE2M PE=2 SV=1		UBE2M	UBE2M	1.68635	0	0.687221	0.774074	1.5506	0	0.611817	0	0	0	0	2.04003	0	0	0	0	0	0	0	0	0	0
A0A0A0MSA4	Band 4.1-like protein 3 OS=Homo sapiens OX=9606 GN=EPB41L3 PE=1 SV=1		EPB41L3	EPB41L3	0	0	0	0	0	1.37661	0.611817	1.26469	1.08585	0.678068	1.81926	0.510006	0	0	0	0	0	0	0	0	0	0
O00193	Small acidic protein OS=Homo sapiens OX=9606 GN=SMAP PE=1 SV=1		SMAP	SMAP	1.68635	0.716489	0	1.54815	0.775298	0	1.22363	0	0	1.35614	0	0	0	0	0	0	0	0	0	0	0	0
A0A024QYY3,B2R7R5,E7EPA1,O60256,O60256-3	Phosphoribosyl pyrophosphate synthetase-associated protein 2, isoform CRA_a OS=Homo sapiens OX=9606 GN=PRPSAP2 PE=3 SV=1		PRPSAP2	PRPSAP2	0	0.716489	0	0.774074	0	0	1.22363	0.632345	1.08585	0	1.81926	1.02001	0	0	0	0	0	0	0	0	0	0
A0A0S2Z3G9,F5GXS2,H7C144,O43707	Actinin alpha 4 isoform 1 (Fragment) OS=Homo sapiens OX=9606 GN=ACTN4 PE=2 SV=1		ACTN4	ACTN4	0.843173	0	1.37444	0.774074	0	0.688307	0	0	0	0	0	0.510006	0	0	0	0	0	0	0	0	1.32385	1.74918
A0A140VKG4,Q9NRY5	Testis tissue sperm-binding protein Li 81P OS=Homo sapiens OX=9606 PE=2 SV=1		FAM114A2	FAM114A2	0	0	0	3.09629	1.5506	1.37661	0	0.632345	0	0	0.606422	0	0	0	0	0	0	0	0	0	0	0
B3KV00	cDNA FLJ41005 fis, clone UTERU2017613, highly similar to Homo sapiens zinc finger protein 289, ID1 regulated (ZNF289), mRNA OS=Homo sapiens OX=9606 PE=2 SV=1				0	0	0	3.09629	1.5506	0.688307	0	0.632345	0	0.678068	0.606422	0	0	0	0	0	0	0	0	0	0	0
P63241-2	Isoform 2 of Eukaryotic translation initiation factor 5A-1 OS=Homo sapiens OX=9606 GN=EIF5A		EIF5A	EIF5A	0	0	0.687221	2.32222	2.3259	1.37661	0	0	0	0	0	0.510006	0	0	0	0	0	0	0	0	0	0
A0A140VK11,A0A2U3TZY2,Q9H078,Q9H078-2	ClpB caseinolytic peptidase B homolog (E. coli), isoform CRA_a OS=Homo sapiens OX=9606 GN=CLPB PE=2 SV=1		CLPB	CLPB	0.843173	0.716489	0.687221	0	0	1.37661	0.611817	0.632345	0.542924	0.678068	0.606422	0.510006	0	0	0	0	0	0	0	0	0	0
Q16625-4	Isoform 4 of Occludin OS=Homo sapiens OX=9606 GN=OCLN		OCLN	OCLN	0	0	0	0	0	0	0.611817	1.26469	2.17169	0	1.81926	0	0	0	0	0	0	0	0	0	1.32385	0
Q9Y388	RNA-binding motif protein, X-linked 2 OS=Homo sapiens OX=9606 GN=RBMX2 PE=1 SV=2		RBMX2	RBMX2	0	0.716489	0	0.774074	1.5506	0	0	1.89704	0.542924	0.678068	0	1.02001	0	0	0	0	0	0	0	0	0	0
A0A1W2PRV5,E7EQZ4,Q16637,Q16637-3	Survival motor neuron protein OS=Homo sapiens OX=9606 GN=SMN2 PE=1 SV=1		SMN1,SMN2	SMN1	0	0	0	0	0.775298	0.688307	1.22363	0	0	0	0.606422	1.53002	0	0	1.21585	0	0	1.09894	0	0	0	0
A0A384MTW7,P15531,P15531-2	Nucleoside diphosphate kinase OS=Homo sapiens OX=9606 PE=2 SV=1		NME1	NME1	0.843173	0.716489	1.37444	0	0.775298	0.688307	0	0.632345	1.08585	0	0	1.02001	0	0	0	0	0	0	0	0	0	0
B7Z591,Q9UM00,Q9UM00-1	Calcium load-activated calcium channel OS=Homo sapiens OX=9606 GN=TMCO1 PE=2 SV=1		TMCO1	TMCO1	0.843173	0.716489	1.37444	0	0.775298	0.688307	0	0.632345	1.08585	0	0	1.02001	0	0	0	0	0	0	0	0	0	0
P52294,Q5BKZ2	Importin subunit alpha-5 OS=Homo sapiens OX=9606 GN=KPNA1 PE=1 SV=3		KPNA1	KPNA1	0.843173	0.716489	0.687221	0	0	0.688307	1.22363	0.632345	0.542924	0.678068	0.606422	0.510006	0	0	0	0	0	0	0	0	0	0
F8WCF6,P59998,P59998-3	Actin-related protein 2/3 complex subunit 4 OS=Homo sapiens OX=9606 GN=ARPC4-TTLL3 PE=3 SV=1		ARPC4-TTLL3,ARPC4	ARPC4-TTLL3	0.843173	0.716489	2.06166	0	0.775298	0	0.611817	0	1.08585	0	0	1.02001	0	0	0	0	0	0	0	0	0	0
Q8WWY3-4	Isoform 4 of U4/U6 small nuclear ribonucleoprotein Prp31 OS=Homo sapiens OX=9606 GN=PRPF31		PRPF31	PRPF31	0	0.716489	0	0	0	0	0	1.26469	1.62877	0.678068	1.21284	0.510006	0	0	0	0	0	1.09894	0	0	0	0
P61026	Ras-related protein Rab-10 OS=Homo sapiens OX=9606 GN=RAB10 PE=1 SV=1		RAB10	RAB10	0.843173	0	0.687221	0.774074	0	0.688307	1.83545	0.632345	0.542924	0	0	1.02001	0	0	0	0	0	0	0	0	0	0
A0A087X1K9,B4DJV9,E5RGR0,O75608,O75608-2,Q6IAQ1	Acyl-protein thioesterase 1 OS=Homo sapiens OX=9606 GN=LYPLA1 PE=1 SV=1		LYPLA1	LYPLA1	0	1.43298	1.37444	0	0.775298	0	1.22363	0.632345	0.542924	0	0	1.02001	0	0	0	0	0	0	0	0	0	0
Q14525	Keratin, type I cuticular Ha3-II OS=Homo sapiens OX=9606 GN=KRT33B PE=1 SV=3		KRT33B	KRT33B	0	0	0	0	0	0	0	0	0	0	0	0	0	0	0	0	0	0	0	0	0	6.99671
F2Z2W6	Non-histone chromosomal protein HMG-14 OS=Homo sapiens OX=9606 GN=HMGN1 PE=1 SV=1		HMGN1	HMGN1	0	0.716489	0	2.32222	1.5506	1.37661	0	0	0	0	0	1.02001	0	0	0	0	0	0	0	0	0	0
A0A024R0C3,Q13423,Q2TB59	Proton-translocating NAD(P)(+) transhydrogenase OS=Homo sapiens OX=9606 GN=NNT PE=3 SV=1		NNT	NNT	0	1.43298	0.687221	0	0	0	1.22363	0.632345	0	0.678068	1.81926	0.510006	0	0	0	0	0	0	0	0	0	0
A0A024RDH2,P61077,P61077-2	Ubiquitin-conjugating enzyme E2D 3 (UBC4/5 homolog, yeast), isoform CRA_a OS=Homo sapiens OX=9606 GN=UBE2D3 PE=3 SV=1		UBE2D3	UBE2D3	0	0	0.687221	0.774074	0.775298	0.688307	1.22363	0.632345	1.08585	0	0.606422	0.510006	0	0	0	0	0	0	0	0	0	0
A0A024RAC6,Q14241	Elongin-A OS=Homo sapiens OX=9606 GN=ELOA PE=1 SV=1		ELOA	ELOA	0	0.716489	0	0.774074	0	0.688307	1.22363	0.632345	0.542924	0.678068	1.21284	0.510006	0	0	0	0	0	0	0	0	0	0
A0A024R5G7,Q7Z2W9,Q7Z2W9-2	Mitochondrial ribosomal protein L21, isoform CRA_a OS=Homo sapiens OX=9606 GN=MRPL21 PE=3 SV=1		MRPL21	MRPL21	0	0.716489	0.687221	0.774074	0	0	0.611817	0.632345	0.542924	0.678068	0.606422	0.510006	0	0	1.21585	0	0	0	0	0	0	0
A0A0A6YYL4,P57737-3	Coronin OS=Homo sapiens OX=9606 GN=CORO7-PAM16 PE=1 SV=1		CORO7-PAM16,CORO7	CORO7-PAM16	0	0	0	0.774074	0	2.06492	0	0.632345	1.08585	0.678068	1.21284	0.510006	0	0	0	0	0	0	0	0	0	0
P01023	Alpha-2-macroglobulin OS=Homo sapiens OX=9606 GN=A2M PE=1 SV=3		A2M	A2M	0	0	0	0	0	0	0	0	0	4.74647	0	0	0	0	0	0	0	2.19787	0	0	0	0
F5GX19,F5H3Y3,Q6IAA8	Late endosomal/lysosomal adaptor and MAPK and MTOR activator 1 OS=Homo sapiens OX=9606 GN=LAMTOR1 PE=1 SV=1		LAMTOR1	LAMTOR1	0	0	0	0	0.775298	0	1.22363	0.632345	2.17169	0	0.606422	1.53002	0	0	0	0	0	0	0	0	0	0
B2R4V2,Q969Q0	cDNA, FLJ92227, highly similar to Homo sapiens ribosomal protein L36a-like (RPL36AL), mRNA OS=Homo sapiens OX=9606 PE=2 SV=1		RPL36AL	RPL36AL	0	0.716489	0.687221	0.774074	0	0	0.611817	0.632345	0.542924	0	0	0.510006	0	0	2.43171	0	0	0	0	0	0	0
A0A669KBL1,B7ZAX6,Q6U8A4,Q93009,Q93009-3	Ubiquitin carboxyl-terminal hydrolase 7 OS=Homo sapiens OX=9606 GN=USP7 PE=1 SV=1		USP7	USP7	0	0.716489	0	0	0.775298	0.688307	1.22363	0.632345	1.08585	0	1.21284	0.510006	0	0	0	0	0	0	0	0	0	0
O96019-2	Isoform 2 of Actin-like protein 6A OS=Homo sapiens OX=9606 GN=ACTL6A		ACTL6A	ACTL6A	0	0	0	0	0	0	0.611817	1.89704	0	0	1.21284	0	0	0	1.21585	0	1.89094	0	0	0	0	0
B1AQP2,Q9UHV9	Prefoldin subunit 2 OS=Homo sapiens OX=9606 GN=PFDN2 PE=2 SV=1		PFDN2	PFDN2	0	0.716489	0.687221	1.54815	1.5506	0.688307	0.611817	0	0	0	0	1.02001	0	0	0	0	0	0	0	0	0	0
Q15050	Ribosome biogenesis regulatory protein homolog OS=Homo sapiens OX=9606 GN=RRS1 PE=1 SV=2		RRS1	RRS1	0	0	0	1.54815	0	0.688307	0.611817	0	0	0	0.606422	1.02001	0	0	1.21585	0	0	1.09894	0	0	0	0
B4DVD7,K7ERF1,K7ES31,Q9UBQ5,Q9UBQ5-2	Eukaryotic translation initiation factor 3 subunit K OS=Homo sapiens OX=9606 GN=EIF3K PE=2 SV=1		EIF3K	EIF3K	0.843173	0.716489	0.687221	1.54815	0	0.688307	0.611817	0.632345	0.542924	0	0	0.510006	0	0	0	0	0	0	0	0	0	0
Q8WWY7	WAP four-disulfide core domain protein 12 OS=Homo sapiens OX=9606 GN=WFDC12 PE=1 SV=1		WFDC12	WFDC12	0.843173	0	0.687221	0	0.775298	0	0	0.632345	0	0.678068	0.606422	0	0	0	1.21585	0	0	0	0	0	1.32385	0
Q9BYD1	39S ribosomal protein L13, mitochondrial OS=Homo sapiens OX=9606 GN=MRPL13 PE=1 SV=1		MRPL13	MRPL13	0	0	0	0	0	0	0	0	0	0	0	0	0	0	4.86341	0	1.89094	0	0	0	0	0
A0A384N6A4,B8ZZL8,P61604,Q9UNM1	10 kDa heat shock protein, mitochondrial OS=Homo sapiens OX=9606 PE=2 SV=1		EPFP1,HSPE1	EPFP1	0	0.716489	0.687221	1.54815	0.775298	1.37661	0.611817	0	0	0	0	1.02001	0	0	0	0	0	0	0	0	0	0
A8K3Z5,Q8NFH5,Q8NFH5-2	Nucleoporin NUP53 OS=Homo sapiens OX=9606 PE=2 SV=1		NUP35	NUP35	0	0.716489	1.37444	0.774074	0	0	0.611817	0	1.62877	0	0.606422	1.02001	0	0	0	0	0	0	0	0	0	0
A0A024R8S3,P61956,P61956-2	Small ubiquitin-related modifier OS=Homo sapiens OX=9606 GN=SUMO2 PE=3 SV=1		SUMO2	SUMO2	0.843173	0.716489	0.687221	0.774074	0.775298	0	0.611817	0.632345	0.542924	0	0.606422	0.510006	0	0	0	0	0	0	0	0	0	0
A0A1U9X609,Q2L6I2,Q5STZ8,Q8NE71,Q8NE71-2	ABCF1 OS=Homo sapiens OX=9606 PE=4 SV=1		ABCF1	ABCF1	0	0.716489	0	0	0	1.37661	0	0.632345	0.542924	0	1.81926	0.510006	0	0	0	0	0	1.09894	0	0	0	0
B5BU61,Q13547,Q6IT96	Histone deacetylase OS=Homo sapiens OX=9606 GN=HDAC1 PE=2 SV=1		HDAC1	HDAC1	0.843173	0.716489	1.37444	0.774074	0	0.688307	0.611817	0.632345	0.542924	0	0	0.510006	0	0	0	0	0	0	0	0	0	0
A8K7J7,B4DG62,P19367,Q59FD4	Hexokinase OS=Homo sapiens OX=9606 PE=2 SV=1		HK1	HK1	0.843173	0	1.37444	0	0	0	0.611817	0	1.62877	0	1.21284	1.02001	0	0	0	0	0	0	0	0	0	0
A0A024R753,Q9NW13,Q9NW13-2	RNA binding motif protein 28 isoform 1 OS=Homo sapiens OX=9606 GN=RBM28 PE=2 SV=1		RBM28	RBM28	0	0	0	0	0	0.688307	0	0.632345	0.542924	1.35614	1.21284	1.02001	0	0	1.21585	0	0	0	0	0	0	0
A0A2R8Y5A0,A0A2R8YD58,A0A2R8YF43,B2R6D7,B5BUH5,E7EU96,P68400,Q2I0Y7,Q5U5J2,Q8NEV1	Casein kinase II subunit alpha OS=Homo sapiens OX=9606 GN=CSNK2A1 PE=1 SV=1		CSNK2A1,CSNK2A3	CSNK2A1	0.843173	0	0	0	0	0.688307	0.611817	1.26469	1.08585	0	0.606422	1.53002	0	0	0	0	0	0	0	0	0	0
A0A024R5K8,A8K259,B4DN87,E9PJH8,P50454	Collagen-binding protein OS=Homo sapiens OX=9606 GN=SERPINH1 PE=3 SV=1		SERPINH1	SERPINH1	0.843173	1.43298	1.37444	0	0.775298	0	0	0	1.08585	0	0.606422	0.510006	0	0	0	0	0	0	0	0	0	0
Q9H501	ESF1 homolog OS=Homo sapiens OX=9606 GN=ESF1 PE=1 SV=1		ESF1	ESF1	0	0.716489	0.687221	0	0	0	0.611817	1.89704	2.71462	0	0	0	0	0	0	0	0	0	0	0	0	0
D9HTE9,P53007,Q6LAP8	Plasma membrane citrate carrier OS=Homo sapiens OX=9606 GN=SLC25A1 PE=2 SV=1		SLC25A1	SLC25A1	0.843173	0	1.37444	0	0	0	0.611817	0.632345	1.62877	0	0	1.53002	0	0	0	0	0	0	0	0	0	0
A0A024R3A6,Q8IY63,Q8IY63-2	Angiomotin like 1, isoform CRA_a OS=Homo sapiens OX=9606 GN=AMOTL1 PE=3 SV=1		AMOTL1	AMOTL1	0	0	0	1.54815	0.775298	1.37661	0	1.26469	0	0	0.606422	1.02001	0	0	0	0	0	0	0	0	0	0
P35249	Replication factor C subunit 4 OS=Homo sapiens OX=9606 GN=RFC4 PE=1 SV=2		RFC4	RFC4	0	0.716489	0.687221	0.774074	0.775298	0.688307	0.611817	0.632345	1.08585	0	0.606422	0	0	0	0	0	0	0	0	0	0	0
P18085	ADP-ribosylation factor 4 OS=Homo sapiens OX=9606 GN=ARF4 PE=1 SV=3		ARF4	ARF4	0	0.716489	0.687221	0	0	0	0.611817	0.632345	1.08585	0	0.606422	1.02001	0	0	1.21585	0	0	0	0	0	0	0
Q96CS3	FAS-associated factor 2 OS=Homo sapiens OX=9606 GN=FAF2 PE=1 SV=2		FAF2	FAF2	0	1.43298	0	0.774074	0	0	0.611817	0.632345	0	0.678068	0.606422	0.510006	0	0	0	0	0	0	0	0	1.32385	0
A0A024RB32,A0A087WYT3,B3KUY2,Q15185,Q15185-3,Q15185-4	Prostaglandin E synthase 3 (Cytosolic), isoform CRA_a OS=Homo sapiens OX=9606 GN=PTGES3 PE=4 SV=1		PTGES3	PTGES3	0.843173	0	0	0.774074	0.775298	0.688307	0.611817	0.632345	0.542924	0.678068	0	1.02001	0	0	0	0	0	0	0	0	0	0
A0A087WZN1,A0A0D9SG66,O43837,O43837-3,Q9UIC5	Isocitrate dehydrogenase [NAD] subunit, mitochondrial OS=Homo sapiens OX=9606 GN=IDH3B PE=1 SV=1		IDH3B	IDH3B	0	0	0	0	0	0	0	0.632345	0.542924	0	0	0	0	0	1.21585	0	0	1.09894	0	0	1.32385	1.74918
Q9BTC0	Death-inducer obliterator 1 OS=Homo sapiens OX=9606 GN=DIDO1 PE=1 SV=5		DIDO1	DIDO1	0.843173	2.14947	0	0	0	0.688307	0.611817	0.632345	1.62877	0	0	0	0	0	0	0	0	0	0	0	0	0
A8KAE0,O75717	cDNA FLJ78476, highly similar to Homo sapiens WD repeat and HMG-box DNA binding protein 1 (WDHD1), transcript variant 1, mRNA OS=Homo sapiens OX=9606 PE=2 SV=1		WDHD1	WDHD1	0	0.716489	0.687221	0.774074	0.775298	0.688307	0.611817	0.632345	0.542924	0	0.606422	0.510006	0	0	0	0	0	0	0	0	0	0
A0A384MDU9,A0A7I2V4Y9,A8K8J9,B3KTX4,H0YI98,Q13561,Q13561-2,Q13561-3,Q53H88,V9HW58	Dynactin 2 (P50), isoform CRA_c OS=Homo sapiens OX=9606 GN=DCTN2 PE=2 SV=1		DCTN2,HEL-S-77	DCTN2	0	0	0	1.54815	1.5506	3.44154	0	0	0	0	0	0	0	0	0	0	0	0	0	0	0	0
A0A024QZD5,A8KAQ5,P08621	U1 small nuclear ribonucleoprotein 70 kDa OS=Homo sapiens OX=9606 GN=SNRP70 PE=4 SV=1		SNRP70,SNRNP70	SNRP70	0	0	0	0	0	0	0	0	0	0	0.606422	0.510006	0	0	2.43171	0	1.89094	1.09894	0	0	0	0
O15541	E3 ubiquitin-protein ligase RNF113A OS=Homo sapiens OX=9606 GN=RNF113A PE=1 SV=1		RNF113A	RNF113A	0.843173	0	1.37444	0	0.775298	0	0.611817	0.632345	1.08585	0.678068	0	0.510006	0	0	0	0	0	0	0	0	0	0
A0A4D5RAB7,A0A4D5RAG0,P04083,Q5TZZ9	Annexin OS=Homo sapiens OX=9606 PE=3 SV=1		ANXA1	ANXA1	0.843173	0	0	0	0	0	0	0	0	0	0	0	0	0	2.43171	0	1.89094	0	0	0	1.32385	0
H0Y614,P61960	Ubiquitin-fold modifier 1 (Fragment) OS=Homo sapiens OX=9606 GN=UFM1 PE=1 SV=1		UFM1	UFM1	0	0.716489	0.687221	1.54815	0	0	1.22363	0.632345	0.542924	0	0.606422	0.510006	0	0	0	0	0	0	0	0	0	0
A0A0S2Z4E4,A0A0S2Z4Y3,P16333	NCK adaptor protein 1 isoform 3 (Fragment) OS=Homo sapiens OX=9606 GN=NCK1 PE=1 SV=1		NCK1	NCK1	0	0	0	0.774074	0.775298	0.688307	0.611817	1.26469	0.542924	0.678068	0.606422	0.510006	0	0	0	0	0	0	0	0	0	0
A0A384P5S0,D6RER5,D6RGI3,Q9NVA2,Q9NVA2-2	Isoform 2 of Septin-11 OS=Homo sapiens OX=9606 GN=SEPTIN11		SEPTIN11	SEPTIN11	0.843173	0.716489	0.687221	0	0	0.688307	0	0.632345	1.08585	0.678068	0.606422	0.510006	0	0	0	0	0	0	0	0	0	0
B2R7D3,H0YDT0,Q96D71,Q96D71-2,Q96D71-3,Q96D71-4	cDNA, FLJ93390, highly similar to Homo sapiens RALBP1 associated Eps domain containing 1 (REPS1),mRNA OS=Homo sapiens OX=9606 PE=2 SV=1		REPS1	REPS1	0	0	0	0.774074	0.775298	1.37661	0	0.632345	0.542924	0	1.81926	0.510006	0	0	0	0	0	0	0	0	0	0
Q96T51	RUN and FYVE domain-containing protein 1 OS=Homo sapiens OX=9606 GN=RUFY1 PE=1 SV=2		RUFY1	RUFY1	0	0	0	0.774074	0.775298	0.688307	0	0.632345	1.08585	1.35614	0.606422	0.510006	0	0	0	0	0	0	0	0	0	0
Q9BX67	Junctional adhesion molecule C OS=Homo sapiens OX=9606 GN=JAM3 PE=1 SV=1		JAM3	JAM3	0	0	0	0	0	0	1.22363	1.26469	1.62877	0.678068	0.606422	1.02001	0	0	0	0	0	0	0	0	0	0
J3KN66,Q5JTV8-3	Torsin-1A-interacting protein 1 OS=Homo sapiens OX=9606 GN=TOR1AIP1 PE=1 SV=1		TOR1AIP1	TOR1AIP1	0	0	0	0.774074	0	0.688307	1.22363	0	0.542924	1.35614	1.81926	0	0	0	0	0	0	0	0	0	0	0
A0A0S2Z489,O00232,O00232-2	Proteasome (Prosome, macropain) 26S subunit, non-ATPase, 12, isoform CRA_a (Fragment) OS=Homo sapiens OX=9606 GN=PSMD12 PE=2 SV=1		PSMD12	PSMD12	1.68635	0	1.37444	0	0	0.688307	0	0	0	0	0.606422	2.04003	0	0	0	0	0	0	0	0	0	0
O60832	H/ACA ribonucleoprotein complex subunit DKC1 OS=Homo sapiens OX=9606 GN=DKC1 PE=1 SV=3		DKC1	DKC1	0	0.716489	0.687221	0	0.775298	0.688307	0	0	0	0.678068	0.606422	1.02001	0	0	1.21585	0	0	0	0	0	0	0
Q96JM3	Chromosome alignment-maintaining phosphoprotein 1 OS=Homo sapiens OX=9606 GN=CHAMP1 PE=1 SV=2		CHAMP1	CHAMP1	0.843173	2.86595	1.37444	0	0	0.688307	0.611817	0	0	0	0	0	0	0	0	0	0	0	0	0	0	0
A0A7I2YQQ3,A8K335,Q92820	Folate gamma-glutamyl hydrolase OS=Homo sapiens OX=9606 GN=GGH PE=1 SV=1		GGH	GGH	0	0	0.687221	0	0	0.688307	0	0	0	0	0	0	0	0	1.21585	0	3.78187	0	0	0	0	0
A0A024QZX3,A0A024QZX5,A0A087X1N8,A0A2R8Y6A7,A0A2R8YD12,P35237	Serpin peptidase inhibitor, clade B (Ovalbumin), member 6, isoform CRA_a OS=Homo sapiens OX=9606 GN=SERPINB6 PE=3 SV=1		SERPINB6	SERPINB6	0	0.716489	0	0	1.5506	0	0.611817	0	1.08585	0.678068	1.21284	0.510006	0	0	0	0	0	0	0	0	0	0
P05455	Lupus La protein OS=Homo sapiens OX=9606 GN=SSB PE=1 SV=2		SSB	SSB	1.68635	0	0	0.774074	0.775298	0.688307	0	0	0	0	0	0	0	0	2.43171	0	0	0	0	0	0	0
A0A024R6Y2,P61970	Nuclear transport factor 2, isoform CRA_a OS=Homo sapiens OX=9606 GN=NUTF2 PE=4 SV=1		NUTF2	NUTF2	0.843173	0.716489	1.37444	0	0	0	1.22363	0.632345	0.542924	0	0	1.02001	0	0	0	0	0	0	0	0	0	0
D3DQF6,Q9P2N5	POU domain, class 4, transcription factor 3, isoform CRA_a OS=Homo sapiens OX=9606 GN=POU4F3 PE=4 SV=1		POU4F3,RBM27	POU4F3	0	1.43298	0.687221	0.774074	0	0	0.611817	0.632345	2.17169	0	0	0	0	0	0	0	0	0	0	0	0	0
Q96AT1	Uncharacterized protein KIAA1143 OS=Homo sapiens OX=9606 GN=KIAA1143 PE=1 SV=2		KIAA1143	KIAA1143	0.843173	1.43298	1.37444	0	0.775298	0.688307	0	0.632345	0.542924	0	0	0	0	0	0	0	0	0	0	0	0	0
P17858	ATP-dependent 6-phosphofructokinase, liver type OS=Homo sapiens OX=9606 GN=PFKL PE=1 SV=6		PFKL	PFKL	0	0	1.37444	0	0	1.37661	0	1.26469	0.542924	0	1.21284	0.510006	0	0	0	0	0	0	0	0	0	0
Q9HC36	rRNA methyltransferase 3, mitochondrial OS=Homo sapiens OX=9606 GN=MRM3 PE=1 SV=2		MRM3	MRM3	0	0	0.687221	0.774074	0	0	0	0	0.542924	0.678068	0.606422	0	0	0	0	0	1.89094	1.09894	0	0	0	0
B2RDW0,B4DJ51,P0DP23,P0DP24,P0DP25,Q9BRL5	cDNA, FLJ96792, highly similar to Homo sapiens calmodulin 2 (phosphorylase kinase, delta) (CALM2), mRNA OS=Homo sapiens OX=9606 PE=2 SV=1		HEL-S-72,CALM1,CALM3,CALM2	HEL-S-72	0	0	0	0	0	1.37661	0	0	0	0	0.606422	0.510006	0	0	0	0	3.78187	0	0	0	0	0
D2CFK9,Q53GS0,Q8N4P8,Q9BZE4	Nucleolar GTP-binding protein 1 OS=Homo sapiens OX=9606 GN=GTPBP4 PE=3 SV=1		GTPBP4	GTPBP4	0	0	0	0.774074	0	1.37661	0.611817	0	0	0.678068	0	0.510006	0	0	1.21585	0	0	1.09894	0	0	0	0
H0YAR3	DNA topoisomerase I, mitochondrial (Fragment) OS=Homo sapiens OX=9606 GN=TOP1MT PE=1 SV=1		TOP1MT	TOP1MT	0.843173	0.716489	0.687221	0.774074	0.775298	0	0.611817	0.632345	0.542924	0.678068	0	0	0	0	0	0	0	0	0	0	0	0
E9PRG8,L0R588	Uncharacterized protein C11orf98 OS=Homo sapiens OX=9606 GN=C11orf98 PE=4 SV=2		C11orf48,C11orf98	C11orf48	0	0.716489	0	0	0	0	0	0	0	0	0	0	0	0	3.64756	0	1.89094	0	0	0	0	0
B3KRC6,Q16850,Q16850-2	cDNA FLJ34004 fis, clone FCBBF1000232, highly similar to Cytochrome P450 51A1 OS=Homo sapiens OX=9606 PE=2 SV=1		CYP51A1	CYP51A1	0.843173	0.716489	0.687221	0.774074	0	0	0.611817	1.26469	0	1.35614	0	0	0	0	0	0	0	0	0	0	0	0
A8K5C8	cDNA FLJ77537, highly similar to Homo sapiens zinc finger protein 26 (KOX 20) (ZNF26), mRNA OS=Homo sapiens OX=9606 PE=2 SV=1				0.843173	1.43298	0	0.774074	0.775298	0	0	0.632345	0	0.678068	0.606422	0.510006	0	0	0	0	0	0	0	0	0	0
P82675	28S ribosomal protein S5, mitochondrial OS=Homo sapiens OX=9606 GN=MRPS5 PE=1 SV=2		MRPS5	MRPS5	0	0	0	0	0	0	0	0	0	0	0	0.510006	0	0	2.43171	0	0	3.29681	0	0	0	0
B4DRW1,P19013	cDNA FLJ55805, highly similar to Keratin, type II cytoskeletal 4 OS=Homo sapiens OX=9606 PE=2 SV=1		KRT4	KRT4	0	0	0	0	0	0	0	0	0	0	0	0	0	0	2.43171	0	3.78187	0	0	0	0	0
Q9Y6C9	Mitochondrial carrier homolog 2 OS=Homo sapiens OX=9606 GN=MTCH2 PE=1 SV=1		MTCH2	MTCH2	0.843173	0.716489	0	0	0	0.688307	0.611817	0	1.08585	0	0	0.510006	0	0	0	0	0	0	0	0	0	1.74918
Q9Y277,Q9Y277-2	Voltage-dependent anion-selective channel protein 3 OS=Homo sapiens OX=9606 GN=VDAC3 PE=1 SV=1		VDAC3	VDAC3	1.68635	1.43298	0	0	0.775298	0	1.22363	0	1.08585	0	0	0	0	0	0	0	0	0	0	0	0	0
A0A024R0H1,B4DKS0,P53985	Monocarboxylate transporter 1 OS=Homo sapiens OX=9606 GN=SLC16A1 PE=3 SV=1		SLC16A1	SLC16A1	1.68635	0	0	0	0	0.688307	0	0	1.08585	0	1.21284	1.53002	0	0	0	0	0	0	0	0	0	0
Q9Y6V0,Q9Y6V0-6	Protein piccolo OS=Homo sapiens OX=9606 GN=PCLO PE=1 SV=5		PCLO	PCLO	0.843173	0	0	1.54815	0	0	0.611817	0	0	0.678068	0.606422	0	0	0	0	0	1.89094	0	0	0	0	0
Q9H2M9	Rab3 GTPase-activating protein non-catalytic subunit OS=Homo sapiens OX=9606 GN=RAB3GAP2 PE=1 SV=1		RAB3GAP2	RAB3GAP2	0	0	0	0.774074	0	0	0.611817	0.632345	0	0.678068	1.21284	0.510006	0	0	0	0	0	0	0	0	0	1.74918
A0A024R5L7,A0A024R5P1,A8K5U9,B5BU72,Q13492,Q13492-2,Q13492-3,Q13492-5	Phosphatidylinositol binding clathrin assembly protein, isoform CRA_c OS=Homo sapiens OX=9606 GN=PICALM PE=3 SV=1		PICALM	PICALM	0	0	0	0	0.775298	0.688307	0.611817	0.632345	0.542924	0.678068	1.21284	1.02001	0	0	0	0	0	0	0	0	0	0
A0A087WU62,A0A087X2D5,A0A0G2JMS5,B4DEF8,Q9BRJ2	39S ribosomal protein L45, mitochondrial OS=Homo sapiens OX=9606 GN=MRPL45 PE=1 SV=1		MRPL45	MRPL45	0	0.716489	0.687221	0	0	0	0	0	0.542924	0	0	0	0	0	1.21585	0	1.89094	1.09894	0	0	0	0
A0A024R9Y7,Q5H909,Q9UNF1,Q9UNF1-2	Melanoma antigen family D, 2, isoform CRA_a OS=Homo sapiens OX=9606 GN=MAGED2 PE=4 SV=1		MAGED2	MAGED2	0	0	0	0	0	0	0	0.632345	0.542924	1.35614	0.606422	0	0	0	0	0	1.89094	1.09894	0	0	0	0
B7ZLC9,Q8TEQ6	GEMIN5 protein OS=Homo sapiens OX=9606 GN=GEMIN5 PE=2 SV=1		GEMIN5	GEMIN5	0	1.43298	0.687221	0.774074	0.775298	0	0	0	0.542924	0.678068	1.21284	0	0	0	0	0	0	0	0	0	0	0
P81605-2	Isoform 2 of Dermcidin OS=Homo sapiens OX=9606 GN=DCD		DCD	DCD	0	0	0	0	0	0	0	0	0	0	0	0	0	0	2.43171	0	1.89094	0	0	0	0	1.74918
A0A024R7B7,Q16543,Q6FG59	Hsp90 chaperone protein kinase-targeting subunit OS=Homo sapiens OX=9606 GN=CDC37 PE=3 SV=1		CDC37	CDC37	0.843173	0	0	0.774074	0.775298	0.688307	0	0.632345	0.542924	0.678068	0.606422	0.510006	0	0	0	0	0	0	0	0	0	0
A0A7P0TA85,A0A7P0TB04,B4DNE1,B4DY23,I3L192,P35613,P35613-2,Q54A51	Basigin OS=Homo sapiens OX=9606 GN=BSG PE=1 SV=1		BSG,hEMMPRIN	BSG	0	0.716489	0	1.54815	0	0.688307	0.611817	1.26469	0.542924	0.678068	0	0	0	0	0	0	0	0	0	0	0	0
Q96M27,Q96M27-2,Q96M27-3	Protein PRRC1 OS=Homo sapiens OX=9606 GN=PRRC1 PE=1 SV=1		PRRC1	PRRC1	0	0	0.687221	1.54815	0.775298	1.37661	0	0	0.542924	0	0.606422	0.510006	0	0	0	0	0	0	0	0	0	0
Q5W0B1	ORC ubiquitin ligase 1 OS=Homo sapiens OX=9606 GN=OBI1 PE=1 SV=1		OBI1	OBI1	0.843173	0.716489	0.687221	0	0.775298	0.688307	0.611817	0.632345	1.08585	0	0	0	0	0	0	0	0	0	0	0	0	0
A0A024R7M8,Q96CT7	Uncharacterized protein OS=Homo sapiens OX=9606 GN=LOC115098 PE=3 SV=1		LOC115098,CCDC124	LOC115098	0	0	0	1.54815	3.10119	1.37661	0	0	0	0	0	0	0	0	0	0	0	0	0	0	0	0
A0A6M8YDW1,A0A6M8YDW2,A0A6M8YHF9,Q8IUF8,Q8IUF8-4	Bifunctional lysine-specific demethylase and histidyl-hydroxylase OS=Homo sapiens OX=9606 GN=MDIG PE=2 SV=1		MDIG,RIOX2	MDIG	0.843173	0.716489	0	0.774074	0	0.688307	0	0.632345	1.08585	0.678068	0.606422	0	0	0	0	0	0	0	0	0	0	0
Q9BW92	Threonine--tRNA ligase, mitochondrial OS=Homo sapiens OX=9606 GN=TARS2 PE=1 SV=1		TARS2	TARS2	0	0	0	0	0	0	0	0	0	0.678068	0.606422	0	0	0	1.21585	0	0	2.19787	0	0	1.32385	0
E7EQ64,P07477	Trypsin-1 OS=Homo sapiens OX=9606 GN=PRSS1 PE=1 SV=1		PRSS1	PRSS1	0	0.716489	0	0	0	0	0	0	0	0	0	0	0	0	0	0	0	2.19787	0	0	1.32385	1.74918
F8W0Q9,Q8NEY8-2	Periphilin-1 OS=Homo sapiens OX=9606 GN=PPHLN1 PE=1 SV=1		PPHLN1	PPHLN1	0	0	1.37444	0	0	0	0	1.89704	2.71462	0	0	0	0	0	0	0	0	0	0	0	0	0
B4DN52,Q53GG0,Q9UHB6,Q9UHB6-4	cDNA FLJ55990, highly similar to LIM domain and actin-binding protein 1 OS=Homo sapiens OX=9606 PE=2 SV=1		LIMA1	LIMA1	0	0	0	1.54815	0	0.688307	0	0	0	0	0	0	0	0	0	0	0	1.09894	0	0	2.64769	0
J3QLR8,Q9Y3D9	28S ribosomal protein S23, mitochondrial OS=Homo sapiens OX=9606 GN=MRPS23 PE=1 SV=1		MRPS23	MRPS23	0	0	0	0	0	0	0	0	0	0	0	0	0	0	4.86341	0	0	1.09894	0	0	0	0
O43150,O43150-2	Arf-GAP with SH3 domain, ANK repeat and PH domain-containing protein 2 OS=Homo sapiens OX=9606 GN=ASAP2 PE=1 SV=3		ASAP2	ASAP2	0	0	0	0	0	0	0	0	0	0	0	0	0	0	1.21585	0	1.89094	1.09894	0	0	0	1.74918
Q6WKZ4	Rab11 family-interacting protein 1 OS=Homo sapiens OX=9606 GN=RAB11FIP1 PE=1 SV=3		RAB11FIP1	RAB11FIP1	0	0	0	0.774074	0.775298	0.688307	0	0.632345	0	1.35614	1.21284	0.510006	0	0	0	0	0	0	0	0	0	0
A0PJ79,Q9BYD6	MRPL1 protein (Fragment) OS=Homo sapiens OX=9606 GN=MRPL1 PE=2 SV=1		MRPL1	MRPL1	0	0.716489	0	0	0	0	0	0	0	0	0	1.02001	0	0	1.21585	0	1.89094	1.09894	0	0	0	0
B5MBZ0,Q9HC35	Echinoderm microtubule-associated protein-like 4 OS=Homo sapiens OX=9606 GN=EML4 PE=1 SV=3		EML4	EML4	0	0.716489	0	0.774074	0.775298	1.37661	0	0	1.08585	0	1.21284	0	0	0	0	0	0	0	0	0	0	0
A0A0D9SFZ9	Four and a half LIM domains protein 1 (Fragment) OS=Homo sapiens OX=9606 GN=FHL1 PE=1 SV=1		FHL1	FHL1	0	0.716489	0.687221	0.774074	0.775298	0	0.611817	0.632345	0.542924	0.678068	0	0.510006	0	0	0	0	0	0	0	0	0	0
A0A3G1LBG2,Q06124,Q06124-1	Tyrosine-protein phosphatase non-receptor type OS=Homo sapiens OX=9606 GN=PTPN11 PE=3 SV=1		PTPN11	PTPN11	0	0	0.687221	0.774074	0	1.37661	1.22363	0.632345	0.542924	0.678068	0	0	0	0	0	0	0	0	0	0	0	0
Q01105-4	Isoform 4 of Protein SET OS=Homo sapiens OX=9606 GN=SET		SET	SET	0	0	0.687221	1.54815	0	1.37661	0.611817	0.632345	0.542924	0	0	0.510006	0	0	0	0	0	0	0	0	0	0
A0A0K0K1K7,O95336	6-phosphogluconolactonase OS=Homo sapiens OX=9606 GN=HEL-S-304 PE=2 SV=1		HEL-S-304,PGLS	HEL-S-304	0.843173	0	0.687221	0	0.775298	0.688307	0.611817	0.632345	0.542924	0	0.606422	0.510006	0	0	0	0	0	0	0	0	0	0
P06730-3,X5D7E3	Isoform 3 of Eukaryotic translation initiation factor 4E OS=Homo sapiens OX=9606 GN=EIF4E		EIF4E	EIF4E	0	1.43298	0.687221	0.774074	0	0	1.83545	0.632345	0	0	0	0.510006	0	0	0	0	0	0	0	0	0	0
A0A024R2B6,P36952	Serpin B5 OS=Homo sapiens OX=9606 GN=SERPINB5 PE=3 SV=1		SERPINB5	SERPINB5	1.68635	0	0.687221	0	0	0	0	0	0	0	0	0	0	0	0	0	0	0	0	0	0	3.49836
B2RD79,B3KTG4,D3DUG9,P54578,P54578-2	Ubiquitin carboxyl-terminal hydrolase OS=Homo sapiens OX=9606 PE=2 SV=1		USP14	USP14	0	0	0.687221	0.774074	0.775298	0	0	1.26469	0.542924	0.678068	0.606422	0.510006	0	0	0	0	0	0	0	0	0	0
Q53RT3	Retroviral-like aspartic protease 1 OS=Homo sapiens OX=9606 GN=ASPRV1 PE=1 SV=1		ASPRV1	ASPRV1	0.843173	0.716489	0.687221	0.774074	0.775298	0.688307	0	0	0	0	0	0	0	0	0	0	0	0	0	0	1.32385	0
A0A087WWF8,F8VV13,Q96DR8	Mucin-like protein 1 OS=Homo sapiens OX=9606 GN=MUCL1 PE=1 SV=1		MUCL1	MUCL1	0	0	0	0	0	0.688307	0.611817	0	0	0	0	0	0	0	1.21585	0	1.89094	0	0	0	1.32385	0
J3KNE7	Tumor protein D53 OS=Homo sapiens OX=9606 GN=TPD52L1 PE=1 SV=1		TPD52L1	TPD52L1	0	0	0	1.54815	0.775298	0	1.83545	0	0.542924	0	0	1.02001	0	0	0	0	0	0	0	0	0	0
K7ESG5,K9J957,P61289,P61289-2,Q6FHK7,V9HWJ8	Proteasome activator complex subunit 3 OS=Homo sapiens OX=9606 GN=PSME3 PE=1 SV=1		HEL-S-283,PSME3	HEL-S-283	0	0.716489	0.687221	0	1.5506	0	0	0.632345	1.08585	0	0	1.02001	0	0	0	0	0	0	0	0	0	0
F5H8D0,Q96GC5,Q96GC5-3	39S ribosomal protein L48, mitochondrial OS=Homo sapiens OX=9606 GN=MRPL48 PE=1 SV=1		MRPL48	MRPL48	0.843173	0	0	0	0	0	1.83545	0	0	0.678068	0.606422	0.510006	0	0	1.21585	0	0	0	0	0	0	0
B2ZDQ1,P80188,P80188-2,X6R8F3	Neutrophil gelatinase-associated lipocalin OS=Homo sapiens OX=9606 GN=NGAL PE=2 SV=1		NGAL,LCN2	NGAL	0.843173	0.716489	0.687221	0	0.775298	0	0	0	0	0	0	0	0	0	0	0	0	0	0	0	2.64769	0
Q6UWP8-2	Isoform 2 of Suprabasin OS=Homo sapiens OX=9606 GN=SBSN		SBSN	SBSN	0.843173	0.716489	0.687221	0	0.775298	0.688307	0	0.632345	0	0	0	0	0	0	0	0	0	0	0	0	1.32385	0
A0A140VK65,P21281	Vacuolar proton pump subunit B OS=Homo sapiens OX=9606 PE=2 SV=1		ATP6V1B2	ATP6V1B2	0	0	0.687221	0.774074	0	0	0.611817	0.632345	0	0.678068	1.21284	1.02001	0	0	0	0	0	0	0	0	0	0
P05204	Non-histone chromosomal protein HMG-17 OS=Homo sapiens OX=9606 GN=HMGN2 PE=1 SV=3		HMGN2	HMGN2	0	0.716489	0	0.774074	1.5506	2.06492	0	0	0	0	0	0.510006	0	0	0	0	0	0	0	0	0	0
B4E290,B7ZB41,Q6NUK1,Q6NUK1-2	cDNA FLJ50039, highly similar to Homo sapiens solute carrier family 25, member 24, transcript variant 1, mRNA OS=Homo sapiens OX=9606 PE=2 SV=1		SLC25A24	SLC25A24	0	0.716489	0.687221	0.774074	0.775298	0.688307	0.611817	0	0	1.35614	0	0	0	0	0	0	0	0	0	0	0	0
A0A7P0T965,A0A7P0Z4B9,Q16531	DNA damage-binding protein 1 OS=Homo sapiens OX=9606 GN=DDB1 PE=1 SV=1		DDB1	DDB1	0	2.14947	0	0	0	0	0	0.632345	0	0.678068	0.606422	1.53002	0	0	0	0	0	0	0	0	0	0
P52926-2	Isoform 2 of High mobility group protein HMGI-C OS=Homo sapiens OX=9606 GN=HMGA2		HMGA2	HMGA2	0	0	0	2.32222	0.775298	0.688307	0.611817	0	0	0.678068	0	0.510006	0	0	0	0	0	0	0	0	0	0
G3V180,G3V1D3,Q53GT4,Q53HL4,Q5JPB8,Q9NY33,Q9NY33-4	Dipeptidyl peptidase 3 OS=Homo sapiens OX=9606 GN=DPP3 PE=1 SV=1		DPP3,DKFZp686O1117	DPP3	0	0	1.37444	0	0	1.37661	0	0.632345	1.08585	0	0.606422	0.510006	0	0	0	0	0	0	0	0	0	0
Q00534	Cyclin-dependent kinase 6 OS=Homo sapiens OX=9606 GN=CDK6 PE=1 SV=1		CDK6	CDK6	0	0	0	0	0.775298	0.688307	0.611817	0.632345	0.542924	0.678068	0.606422	1.02001	0	0	0	0	0	0	0	0	0	0
P15927-3	Isoform 3 of Replication protein A 32 kDa subunit OS=Homo sapiens OX=9606 GN=RPA2		RPA2	RPA2	0.843173	1.43298	0	0.774074	0.775298	0	0.611817	0	0	0	0.606422	0.510006	0	0	0	0	0	0	0	0	0	0
A0A024R7P2,A0A0A0MTJ1,B2R8G6,B7Z6M0,Q14318,Q14318-2,Q14318-3	Peptidylprolyl isomerase OS=Homo sapiens OX=9606 GN=FKBP8 PE=4 SV=1		FKBP8	FKBP8	0	0.716489	0	0	0	0.688307	0.611817	1.26469	0.542924	0	1.21284	0.510006	0	0	0	0	0	0	0	0	0	0
Q8IX12,Q8IX12-2	Cell division cycle and apoptosis regulator protein 1 OS=Homo sapiens OX=9606 GN=CCAR1 PE=1 SV=2		CCAR1	CCAR1	0	0.716489	0.687221	0	0.775298	0	0.611817	0	1.62877	0	0.606422	0.510006	0	0	0	0	0	0	0	0	0	0
A4D1N4,C9JRZ6,F8WAR4,Q9NX63	Coiled-coil-helix-coiled-coil-helix domain containing 3 OS=Homo sapiens OX=9606 GN=CHCHD3 PE=4 SV=1		CHCHD3	CHCHD3	0	0	0	0	0.775298	0	0	0.632345	0.542924	0	0	0.510006	0	0	0	0	0	0	0	0	1.32385	1.74918
A0A024R6B5,P54652	Heat shock 70kDa protein 2, isoform CRA_a OS=Homo sapiens OX=9606 GN=HSPA2 PE=3 SV=1		HSPA2	HSPA2	0	0	0	0	0	0	0	0	0	0	0	0	0	0	1.21585	0	1.89094	1.09894	0	0	1.32385	0
A2RTY6,B4DM79,D3DRR6,P19823,Q5T985	Inter-alpha (Globulin) inhibitor H2 OS=Homo sapiens OX=9606 GN=ITIH2 PE=2 SV=1		ITIH2	ITIH2	0	0	0	0	0	0	0	0	0	2.71227	0.606422	0	0	0	0	0	0	2.19787	0	0	0	0
B2RNR6,Q96KR1	Zinc finger RNA binding protein OS=Homo sapiens OX=9606 GN=ZFR PE=2 SV=1		ZFR	ZFR	0	0.716489	0.687221	0	0	0	0	0.632345	0.542924	0	0.606422	0	0	0	1.21585	0	0	1.09894	0	0	0	0
H0YEB6,O60232	Protein ZNRD2 (Fragment) OS=Homo sapiens OX=9606 GN=ZNRD2 PE=1 SV=1		ZNRD2	ZNRD2	0	0	0	0	0	0	0	0	0	0	0	0	0	0	0	0	0	1.09894	0	0	2.64769	1.74918
A0A384MDM5,O95551,O95551-2	5'-tyrosyl-DNA phosphodiesterase OS=Homo sapiens OX=9606 PE=2 SV=1		TDP2	TDP2	0	0	2.06166	0	0	0.688307	0	0	1.62877	0	0.606422	0.510006	0	0	0	0	0	0	0	0	0	0
A0A1W2PNX8,Q9H3U1,Q9H3U1-2	Protein unc-45 homolog A OS=Homo sapiens OX=9606 GN=UNC45A PE=1 SV=1		UNC45A	UNC45A	0	0	0	0	0	0.688307	0	0	0	0	0.606422	1.53002	0	0	0	0	0	0	0	0	2.64769	0
E9PFN5,Q2NLC8,Q6FII1,Q9Y2Q3	Glutathione S-transferase kappa OS=Homo sapiens OX=9606 GN=GSTK1 PE=1 SV=1		GSTK1,LOC51064	GSTK1	0.843173	0.716489	0.687221	0.774074	0.775298	0	0.611817	0	0.542924	0	0	0.510006	0	0	0	0	0	0	0	0	0	0
A0A2U9QGI0	NAP1L4/NUTM1D fusion protein OS=Homo sapiens OX=9606 GN=NAP1L4 PE=2 SV=1		NAP1L4	NAP1L4	0	0	0	0.774074	0	0	0.611817	0.632345	0.542924	0.678068	0.606422	0.510006	0	0	0	0	0	1.09894	0	0	0	0
D3DP16	Fibrinogen gamma chain, isoform CRA_a OS=Homo sapiens OX=9606 GN=FGG PE=4 SV=1		FGG	FGG	0	0	2.06166	0	0	0	0	0	0	3.39034	0	0	0	0	0	0	0	0	0	0	0	0
Q6L8Q7	2',5'-phosphodiesterase 12 OS=Homo sapiens OX=9606 GN=PDE12 PE=1 SV=2		PDE12	PDE12	0.843173	0.716489	0.687221	0	0.775298	0	0	0.632345	0	0.678068	0.606422	0.510006	0	0	0	0	0	0	0	0	0	0
P01024,V9HWA9	Complement C3 OS=Homo sapiens OX=9606 GN=C3 PE=1 SV=2		HEL-S-62p,C3	HEL-S-62p	0	0	1.37444	0	0	0	0	0	0	4.06841	0	0	0	0	0	0	0	0	0	0	0	0
H0YJH7	Lamina-associated polypeptide 2, isoforms beta/gamma (Fragment) OS=Homo sapiens OX=9606 GN=TMPO PE=1 SV=1		TMPO	TMPO	0	0	0	0	0.775298	0.688307	0	1.26469	1.08585	0	0.606422	1.02001	0	0	0	0	0	0	0	0	0	0
B2RD27,B4DXI8,P51665	cDNA, FLJ96428, highly similar to Homo sapiens proteasome (prosome, macropain) 26S subunit, non-ATPase, 7 (Mov34 homolog) (PSMD7), mRNA OS=Homo sapiens OX=9606 PE=2 SV=1		PSMD7	PSMD7	0	0	0.687221	0	0	0.688307	0	0.632345	1.62877	0.678068	0.606422	0.510006	0	0	0	0	0	0	0	0	0	0
B2R7W3,O75934	Pre-mRNA-splicing factor SPF27 OS=Homo sapiens OX=9606 GN=BCAS2 PE=2 SV=1		BCAS2	BCAS2	0	0	0	0	0	0	0	0	0	0	0	0	0	0	2.43171	0	1.89094	1.09894	0	0	0	0
Q59GY3	Arginine/serine-rich splicing factor 6 variant (Fragment) OS=Homo sapiens OX=9606 PE=2 SV=1				0	0	0	0	0	0	0	0	0	0	0	0	0	0	2.43171	0	1.89094	1.09894	0	0	0	0
A0A5C2GJC6,A0A5C2GSC2	IG c753_light_IGKV3-20_IGKJ4 (Fragment) OS=Homo sapiens OX=9606 PE=2 SV=1				0	0	0	0	0	0	0	0	0	0.678068	0	0	0	0	0	0	1.89094	1.09894	0	0	0	1.74918
A0A140VKF2,O00487	26S proteasome regulatory subunit RPN11 OS=Homo sapiens OX=9606 PE=2 SV=1		PSMD14	PSMD14	0.843173	0.716489	0.687221	0.774074	0	0	0.611817	0.632345	0.542924	0	0.606422	0	0	0	0	0	0	0	0	0	0	0
A0A024R9D7,Q16698,Q16698-2	2,4-dienoyl CoA reductase 1, mitochondrial, isoform CRA_b OS=Homo sapiens OX=9606 GN=DECR1 PE=4 SV=1		DECR1	DECR1	0.843173	0.716489	0	0.774074	0.775298	0	0.611817	0.632345	0.542924	0	0	0.510006	0	0	0	0	0	0	0	0	0	0
E9PJH7,Q9H936	Mitochondrial glutamate carrier 1 (Fragment) OS=Homo sapiens OX=9606 GN=SLC25A22 PE=1 SV=5		SLC25A22	SLC25A22	0	0	0.687221	0	0	0.688307	1.22363	0	0.542924	0	0	0.510006	0	0	0	0	0	0	0	0	0	1.74918
A0A0D9SER5	Cyclin-dependent kinase 11B OS=Homo sapiens OX=9606 GN=CDK11B PE=1 SV=1		CDK11B	CDK11B	0	0.716489	0.687221	0	0	0	0.611817	1.26469	1.08585	0	0	1.02001	0	0	0	0	0	0	0	0	0	0
Q9NPJ3,Q9NPJ3-2	Acyl-coenzyme A thioesterase 13 OS=Homo sapiens OX=9606 GN=ACOT13 PE=1 SV=1		ACOT13	ACOT13	0.843173	0.716489	0	0.774074	0.775298	0	0.611817	0	0.542924	0	0.606422	0.510006	0	0	0	0	0	0	0	0	0	0
Q9Y520,Q9Y520-5,Q9Y520-7	Protein PRRC2C OS=Homo sapiens OX=9606 GN=PRRC2C PE=1 SV=4		PRRC2C	PRRC2C	0	0	0	0	0	0	0	0	0	2.0342	0	1.02001	0	0	1.21585	0	0	1.09894	0	0	0	0
A0A140VK29,A0A804HJ24,A0A804HK37,A0A804HKE8,A0A804HLJ9,Q9HCC0,Q9HCC0-2	Testicular secretory protein Li 29 OS=Homo sapiens OX=9606 PE=2 SV=1		MCCC2	MCCC2	0	0	0.687221	0	0	0.688307	0	1.26469	1.08585	0	0.606422	1.02001	0	0	0	0	0	0	0	0	0	0
A0A024R845,P61106	Ras-related protein Rab-14 OS=Homo sapiens OX=9606 GN=RAB14 PE=3 SV=1		RAB14	RAB14	0.843173	0	0	0.774074	0.775298	0	1.22363	0	0.542924	0.678068	0	0.510006	0	0	0	0	0	0	0	0	0	0
J3QS36	L-xylulose reductase (Fragment) OS=Homo sapiens OX=9606 GN=DCXR PE=1 SV=1		DCXR	DCXR	0	0	0	0	0.775298	0	1.22363	0.632345	1.08585	0	0.606422	1.02001	0	0	0	0	0	0	0	0	0	0
B7Z7P2	cDNA FLJ61633, highly similar to Homo sapiens ubiquitin associated protein 2 (UBAP2), transcript variant 1, mRNA OS=Homo sapiens OX=9606 PE=2 SV=1				0	0	0	0.774074	0.775298	0.688307	0.611817	0	0	1.35614	0.606422	0.510006	0	0	0	0	0	0	0	0	0	0
A8K8F0,B3KV49,B4DX01,B7Z403,F6TLX2,Q9HC38,Q9HC38-2,Q9Y3E8	Glyoxalase domain-containing protein 4 OS=Homo sapiens OX=9606 PE=2 SV=1		GLOD4	GLOD4	0	0.716489	0.687221	0.774074	0.775298	0.688307	0.611817	0	0.542924	0	0	0.510006	0	0	0	0	0	0	0	0	0	0
O75794,X6RA30,X6RKY7	Cell division cycle protein 123 homolog OS=Homo sapiens OX=9606 GN=CDC123 PE=1 SV=1		CDC123	CDC123	0	0.716489	0.687221	0.774074	0.775298	0.688307	0	0	0.542924	0	0.606422	0.510006	0	0	0	0	0	0	0	0	0	0
Q9UIG0,Q9UIG0-2	Tyrosine-protein kinase BAZ1B OS=Homo sapiens OX=9606 GN=BAZ1B PE=1 SV=2		BAZ1B	BAZ1B	0	0	0	0	0	0	0.611817	0	0.542924	0	0.606422	0	0	0	2.43171	0	0	1.09894	0	0	0	0
A8K6I4,P42285	cDNA FLJ76877, highly similar to Homo sapiens superkiller viralicidic activity 2-like 2 (SKIV2L2), mRNA OS=Homo sapiens OX=9606 PE=2 SV=1		MTREX	MTREX	0	0	0	0	0	0	1.22363	0	0.542924	0.678068	1.81926	1.02001	0	0	0	0	0	0	0	0	0	0
B2R9X3,O60547,O60547-2	GDP-D-mannose dehydratase OS=Homo sapiens OX=9606 PE=2 SV=1		GMDS	GMDS	0	0.716489	0.687221	0.774074	0	0.688307	0.611817	0.632345	0.542924	0	0.606422	0	0	0	0	0	0	0	0	0	0	0
H0YKU1,H0YNJ8,Q5HYL6,Q9NYL9	Tropomodulin-3 (Fragment) OS=Homo sapiens OX=9606 GN=TMOD3 PE=1 SV=1		TMOD3,DKFZp686E1899	TMOD3	0	0	0	1.54815	2.3259	1.37661	0	0	0	0	0	0	0	0	0	0	0	0	0	0	0	0
Q14532	Keratin, type I cuticular Ha2 OS=Homo sapiens OX=9606 GN=KRT32 PE=1 SV=3		KRT32	KRT32	0	0	0	0	0	0	0	0	0	0	0	0	0	0	0	0	0	0	0	0	0	5.24754
Q5SSJ5,Q5SSJ5-2	Heterochromatin protein 1-binding protein 3 OS=Homo sapiens OX=9606 GN=HP1BP3 PE=1 SV=1		HP1BP3	HP1BP3	0	0	0	0.774074	0	0.688307	0	0	0	0.678068	0	0	0	0	1.21585	0	1.89094	0	0	0	0	0
A0A024R071,B4DLT2,E9PF10,O75694,O75694-2	Nucleoporin 155kDa, isoform CRA_a OS=Homo sapiens OX=9606 GN=NUP155 PE=3 SV=1		NUP155	NUP155	0	2.14947	1.37444	0	0	0	0	0	0	0	1.21284	0.510006	0	0	0	0	0	0	0	0	0	0
B7Z6L2	cDNA FLJ54156, highly similar to ADP-ribosylation factor GTPase-activating protein 3 OS=Homo sapiens OX=9606 PE=2 SV=1				0	0	0	0.774074	0	1.37661	0	1.26469	0.542924	0.678068	0.606422	0	0	0	0	0	0	0	0	0	0	0
B0S7P4,Q9Y676	28S ribosomal protein S18-2, mitochondrial OS=Homo sapiens OX=9606 PE=2 SV=1		MRPS18B	MRPS18B	0	0	0	0	0	0	0.611817	0	0	0	0	0	0	0	2.43171	0	0	2.19787	0	0	0	0
A0A2R8YGP5,Q59FZ6	Transcription activator BRG1 (Fragment) OS=Homo sapiens OX=9606 GN=SMARCA4 PE=1 SV=1		SMARCA4	SMARCA4	0	0	0.687221	0	0	0	0	0	0	0	0	1.02001	0	0	2.43171	0	0	1.09894	0	0	0	0
A4D1Z4	KIAA0415 gene product OS=Homo sapiens OX=9606 GN=KIAA0415 PE=4 SV=1		KIAA0415	KIAA0415	0	0.716489	0.687221	0.774074	0	0.688307	0	0.632345	0.542924	0.678068	0	0.510006	0	0	0	0	0	0	0	0	0	0
Q96NC0	Zinc finger matrin-type protein 2 OS=Homo sapiens OX=9606 GN=ZMAT2 PE=1 SV=1		ZMAT2	ZMAT2	0.843173	0.716489	0.687221	0.774074	0	0	0	0.632345	0.542924	0	0	1.02001	0	0	0	0	0	0	0	0	0	0
A0A343H8S5,F1AZF2	Cytochrome c oxidase subunit 2 OS=Homo sapiens OX=9606 GN=COX2 PE=3 SV=1		COX2	COX2	0.843173	0	0	0	0.775298	0.688307	0.611817	0.632345	0.542924	0	0.606422	0.510006	0	0	0	0	0	0	0	0	0	0
A8K3S1,B3KMV2,P46926,P46926-2	Glucosamine-6-phosphate isomerase OS=Homo sapiens OX=9606 PE=2 SV=1		GNPDA1	GNPDA1	0.843173	0.716489	0.687221	0	0	0	1.22363	0	0.542924	0.678068	0	0.510006	0	0	0	0	0	0	0	0	0	0
A0A140T9E9,H0Y6K2	Bromodomain-containing protein 2 (Fragment) OS=Homo sapiens OX=9606 GN=BRD2 PE=1 SV=1		BRD2	BRD2	0.843173	0.716489	0	0	0	0.688307	0	0.632345	0.542924	0.678068	0	0	0	0	0	0	0	1.09894	0	0	0	0
Q8WVY7	Ubiquitin-like domain-containing CTD phosphatase 1 OS=Homo sapiens OX=9606 GN=UBLCP1 PE=1 SV=2		UBLCP1	UBLCP1	0.843173	0.716489	0.687221	0	0	0	0.611817	0	0.542924	0.678068	0.606422	0.510006	0	0	0	0	0	0	0	0	0	0
A0A590UK99	Deleted in malignant brain tumors 1 protein (Fragment) OS=Homo sapiens OX=9606 GN=DMBT1 PE=1 SV=1		DMBT1	DMBT1	0	0	0	0.774074	0.775298	0	0	0	0	0	0	0	0	0	0	0	1.89094	0	0	0	0	1.74918
Q10567,Q10567-2,Q10567-3	AP-1 complex subunit beta-1 OS=Homo sapiens OX=9606 GN=AP1B1 PE=1 SV=2		AP1B1	AP1B1	0	0	0.687221	0.774074	0	0.688307	0.611817	0.632345	0	0.678068	0.606422	0.510006	0	0	0	0	0	0	0	0	0	0
O43768,O43768-3,O43768-5,O43768-7	Alpha-endosulfine OS=Homo sapiens OX=9606 GN=ENSA PE=1 SV=1		ENSA	ENSA	0.843173	0.716489	0	2.32222	0.775298	0	0	0	0	0	0	0.510006	0	0	0	0	0	0	0	0	0	0
A0A024R0A0,B4E385,Q9BRK3,Q9BRK3-2,Q9BRK3-3	Matrix remodeling-associated protein 8 OS=Homo sapiens OX=9606 GN=MXRA8 PE=4 SV=1		MXRA8	MXRA8	0	0	0	0	0	0	0.611817	1.89704	1.62877	0	0	1.02001	0	0	0	0	0	0	0	0	0	0
Q6FIA3,Q9UNF0,Q9UNF0-2	PACSIN2 protein OS=Homo sapiens OX=9606 GN=PACSIN2 PE=2 SV=1		PACSIN2	PACSIN2	0	0	0	0.774074	0.775298	0.688307	1.22363	0.632345	0.542924	0	0	0.510006	0	0	0	0	0	0	0	0	0	0
B4DMV0,I3L4C2,Q9UQB8,Q9UQB8-2,Q9UQB8-3,Q9UQB8-4,Q9UQB8-5,Q9UQB8-6	Brain-specific angiogenesis inhibitor 1-associated protein 2 OS=Homo sapiens OX=9606 PE=2 SV=1		BAIAP2	BAIAP2	0	0	0	0.774074	0.775298	0.688307	0	0.632345	1.08585	0.678068	0	0.510006	0	0	0	0	0	0	0	0	0	0
B4DU44,P07476	Involucrin OS=Homo sapiens OX=9606 PE=2 SV=1		IVL	IVL	1.68635	0	3.43611	0	0	0	0	0	0	0	0	0	0	0	0	0	0	0	0	0	0	0
A0A6Q8PFA6,A0A6Q8PG37,A0A6Q8PGH7,A0A6Q8PH57,B0AZS5,B4DM85,O00139,O00139-1,O00139-2,O00139-4,O00139-5	Kinesin-like protein OS=Homo sapiens OX=9606 GN=KIF2A PE=1 SV=1		KIF2A	KIF2A	0	0.716489	0	0.774074	0	0	1.22363	0	0	0.678068	1.21284	0.510006	0	0	0	0	0	0	0	0	0	0
Q8IWN7	Retinitis pigmentosa 1-like 1 protein OS=Homo sapiens OX=9606 GN=RP1L1 PE=1 SV=5		RP1L1	RP1L1	0	0	0	0	0	0	0	0	0	0.678068	0	0	0	0	1.21585	0	1.89094	0	0	0	1.32385	0
Q92692	Nectin-2 OS=Homo sapiens OX=9606 GN=NECTIN2 PE=1 SV=1		NECTIN2	NECTIN2	0	0	0	0	0	0	0.611817	1.26469	1.08585	0	0.606422	1.53002	0	0	0	0	0	0	0	0	0	0
Q5K684	SCCA1/SCCA2 fusion protein OS=Homo sapiens OX=9606 PE=2 SV=1				0	0	0.687221	0	0	0	0	0	0	0	0	0	0	0	0	0	0	0	0	0	2.64769	1.74918
Q08378	Golgin subfamily A member 3 OS=Homo sapiens OX=9606 GN=GOLGA3 PE=1 SV=2		GOLGA3	GOLGA3	0	0	0	0	0.775298	0.688307	0.611817	0	0	0.678068	1.81926	0.510006	0	0	0	0	0	0	0	0	0	0
F8VVA7	Coatomer subunit zeta OS=Homo sapiens OX=9606 GN=COPZ1 PE=1 SV=1		COPZ1	COPZ1	0	0	0	1.54815	2.3259	0	0	0	0	0.678068	0	0.510006	0	0	0	0	0	0	0	0	0	0
A8K435,C9J8Q5,P51649,P51649-2,X5D299,X5D8T4,X5DNC0,X5DQN2	Succinate-semialdehyde dehydrogenase OS=Homo sapiens OX=9606 PE=2 SV=1		ALDH5A1	ALDH5A1	0.843173	0	0.687221	0	0	0.688307	0	0.632345	1.08585	0	0.606422	0.510006	0	0	0	0	0	0	0	0	0	0
E5KMT5,Q9Y606	Mitochondrial tRNA pseudouridine synthase A OS=Homo sapiens OX=9606 PE=3 SV=1		PUS1	PUS1	0	0.716489	0	0.774074	0	1.37661	0.611817	0	0.542924	0	0	1.02001	0	0	0	0	0	0	0	0	0	0
P52948,P52948-2,P52948-5	Nuclear pore complex protein Nup98-Nup96 OS=Homo sapiens OX=9606 GN=NUP98 PE=1 SV=4		NUP98	NUP98	0	0	0.687221	0	0.775298	0	0	0.632345	0.542924	0.678068	1.21284	0.510006	0	0	0	0	0	0	0	0	0	0
B2R774	cDNA, FLJ93313, highly similar to Homo sapiens lectin, mannose-binding, 1 (LMAN1), mRNA OS=Homo sapiens OX=9606 PE=2 SV=1				0	0	0.687221	0.774074	0	0.688307	0	0.632345	0.542924	0.678068	0	1.02001	0	0	0	0	0	0	0	0	0	0
A0A0A0MQU0,Q9BV38,U3KQC1	WD repeat-containing protein 18 (Fragment) OS=Homo sapiens OX=9606 GN=WDR18 PE=1 SV=1		WDR18	WDR18	0.843173	1.43298	0.687221	0.774074	0	0	0	0	0	0.678068	0.606422	0	0	0	0	0	0	0	0	0	0	0
O95801	Tetratricopeptide repeat protein 4 OS=Homo sapiens OX=9606 GN=TTC4 PE=1 SV=3		TTC4	TTC4	0	0.716489	0.687221	1.54815	1.5506	0	0	0	0	0	0	0.510006	0	0	0	0	0	0	0	0	0	0
Q8IWC1-3	Isoform 3 of MAP7 domain-containing protein 3 OS=Homo sapiens OX=9606 GN=MAP7D3		MAP7D3	MAP7D3	0	0.716489	0	2.32222	0	0.688307	0	0	0	0.678068	0.606422	0	0	0	0	0	0	0	0	0	0	0
O60259-2	Isoform 2 of Kallikrein-8 OS=Homo sapiens OX=9606 GN=KLK8		KLK8	KLK8	0	0	0	0	0	0	0	0	0	0	0	0	0	0	1.21585	0	3.78187	0	0	0	0	0
A0A0G2JMB2	Immunoglobulin heavy constant alpha 2 (Fragment) OS=Homo sapiens OX=9606 GN=IGHA2 PE=1 SV=1		IGHA2	IGHA2	0	0	0	0	0.775298	0	0	0	0	0	0	0	0	0	1.21585	0	1.89094	1.09894	0	0	0	0
H0Y3K4,Q96EV2	RNA-binding protein 33 (Fragment) OS=Homo sapiens OX=9606 GN=RBM33 PE=1 SV=1		RBM33	RBM33	0	0.716489	0	0	0.775298	0	0.611817	1.26469	1.08585	0	0	0.510006	0	0	0	0	0	0	0	0	0	0
A0A384MTR2,P30048,P30048-2,Q53HC2	Epididymis secretory sperm binding protein OS=Homo sapiens OX=9606 GN=PRDX3 PE=2 SV=1		PRDX3	PRDX3	0.843173	0.716489	1.37444	0	0.775298	0.688307	0	0	0.542924	0	0	0	0	0	0	0	0	0	0	0	0	0
H0YKC5,H0YNW5,P33316,P33316-2	Deoxyuridine 5'-triphosphate nucleotidohydrolase (Fragment) OS=Homo sapiens OX=9606 GN=DUT PE=1 SV=1		DUT	DUT	0	0.716489	2.06166	0.774074	0.775298	0	0.611817	0	0	0	0	0	0	0	0	0	0	0	0	0	0	0
A0A3B3ITS8,B2RBY4,H0YIP2,P49642,Q53F98	DNA primase small subunit (Fragment) OS=Homo sapiens OX=9606 GN=PRIM1 PE=1 SV=1		PRIM1	PRIM1	0	0	0.687221	0.774074	0	0	0	1.26469	1.08585	0	0.606422	0.510006	0	0	0	0	0	0	0	0	0	0
Q8N5M4	Tetratricopeptide repeat protein 9C OS=Homo sapiens OX=9606 GN=TTC9C PE=1 SV=1		TTC9C	TTC9C	0	0	0.687221	0.774074	1.5506	0.688307	0.611817	0	0	0	0.606422	0	0	0	0	0	0	0	0	0	0	0
A0A024R250,Q76FK4,Q76FK4-2,Q76FK4-4	Nucleolar protein 8, isoform CRA_a OS=Homo sapiens OX=9606 GN=NOL8 PE=4 SV=1		NOL8	NOL8	0	0.716489	0	0	0	0	0.611817	0	1.08585	0	0.606422	0	0	0	0	0	1.89094	0	0	0	0	0
Q53GS9	U4/U6.U5 tri-snRNP-associated protein 2 OS=Homo sapiens OX=9606 GN=USP39 PE=1 SV=2		USP39	USP39	0	0.716489	0.687221	0	0	0.688307	0	0.632345	1.08585	0	0	0	0	0	0	0	0	1.09894	0	0	0	0
O60869	Endothelial differentiation-related factor 1 OS=Homo sapiens OX=9606 GN=EDF1 PE=1 SV=1		EDF1	EDF1	0	0	0	1.54815	1.5506	0.688307	0.611817	0	0	0	0	0.510006	0	0	0	0	0	0	0	0	0	0
Q96DT7,Q96DT7-2	Zinc finger and BTB domain-containing protein 10 OS=Homo sapiens OX=9606 GN=ZBTB10 PE=1 SV=2		ZBTB10	ZBTB10	0	0.716489	0	0	0.775298	0	0.611817	0.632345	0.542924	0	0.606422	1.02001	0	0	0	0	0	0	0	0	0	0
A0A2Z6ATB6,B3KSQ7,Q16643,Q16643-2,Q16643-3	Drebrin A OS=Homo sapiens OX=9606 GN=DBN1 PE=2 SV=1		DBN1	DBN1	0	0	0	1.54815	0.775298	2.06492	0	0	0	0	0	0.510006	0	0	0	0	0	0	0	0	0	0
A0A024RAW9,B4DMD3,Q9Y2W2	WW domain binding protein 11, isoform CRA_a OS=Homo sapiens OX=9606 GN=WBP11 PE=4 SV=1		WBP11	WBP11	0	0.716489	0	0	0	0	1.22363	1.26469	1.08585	0	0.606422	0	0	0	0	0	0	0	0	0	0	0
A0A5C2FUF3,A0A5C2FUI7,A0A5C2FWV6,A0A5C2FXH8,A0A5C2FYH1,A0A5C2G074,A0A5C2G2N2,A0A5C2G2W5,A0A5C2G3I7,A0A5C2G3T4,A0A5C2G4Z7,A0A5C2G5H5,A0A5C2G6K9,A0A5C2G9G2,A0A5C2GBX7,A0A5C2GCI2,A0A5C2GCY4,A0A5C2GKW0,A0A5C2GQP1,A0A5C2GSD3,A0A5C2GZP0,A0A5C2H0Q0	IGL c382_light_IGKV3-20_IGKJ2 (Fragment) OS=Homo sapiens OX=9606 PE=2 SV=1				0	0	0	0	0	0	0	0	0	0.678068	0	0	0	0	1.21585	0	1.89094	1.09894	0	0	0	0
A0A1U9X830,A0A1U9X839,H9ZYJ1,P18615,P18615-3	Negative elongation factor E OS=Homo sapiens OX=9606 PE=3 SV=1		NELF-E,NELFE	NELF-E	0.843173	1.43298	1.37444	0	0	0.688307	0	0	0.542924	0	0	0	0	0	0	0	0	0	0	0	0	0
O60885	Bromodomain-containing protein 4 OS=Homo sapiens OX=9606 GN=BRD4 PE=1 SV=2		BRD4	BRD4	0.843173	1.43298	1.37444	0	0	0	0.611817	0	0	0	0.606422	0	0	0	0	0	0	0	0	0	0	0
B5BUD2,P35250,P35250-2,Q75MT5	Replication factor C 2 isoform 1 (Fragment) OS=Homo sapiens OX=9606 GN=RFC2 PE=2 SV=1		RFC2	RFC2	0	0	0	0.774074	0	0	0	0	1.08585	0.678068	1.81926	0.510006	0	0	0	0	0	0	0	0	0	0
A8K7W3,Q9Y2Z0,Q9Y2Z0-2	cDNA FLJ75780, highly similar to Homo sapiens SGT1, suppressor of G2 allele of SKP1 (SUGT1), mRNA OS=Homo sapiens OX=9606 PE=2 SV=1		SUGT1	SUGT1	0	0	0	1.54815	1.5506	0	0	0	1.08585	0.678068	0	0	0	0	0	0	0	0	0	0	0	0
B4DW52	cDNA FLJ55253, highly similar to Actin, cytoplasmic 1 OS=Homo sapiens OX=9606 PE=2 SV=1				0.843173	0	0	0.774074	0.775298	0.688307	0	0.632345	0.542924	0	0.606422	0	0	0	0	0	0	0	0	0	0	0
A8MVT4,A8MYK1	39S ribosomal protein L23, mitochondrial OS=Homo sapiens OX=9606 GN=MRPL23 PE=1 SV=1		MRPL23	MRPL23	0	0	0	0	0	0	0	0	0	0	0	0.510006	0	0	2.43171	0	1.89094	0	0	0	0	0
A0A087WWJ2,C9J5D1,E7EQ69,Q9GZZ1,Q9GZZ1-2	N-alpha-acetyltransferase 50 OS=Homo sapiens OX=9606 GN=NAA50 PE=1 SV=1		NAA50	NAA50	0	0	0.687221	0.774074	0	0	1.22363	0	1.62877	0	0	0.510006	0	0	0	0	0	0	0	0	0	0
A0A024R2W3,A8KAH7,P13861	Protein kinase cAMP-dependent regulatory type II alpha isoform 2 (Fragment) OS=Homo sapiens OX=9606 GN=PRKAR2A PE=2 SV=1		PRKAR2A	PRKAR2A	0.843173	0	0.687221	0.774074	0	0.688307	0	0.632345	0	0.678068	0	0.510006	0	0	0	0	0	0	0	0	0	0
C4P0D8	Disrupted in schizophrenia 1 isoform 51 OS=Homo sapiens OX=9606 GN=TSNAX-DISC1 PE=2 SV=1		TSNAX-DISC1	TSNAX-DISC1	0	0	1.37444	0	0	0.688307	0.611817	0	1.08585	0	0	1.02001	0	0	0	0	0	0	0	0	0	0
B4DE59	Junction plakoglobin OS=Homo sapiens OX=9606 PE=2 SV=1				0.843173	0.716489	0.687221	0	0.775298	0	0	0.632345	0	0	0.606422	0.510006	0	0	0	0	0	0	0	0	0	0
A0A0S2Z5P5,Q9BTE3,Q9BTE3-2	Mini-chromosome maintenance complex-binding protein (Fragment) OS=Homo sapiens OX=9606 GN=MCMBP PE=2 SV=1		MCMBP	MCMBP	0.843173	0.716489	0.687221	0	0	0.688307	0	0	0.542924	0.678068	0.606422	0	0	0	0	0	0	0	0	0	0	0
A0A087WY55,Q5TGM0,Q9NP79,Q9NP79-2	Chromosome 6 open reading frame 55, isoform CRA_b OS=Homo sapiens OX=9606 GN=VTA1 PE=1 SV=1		VTA1	VTA1	0.843173	0.716489	1.37444	0	0.775298	0	0	0	0.542924	0	0	0.510006	0	0	0	0	0	0	0	0	0	0
B3KUJ0,Q15427,Q53FG6	cDNA FLJ39996 fis, clone STOMA2002166, highly similar to Splicing factor 3B subunit 4 OS=Homo sapiens OX=9606 PE=2 SV=1		SF3B4	SF3B4	0	0.716489	0.687221	0.774074	0	0.688307	0	0	0	0.678068	0	0	0	0	1.21585	0	0	0	0	0	0	0
P02652,V9GYE3,V9GYG9,V9GYM3	Apolipoprotein A-II OS=Homo sapiens OX=9606 GN=APOA2 PE=1 SV=1		APOA2	APOA2	0	0	0	0	0	0	0	0	0	4.74647	0	0	0	0	0	0	0	0	0	0	0	0
P78310	Coxsackievirus and adenovirus receptor OS=Homo sapiens OX=9606 GN=CXADR PE=1 SV=1		CXADR	CXADR	0	0	0	0	0	0	1.22363	0.632345	1.08585	0.678068	0.606422	0.510006	0	0	0	0	0	0	0	0	0	0
B4DZT6,Q9NYZ3	cDNA FLJ54919, highly similar to G2 and S phase expressed protein 1 OS=Homo sapiens OX=9606 PE=2 SV=1		GTSE1	GTSE1	0	0.716489	0	0.774074	0.775298	0.688307	0	0.632345	0.542924	0	0.606422	0	0	0	0	0	0	0	0	0	0	0
O15397	Importin-8 OS=Homo sapiens OX=9606 GN=IPO8 PE=1 SV=2		IPO8	IPO8	0	0	0	0	0	0	0	0	0	0	1.21284	0	0	0	0	0	0	2.19787	0	0	1.32385	0
O75381-2	Isoform 2 of Peroxisomal membrane protein PEX14 OS=Homo sapiens OX=9606 GN=PEX14		PEX14	PEX14	0	0	0	0.774074	0.775298	1.37661	0	0	0	0.678068	0.606422	0.510006	0	0	0	0	0	0	0	0	0	0
B2RAL9,Q6P9C2,Q99956	Dual specificity protein phosphatase OS=Homo sapiens OX=9606 PE=2 SV=1		DUSP9	DUSP9	0	0.716489	0.687221	0.774074	0	0.688307	0	0.632345	0.542924	0.678068	0	0	0	0	0	0	0	0	0	0	0	0
A0A7P0T9T8,Q8IYV2,Q8NEH0,Q9UHI6	RNA helicase OS=Homo sapiens OX=9606 GN=DDX20 PE=1 SV=1		DDX20	DDX20	0	0	0	0	0	0	0	1.26469	0.542924	0.678068	1.21284	1.02001	0	0	0	0	0	0	0	0	0	0
Q09666	Neuroblast differentiation-associated protein AHNAK OS=Homo sapiens OX=9606 GN=AHNAK PE=1 SV=2		AHNAK	AHNAK	0	0	2.06166	0	0	0	0	0	0	0	0	0	0	0	0	0	0	0	0	0	2.64769	0
A0A087WUC6,B4DDB9,E9PI68,E9PL01,Q15005	Signal peptidase complex subunit 2 OS=Homo sapiens OX=9606 GN=SPCS2 PE=1 SV=1		SPCS2	SPCS2	0	0.716489	1.37444	0	0.775298	0.688307	0.611817	0	0.542924	0	0	0	0	0	0	0	0	0	0	0	0	0
A0A024QZC1,O95400,Q5QTR6	CD2 antigen (Cytoplasmic tail) binding protein 2, isoform CRA_a OS=Homo sapiens OX=9606 GN=CD2BP2 PE=2 SV=1		CD2BP2	CD2BP2	0	0.716489	0.687221	0.774074	0	0	0	0.632345	0	0.678068	0	0	0	0	1.21585	0	0	0	0	0	0	0
A0A024R7W1,B4E3G8,Q15390,Q15390-2	Mitochondrial fission regulator 1, isoform CRA_a OS=Homo sapiens OX=9606 GN=MTFR1 PE=3 SV=1		MTFR1	MTFR1	0	0	0	0.774074	0.775298	0.688307	0	0.632345	0.542924	0.678068	0.606422	0	0	0	0	0	0	0	0	0	0	0
B4DLN1	cDNA FLJ60124, highly similar to Mitochondrial dicarboxylate carrier OS=Homo sapiens OX=9606 PE=2 SV=1				0.843173	0	0.687221	0	0.775298	0	0.611817	0	0.542924	0	0	0	0	0	1.21585	0	0	0	0	0	0	0
Q15149	Plectin OS=Homo sapiens OX=9606 GN=PLEC PE=1 SV=3		PLEC	PLEC	0	0	0.687221	0	0	0	0	0	1.62877	0	0.606422	0	0	0	0	0	0	0	0	0	0	1.74918
A0A7P0T824,A0A7P0T838,A0A7P0T8N0,A0A7P0T952,A0A7P0T977,A0A7P0T9I1,A0A7P0T9T1,A0A7P0TA16,A0A7P0TA65,A0A7P0TAA6,A0A7P0TAS8,A0A7P0TB15,A0A7P0TBB8,A0A7P0TBE4,A0A7P0Z3Z7,A0A7P0Z445,A0A7P0Z462,A8K245,H0YJF7,H0YJJ9,Q99986	Serine/threonine-protein kinase VRK1 OS=Homo sapiens OX=9606 GN=VRK1 PE=1 SV=1		VRK1	VRK1	0.843173	0.716489	0	0.774074	0	0	0	0	0.542924	0.678068	0.606422	0.510006	0	0	0	0	0	0	0	0	0	0
A8K5D5,P49406	cDNA FLJ76832, highly similar to Homo sapiens mitochondrial ribosomal protein L19 (MRPL19), mRNA OS=Homo sapiens OX=9606 PE=2 SV=1		MRPL19	MRPL19	0.843173	0.716489	0	0	0	0	0	0	0	0	0	0	0	0	1.21585	0	1.89094	0	0	0	0	0
P98172	Ephrin-B1 OS=Homo sapiens OX=9606 GN=EFNB1 PE=1 SV=1		EFNB1	EFNB1	0	0	0	0	0	0	0.611817	1.26469	2.17169	0	0.606422	0	0	0	0	0	0	0	0	0	0	0
Q96HT3	DNA-directed RNA polymerases I and III subunit RPAC1 (Fragment) OS=Homo sapiens OX=9606 GN=POLR1C PE=2 SV=1		POLR1C	POLR1C	0	0.716489	0	0	0	0.688307	0	0	0	1.35614	0	0	0	0	0	0	1.89094	0	0	0	0	0
K7EJ57,K7EKG4,O96008,O96008-2	Mitochondrial import receptor subunit TOM40 homolog (Fragment) OS=Homo sapiens OX=9606 GN=TOMM40 PE=1 SV=8		TOMM40	TOMM40	0.843173	0.716489	0	0.774074	0	0	0.611817	0.632345	0.542924	0	0	0.510006	0	0	0	0	0	0	0	0	0	0
A0A024R6D8,Q13243,Q13243-3,Q59EK7	Splicing factor, arginine/serine-rich 5, isoform CRA_a OS=Homo sapiens OX=9606 GN=SFRS5 PE=3 SV=1		SFRS5,SRSF5	SFRS5	0	0	0	0	0	0	0	0	0	0	0	0	0	0	2.43171	0	0	2.19787	0	0	0	0
A0A140TA69	Keratin, type I cuticular Ha4 OS=Homo sapiens OX=9606 GN=KRT34 PE=3 SV=1		KRT34	KRT34	0	0	0	0	0	0	0.611817	0	0	0	0	0.510006	0	0	0	0	0	0	0	0	0	3.49836
Q0VDF9	Heat shock 70 kDa protein 14 OS=Homo sapiens OX=9606 GN=HSPA14 PE=1 SV=1		HSPA14	HSPA14	0.843173	0.716489	0	0	0	0	0	1.26469	0	0.678068	0.606422	0.510006	0	0	0	0	0	0	0	0	0	0
A0A384NL22,P49720	Proteasome subunit beta OS=Homo sapiens OX=9606 GN=PSMB3 PE=2 SV=1		PSMB3	PSMB3	0	0.716489	0	0	0	0	0.611817	0.632345	0	0	0	0	0	0	0	0	0	0	0	0	2.64769	0
Q14181	DNA polymerase alpha subunit B OS=Homo sapiens OX=9606 GN=POLA2 PE=1 SV=2		POLA2	POLA2	0	0.716489	0	0.774074	0	0.688307	0	0.632345	0	0.678068	0.606422	0.510006	0	0	0	0	0	0	0	0	0	0
Q9H0A0	RNA cytidine acetyltransferase OS=Homo sapiens OX=9606 GN=NAT10 PE=1 SV=2		NAT10	NAT10	0	0	1.37444	0	0	1.37661	0.611817	0.632345	0	0	0.606422	0	0	0	0	0	0	0	0	0	0	0
Q03252	Lamin-B2 OS=Homo sapiens OX=9606 GN=LMNB2 PE=1 SV=4		LMNB2	LMNB2	0	0	0	0	0	0	0	0	0	0	0	0	0	0	0	0	0	1.09894	0	0	0	3.49836
Q96HE7	ERO1-like protein alpha OS=Homo sapiens OX=9606 GN=ERO1A PE=1 SV=2		ERO1A	ERO1A	0	0	0.687221	0.774074	0	0.688307	0	0.632345	0	0.678068	0.606422	0.510006	0	0	0	0	0	0	0	0	0	0
A0A140VJN3,Q9H9A6	Leucine rich repeat containing 40 OS=Homo sapiens OX=9606 GN=LRRC40 PE=2 SV=1		LRRC40	LRRC40	1.68635	0.716489	0	0	0	0	0	0	0.542924	0	0.606422	1.02001	0	0	0	0	0	0	0	0	0	0
A4D0Y1,A8K180,O00401	Wiskott-Aldrich syndrome-like OS=Homo sapiens OX=9606 GN=WASL PE=4 SV=1		WASL	WASL	0	0	0	0	0	2.06492	0	1.89704	0	0	0.606422	0	0	0	0	0	0	0	0	0	0	0
A0JLP2,P04279,P04279-2	SEMG1 protein (Fragment) OS=Homo sapiens OX=9606 GN=SEMG1 PE=2 SV=1		SEMG1	SEMG1	0	0	0	0.774074	0	0	0	0	0	0	0	0	0	0	0	0	3.78187	0	0	0	0	0
D3DW85,P48200	Iron-responsive element-binding protein 2 OS=Homo sapiens OX=9606 GN=IREB2 PE=3 SV=1		IREB2	IREB2	0	0.716489	0.687221	0	0.775298	0.688307	0	0.632345	0.542924	0	0	0.510006	0	0	0	0	0	0	0	0	0	0
A0A0S2Z4V5,A0A0S2Z556,O60828,O60828-2,O60828-4,O60828-5	Polyglutamine binding protein 1 isoform 1 (Fragment) OS=Homo sapiens OX=9606 GN=PQBP1 PE=2 SV=1		PQBP1	PQBP1	0.843173	0.716489	0.687221	0	0	0	0.611817	0.632345	0.542924	0	0	0.510006	0	0	0	0	0	0	0	0	0	0
Q6FIC5,Q9NVF8,Q9Y696	Chloride intracellular channel protein OS=Homo sapiens OX=9606 GN=CLIC4 PE=2 SV=1		CLIC4	CLIC4	0	0.716489	0.687221	0	0.775298	0.688307	0.611817	0	0.542924	0	0	0.510006	0	0	0	0	0	0	0	0	0	0
P0DSE2	M1-specific T cell receptor beta chain OS=Homo sapiens OX=9606 GN=TRB PE=1 SV=1		TRB	TRB	0	0	1.37444	0	0	0.688307	0.611817	0.632345	0.542924	0.678068	0	0	0	0	0	0	0	0	0	0	0	0
H0YMG7,O94788,O94788-3	Retinal dehydrogenase 2 OS=Homo sapiens OX=9606 GN=ALDH1A2 PE=1 SV=1		ALDH1A2	ALDH1A2	0	0.716489	0.687221	0	0	0.688307	0	0.632345	0	0.678068	0.606422	0.510006	0	0	0	0	0	0	0	0	0	0
A0A3B3ITA3	UPF0488 protein C8orf33 OS=Homo sapiens OX=9606 GN=C8orf33 PE=1 SV=1		C8orf33	C8orf33	0	0	0	0	0	0	0	0	0	0	0	0	0	0	1.21585	0	0	3.29681	0	0	0	0
A0A384N605,Q9UBQ7,U3KQ56	Epididymis secretory sperm binding protein OS=Homo sapiens OX=9606 PE=2 SV=1		GRHPR	GRHPR	0.843173	0	0.687221	0	0	0	0.611817	0.632345	0.542924	0.678068	0	0.510006	0	0	0	0	0	0	0	0	0	0
A0A6Q8PFU3,P43034	Platelet-activating factor acetylhydrolase IB subunit alpha OS=Homo sapiens OX=9606 GN=PAFAH1B1 PE=1 SV=1		PAFAH1B1	PAFAH1B1	0.843173	0	0.687221	0	0	0	0.611817	0.632345	0.542924	0.678068	0	0.510006	0	0	0	0	0	0	0	0	0	0
B4DII5,B4DWX3,O60684	Importin subunit alpha OS=Homo sapiens OX=9606 PE=2 SV=1		KPNA6	KPNA6	0	0.716489	0.687221	0	0	0	0.611817	0	0	1.35614	0.606422	0.510006	0	0	0	0	0	0	0	0	0	0
Q9Y5Q8,Q9Y5Q8-3	General transcription factor 3C polypeptide 5 OS=Homo sapiens OX=9606 GN=GTF3C5 PE=1 SV=2		GTF3C5	GTF3C5	0	0	0	0	0	0	0	0	0	0.678068	0	0	0	0	0	0	3.78187	0	0	0	0	0
A0A087WVD7,Q9Y3D8,Q9Y3D8-2	Adenylate kinase isoenzyme 6 OS=Homo sapiens OX=9606 GN=AK6 PE=1 SV=1		AK6	AK6	0	0	0	0	0	0	0	0	0	0	0	0.510006	0	0	0	0	0	2.19787	0	0	0	1.74918
O43252,Q05BW9	Bifunctional 3'-phosphoadenosine 5'-phosphosulfate synthase 1 OS=Homo sapiens OX=9606 GN=PAPSS1 PE=1 SV=2		PAPSS1	PAPSS1	0	0	0.687221	0	0	0.688307	0	0.632345	0.542924	0.678068	1.21284	0	0	0	0	0	0	0	0	0	0	0
A0A024R141,B2R717,O60911	Cathepsin L2, isoform CRA_a OS=Homo sapiens OX=9606 GN=CTSL2 PE=3 SV=1		CTSL2,CTSV	CTSL2	0	0	0	0	0	0	0	0	0	0	0	0	0	0	1.21585	0	1.89094	0	0	0	1.32385	0
A0A384NPU2,A0A6Q8PGQ8,D6RC06,D6RD60,D6RE99,D6REP8,H0YC49,P49773	Epididymis secretory sperm binding protein OS=Homo sapiens OX=9606 GN=HINT1 PE=2 SV=1		HINT1	HINT1	0	0.716489	0.687221	0	0	0.688307	0.611817	0.632345	0.542924	0	0	0.510006	0	0	0	0	0	0	0	0	0	0
C9J808	MKI67 FHA domain-interacting nucleolar phosphoprotein (Fragment) OS=Homo sapiens OX=9606 GN=NIFK PE=1 SV=8		NIFK	NIFK	0	0.716489	0.687221	0	0	0.688307	0.611817	0.632345	0.542924	0	0	0.510006	0	0	0	0	0	0	0	0	0	0
Q15061	WD repeat-containing protein 43 OS=Homo sapiens OX=9606 GN=WDR43 PE=1 SV=3		WDR43	WDR43	0.843173	0.716489	0.687221	0.774074	0	0.688307	0	0	0	0.678068	0	0	0	0	0	0	0	0	0	0	0	0
A0A5F9ZGX4,A0A5F9ZHI5,A0A5F9ZHN9,A0A5F9ZI12,A0A5K1VW72,J3QRD1,P51648,P51648-2,Q59H65,Q68D64	Aldehyde dehydrogenase family 3 member A2 (Fragment) OS=Homo sapiens OX=9606 GN=ALDH3A2 PE=1 SV=1		ALDH3A2,DKFZp686E23276	ALDH3A2	0.843173	0	0.687221	0.774074	0	2.06492	0	0	0	0	0	0	0	0	0	0	0	0	0	0	0	0
A0A024RBP2,F8VYE8,F8W0W8,P36873,P36873-2,Q9UPN1	Serine/threonine-protein phosphatase OS=Homo sapiens OX=9606 GN=PPP1CC PE=3 SV=1		PPP1CC	PPP1CC	0	0	0	0.774074	0	0.688307	0.611817	0.632345	0.542924	0	0.606422	0.510006	0	0	0	0	0	0	0	0	0	0
A0A087X0K9,A0A0G2JNH2,A0A7I2V5U5,A9CQZ8,G3V1L9,G5E9E7,Q07157,Q07157-2,Q6MZU1	Tight junction protein 1 (Zona occludens 1), isoform CRA_a OS=Homo sapiens OX=9606 GN=TJP1 PE=1 SV=2		TJP1,DKFZp686A1195	TJP1	0	0	0	0	0.775298	0	1.22363	0.632345	0.542924	0.678068	0	0.510006	0	0	0	0	0	0	0	0	0	0
A0A5C2G956,A0A7S5C322	IGH + IGL c294_heavy_IGHV1-8_IGHD6-19_IGHJ3 (Fragment) OS=Homo sapiens OX=9606 PE=2 SV=1				0	0	0.687221	0	0	0	0	0	0	0.678068	0	0	0	0	0	0	1.89094	1.09894	0	0	0	0
A0A2X0TVZ9,Q01968,Q01968-2,Q504W7	Phosphoinositide 5-phosphatase (Fragment) OS=Homo sapiens OX=9606 GN=OCRL PE=3 SV=1		OCRL	OCRL	0	0	0	0.774074	0	0	0	0.632345	0.542924	0.678068	1.21284	0.510006	0	0	0	0	0	0	0	0	0	0
Q53FN7,Q7L1Q6,Q7L1Q6-3,Q7L1Q6-4	BZW1 protein variant (Fragment) OS=Homo sapiens OX=9606 PE=2 SV=1		BZW1	BZW1	0	0	1.37444	0	0	0	0	0	1.62877	0	0	0	0	0	0	0	0	0	0	0	1.32385	0
A4D1T3,C9JBY7,Q3KRB4,Q9Y291	Mitochondrial ribosomal protein S33 OS=Homo sapiens OX=9606 GN=MRPS33 PE=3 SV=1		MRPS33	MRPS33	0	0	0	0	0	0	0	0	0	0	0	0	0	0	2.43171	0	1.89094	0	0	0	0	0
J3KS15,Q14197	Peptidyl-tRNA hydrolase ICT1, mitochondrial (Fragment) OS=Homo sapiens OX=9606 GN=MRPL58 PE=1 SV=1		MRPL58	MRPL58	0	0	0	0	0	0	0	0	0	0	0	0	0	0	2.43171	0	1.89094	0	0	0	0	0
Q52LJ0	Protein FAM98B OS=Homo sapiens OX=9606 GN=FAM98B PE=1 SV=2		FAM98B	FAM98B	0	0	0	0	0	0	0	0	0	0	0	0	0	0	2.43171	0	1.89094	0	0	0	0	0
Q8TAE8	Growth arrest and DNA damage-inducible proteins-interacting protein 1 OS=Homo sapiens OX=9606 GN=GADD45GIP1 PE=1 SV=1		GADD45GIP1	GADD45GIP1	0	0	0	0	0	0	0	0	0	0	0	0	0	0	2.43171	0	1.89094	0	0	0	0	0
A5YM63,E7ESP9,P07197	160 kDa neurofilament protein OS=Homo sapiens OX=9606 GN=NEFM PE=2 SV=1		NEFM	NEFM	0	0	0	0	2.3259	1.37661	0	0	0	0	0.606422	0	0	0	0	0	0	0	0	0	0	0
E9PB90,P52789,Q68E10	Hexokinase OS=Homo sapiens OX=9606 GN=HK2 PE=1 SV=1		DKFZp686M1669,HK2	DKFZp686M1669	0	0	0	0	0	0	0	0	0.542924	2.0342	1.21284	0.510006	0	0	0	0	0	0	0	0	0	0
B4DRP9,Q69YJ7,Q9NTZ6	cDNA FLJ58274, highly similar to RNA-binding protein 12 OS=Homo sapiens OX=9606 PE=2 SV=1		DKFZp667H197,RBM12	DKFZp667H197	0	0.716489	0	0	0	0	0.611817	0.632345	0.542924	0.678068	0.606422	0.510006	0	0	0	0	0	0	0	0	0	0
Q6MZZ3	Dynactin subunit 1 OS=Homo sapiens OX=9606 GN=DKFZp686I0746 PE=2 SV=1		DKFZp686I0746	DKFZp686I0746	0	0.716489	0	0	0	0	0	0	0.542924	0.678068	0.606422	0	0	0	0	0	0	0	0	0	0	1.74918
Q96HU8	GTP-binding protein Di-Ras2 OS=Homo sapiens OX=9606 GN=DIRAS2 PE=1 SV=1		DIRAS2	DIRAS2	0	0	0	0	0	0	0	0	0	0	0	0	0	0	1.21585	0	0	0	0	0	1.32385	1.74918
B2RE46,P04844	Dolichyl-diphosphooligosaccharide--protein glycosyltransferase subunit 2 OS=Homo sapiens OX=9606 PE=2 SV=1		RPN2	RPN2	0	0	0.687221	0	0	0.688307	0.611817	0.632345	0.542924	0	0.606422	0.510006	0	0	0	0	0	0	0	0	0	0
Q14400	Glutamate dehydrogenase (NAD(P)(+)) (Fragment) OS=Homo sapiens OX=9606 GN=GLUD1 PE=2 SV=1		GLUD1	GLUD1	0	0	0.687221	0	0	0.688307	0.611817	0.632345	0.542924	0	0.606422	0.510006	0	0	0	0	0	0	0	0	0	0
Q9HDC9,Q9HDC9-2	Adipocyte plasma membrane-associated protein OS=Homo sapiens OX=9606 GN=APMAP PE=1 SV=2		APMAP	APMAP	0.843173	0	0.687221	0.774074	0.775298	0.688307	0	0	0	0	0	0.510006	0	0	0	0	0	0	0	0	0	0
P0DP57,P0DP58-2	Secreted Ly-6/uPAR domain-containing protein 2 OS=Homo sapiens OX=9606 GN=SLURP2 PE=1 SV=1		SLURP2,LYNX1	SLURP2	0	0.716489	0.687221	0.774074	0.775298	0.688307	0	0.632345	0	0	0	0	0	0	0	0	0	0	0	0	0	0
B2R894,Q96DV4	Mitochondrial ribosomal protein L38, isoform CRA_b OS=Homo sapiens OX=9606 GN=MRPL38 PE=1 SV=1		MRPL38	MRPL38	0.843173	0	0	0	0	0	0	0	0	0	0	0	0	0	1.21585	0	0	2.19787	0	0	0	0
A8K3R2,B2RDN4,Q14137	Ribosome biogenesis protein BOP1 OS=Homo sapiens OX=9606 GN=BOP1 PE=2 SV=1		BOP1	BOP1	0	0	0	0	0	0	0	0	0.542924	0	0.606422	0	0	0	1.21585	0	1.89094	0	0	0	0	0
Q5C9Z4	Nucleolar MIF4G domain-containing protein 1 OS=Homo sapiens OX=9606 GN=NOM1 PE=1 SV=1		NOM1	NOM1	0	0.716489	0	0	0	0	0	0	0	0	0	0	0	0	2.43171	0	0	1.09894	0	0	0	0
Q92541	RNA polymerase-associated protein RTF1 homolog OS=Homo sapiens OX=9606 GN=RTF1 PE=1 SV=4		RTF1	RTF1	0	0.716489	0.687221	0	0	0	0	0	0.542924	0.678068	0	0.510006	0	0	0	0	0	1.09894	0	0	0	0
D3DNI2,D3DNI3	Profilin (Fragment) OS=Homo sapiens OX=9606 GN=PFN2 PE=3 SV=1		PFN2	PFN2	0	0	0.687221	0	0	0	1.22363	1.26469	0.542924	0	0	0.510006	0	0	0	0	0	0	0	0	0	0
A7BI36	p180/ribosome receptor OS=Homo sapiens OX=9606 GN=RRBP1 PE=2 SV=2		RRBP1	RRBP1	0	0	0	2.32222	0	1.37661	0	0	0	0	0	0.510006	0	0	0	0	0	0	0	0	0	0
B2R4I8,Q92572	cDNA, FLJ92106, highly similar to Homo sapiens adaptor-related protein complex 3, sigma 1 subunit(AP3S1), mRNA OS=Homo sapiens OX=9606 PE=2 SV=1		AP3S1	AP3S1	0.843173	0	0	0	0	0	0.611817	0	0.542924	0.678068	0	1.53002	0	0	0	0	0	0	0	0	0	0
A0A087WTA5,E7ERK9,Q9UI10,Q9UI10-2,Q9UI10-3	Translation initiation factor eIF-2B subunit delta OS=Homo sapiens OX=9606 GN=EIF2B4 PE=1 SV=1		EIF2B4	EIF2B4	0	0	0	0	0	0	0	0	0	0	0	0	0	0	1.21585	0	1.89094	1.09894	0	0	0	0
Q2NLC9	PURA protein (Fragment) OS=Homo sapiens OX=9606 GN=PURA PE=2 SV=1		PURA	PURA	0	0	0	0	0	0	0	0	0	0	0	0	0	0	1.21585	0	1.89094	1.09894	0	0	0	0
A0A5C2GBY7	IGH + IGL c158_light_IGKV3-20_IGKJ2 (Fragment) OS=Homo sapiens OX=9606 PE=2 SV=1				0.843173	0	0.687221	0	0.775298	0	0	0	0	0	0	0	0	0	0	0	1.89094	0	0	0	0	0
A0A140VJK1,O76003	Testicular tissue protein Li 75 OS=Homo sapiens OX=9606 PE=2 SV=1		GLRX3	GLRX3	0	0.716489	0.687221	0.774074	0.775298	0	0	0.632345	0	0	0.606422	0	0	0	0	0	0	0	0	0	0	0
Q05DF2,Q15428	SF3A2 protein (Fragment) OS=Homo sapiens OX=9606 GN=SF3A2 PE=2 SV=1		SF3A2	SF3A2	0.843173	0	0	0.774074	0	0	0	0	0	0.678068	0	0	0	0	0	0	1.89094	0	0	0	0	0
Q9BQ50-1	Isoform 1 of Three prime repair exonuclease 2 OS=Homo sapiens OX=9606 GN=TREX2		TREX2	TREX2	0	0	0.687221	0	0	0	0	0	0	0	0	0	0	0	0	0	0	0	0	0	0	3.49836
H0YC88	Synembryn-A (Fragment) OS=Homo sapiens OX=9606 GN=RIC8A PE=1 SV=1		RIC8A	RIC8A	0	0	0	0	0	0	0	0	0	0	0	0	0	0	0	0	0	1.09894	0	0	1.32385	1.74918
Q6PJG6,Q6PJG6-3	BRCA1-associated ATM activator 1 OS=Homo sapiens OX=9606 GN=BRAT1 PE=1 SV=2		BRAT1	BRAT1	0	0	0	0	0	0	0	0	0	0	0	0	0	0	0	0	0	1.09894	0	0	1.32385	1.74918
A0A0S2Z5K3,A0A0S2Z5R3,Q3LIB4,Q9NPI6,Q9NPI6-2	DCP1 decapping enzyme-like protein A isoform 3 (Fragment) OS=Homo sapiens OX=9606 GN=DCP1A PE=2 SV=1		DCP1A,Nbla00360	DCP1A	0	0.716489	0.687221	0.774074	0.775298	0	0.611817	0	0	0	0.606422	0	0	0	0	0	0	0	0	0	0	0
Q9Y3B9	RRP15-like protein OS=Homo sapiens OX=9606 GN=RRP15 PE=1 SV=2		RRP15	RRP15	0	0	0	0	0	0	1.22363	0.632345	1.08585	0	0	0	0	0	1.21585	0	0	0	0	0	0	0
O75663	TIP41-like protein OS=Homo sapiens OX=9606 GN=TIPRL PE=1 SV=2		TIPRL	TIPRL	0	0	0.687221	0	0	0.688307	0.611817	0	0.542924	0	0.606422	1.02001	0	0	0	0	0	0	0	0	0	0
Q8IXT5	RNA-binding protein 12B OS=Homo sapiens OX=9606 GN=RBM12B PE=1 SV=2		RBM12B	RBM12B	0	0	0.687221	0	0	0	0.611817	0.632345	1.08585	0	0.606422	0.510006	0	0	0	0	0	0	0	0	0	0
A0A6Q8PGB0,P24928	DNA-directed RNA polymerase subunit OS=Homo sapiens OX=9606 GN=POLR2A PE=1 SV=2		POLR2A	POLR2A	0	0.716489	0	0	0	0	0	0	0	0	0	0	0	0	1.21585	0	0	2.19787	0	0	0	0
A0A087WWP4,A0A494C001,A0A499FJY3,Q96T37,Q96T37-2,Q96T37-3,Q96T37-4	RNA-binding protein 15 OS=Homo sapiens OX=9606 GN=RBM15 PE=1 SV=1		RBM15	RBM15	0	0	0.687221	0	0	0	0.611817	0	1.08585	0	1.21284	0.510006	0	0	0	0	0	0	0	0	0	0
Q9BVI4	Nucleolar complex protein 4 homolog OS=Homo sapiens OX=9606 GN=NOC4L PE=1 SV=1		NOC4L	NOC4L	0	0	0	0	0	0.688307	0	0	0	0	0	0	0	0	1.21585	0	0	2.19787	0	0	0	0
A8K5W7,Q9NSE4	Isoleucyl-tRNA synthetase OS=Homo sapiens OX=9606 PE=2 SV=1		IARS2	IARS2	0	0	0	0	0	0	0	0	0.542924	0.678068	0.606422	0.510006	0	0	0	0	0	0	0	0	0	1.74918
Q9NQZ2	Something about silencing protein 10 OS=Homo sapiens OX=9606 GN=UTP3 PE=1 SV=1		UTP3	UTP3	0	0.716489	0	0	0.775298	0.688307	0	0	0	0.678068	0	0	0	0	1.21585	0	0	0	0	0	0	0
A8K333,B2RDK5,Q8IYB5,Q8IYB5-2,Q8IYB5-3	cDNA FLJ75639, highly similar to Homo sapiens stromal membrane-associated protein 1, mRNA OS=Homo sapiens OX=9606 PE=2 SV=1		SMAP1	SMAP1	0	0	0	0.774074	0.775298	1.37661	0	0.632345	0	0	0	0.510006	0	0	0	0	0	0	0	0	0	0
A0A1B4Z394,A0A7P0T9G6,P23258,Q9NRH3	Tubulin gamma chain OS=Homo sapiens OX=9606 GN=TUBG2 PE=2 SV=1		TUBG2,TUBG1	TUBG2	0	0	0	0	0	0	0	0	0	0	0	0	0	0	1.21585	0	0	1.09894	0	0	0	1.74918
P21399,V9HWB7	Cytoplasmic aconitate hydratase OS=Homo sapiens OX=9606 GN=ACO1 PE=1 SV=3		HEL60,ACO1	HEL60	0	0.716489	0	0	0	0	0	0.632345	1.08585	0	0.606422	1.02001	0	0	0	0	0	0	0	0	0	0
A0A024R6M2,Q6IN85,Q6IN85-2,Q6IN85-4	KIAA2010, isoform CRA_a OS=Homo sapiens OX=9606 GN=KIAA2010 PE=3 SV=1		KIAA2010,PPP4R3A	KIAA2010	0	0.716489	0	0.774074	0	0	0	0	0	1.35614	1.21284	0	0	0	0	0	0	0	0	0	0	0
A0A7I2YQJ8	Citron Rho-interacting kinase OS=Homo sapiens OX=9606 GN=CIT PE=1 SV=1		CIT	CIT	0.843173	0	0.687221	0	0	0.688307	0	0	0	0	0	0.510006	0	0	0	0	0	0	0	0	1.32385	0
Q6P1N0,Q6P1N0-2	Coiled-coil and C2 domain-containing protein 1A OS=Homo sapiens OX=9606 GN=CC2D1A PE=1 SV=1		CC2D1A	CC2D1A	0	0	0	0	0.775298	1.37661	0	0	0	0.678068	1.21284	0	0	0	0	0	0	0	0	0	0	0
E5KS95,P43897	Elongation factor Ts, mitochondrial OS=Homo sapiens OX=9606 GN=TSFM PE=3 SV=1		TSFM	TSFM	0.843173	0	0.687221	0.774074	0	0	1.22363	0	0	0	0	0.510006	0	0	0	0	0	0	0	0	0	0
B4E074,Q9NVX2	Notchless protein homolog 1 OS=Homo sapiens OX=9606 PE=2 SV=1		NLE1	NLE1	0.843173	0	0	0	0	0.688307	0	0.632345	0	1.35614	0	0.510006	0	0	0	0	0	0	0	0	0	0
C9JIF9,P13798	Acyl-peptide hydrolase OS=Homo sapiens OX=9606 GN=APEH PE=1 SV=1		APEH	APEH	0.843173	0.716489	0.687221	0	0	0	0	0.632345	0.542924	0	0.606422	0	0	0	0	0	0	0	0	0	0	0
P51570,Q6ZP37,V9HWE7	Galactokinase OS=Homo sapiens OX=9606 GN=GALK1 PE=1 SV=1		HEL-S-19,GALK1	HEL-S-19	0	0	0	0	0	0	0	0	0	0	0	0.510006	0	0	0	0	0	0	0	0	0	3.49836
A8K3Q8,O75635,O75635-2	cDNA FLJ75069, highly similar to Homo sapiens serpin peptidase inhibitor, clade B (ovalbumin), member 7 (SERPINB7), mRNA OS=Homo sapiens OX=9606 PE=2 SV=1		SERPINB7	SERPINB7	0	0	0.687221	0	0.775298	0	0	0	0	0	0	0	0	0	1.21585	0	0	0	0	0	1.32385	0
A4D0Z3,P84085	ADP-ribosylation factor 5 OS=Homo sapiens OX=9606 GN=ARF5 PE=2 SV=1		ARF5	ARF5	0.843173	0.716489	0	0.774074	0	0	0.611817	0	0.542924	0	0	0.510006	0	0	0	0	0	0	0	0	0	0
O43324	Eukaryotic translation elongation factor 1 epsilon-1 OS=Homo sapiens OX=9606 GN=EEF1E1 PE=1 SV=1		EEF1E1	EEF1E1	0.843173	0.716489	0	0.774074	0	0	0.611817	0	0.542924	0	0	0.510006	0	0	0	0	0	0	0	0	0	0
M1VE91	KIF5B-RET(NM_020630)_K24R11 fusion protein OS=Homo sapiens OX=9606 GN=KIF5B-RET(NM_020630)_K24;R11 PE=2 SV=1		KIF5B-RET(NM_020630)_K24;R11	KIF5B-RET(NM_020630)_K24;R11	0	0	0	1.54815	0	0.688307	0	0.632345	0	0	0.606422	0.510006	0	0	0	0	0	0	0	0	0	0
A0A090N7Y0,Q96P47,Q96P47-2,Q96P47-4	Centaurin, gamma 3 OS=Homo sapiens OX=9606 GN=CENTG3 PE=3 SV=1		CENTG3,AGAP3	CENTG3	0	0.716489	0	0	0	0	0	0	0.542924	0	0.606422	1.02001	0	0	0	0	0	1.09894	0	0	0	0
B4DGF1,Q04637-3	cDNA FLJ56479, highly similar to Eukaryotic translation initiation factor 4 gamma 1 OS=Homo sapiens OX=9606 PE=2 SV=1		EIF4G1	EIF4G1	0	0	0	0.774074	0.775298	0	0	0	0	0.678068	0	0	0	0	0	0	0	0	0	0	0	1.74918
M0QY97,Q9UPT8	Zinc finger CCCH domain-containing protein 4 (Fragment) OS=Homo sapiens OX=9606 GN=ZC3H4 PE=1 SV=1		ZC3H4	ZC3H4	0	2.14947	0	0	0	0	0	0	0	0	0.606422	0	0	0	1.21585	0	0	0	0	0	0	0
A0A024RAA5,B4E1U9,P60953	Cell division control protein 42 homolog OS=Homo sapiens OX=9606 GN=CDC42 PE=3 SV=1		CDC42	CDC42	0.843173	0	0.687221	0	0.775298	0	0.611817	0	0.542924	0	0	0.510006	0	0	0	0	0	0	0	0	0	0
A0A0A0MSW4,B2R7P6,P48739,P48739-2,P48739-3	Phosphatidylinositol transfer protein beta isoform OS=Homo sapiens OX=9606 GN=PITPNB PE=1 SV=1		PITPNB	PITPNB	0.843173	0	0	0.774074	0	0.688307	0.611817	0	0.542924	0	0	0.510006	0	0	0	0	0	0	0	0	0	0
A0A0D9SGE8,Q8IWS0,Q8IWS0-3,Q8IWS0-5	PHD finger protein 6 OS=Homo sapiens OX=9606 GN=PHF6 PE=1 SV=1		PHF6	PHF6	0	0	0	0	0	0	0	0	1.62877	0	0	0	0	0	1.21585	0	0	1.09894	0	0	0	0
H0Y987	Phosphoacetylglucosamine mutase OS=Homo sapiens OX=9606 GN=PGM3 PE=1 SV=2		PGM3	PGM3	0	0	0.687221	0	0.775298	0.688307	0	0.632345	0.542924	0	0.606422	0	0	0	0	0	0	0	0	0	0	0
A0A024R0A2,D6RG19,P61927	Ribosomal protein L37 OS=Homo sapiens OX=9606 GN=RPL37 PE=3 SV=1		RPL37	RPL37	0.843173	0.716489	0	0	0	0	0.611817	0	0	0	1.21284	0.510006	0	0	0	0	0	0	0	0	0	0
H0Y612	E3 ubiquitin-protein ligase TRIM33 (Fragment) OS=Homo sapiens OX=9606 GN=TRIM33 PE=1 SV=1		TRIM33	TRIM33	0	2.14947	0.687221	0	0	0	0	0	0.542924	0	0	0.510006	0	0	0	0	0	0	0	0	0	0
Q2VIL4	RcDNAJ9 (Fragment) OS=Homo sapiens OX=9606 PE=4 SV=1				0	0	0	0	0.775298	0	0	0	0	0	0	0	0	0	1.21585	0	1.89094	0	0	0	0	0
A0A0S2Z504,O75494,O75494-2,Q53GD7	Serine/arginine-rich splicing factor 10 isoform 1 (Fragment) OS=Homo sapiens OX=9606 GN=SRSF10 PE=2 SV=1		SRSF10	SRSF10	0	0	0	0.774074	0	0	0	0	0	0	0	0	0	0	1.21585	0	1.89094	0	0	0	0	0
B4DUC8	S-methyl-5'-thioadenosine phosphorylase OS=Homo sapiens OX=9606 GN=MTAP PE=1 SV=1		MTAP	MTAP	0	0.716489	0.687221	0	0.775298	0	0.611817	0	1.08585	0	0	0	0	0	0	0	0	0	0	0	0	0
K7ERZ5	DNA ligase 3 (Fragment) OS=Homo sapiens OX=9606 GN=LIG3 PE=1 SV=1		LIG3	LIG3	0.843173	0.716489	0.687221	0	0	0	0	0	0	0	0.606422	1.02001	0	0	0	0	0	0	0	0	0	0
A0A2R8Y5T0,A0A2R8Y706,A0A7P0T9C4,A0A7P0T9R4,A0A7P0TA13,A0A7P0TAW9,Q14204	Cytoplasmic dynein 1 heavy chain 1 OS=Homo sapiens OX=9606 GN=DYNC1H1 PE=1 SV=2		DYNC1H1	DYNC1H1	0	0	0	0	0	0	0.611817	0	3.25754	0	0	0	0	0	0	0	0	0	0	0	0	0
A0A0S2Z3L2,P16615,P16615-2,P16615-3,P16615-5	P-type Ca(2+) transporter (Fragment) OS=Homo sapiens OX=9606 GN=ATP2A2 PE=2 SV=1		ATP2A2	ATP2A2	0	0.716489	0	0.774074	0	0	1.22363	0	0.542924	0	0.606422	0	0	0	0	0	0	0	0	0	0	0
P11766,Q2VIM7,Q5U043,Q6FI45,Q6IRT1	Alcohol dehydrogenase class-3 OS=Homo sapiens OX=9606 GN=ADH5 PE=1 SV=4		ADH5	ADH5	0	0.716489	0.687221	0	0	0	0	0.632345	0.542924	0.678068	0.606422	0	0	0	0	0	0	0	0	0	0	0
A0A804HIB8,Q53GE7,Q99614	Tetratricopeptide repeat protein 1 OS=Homo sapiens OX=9606 GN=TTC1 PE=4 SV=1		TTC1	TTC1	0.843173	0	0	0.774074	1.5506	0.688307	0	0	0	0	0	0	0	0	0	0	0	0	0	0	0	0
P06703,R4GN98	Protein S100-A6 OS=Homo sapiens OX=9606 GN=S100A6 PE=1 SV=1		S100A6	S100A6	0	0	0.687221	0	0.775298	0	0	0.632345	0	0	0	0	0	0	0	0	0	0	0	0	0	1.74918
A0A384MDL3,Q15370,Q15370-2	Epididymis secretory sperm binding protein OS=Homo sapiens OX=9606 PE=2 SV=1		ELOB	ELOB	0	0.716489	0.687221	0	0.775298	0	0.611817	0	0.542924	0	0	0.510006	0	0	0	0	0	0	0	0	0	0
E5KNH5,G3V0I5,P49821,P49821-2	NADH dehydrogenase [ubiquinone] flavoprotein 1, mitochondrial OS=Homo sapiens OX=9606 GN=NDUFV1 PE=3 SV=1		NDUFV1	NDUFV1	0.843173	0	0.687221	0	0	0	0	0	0.542924	0	0	0	0	0	0	0	0	0	0	0	0	1.74918
G3V198	Nuclear pore complex protein Nup160 (Fragment) OS=Homo sapiens OX=9606 GN=NUP160 PE=1 SV=2		NUP160	NUP160	0	0	0.687221	0.774074	0	0	0.611817	0	0	0	0	0	0	0	0	0	0	0	0	0	0	1.74918
A0A0S2Z4Y5,A0A804HJ93,H0Y368,O60762,Q5QPK2	Dolichol-phosphate mannosyltransferase subunit 1 (Fragment) OS=Homo sapiens OX=9606 GN=DPM1 PE=2 SV=1		DPM1	DPM1	0	0.716489	0.687221	0	0.775298	0	0	0	0.542924	0	0	0	0	0	0	0	0	1.09894	0	0	0	0
E9PGT1,Q15631,Q53GR3	Component 3 of promoter of RISC OS=Homo sapiens OX=9606 GN=TSN PE=1 SV=1		TSN	TSN	0	0.716489	0.687221	0	0.775298	0	0.611817	0	0	0	0	1.02001	0	0	0	0	0	0	0	0	0	0
B2R665,O15355,Q6IAU5	cDNA, FLJ92810, highly similar to Homo sapiens protein phosphatase 1G (formerly 2C), magnesium-dependent, gamma isoform (PPM1G), mRNA OS=Homo sapiens OX=9606 PE=2 SV=1		PPM1G	PPM1G	0	0	0	0	0	2.06492	0	0.632345	0	0	0	0	0	0	0	0	0	1.09894	0	0	0	0
H3BPZ1,H3BS72,Q9P035	Very-long-chain (3R)-3-hydroxyacyl-CoA dehydratase OS=Homo sapiens OX=9606 GN=HACD3 PE=1 SV=1		HACD3	HACD3	0	0	0	0.774074	0.775298	0	0	0	0.542924	0.678068	0	1.02001	0	0	0	0	0	0	0	0	0	0
A0A0G2JSE9,A0A0U1RQQ2,A0A0U1RRB8,A0A2R8Y5N5,A0A2R8YEE8,B4DRT1,B4E117,C9JTA6,G5E975,Q12824,Q12824-2,Q86WI7,Q86WI8,Q9H836	SWI/SNF-related matrix-associated actin-dependent regulator of chromatin subfamily B member 1 (Fragment) OS=Homo sapiens OX=9606 GN=SMARCB1 PE=1 SV=1		SMARCB1	SMARCB1	0	0	0.687221	0.774074	0	0	0.611817	0.632345	0.542924	0	0	0.510006	0	0	0	0	0	0	0	0	0	0
B3KY03	Condensin complex subunit 1 OS=Homo sapiens OX=9606 PE=2 SV=1				0	0.716489	0	0	0	0	0	0	0.542924	0	0.606422	0	0	0	0	0	1.89094	0	0	0	0	0
B2RDE0,P05165,P05165-2	Propanoyl-CoA:carbon dioxide ligase subunit alpha OS=Homo sapiens OX=9606 PE=2 SV=1		PCCA	PCCA	0	0	0	0	0.775298	0.688307	0	0.632345	0.542924	0	0.606422	0.510006	0	0	0	0	0	0	0	0	0	0
A0A024R3P9,Q9H3P7	Acyl-Coenzyme A binding domain containing 3, isoform CRA_a OS=Homo sapiens OX=9606 GN=ACBD3 PE=4 SV=1		ACBD3	ACBD3	0	0	0	0.774074	0	0	0	0.632345	0.542924	0.678068	0.606422	0.510006	0	0	0	0	0	0	0	0	0	0
P26038,V9HWC0	Moesin OS=Homo sapiens OX=9606 GN=MSN PE=1 SV=3		HEL70,MSN	HEL70	0	0	0	0	0	1.37661	0	1.26469	1.08585	0	0	0	0	0	0	0	0	0	0	0	0	0
Q12788	Transducin beta-like protein 3 OS=Homo sapiens OX=9606 GN=TBL3 PE=1 SV=2		TBL3	TBL3	0	0	0	0	0	0	0	0.632345	0	1.35614	1.21284	0.510006	0	0	0	0	0	0	0	0	0	0
A0A024R9A9,Q9NPD8	Ubiquitin-conjugating enzyme E2T (Putative), isoform CRA_a OS=Homo sapiens OX=9606 GN=UBE2T PE=3 SV=1		UBE2T	UBE2T	0	0.716489	0.687221	0	0	0	0.611817	0.632345	0.542924	0	0	0.510006	0	0	0	0	0	0	0	0	0	0
B7ZMD6,Q8WZA9	IRGQ protein OS=Homo sapiens OX=9606 GN=IRGQ PE=2 SV=1		IRGQ	IRGQ	0	0.716489	0	0	0	0	0.611817	0.632345	0.542924	0.678068	0	0.510006	0	0	0	0	0	0	0	0	0	0
A8K1F4,Q15773,Q5U0N1	cDNA FLJ78094, highly similar to Homo sapiens myeloid leukemia factor 2, mRNA OS=Homo sapiens OX=9606 PE=2 SV=1		MLF2	MLF2	0.843173	0	0	0	0	0	0	0	0	0	0	0	0	0	0	0	0	1.09894	0	0	0	1.74918
A8K0P2	Inorganic diphosphatase OS=Homo sapiens OX=9606 PE=2 SV=1				0	0	0.687221	1.54815	0.775298	0	0	0	0	0.678068	0	0	0	0	0	0	0	0	0	0	0	0
A0A2R8Y6Y7,A0A2R8YDQ9,B4DRV2,B7ZAF6,E5KS55,E5KS60,Q6N0B1,Q7Z503,Q9P2R7,Q9P2R7-2	Succinate--CoA ligase [ADP-forming] subunit beta, mitochondrial OS=Homo sapiens OX=9606 GN=SUCLA2 PE=1 SV=1		DKFZp686D0880,SUCLA2	DKFZp686D0880	0	0	0	0.774074	0	0	1.22363	0.632345	0.542924	0	0	0.510006	0	0	0	0	0	0	0	0	0	0
Q9NP55,Q9NP55-2	BPI fold-containing family A member 1 OS=Homo sapiens OX=9606 GN=BPIFA1 PE=1 SV=1		BPIFA1	BPIFA1	0.843173	0	0	1.54815	0.775298	0	0	0	0	0	0	0.510006	0	0	0	0	0	0	0	0	0	0
A0A2U3TZH3	Elongation factor 1-alpha OS=Homo sapiens OX=9606 GN=EEF1A2 PE=1 SV=1		EEF1A2	EEF1A2	0	0.716489	0	0	0.775298	0	0	0	0	0	0.606422	1.53002	0	0	0	0	0	0	0	0	0	0
A0A0S2Z430,A0A0S2Z4C0,A0A384MTT2,H0YML5,Q16822,Q16822-3,Q6IB91	Phosphoenolpyruvate carboxykinase (GTP) (Fragment) OS=Homo sapiens OX=9606 GN=PCK2 PE=2 SV=1		PCK2	PCK2	0	0	0	0	0	0	0	0	0.542924	0	0	0	0	0	0	0	0	0	0	0	1.32385	1.74918
A0A024R3I5,A8K6A6,B2R642,B3KXZ9,P43121	Melanoma cell adhesion molecule, isoform CRA_a OS=Homo sapiens OX=9606 GN=MCAM PE=4 SV=1		MCAM	MCAM	0	0	0	0	0	0	1.22363	1.26469	0	0	0.606422	0.510006	0	0	0	0	0	0	0	0	0	0
A1X283	SH3 and PX domain-containing protein 2B OS=Homo sapiens OX=9606 GN=SH3PXD2B PE=1 SV=3		SH3PXD2B	SH3PXD2B	0	0	0	0.774074	0.775298	1.37661	0	0	0	0.678068	0	0	0	0	0	0	0	0	0	0	0	0
Q32MZ4	Leucine-rich repeat flightless-interacting protein 1 OS=Homo sapiens OX=9606 GN=LRRFIP1 PE=1 SV=2		LRRFIP1	LRRFIP1	0	0	0	1.54815	0	1.37661	0	0	0	0.678068	0	0	0	0	0	0	0	0	0	0	0	0
Q92621	Nuclear pore complex protein Nup205 OS=Homo sapiens OX=9606 GN=NUP205 PE=1 SV=3		NUP205	NUP205	0	0	0	0	0	0.688307	0	0.632345	0	0	0	0.510006	0	0	0	0	0	0	0	0	0	1.74918
Q5JSH3-2	Isoform 2 of WD repeat-containing protein 44 OS=Homo sapiens OX=9606 GN=WDR44		WDR44	WDR44	0	0	0	0	0	0.688307	0	0	0.542924	0	1.81926	0.510006	0	0	0	0	0	0	0	0	0	0
A0A384MTZ1,A0A384NPX8,P47985	Cytochrome b-c1 complex subunit Rieske, mitochondrial OS=Homo sapiens OX=9606 PE=2 SV=1		UQCRFS1	UQCRFS1	0	0.716489	0	0	0	0	1.22363	0	0	0	0	0.510006	0	0	0	0	0	1.09894	0	0	0	0
Q6P2Q9	Pre-mRNA-processing-splicing factor 8 OS=Homo sapiens OX=9606 GN=PRPF8 PE=1 SV=2		PRPF8	PRPF8	0	0.716489	0	0	0	0	0.611817	0	0	0.678068	0	1.53002	0	0	0	0	0	0	0	0	0	0
B3KUB9,B4E245,E7EMB1,Q9UH65	SWAP-70 protein, isoform CRA_b OS=Homo sapiens OX=9606 GN=SWAP70 PE=2 SV=1		SWAP70	SWAP70	0	0	0	0.774074	0.775298	1.37661	0	0	0	0	0.606422	0	0	0	0	0	0	0	0	0	0	0
A0A2R8YFE2	Actin, cytoplasmic 1 (Fragment) OS=Homo sapiens OX=9606 GN=ACTB PE=1 SV=1		ACTB	ACTB	0	0.716489	0	0	0	0	0.611817	0.632345	0.542924	0	0	1.02001	0	0	0	0	0	0	0	0	0	0
A0A024R5S5,O75822	Eukaryotic translation initiation factor 3 subunit J OS=Homo sapiens OX=9606 GN=EIF3S1 PE=3 SV=1		EIF3S1,EIF3J	EIF3S1	0	0	0	1.54815	0.775298	0.688307	0	0	0	0	0	0.510006	0	0	0	0	0	0	0	0	0	0
B2R7Y0,P05120	cDNA, FLJ93654, highly similar to Homo sapiens serpin peptidase inhibitor, clade B (ovalbumin), member 2 (SERPINB2), mRNA OS=Homo sapiens OX=9606 PE=2 SV=1		SERPINB2	SERPINB2	0	0	0	0	0	0	0	0	0	0	0	0	0	0	0	0	0	2.19787	0	0	1.32385	0
P16402	Histone H1.3 OS=Homo sapiens OX=9606 GN=H1-3 PE=1 SV=2		H1-3	H1-3	0	0	0	1.54815	0	0	0.611817	0	0	1.35614	0	0	0	0	0	0	0	0	0	0	0	0
A1A4E9	Keratin 13 OS=Homo sapiens OX=9606 GN=KRT13 PE=1 SV=1		KRT13	KRT13	0.843173	0	0	0	0.775298	0	0	0	0	0	0	0	0	0	0	0	1.89094	0	0	0	0	0
A4D275,O15143	Actin-related protein 2/3 complex subunit OS=Homo sapiens OX=9606 GN=ARPC1B PE=2 SV=1		ARPC1B	ARPC1B	0	0	0.687221	0	0	0	0.611817	0	1.08585	0	0.606422	0.510006	0	0	0	0	0	0	0	0	0	0
B4DN72,O43790	cDNA FLJ55910, highly similar to Keratin, type II cuticular Hb6 OS=Homo sapiens OX=9606 PE=2 SV=1		KRT86	KRT86	0	0	0	0	0	0	0	0	0	0	0	0	0	0	0	0	0	0	0	0	0	3.49836
F5H1T9,F5H6S0,P0C7H8,Q9BYR9,Q9BYT5,Q9BYU5	Keratin-associated protein 2-1 OS=Homo sapiens OX=9606 GN=KRTAP2-1 PE=4 SV=1		KRTAP2-2,KRTAP2-1,KRTAP2-3,KRTAP2-4	KRTAP2-2	0	0	0	0	0	0	0	0	0	0	0	0	0	0	0	0	0	0	0	0	0	3.49836
O76009	Keratin, type I cuticular Ha3-I OS=Homo sapiens OX=9606 GN=KRT33A PE=2 SV=2		KRT33A	KRT33A	0	0	0	0	0	0	0	0	0	0	0	0	0	0	0	0	0	0	0	0	0	3.49836
A8K273,B2RTX8,Q7Z5K2,Q7Z5K2-2,Q7Z5K2-3	cDNA FLJ75534 (Fragment) OS=Homo sapiens OX=9606 PE=2 SV=1		WAPAL,WAPL	WAPAL	0.843173	0.716489	0	0	0	0	0	0.632345	0	0.678068	0.606422	0	0	0	0	0	0	0	0	0	0	0
Q9BUT1	3-hydroxybutyrate dehydrogenase type 2 OS=Homo sapiens OX=9606 GN=BDH2 PE=1 SV=2		BDH2	BDH2	0	0	0.687221	0	0	0	1.22363	0	0.542924	0	0	1.02001	0	0	0	0	0	0	0	0	0	0
B4DMK2,E7EMP6,Q96FZ2	Abasic site processing protein HMCES OS=Homo sapiens OX=9606 PE=2 SV=1		HMCES	HMCES	0	0.716489	0.687221	1.54815	0	0	0	0	0	0	0	0.510006	0	0	0	0	0	0	0	0	0	0
Q6P2H3,Q6P2H3-2,Q6P2H3-4	Centrosomal protein of 85 kDa OS=Homo sapiens OX=9606 GN=CEP85 PE=1 SV=1		CEP85	CEP85	0	0	0	0.774074	0	1.37661	0	0	0	0.678068	0.606422	0	0	0	0	0	0	0	0	0	0	0
Q15828,Q6IBD2	Cystatin-M OS=Homo sapiens OX=9606 GN=CST6 PE=1 SV=1		CST6	CST6	0	0.716489	0.687221	0	0.775298	0	0.611817	0.632345	0	0	0	0	0	0	0	0	0	0	0	0	0	0
B4E1D3,P02675,V9HVY1	Fibrinogen beta chain OS=Homo sapiens OX=9606 PE=2 SV=1		HEL-S-78p,FGB	HEL-S-78p	0	0	2.06166	0	0	0	0	0	0	1.35614	0	0	0	0	0	0	0	0	0	0	0	0
A8K6K1	E3 ubiquitin protein ligase OS=Homo sapiens OX=9606 PE=2 SV=1				0	1.43298	1.37444	0	0	0	0	0	0	0	0.606422	0	0	0	0	0	0	0	0	0	0	0
P01036	Cystatin-S OS=Homo sapiens OX=9606 GN=CST4 PE=1 SV=3		CST4	CST4	0	0	0	0	0	0	0	0	0	0	0	0	0	0	1.21585	0	0	2.19787	0	0	0	0
Q9NR45,V9HW39	Sialic acid synthase OS=Homo sapiens OX=9606 GN=NANS PE=1 SV=2		HEL-S-100,NANS	HEL-S-100	0	0	0	0	0	0	0.611817	0.632345	0.542924	0	0.606422	1.02001	0	0	0	0	0	0	0	0	0	0
B2R657,B2R7L2,B4DHY4,B4DT77,B4DWU2,P20073,P20073-2,Q53HM8	Annexin OS=Homo sapiens OX=9606 PE=2 SV=1		ANXA7	ANXA7	0.843173	0	0	0	0	0	0	0.632345	0	0	0.606422	0	0	0	0	0	0	0	0	0	1.32385	0
O75330-3	Isoform 3 of Hyaluronan mediated motility receptor OS=Homo sapiens OX=9606 GN=HMMR		HMMR	HMMR	0	0	0	0.774074	0.775298	0.688307	0	0.632345	0	0	0	0.510006	0	0	0	0	0	0	0	0	0	0
A0A7I2V3B4,A0A7I2V4R0,A0A7I2V5I2,A0A7I2V5Z4,Q53GW1,Q8WVM8	Sec1 family domain-containing protein 1 OS=Homo sapiens OX=9606 GN=SCFD1 PE=1 SV=1		SCFD1	SCFD1	0.843173	0	0.687221	0	0	0.688307	0	0	0.542924	0	0.606422	0	0	0	0	0	0	0	0	0	0	0
Q6NUR1,Q9BPX3	Non-SMC condensin I complex, subunit G OS=Homo sapiens OX=9606 GN=NCAPG PE=2 SV=1		NCAPG	NCAPG	0	0	0	0	0	0.688307	0	0	0.542924	0	0.606422	1.53002	0	0	0	0	0	0	0	0	0	0
P00441,V9HWC9	Superoxide dismutase [Cu-Zn] OS=Homo sapiens OX=9606 GN=SOD1 PE=1 SV=2		HEL-S-44,SOD1	HEL-S-44	0	0	0.687221	1.54815	0	0	0.611817	0	0	0	0	0.510006	0	0	0	0	0	0	0	0	0	0
A0A024R370,P82094	TATA element modulatory factor 1, isoform CRA_a OS=Homo sapiens OX=9606 GN=TMF1 PE=4 SV=1		TMF1	TMF1	0	0	0	0.774074	0	0.688307	0	0	0	0.678068	1.21284	0	0	0	0	0	0	0	0	0	0	0
Q9BWU0	Kanadaptin OS=Homo sapiens OX=9606 GN=SLC4A1AP PE=1 SV=1		SLC4A1AP	SLC4A1AP	0	1.43298	0.687221	0	0	0.688307	0	0	0.542924	0	0	0	0	0	0	0	0	0	0	0	0	0
P17900	Ganglioside GM2 activator OS=Homo sapiens OX=9606 GN=GM2A PE=1 SV=4		GM2A	GM2A	0	0	0	0.774074	0	0	0.611817	0.632345	0	0	0	0	0	0	0	0	0	0	0	0	1.32385	0
Q86YR5	G-protein-signaling modulator 1 OS=Homo sapiens OX=9606 GN=GPSM1 PE=1 SV=2		GPSM1	GPSM1	0	0	0	0	0	0	0	0	0	0.678068	0	0	0	0	0	0	0	0	0	0	2.64769	0
A0A590UJ18	Disks large homolog 1 OS=Homo sapiens OX=9606 GN=DLG1 PE=1 SV=1		DLG1	DLG1	0	0	0	0	0	0	0	0	1.08585	0	1.21284	1.02001	0	0	0	0	0	0	0	0	0	0
E9PBK7,L7RXH5,P27361	Mitogen-activated protein kinase OS=Homo sapiens OX=9606 GN=MAPK3 PE=1 SV=1		MAPK3	MAPK3	0	0	0	0	0	0.688307	0	0	1.08585	0	0	1.53002	0	0	0	0	0	0	0	0	0	0
B4E0Y9,Q499L9,Q8NBY1,Q9P289	Serine/threonine-protein kinase 26 OS=Homo sapiens OX=9606 GN=STK26 PE=1 SV=1		MST4,STK26	MST4	0	0	0	0	0.775298	0.688307	0.611817	0	0.542924	0.678068	0	0	0	0	0	0	0	0	0	0	0	0
B4DHN0,P28482,Q1HBJ4,Q499G7	Mitogen-activated protein kinase OS=Homo sapiens OX=9606 PE=2 SV=1		MAPK1	MAPK1	0	0	0	0	0	0	0	0	0.542924	0	1.21284	1.53002	0	0	0	0	0	0	0	0	0	0
A0A0S2Z5K8,Q96SI9,Q96SI9-2,V9HWK4	Spermatid perinuclear RNA-binding protein (Fragment) OS=Homo sapiens OX=9606 GN=STRBP PE=1 SV=1		STRBP,HEL162	STRBP	0.843173	0	0	0	0	0.688307	0.611817	0.632345	0	0	0	0.510006	0	0	0	0	0	0	0	0	0	0
A0A0S2Z3P9,P45954	Acyl-CoA dehydrogenase short/branched chain isoform 1 (Fragment) OS=Homo sapiens OX=9606 GN=ACADSB PE=2 SV=1		ACADSB	ACADSB	0.843173	0	0	0	0	0	0.611817	0	0.542924	0.678068	0.606422	0	0	0	0	0	0	0	0	0	0	0
A0A024R1T4,Q9UPQ9,Q9UPQ9-1	Trinucleotide repeat containing 6B, isoform CRA_b OS=Homo sapiens OX=9606 GN=TNRC6B PE=3 SV=1		TNRC6B	TNRC6B	0	0	0	0.774074	0.775298	0	0.611817	0	0	0	0.606422	0.510006	0	0	0	0	0	0	0	0	0	0
Q9Y2Z4	Tyrosine--tRNA ligase, mitochondrial OS=Homo sapiens OX=9606 GN=YARS2 PE=1 SV=2		YARS2	YARS2	0	0.716489	0	0	0.775298	0.688307	0	0	1.08585	0	0	0	0	0	0	0	0	0	0	0	0	0
O75396	Vesicle-trafficking protein SEC22b OS=Homo sapiens OX=9606 GN=SEC22B PE=1 SV=5		SEC22B	SEC22B	0	0	0	0	0	0	0.611817	0	1.62877	0	0	1.02001	0	0	0	0	0	0	0	0	0	0
B3KUE6,B4DN54	cDNA FLJ39696 fis, clone SMINT2011033, highly similar to Sorting and assembly machinery component 50 homolog OS=Homo sapiens OX=9606 PE=2 SV=1				0	0	0	0.774074	0	0.688307	0.611817	0.632345	0.542924	0	0	0	0	0	0	0	0	0	0	0	0	0
A8K8Y8,B2RDX4,Q9BRR8	cDNA FLJ77796, highly similar to Homo sapiens evolutionarily conserved G-patch domain containing protein mRNA OS=Homo sapiens OX=9606 PE=2 SV=1		GPATCH1	GPATCH1	0	0	0.687221	0	0.775298	0	0	0.632345	0.542924	0	0.606422	0	0	0	0	0	0	0	0	0	0	0
B7Z323	N-myc downstream-regulated gene 3 protein OS=Homo sapiens OX=9606 PE=2 SV=1				0	0	0.687221	0.774074	0	0	0	0.632345	0.542924	0	0.606422	0	0	0	0	0	0	0	0	0	0	0
Q9GZP4,Q9GZP4-2	PITH domain-containing protein 1 OS=Homo sapiens OX=9606 GN=PITHD1 PE=1 SV=1		PITHD1	PITHD1	0	0	0	0	0	0	0	0	0	0	0	0	0	0	0	0	1.89094	0	0	0	1.32385	0
Q96D09	G-protein coupled receptor-associated sorting protein 2 OS=Homo sapiens OX=9606 GN=GPRASP2 PE=1 SV=1		GPRASP2	GPRASP2	0	0	0	0	0.775298	0.688307	0	0	0	0	0	0	0	0	0	0	0	0	0	0	0	1.74918
A0A7P0TA97	Protein disulfide-isomerase OS=Homo sapiens OX=9606 GN=P4HB PE=1 SV=1		P4HB	P4HB	0	0	0.687221	0.774074	0	0	0	0	0	0	0	0	0	0	0	0	0	0	0	0	0	1.74918
C9JIG9,O95747	Non-specific serine/threonine protein kinase OS=Homo sapiens OX=9606 GN=OXSR1 PE=1 SV=1		OXSR1	OXSR1	0	0	0	0	0	0.688307	0	0	0	0.678068	0	0.510006	0	0	0	0	0	0	0	0	1.32385	0
A0A090N7W4,Q00535	Cyclin-dependent kinase 5 OS=Homo sapiens OX=9606 GN=CDK5 PE=2 SV=1		CDK5	CDK5	0	1.43298	0	0	0	0	1.22363	0	0.542924	0	0	0	0	0	0	0	0	0	0	0	0	0
A0A024R0Q4,Q8IV08	Phospholipase D family, member 3, isoform CRA_b OS=Homo sapiens OX=9606 GN=PLD3 PE=3 SV=1		PLD3	PLD3	0.843173	0	0	0	0	0	0	0	0	0	0.606422	0	0	0	0	0	0	0	0	0	0	1.74918
Q9Y2R4	Probable ATP-dependent RNA helicase DDX52 OS=Homo sapiens OX=9606 GN=DDX52 PE=1 SV=3		DDX52	DDX52	0	0	0.687221	0	0	0.688307	0	0.632345	0	0.678068	0	0.510006	0	0	0	0	0	0	0	0	0	0
A0A024RDH6,A0A1S5UZ19,A1LU61,D6REX3,O94979,O94979-10,O94979-2,O94979-3,O94979-4,O94979-6,O94979-8,O94979-9	SEC31-like 1 (S. cerevisiae), isoform CRA_b OS=Homo sapiens OX=9606 GN=SEC31L1 PE=3 SV=1		SEC31A,SEC31L1	SEC31A	0	0	0	0	0	0.688307	0.611817	0	0	0.678068	1.21284	0	0	0	0	0	0	0	0	0	0	0
G1UI16,Q29RF7	SCC-112 protein, isoform CRA_b OS=Homo sapiens OX=9606 GN=PDS5A PE=2 SV=1		PDS5A	PDS5A	0	0.716489	0.687221	0	0	0	0	0	0	0.678068	0	0	0	0	0	0	0	1.09894	0	0	0	0
A0A0C4DGZ8,A0A193AUV8,A5CKE2,E0D851,P07359	Glycoprotein Ib (Platelet), alpha polypeptide OS=Homo sapiens OX=9606 GN=GP1BA PE=1 SV=1		GP1BA	GP1BA	0.843173	0	0	0	0	0	0	0	0.542924	0.678068	0.606422	0.510006	0	0	0	0	0	0	0	0	0	0
A0A0S2Z3X8,B4DHX4,P31150	Rab GDP dissociation inhibitor (Fragment) OS=Homo sapiens OX=9606 GN=GDI1 PE=2 SV=1		GDI1	GDI1	0	0	0	0	0	0.688307	0	1.26469	0.542924	0.678068	0	0	0	0	0	0	0	0	0	0	0	0
Q9UBU9	Nuclear RNA export factor 1 OS=Homo sapiens OX=9606 GN=NXF1 PE=1 SV=1		NXF1	NXF1	0	0	0.687221	0	0	0	0.611817	1.26469	0	0	0.606422	0	0	0	0	0	0	0	0	0	0	0
B2R9R2,P98170	cDNA, FLJ94517, highly similar to Homo sapiens baculoviral IAP repeat-containing 4 (BIRC4), mRNA OS=Homo sapiens OX=9606 PE=2 SV=1		XIAP	XIAP	0	0	0	0	0	0.688307	0	0	0.542924	0	0.606422	0	0	0	0	0	0	0	0	0	1.32385	0
Q13480-2	Isoform 2 of GRB2-associated-binding protein 1 OS=Homo sapiens OX=9606 GN=GAB1		GAB1	GAB1	0	0	0	0	0	0	0	1.26469	0	0.678068	1.21284	0	0	0	0	0	0	0	0	0	0	0
P49247	Ribose-5-phosphate isomerase OS=Homo sapiens OX=9606 GN=RPIA PE=1 SV=3		RPIA	RPIA	0	0.716489	0	0	0.775298	0	0	0	0.542924	0	0.606422	0.510006	0	0	0	0	0	0	0	0	0	0
A0A140VK39,Q9Y570	Protein phosphatase methylesterase 1 OS=Homo sapiens OX=9606 PE=2 SV=1		PPME1	PPME1	0	0.716489	0	0.774074	0	0	0	0	0.542924	0	0.606422	0.510006	0	0	0	0	0	0	0	0	0	0
Q9UJA5,Q9UJA5-4	tRNA (adenine(58)-N(1))-methyltransferase non-catalytic subunit TRM6 OS=Homo sapiens OX=9606 GN=TRMT6 PE=1 SV=1		TRMT6	TRMT6	0	0	0	0	0	0	0	0.632345	0.542924	1.35614	0.606422	0	0	0	0	0	0	0	0	0	0	0
A0A140VKE9,Q13409,Q13409-2,Q13409-3,Q13409-5,Q13409-6,Q13409-7	Testis tissue sperm-binding protein Li 66n OS=Homo sapiens OX=9606 PE=2 SV=1		DYNC1I2	DYNC1I2	0	0	0.687221	0	0	0	0.611817	0	0.542924	0.678068	0.606422	0	0	0	0	0	0	0	0	0	0	0
Q9NPF4	Probable tRNA N6-adenosine threonylcarbamoyltransferase OS=Homo sapiens OX=9606 GN=OSGEP PE=1 SV=1		OSGEP	OSGEP	0.843173	0	0.687221	0	0	0	0	0	1.08585	0	0	0.510006	0	0	0	0	0	0	0	0	0	0
B4DUG4,K7ELG9,Q3MHD2,Q3MHD2-2	cDNA FLJ51308 OS=Homo sapiens OX=9606 PE=2 SV=1		LSM12	LSM12	0	0	0.687221	0.774074	0	0	0.611817	0	0.542924	0	0	0.510006	0	0	0	0	0	0	0	0	0	0
P00568,Q53EY8,Q5T9B7,Q6FGX9	Adenylate kinase isoenzyme 1 OS=Homo sapiens OX=9606 GN=AK1 PE=1 SV=3		AK1	AK1	0	0	0.687221	0.774074	0	0	0.611817	0	0.542924	0	0	0.510006	0	0	0	0	0	0	0	0	0	0
A5PLM5,B4DXG8,D6RIY6,Q06265,Q06265-2,Q06265-3,Q06265-4	Exosome complex component RRP45 OS=Homo sapiens OX=9606 GN=EXOSC9 PE=2 SV=1		EXOSC9	EXOSC9	0	0	0.687221	0.774074	0	0	0	0	0.542924	0	0.606422	0.510006	0	0	0	0	0	0	0	0	0	0
A0A024R2K3,C9J2P0,P51965,P51965-3	Ubiquitin-conjugating enzyme E2E 1 (UBC4/5 homolog, yeast), isoform CRA_a OS=Homo sapiens OX=9606 GN=UBE2E1 PE=3 SV=1		UBE2E1	UBE2E1	0	0.716489	0	0	0	0	0.611817	0.632345	0.542924	0	0.606422	0	0	0	0	0	0	0	0	0	0	0
A0A024RD03,B4DP77,P82664	28S ribosomal protein S10, mitochondrial OS=Homo sapiens OX=9606 GN=MRPS10 PE=3 SV=1		MRPS10	MRPS10	0	0	0	0	0	0	0	0	0	0	0	0	0	0	1.21585	0	1.89094	0	0	0	0	0
B2R4A5,O60783	cDNA, FLJ92019, highly similar to Homo sapiens mitochondrial ribosomal protein S14 (MRPS14), nuclear gene encoding mitochondrial protein, mRNA OS=Homo sapiens OX=9606 PE=2 SV=1		MRPS14	MRPS14	0	0	0	0	0	0	0	0	0	0	0	0	0	0	1.21585	0	1.89094	0	0	0	0	0
B3KM81,Q53G26,Q59E88,Q96EY1,Q96EY1-2	cDNA FLJ10471 fis, clone NT2RP2000045, highly similar to DnaJ homolog subfamily A member 3, mitochondrial OS=Homo sapiens OX=9606 PE=2 SV=1		DNAJA3	DNAJA3	0	0	0	0	0	0	0	0	0	0	0	0	0	0	1.21585	0	1.89094	0	0	0	0	0
B4DQG8,Q5TG40,Q9NPF5	cDNA FLJ54124, highly similar to DNA methyltransferase 1-associated protein 1 OS=Homo sapiens OX=9606 PE=2 SV=1		DMAP1	DMAP1	0	0	0	0	0	0	0	0	0	0	0	0	0	0	1.21585	0	1.89094	0	0	0	0	0
H0YJH9	Polyadenylate-binding protein 2 (Fragment) OS=Homo sapiens OX=9606 GN=PABPN1 PE=1 SV=1		PABPN1	PABPN1	0	0	0	0	0	0	0	0	0	0	0	0	0	0	1.21585	0	1.89094	0	0	0	0	0
H7C5U8	39S ribosomal protein L27, mitochondrial (Fragment) OS=Homo sapiens OX=9606 GN=MRPL27 PE=1 SV=1		MRPL27	MRPL27	0	0	0	0	0	0	0	0	0	0	0	0	0	0	1.21585	0	1.89094	0	0	0	0	0
P62273	40S ribosomal protein S29 OS=Homo sapiens OX=9606 GN=RPS29 PE=1 SV=2		RPS29	RPS29	0	0	0	0	0	0	0	0	0	0	0	0	0	0	1.21585	0	1.89094	0	0	0	0	0
P78362-2	Isoform 2 of SRSF protein kinase 2 OS=Homo sapiens OX=9606 GN=SRPK2		SRPK2	SRPK2	0	0	0	0	0	0	0	0	0	0	0	0	0	0	1.21585	0	1.89094	0	0	0	0	0
Q9NZB2,Q9NZB2-4,Q9NZB2-6	Constitutive coactivator of PPAR-gamma-like protein 1 OS=Homo sapiens OX=9606 GN=FAM120A PE=1 SV=2		FAM120A	FAM120A	0	0	0	0	0	0	0	0	0	0	0	0	0	0	1.21585	0	1.89094	0	0	0	0	0
Q9BPU6	Dihydropyrimidinase-related protein 5 OS=Homo sapiens OX=9606 GN=DPYSL5 PE=1 SV=1		DPYSL5	DPYSL5	0	0	0	0	0	0	0	0.632345	0	1.35614	0.606422	0.510006	0	0	0	0	0	0	0	0	0	0
H3BSW6	Cytoplasmic tRNA 2-thiolation protein 2 OS=Homo sapiens OX=9606 GN=CTU2 PE=1 SV=1		CTU2	CTU2	0	0	0	0	0	0.688307	0	0	0.542924	1.35614	0	0.510006	0	0	0	0	0	0	0	0	0	0
A8K964,Q9H307	Pinin OS=Homo sapiens OX=9606 PE=2 SV=1		PNN	PNN	0	0	0	0.774074	0	0	0	1.26469	0.542924	0	0	0.510006	0	0	0	0	0	0	0	0	0	0
B4DWE9,Q68EM7,Q68EM7-2,Q68EM7-5,Q68EM7-6	cDNA FLJ57216, highly similar to Homo sapiens Rho GTPase activating protein 17 (ARHGAP17), transcript variant 2, mRNA OS=Homo sapiens OX=9606 PE=2 SV=1		ARHGAP17	ARHGAP17	0	0	0	0.774074	0	0	0.611817	0	0	0	0.606422	0	0	0	0	0	0	1.09894	0	0	0	0
A0A087WTI3,A0A087WXF6,A8K0V6,B7Z1U1,B7Z4P1,F5GXJ1,F5H5N1,O75251,O75251-2,Q6ZQU6,Q7LD69,Q8NAS7,Q9H3K5	NADH dehydrogenase [ubiquinone] iron-sulfur protein 7, mitochondrial OS=Homo sapiens OX=9606 GN=NDUFS7 PE=1 SV=1		NDUFS7	NDUFS7	1.68635	0.716489	0.687221	0	0	0	0	0	0	0	0	0	0	0	0	0	0	0	0	0	0	0
Q9H211	DNA replication factor Cdt1 OS=Homo sapiens OX=9606 GN=CDT1 PE=1 SV=3		CDT1	CDT1	1.68635	0.716489	0.687221	0	0	0	0	0	0	0	0	0	0	0	0	0	0	0	0	0	0	0
A0A384MDW3,B1AXG1,B4DG22,B4DKZ2,B7ZB17,P51812	Ribosomal protein S6 kinase OS=Homo sapiens OX=9606 PE=2 SV=1		RPS6KA3	RPS6KA3	0	0	0	0	0	0	0	0	0	0	0	0	0	0	0	0	0	0	0	0	1.32385	1.74918
Q6NS95	IGL@ protein OS=Homo sapiens OX=9606 GN=IGL@ PE=2 SV=1		IGL@	IGL@	0.843173	0	0	1.54815	0	0	0	0	0	0.678068	0	0	0	0	0	0	0	0	0	0	0	0
B1APJ0,B4DI18,B7ZB25,O14925,Q5SRD1,Q5SRD1-2	cDNA FLJ57459, highly similar to Mitochondrial import inner membrane translocase subunit Tim23 OS=Homo sapiens OX=9606 PE=2 SV=1		TIMM23B,TIMM23	TIMM23B	0	0.716489	0.687221	0	0	0	0.611817	0	0.542924	0	0	0.510006	0	0	0	0	0	0	0	0	0	0
A0A140VKH3,A0A7P0TAE3,Q9ULX6,Q9ULX6-2	Testis tissue sperm-binding protein Li 90mP OS=Homo sapiens OX=9606 PE=2 SV=1		AKAP8L	AKAP8L	0	0	0	0	0	0	0	0.632345	0	0	0	0	0	0	2.43171	0	0	0	0	0	0	0
A0A024R0H6,Q8N7H5,Q8N7H5-3	RNA polymerase II-associated factor 1 homolog OS=Homo sapiens OX=9606 GN=PAF1 PE=3 SV=1		PAF1	PAF1	0	0	1.37444	0	0	0	0	0.632345	0.542924	0	0	0.510006	0	0	0	0	0	0	0	0	0	0
E9PE17,I3L0E3,Q8IY71,Q9Y2R5	28S ribosomal protein S17, mitochondrial (Fragment) OS=Homo sapiens OX=9606 GN=MRPS17 PE=1 SV=1		MRPS17,hCG_1984214	MRPS17	0	0.716489	0	0	0.775298	0	0	0	0.542924	0	0	1.02001	0	0	0	0	0	0	0	0	0	0
Q02880-2	Isoform Beta-1 of DNA topoisomerase 2-beta OS=Homo sapiens OX=9606 GN=TOP2B		TOP2B	TOP2B	0	0.716489	0	0.774074	0	0	0	0	0.542924	0	0	1.02001	0	0	0	0	0	0	0	0	0	0
O00116	Alkyldihydroxyacetonephosphate synthase, peroxisomal OS=Homo sapiens OX=9606 GN=AGPS PE=1 SV=1		AGPS	AGPS	0	0.716489	0	0	0	0	0	0	0	0	1.81926	0.510006	0	0	0	0	0	0	0	0	0	0
Q56A73	Spindlin-4 OS=Homo sapiens OX=9606 GN=SPIN4 PE=1 SV=1		SPIN4	SPIN4	0	0	0	0.774074	0	0	0	0	0.542924	0	0	0.510006	0	0	1.21585	0	0	0	0	0	0	0
B3KMR5,B3KY97	cDNA FLJ12434 fis, clone NT2RM1000037, highly similar to Homo sapiens KIAA0690 protein OS=Homo sapiens OX=9606 PE=2 SV=1				0	0.716489	0	0	0	0	0	0	0	0	0	0	0	0	1.21585	0	0	1.09894	0	0	0	0
Q9BWT3,Q9BWT3-2	Poly(A) polymerase gamma OS=Homo sapiens OX=9606 GN=PAPOLG PE=1 SV=2		PAPOLG	PAPOLG	0	0.716489	0	0	0	0	0.611817	0.632345	0.542924	0	0	0.510006	0	0	0	0	0	0	0	0	0	0
A0A024R1S8,C9J9W2,Q14847,Q14847-2	LIM and SH3 domain protein 1 OS=Homo sapiens OX=9606 GN=LASP1 PE=4 SV=1		LASP1	LASP1	0	0	0	1.54815	0.775298	0.688307	0	0	0	0	0	0	0	0	0	0	0	0	0	0	0	0
P07305,P07305-2	Histone H1.0 OS=Homo sapiens OX=9606 GN=H1-0 PE=1 SV=3		H1-0	H1-0	0	0	0	1.54815	0.775298	0.688307	0	0	0	0	0	0	0	0	0	0	0	0	0	0	0	0
A8K9T8,E9PCB6,Q9BYT8	cDNA FLJ76106, highly similar to Homo sapiens neurolysin (metallopeptidase M3 family) (NLN), mRNA OS=Homo sapiens OX=9606 PE=2 SV=1		NLN	NLN	0	0.716489	0	0	0	0	0	0.632345	0.542924	0	0.606422	0.510006	0	0	0	0	0	0	0	0	0	0
Q5VWZ2,Q5VWZ2-2	Lysophospholipase-like protein 1 OS=Homo sapiens OX=9606 GN=LYPLAL1 PE=1 SV=3		LYPLAL1	LYPLAL1	0	0.716489	0	0	0	0	1.22363	0	0.542924	0	0	0.510006	0	0	0	0	0	0	0	0	0	0
A0A024R7C7,Q12906	Interleukin enhancer binding factor 3, 90kDa, isoform CRA_d OS=Homo sapiens OX=9606 GN=ILF3 PE=4 SV=1		ILF3	ILF3	0	0	0	0	0	0	0	0	0	0	0	0	0	0	0	0	1.89094	1.09894	0	0	0	0
Q9NZH6,Q9NZH6-2,Q9NZH6-3,Q9NZH6-4,Q9NZH6-5	Interleukin-37 OS=Homo sapiens OX=9606 GN=IL37 PE=1 SV=1		IL37	IL37	0	0	0	0	0	0	0	0	0	0	0	0	0	0	0	0	1.89094	1.09894	0	0	0	0
Q92615	La-related protein 4B OS=Homo sapiens OX=9606 GN=LARP4B PE=1 SV=3		LARP4B	LARP4B	0	0	0	0	0	0.688307	0	0.632345	0.542924	0	0.606422	0.510006	0	0	0	0	0	0	0	0	0	0
Q8NI36	WD repeat-containing protein 36 OS=Homo sapiens OX=9606 GN=WDR36 PE=1 SV=1		WDR36	WDR36	0	0.716489	0	0	0	0	0	0.632345	0	0	0.606422	1.02001	0	0	0	0	0	0	0	0	0	0
B4DND9,B4E1N4,Q53YP0,Q9NZM5	Ribosome biogenesis protein NOP53 OS=Homo sapiens OX=9606 PE=2 SV=1		NOP53	NOP53	0	0	0	0	0	0	0	0	0.542924	0	0	0	0	0	2.43171	0	0	0	0	0	0	0
Q7Z3Y8	Keratin, type I cytoskeletal 27 OS=Homo sapiens OX=9606 GN=KRT27 PE=1 SV=2		KRT27	KRT27	1.68635	0	0	0	0.775298	0	0	0	0	0	0	0.510006	0	0	0	0	0	0	0	0	0	0
A0A024R3A2,Q9BTE7	DCN1-like protein OS=Homo sapiens OX=9606 GN=DCUN1D5 PE=4 SV=1		DCUN1D5	DCUN1D5	0	0.716489	0.687221	0	0	0	0	0	0.542924	0	0	1.02001	0	0	0	0	0	0	0	0	0	0
A0A024RBK4,O14545	TRAF-type zinc finger domain containing 1, isoform CRA_a OS=Homo sapiens OX=9606 GN=TRAFD1 PE=4 SV=1		TRAFD1	TRAFD1	0	0	0	0	0	0	0	0	0	0	0	0	0	0	1.21585	0	0	0	0	0	0	1.74918
P54819-3	Isoform 3 of Adenylate kinase 2, mitochondrial OS=Homo sapiens OX=9606 GN=AK2		AK2	AK2	0	0.716489	0.687221	0.774074	0.775298	0	0	0	0	0	0	0	0	0	0	0	0	0	0	0	0	0
A0A494C1S7	General transcription factor 3C polypeptide 3 OS=Homo sapiens OX=9606 GN=GTF3C3 PE=1 SV=1		GTF3C3	GTF3C3	0	0	0.687221	0	0	0	0	0.632345	0	0	0.606422	1.02001	0	0	0	0	0	0	0	0	0	0
B2RAN1,B4DUP2,E7EUC7,Q16851	UTP--glucose-1-phosphate uridylyltransferase OS=Homo sapiens OX=9606 PE=2 SV=1		UGP2	UGP2	0	0	1.37444	0.774074	0.775298	0	0	0	0	0	0	0	0	0	0	0	0	0	0	0	0	0
B7Z6Z4,F8VPF3,F8W1R7,G3V1V0,G8JLA2,J3KND3,P60660,P60660-2,Q6IBG5	Myosin light polypeptide 6 OS=Homo sapiens OX=9606 GN=MYL6 PE=1 SV=1		MYL6	MYL6	0	0	1.37444	0.774074	0.775298	0	0	0	0	0	0	0	0	0	0	0	0	0	0	0	0	0
Q71SV8,Q9HCS7	Crn-related protein kim1 OS=Homo sapiens OX=9606 PE=2 SV=1		XAB2	XAB2	0	0	0.687221	0	0	0	0	0	0	0	1.21284	1.02001	0	0	0	0	0	0	0	0	0	0
Q5TDE9,Q5TDF0,Q9BSD7	Chromosome 1 open reading frame 57, isoform CRA_d OS=Homo sapiens OX=9606 GN=C1orf57 PE=2 SV=1		NTPCR,C1orf57	NTPCR	0	0	0	0.774074	0	0	0.611817	0	0	0	0	1.53002	0	0	0	0	0	0	0	0	0	0
A8K4M5,O60563	Cyclin-T1 OS=Homo sapiens OX=9606 PE=2 SV=1		CCNT1	CCNT1	0.843173	0	0	0.774074	0	0.688307	0	0	0	0	0.606422	0	0	0	0	0	0	0	0	0	0	0
A0A024R4F4,A0A087WYJ2,M0R2B7,P28340,Q308M6	DNA polymerase OS=Homo sapiens OX=9606 GN=POLD1 PE=3 SV=1		POLD1	POLD1	0	0	0	0	0	0	0.611817	0.632345	0.542924	0	0.606422	0.510006	0	0	0	0	0	0	0	0	0	0
A0A0B4J2E5,Q15269	Utp12 domain-containing protein OS=Homo sapiens OX=9606 GN=LOC102724159 PE=1 SV=1		LOC102724159,PWP2	LOC102724159	0	0	0	0	0	0	0.611817	0.632345	0.542924	0	0.606422	0.510006	0	0	0	0	0	0	0	0	0	0
Q6Y1H2	Very-long-chain (3R)-3-hydroxyacyl-CoA dehydratase 2 OS=Homo sapiens OX=9606 GN=HACD2 PE=1 SV=1		HACD2	HACD2	0.843173	0	0	0.774074	0	0	0	0	0	0.678068	0.606422	0	0	0	0	0	0	0	0	0	0	0
A0A384NPW1,A8K8G0,B7Z958,P51858,P51858-2,P51858-3	Epididymis secretory sperm binding protein OS=Homo sapiens OX=9606 PE=2 SV=1		HDGF	HDGF	0	1.43298	0.687221	0	0.775298	0	0	0	0	0	0	0	0	0	0	0	0	0	0	0	0	0
Q06210,Q06210-2	Glutamine--fructose-6-phosphate aminotransferase [isomerizing] 1 OS=Homo sapiens OX=9606 GN=GFPT1 PE=1 SV=3		GFPT1	GFPT1	0	0	0	0	0	0	0	0	1.08585	0.678068	0.606422	0.510006	0	0	0	0	0	0	0	0	0	0
Q9Y4J8,Q9Y4J8-3	Dystrobrevin alpha OS=Homo sapiens OX=9606 GN=DTNA PE=1 SV=2		DTNA	DTNA	0	0	0	0	0	0.688307	0	0	0.542924	0	0.606422	1.02001	0	0	0	0	0	0	0	0	0	0
Q7Z7M7	Superoxide dismutase (Fragment) OS=Homo sapiens OX=9606 GN=SOD2 PE=2 SV=1		SOD2	SOD2	0.843173	0	0.687221	0	0	0	0	0	0	0	0	0	0	0	0	0	0	0	0	0	1.32385	0
Q8IVM0,Q8IVM0-2	Coiled-coil domain-containing protein 50 OS=Homo sapiens OX=9606 GN=CCDC50 PE=1 SV=1		CCDC50	CCDC50	0	0	0	0.774074	0.775298	0.688307	0.611817	0	0	0	0	0	0	0	0	0	0	0	0	0	0	0
D3DVC4,P48681	Nestin, isoform CRA_c OS=Homo sapiens OX=9606 GN=NES PE=3 SV=1		NES	NES	0	0	0.687221	0.774074	0.775298	0	0.611817	0	0	0	0	0	0	0	0	0	0	0	0	0	0	0
Q9NR12,Q9NR12-2	PDZ and LIM domain protein 7 OS=Homo sapiens OX=9606 GN=PDLIM7 PE=1 SV=1		PDLIM7	PDLIM7	0	0	0	0	0	0	0	0	0	0	0	0	0	0	0	0	0	1.09894	0	0	0	1.74918
A0A140VJQ6,Q9BXB4	Oxysterol-binding protein OS=Homo sapiens OX=9606 PE=2 SV=1		OSBPL11	OSBPL11	0	0	0	0	0	0	0.611817	0.632345	1.08585	0	0	0.510006	0	0	0	0	0	0	0	0	0	0
A0A024RBB6,P11802	Cyclin-dependent kinase 4, isoform CRA_a OS=Homo sapiens OX=9606 GN=CDK4 PE=3 SV=1		CDK4	CDK4	0	0	0	0.774074	0.775298	0	0.611817	0	0	0.678068	0	0	0	0	0	0	0	0	0	0	0	0
O00186	Syntaxin-binding protein 3 OS=Homo sapiens OX=9606 GN=STXBP3 PE=1 SV=2		STXBP3	STXBP3	0	0	0	0	0	0	0	0.632345	1.08585	0	0.606422	0.510006	0	0	0	0	0	0	0	0	0	0
A0A024R7E3,A0A7I2V490,A0A7I2V5D0,A0A7I2V5F1,A0A7I2YQA8,A0A7I2YQQ0,I6L9H2,P26358,P26358-2,Q59FP7	DNA (cytosine-5)-methyltransferase OS=Homo sapiens OX=9606 GN=DNMT1 PE=3 SV=1		DNMT1	DNMT1	0	0	0	0	0	0	0	0	0	0	0	0.510006	0	0	1.21585	0	0	1.09894	0	0	0	0
A0A0A0MRI2,A8K885,Q9UNH7	Sorting nexin OS=Homo sapiens OX=9606 GN=SNX6 PE=1 SV=1		SNX6	SNX6	0	0	0	0.774074	0	0.688307	0	0	0	1.35614	0	0	0	0	0	0	0	0	0	0	0	0
Q59GW7	Replication factor C 5 isoform 1 variant (Fragment) OS=Homo sapiens OX=9606 PE=2 SV=1				0.843173	0	0	0	0.775298	0.688307	0	0	0	0	0	0.510006	0	0	0	0	0	0	0	0	0	0
C9JJ19,P82930	28S ribosomal protein S34, mitochondrial OS=Homo sapiens OX=9606 GN=MRPS34 PE=1 SV=2		MRPS34	MRPS34	0	0	0	0	0	0	0.611817	0	0	0	0	0	0	0	0	0	0	2.19787	0	0	0	0
P01871,P01871-2	Immunoglobulin heavy constant mu OS=Homo sapiens OX=9606 GN=IGHM PE=1 SV=4		IGHM	IGHM	0	0	0	0	0.775298	0	0	0	0	2.0342	0	0	0	0	0	0	0	0	0	0	0	0
A0A669KAV7	Protein Wiz OS=Homo sapiens OX=9606 GN=WIZ PE=1 SV=1		WIZ	WIZ	0	1.43298	1.37444	0	0	0	0	0	0	0	0	0	0	0	0	0	0	0	0	0	0	0
B4DDT6,Q5BJF2	Sigma intracellular receptor 2 OS=Homo sapiens OX=9606 PE=2 SV=1		TMEM97	TMEM97	0	0	0.687221	0	0	0	0	0	1.08585	0	0	1.02001	0	0	0	0	0	0	0	0	0	0
O95983,O95983-2	Isoform 2 of Methyl-CpG-binding domain protein 3 OS=Homo sapiens OX=9606 GN=MBD3		MBD3	MBD3	0.843173	0.716489	0.687221	0	0	0	0	0	0.542924	0	0	0	0	0	0	0	0	0	0	0	0	0
Q9NQC3,Q9NQC3-2,Q9NQC3-5	Reticulon-4 OS=Homo sapiens OX=9606 GN=RTN4 PE=1 SV=2		RTN4	RTN4	0	0	0	0.774074	0.775298	0	0	0.632345	0	0	0.606422	0	0	0	0	0	0	0	0	0	0	0
Q9NZZ3,Q9NZZ3-2	Charged multivesicular body protein 5 OS=Homo sapiens OX=9606 GN=CHMP5 PE=1 SV=1		CHMP5	CHMP5	0	0	0	0.774074	0.775298	0.688307	0	0	0.542924	0	0	0	0	0	0	0	0	0	0	0	0	0
A0A0C4DG98,Q8NI27	THO complex subunit 2 OS=Homo sapiens OX=9606 GN=THOC2 PE=1 SV=1		THOC2	THOC2	0	0	0	0	0	0	0	0	0.542924	0	1.21284	1.02001	0	0	0	0	0	0	0	0	0	0
P63167,Q6FGH9	Dynein light chain 1, cytoplasmic OS=Homo sapiens OX=9606 GN=DYNLL1 PE=1 SV=1		DNCL1,DYNLL1	DNCL1	0.843173	0.716489	0.687221	0	0	0	0	0	0	0	0	0.510006	0	0	0	0	0	0	0	0	0	0
A0A097PIC4,A0A097PID1,A0A0U1RRM6,A0A4D6J698,A8K2B4,Q8N8S7,Q8N8S7-2,Q8N8S7-3	Mammalian enabled variant 11a OS=Homo sapiens OX=9606 GN=ENAH PE=2 SV=1		ENAH	ENAH	0	0	0	0.774074	0.775298	0.688307	0	0	0	0	0	0.510006	0	0	0	0	0	0	0	0	0	0
P17096-2,Q5T6U8,Q6IPL9	Isoform HMG-Y of High mobility group protein HMG-I/HMG-Y OS=Homo sapiens OX=9606 GN=HMGA1		HMGA1	HMGA1	0	0	0	0.774074	0.775298	0.688307	0	0	0	0	0	0.510006	0	0	0	0	0	0	0	0	0	0
C9J365,C9JA28,Q9UNL2,Q9UNL2-2	Signal sequence receptor subunit gamma OS=Homo sapiens OX=9606 GN=SSR3 PE=1 SV=1		SSR3	SSR3	0.843173	0	0	0	0	0	1.22363	0	0	0.678068	0	0	0	0	0	0	0	0	0	0	0	0
Q86WV7,Q96MW1	Coiled-coil domain-containing protein 43 OS=Homo sapiens OX=9606 GN=CCDC43 PE=1 SV=1		CCDC43	CCDC43	0	0	0	0.774074	0.775298	0	0	0	0	0.678068	0	0.510006	0	0	0	0	0	0	0	0	0	0
A0A024R7W9,Q59GH5,Q92905	COP9 constitutive photomorphogenic homolog subunit 5 (Arabidopsis), isoform CRA_a OS=Homo sapiens OX=9606 GN=COPS5 PE=2 SV=1		COPS5	COPS5	0	0.716489	0	0	0.775298	0	0.611817	0.632345	0	0	0	0	0	0	0	0	0	0	0	0	0	0
A0A1B0GTG2,A0A1B0GW77,A0A384MDZ8,P49419,P49419-2	Alpha-aminoadipic semialdehyde dehydrogenase OS=Homo sapiens OX=9606 GN=ALDH7A1 PE=1 SV=1		ALDH7A1	ALDH7A1	0	0.716489	0	0	0.775298	0	0.611817	0.632345	0	0	0	0	0	0	0	0	0	0	0	0	0	0
Q9P0J0,Q9P0J0-2	NADH dehydrogenase [ubiquinone] 1 alpha subcomplex subunit 13 OS=Homo sapiens OX=9606 GN=NDUFA13 PE=1 SV=3		NDUFA13	NDUFA13	0	1.43298	0.687221	0	0	0	0.611817	0	0	0	0	0	0	0	0	0	0	0	0	0	0	0
Q53T59	HCLS1-binding protein 3 OS=Homo sapiens OX=9606 GN=HS1BP3 PE=1 SV=1		HS1BP3	HS1BP3	0	0	0	0.774074	0.775298	0	0	0.632345	0.542924	0	0	0	0	0	0	0	0	0	0	0	0	0
P02763,V9HWF6	Alpha-1-acid glycoprotein 1 OS=Homo sapiens OX=9606 GN=ORM1 PE=1 SV=1		HEL-S-153w,ORM1	HEL-S-153w	0	0	0	0	0	0	0	0	0	2.71227	0	0	0	0	0	0	0	0	0	0	0	0
P06727	Apolipoprotein A-IV OS=Homo sapiens OX=9606 GN=APOA4 PE=1 SV=4		APOA4	APOA4	0	0	0	0	0	0	0	0	0	2.71227	0	0	0	0	0	0	0	0	0	0	0	0
A0A024R9I3,A0A7I2ST14,B3KU62,B3KWB2,B7Z505,B7Z5Z7,E7ESM1,Q597H1,Q8N959,Q92597,Q92597-2,Q92597-3	N-myc downstream-regulated gene 1 protein OS=Homo sapiens OX=9606 GN=NDRG1 PE=3 SV=1		TRG14,NDRG1	TRG14	0	0	0	0.774074	0	0	0	0.632345	0	0.678068	0.606422	0	0	0	0	0	0	0	0	0	0	0
A0A5F9UK94,A0A7P0Z4H6,A0A804CCZ3,H0Y360	AMP deaminase OS=Homo sapiens OX=9606 GN=AMPD2 PE=1 SV=1		AMPD2	AMPD2	0	0	0	0.774074	0	0.688307	0	0	0	0	1.21284	0	0	0	0	0	0	0	0	0	0	0
Q7L2H7	Eukaryotic translation initiation factor 3 subunit M OS=Homo sapiens OX=9606 GN=EIF3M PE=1 SV=1		EIF3M	EIF3M	0	0	0	0	0	0	0	0.632345	0	0	0	2.04003	0	0	0	0	0	0	0	0	0	0
B2R679,Q5SQT8,Q5SQT9,Q6FID4,Q8NG23,Q9NR31,X1WI22	cDNA, FLJ92825, highly similar to Homo sapiens SAR1a gene homolog 1 (S. cerevisiae) (SARA1), mRNA OS=Homo sapiens OX=9606 PE=2 SV=1		SARA1,SAR1A	SARA1	0.843173	0	0.687221	0	0	0	0.611817	0	0	0	0	0.510006	0	0	0	0	0	0	0	0	0	0
Q5VUA4	Zinc finger protein 318 OS=Homo sapiens OX=9606 GN=ZNF318 PE=1 SV=2		ZNF318	ZNF318	0	1.43298	0	0	0	0	0.611817	0	0	0	0.606422	0	0	0	0	0	0	0	0	0	0	0
A0A024R8L8,B7ZLH8,K7EKI0,Q92817	Envoplakin, isoform CRA_a OS=Homo sapiens OX=9606 GN=EVPL PE=4 SV=1		EVPL	EVPL	0	0	0	0	0	0	0	0	0	0	0	0	0	0	0	0	0	0	0	0	2.64769	0
D3DSQ1	N-acylsphingosine amidohydrolase (Acid ceramidase) 1, isoform CRA_c OS=Homo sapiens OX=9606 GN=ASAH1 PE=4 SV=1		ASAH1	ASAH1	0	0	0	0	0	0	0	0	0	0	0	0	0	0	0	0	0	0	0	0	2.64769	0
P19012	Keratin, type I cytoskeletal 15 OS=Homo sapiens OX=9606 GN=KRT15 PE=1 SV=3		KRT15	KRT15	0	0	0	0	0	0	0	0	0	0	0	0	0	0	0	0	0	0	0	0	2.64769	0
Q8N1G2	Cap-specific mRNA (nucleoside-2'-O-)-methyltransferase 1 OS=Homo sapiens OX=9606 GN=CMTR1 PE=1 SV=1		CMTR1	CMTR1	0	0.716489	0	0	0.775298	0	0.611817	0	0.542924	0	0	0	0	0	0	0	0	0	0	0	0	0
Q86U06-5	Isoform 5 of Probable RNA-binding protein 23 OS=Homo sapiens OX=9606 GN=RBM23		RBM23	RBM23	0	0.716489	0	0	0	0.688307	0	0.632345	0	0	0.606422	0	0	0	0	0	0	0	0	0	0	0
A5PLN4,A8K7S0,Q8IWZ8	Splicing factor 4 OS=Homo sapiens OX=9606 GN=SF4 PE=2 SV=1		SF4,SUGP1	SF4	0	0.716489	0.687221	0	0	0	0	0.632345	0	0	0.606422	0	0	0	0	0	0	0	0	0	0	0
P30044,P30044-3	Peroxiredoxin-5, mitochondrial OS=Homo sapiens OX=9606 GN=PRDX5 PE=1 SV=4		PRDX5	PRDX5	0	0.716489	1.37444	0	0	0	0	0	0.542924	0	0	0	0	0	0	0	0	0	0	0	0	0
A0A024RAE1,Q9UKD2	Ribosome assembly factor mrt4 OS=Homo sapiens OX=9606 GN=C1orf33 PE=3 SV=1		C1orf33,MRTO4	C1orf33	0.843173	0	0	0	0	0	1.22363	0	0.542924	0	0	0	0	0	0	0	0	0	0	0	0	0
Q86Y46	Keratin, type II cytoskeletal 73 OS=Homo sapiens OX=9606 GN=KRT73 PE=1 SV=1		KRT73	KRT73	0	0	0	0	0	0	0	0	0	0.678068	0.606422	0	0	0	0	0	0	0	0	0	1.32385	0
A0A0M4G3H8	4-alpha-glucanotransferase OS=Homo sapiens OX=9606 GN=AGL PE=4 SV=1		AGL	AGL	0	1.43298	0	0	0	0	0	0.632345	0.542924	0	0	0	0	0	0	0	0	0	0	0	0	0
A0A384MDY0,B4E2G8,P35221,P35221-2	Catenin (Cadherin-associated protein), alpha 1, 102kDa, isoform CRA_b OS=Homo sapiens OX=9606 GN=CTNNA1 PE=2 SV=1		CTNNA1	CTNNA1	0	0	0	0.774074	0	0	0.611817	0	0.542924	0.678068	0	0	0	0	0	0	0	0	0	0	0	0
A8K9E1,B3KNB9,D9YZV0,Q9Y450,Q9Y450-4	HBS1-like protein OS=Homo sapiens OX=9606 PE=2 SV=1		HBS1L	HBS1L	0	0	0	0	0.775298	0	0	0	0.542924	0.678068	0.606422	0	0	0	0	0	0	0	0	0	0	0
K7ES95	Leucine zipper and CTNNBIP1 domain-containing protein (Fragment) OS=Homo sapiens OX=9606 GN=LZIC PE=1 SV=1		LZIC	LZIC	0	0	0	0.774074	0.775298	0	0	0	0.542924	0	0	0.510006	0	0	0	0	0	0	0	0	0	0
P61088,V9HW41	Ubiquitin-conjugating enzyme E2 N OS=Homo sapiens OX=9606 GN=UBE2N PE=1 SV=1		HEL-S-71,UBE2N	HEL-S-71	0.843173	0	0.687221	0	0	0	0	0	0.542924	0	0	0.510006	0	0	0	0	0	0	0	0	0	0
A0A8B0RAT7,Q6P2E9	EDC4 variant OS=Homo sapiens OX=9606 GN=EDC4 PE=2 SV=1		EDC4	EDC4	0	0	0	0	0	0.688307	0	0	0	0.678068	1.21284	0	0	0	0	0	0	0	0	0	0	0
A0A5C2FWH7	IGL c1004_light_IGKV3D-20_IGKJ4 (Fragment) OS=Homo sapiens OX=9606 PE=2 SV=1				0	0	0.687221	0	0	0	0	0	0	0	0	0	0	0	0	0	1.89094	0	0	0	0	0
B4DJK4,B4DZJ7,B4E0Q4,O00267,O00267-2	cDNA FLJ54005, highly similar to Transcription elongation factor SPT5 OS=Homo sapiens OX=9606 PE=2 SV=1		SUPT5H	SUPT5H	0	1.43298	0	0	0	0	0	0.632345	0	0	0	0.510006	0	0	0	0	0	0	0	0	0	0
A0A087WUT6,O60841,Q8N5A0	Eukaryotic translation initiation factor 5B OS=Homo sapiens OX=9606 GN=EIF5B PE=1 SV=1		EIF5B	EIF5B	0	0	0.687221	0	0	1.37661	0	0	0	0	0	0.510006	0	0	0	0	0	0	0	0	0	0
Q71RC2,Q71RC2-2,Q71RC2-3,Q71RC2-4,Q71RC2-5	La-related protein 4 OS=Homo sapiens OX=9606 GN=LARP4 PE=1 SV=3		LARP4	LARP4	0	0	0	0	0	0	0	0	0	1.35614	1.21284	0	0	0	0	0	0	0	0	0	0	0
B4DF60,B4DSQ5	Protein transport protein SEC23 OS=Homo sapiens OX=9606 PE=2 SV=1				0	0	0.687221	0	0	0	0	1.26469	0	0	0.606422	0	0	0	0	0	0	0	0	0	0	0
A0A0U1RQT9,A4D0R1,A8K865,C9JYN0,Q16563,Q16563-2	Synaptophysin-like protein 1 (Fragment) OS=Homo sapiens OX=9606 GN=SYPL1 PE=1 SV=1		SYPL1,SYPL	SYPL1	0	0	0	0	0	0	0	0	0	0	0	0	0	0	1.21585	0	0	0	0	0	1.32385	0
A0A2R8Y430,P48637,P48637-2,V9HWJ1	Glutathione synthetase OS=Homo sapiens OX=9606 GN=GSS PE=1 SV=1		GSS,HEL-S-64p	GSS	0	0	0	0	0	0	0	0	0	0	0	0	0	0	1.21585	0	0	0	0	0	1.32385	0
Q7L5L3	Lysophospholipase D GDPD3 OS=Homo sapiens OX=9606 GN=GDPD3 PE=1 SV=3		GDPD3	GDPD3	0	0	0	0	0	0	0	0	0	0	0	0	0	0	1.21585	0	0	0	0	0	1.32385	0
A0A024RDQ8,B4DKE6,P40938,P40938-2,Q53HK8	Replication factor C (Activator 1) 3, 38kDa, isoform CRA_a OS=Homo sapiens OX=9606 GN=RFC3 PE=4 SV=1		RFC3	RFC3	0	0	0	0	0	0.688307	0	0.632345	0	0	1.21284	0	0	0	0	0	0	0	0	0	0	0
I3L2R9,I3L2T8,I3L533,Q9NXR1,Q9NXR1-1,X5DR54	Nuclear distribution protein nudE homolog 1 (Fragment) OS=Homo sapiens OX=9606 GN=NDE1 PE=1 SV=1		NDE1	NDE1	2.52952	0	0	0	0	0	0	0	0	0	0	0	0	0	0	0	0	0	0	0	0	0
M0R1B0,O43402,Q53Y03	ER membrane protein complex subunit 8 (Fragment) OS=Homo sapiens OX=9606 GN=EMC8 PE=1 SV=1		EMC8,COX4NB	EMC8	0	0	0	0.774074	0	0	0.611817	0.632345	0	0	0	0.510006	0	0	0	0	0	0	0	0	0	0
O94919	Endonuclease domain-containing 1 protein OS=Homo sapiens OX=9606 GN=ENDOD1 PE=1 SV=2		ENDOD1	ENDOD1	0	0	0	0	0	0	0	0.632345	0	0	0	0	0	0	0	0	1.89094	0	0	0	0	0
A0A3B3ISF9	Endothelin-converting enzyme 1 OS=Homo sapiens OX=9606 GN=ECE1 PE=1 SV=1		ECE1	ECE1	0	0	0	0	0	0	0	0.632345	0	0.678068	1.21284	0	0	0	0	0	0	0	0	0	0	0
P55011,Q53ZR1	Solute carrier family 12 member 2 OS=Homo sapiens OX=9606 GN=SLC12A2 PE=1 SV=1		SLC12A2	SLC12A2	0	0	0	0	0	0	0	0.632345	0	0.678068	1.21284	0	0	0	0	0	0	0	0	0	0	0
A0A7I2V4E5,Q9Y4W2,Q9Y4W2-2,Q9Y4W2-3	Ribosomal biogenesis protein LAS1L OS=Homo sapiens OX=9606 GN=LAS1L PE=1 SV=1		LAS1L	LAS1L	0	0	0	0.774074	0	0	0	0.632345	0	0	0.606422	0.510006	0	0	0	0	0	0	0	0	0	0
D3DP46,P61009	Signal peptidase complex subunit 3 OS=Homo sapiens OX=9606 GN=SPCS3 PE=3 SV=1		SPCS3	SPCS3	0	0	0.687221	0	0	0	0.611817	0	0.542924	0.678068	0	0	0	0	0	0	0	0	0	0	0	0
Q5VT52,Q5VT52-2,Q5VT52-3	Regulation of nuclear pre-mRNA domain-containing protein 2 OS=Homo sapiens OX=9606 GN=RPRD2 PE=1 SV=1		RPRD2	RPRD2	0	1.43298	0	0	0	0	0	0	1.08585	0	0	0	0	0	0	0	0	0	0	0	0	0
Q8IWZ3,Q8IWZ3-4,Q8IWZ3-6	Ankyrin repeat and KH domain-containing protein 1 OS=Homo sapiens OX=9606 GN=ANKHD1 PE=1 SV=1		ANKHD1	ANKHD1	0	0	0	0	0.775298	0.688307	0	0	0.542924	0	0	0.510006	0	0	0	0	0	0	0	0	0	0
A6ND22,Q9Y3D3,Q9Y3D3-2	28S ribosomal protein S16, mitochondrial OS=Homo sapiens OX=9606 GN=MRPS16 PE=1 SV=1		MRPS16	MRPS16	0	0	0	0	0	0.688307	0.611817	0	0	0	0	0	0	0	1.21585	0	0	0	0	0	0	0
B4DGU8,E9PG22,Q8IW35,Q8IW35-2	cDNA FLJ60110, highly similar to Homo sapiens leucine-rich repeats and IQ motif containing 2 (LRRIQ2), mRNA OS=Homo sapiens OX=9606 PE=2 SV=1		CEP97	CEP97	0	0	0	0	0	0	1.22363	0	0	0.678068	0.606422	0	0	0	0	0	0	0	0	0	0	0
A0A024R9W7,D6RAA6,P57088	Transmembrane protein 33, isoform CRA_a OS=Homo sapiens OX=9606 GN=TMEM33 PE=3 SV=1		TMEM33	TMEM33	0.843173	0	0	0	0	0	0.611817	0	0.542924	0	0	0.510006	0	0	0	0	0	0	0	0	0	0
Q13601,Q13601-2	KRR1 small subunit processome component homolog OS=Homo sapiens OX=9606 GN=KRR1 PE=1 SV=4		KRR1	KRR1	0	0	0	0.774074	0	0	0	0	0	0	0	0.510006	0	0	1.21585	0	0	0	0	0	0	0
O76094,V9HWK0	Signal recognition particle subunit SRP72 OS=Homo sapiens OX=9606 GN=SRP72 PE=1 SV=3		HEL103,SRP72	HEL103	0	0	0	0	0	1.37661	0.611817	0	0	0	0	0.510006	0	0	0	0	0	0	0	0	0	0
Q8NEF9	Serum response factor-binding protein 1 OS=Homo sapiens OX=9606 GN=SRFBP1 PE=1 SV=1		SRFBP1	SRFBP1	0	0	0	0	0	0.688307	0	1.26469	0.542924	0	0	0	0	0	0	0	0	0	0	0	0	0
B3KM43,O95671,O95671-2	cDNA FLJ10228 fis, clone HEMBB1000119, highly similar to N-acetylserotonin O-methyltransferase-like protein OS=Homo sapiens OX=9606 PE=2 SV=1		ASMTL	ASMTL	0	0	0.687221	0	0	0	0.611817	0	0	0.678068	0	0.510006	0	0	0	0	0	0	0	0	0	0
P19784	Casein kinase II subunit alpha' OS=Homo sapiens OX=9606 GN=CSNK2A2 PE=1 SV=1		CSNK2A2	CSNK2A2	0	0.716489	0	0	0	0	0	0	0.542924	0	0	0	0	0	1.21585	0	0	0	0	0	0	0
Q9H089	Large subunit GTPase 1 homolog OS=Homo sapiens OX=9606 GN=LSG1 PE=1 SV=2		LSG1	LSG1	0	0	0	0	0	0.688307	0	0.632345	0.542924	0	0.606422	0	0	0	0	0	0	0	0	0	0	0
M0R2Z3,M0R303	Mitochondrial import inner membrane translocase subunit TIM50 (Fragment) OS=Homo sapiens OX=9606 GN=TIMM50 PE=1 SV=1		TIMM50	TIMM50	0	0.716489	0	0	0	0	0	0	0	0	0	0	0	0	0	0	0	0	0	0	0	1.74918
F2Z2E2,Q86VI3	Ras GTPase-activating-like protein IQGAP3 OS=Homo sapiens OX=9606 GN=IQGAP3 PE=1 SV=1		IQGAP3	IQGAP3	0	0.716489	0	0	0	0.688307	0	0	0.542924	0	0	0.510006	0	0	0	0	0	0	0	0	0	0
A0A384NKJ3,P42126,P42126-2	Epididymis secretory sperm binding protein OS=Homo sapiens OX=9606 PE=2 SV=1		ECI1	ECI1	0	0.716489	0.687221	0	0	0	0	0	0.542924	0	0	0.510006	0	0	0	0	0	0	0	0	0	0
A0A0S2Z5H7,B3KM48,D6RAX7,Q53FV3,Q9BT78	COP9 signalosome complex subunit 4 (Fragment) OS=Homo sapiens OX=9606 GN=COPS4 PE=2 SV=1		COPS4	COPS4	0	0	0	0	0.775298	0	0.611817	0	0.542924	0	0	0.510006	0	0	0	0	0	0	0	0	0	0
J3KSC4,J3QLK0,P60763	Ras-related C3 botulinum toxin substrate 3 (Fragment) OS=Homo sapiens OX=9606 GN=RAC3 PE=1 SV=1		RAC3	RAC3	0	0	0	0.774074	0	0	0.611817	0	0.542924	0	0	0.510006	0	0	0	0	0	0	0	0	0	0
A8K8T1,B8ZZS2,Q13506,Q13506-2	cDNA FLJ75800, highly similar to Homo sapiens NGFI-A binding protein 1 (EGR1 binding protein 1) (NAB1), mRNA OS=Homo sapiens OX=9606 PE=2 SV=1		NAB1	NAB1	0	0	0	0	0	0.688307	0	0.632345	0	0	0.606422	0.510006	0	0	0	0	0	0	0	0	0	0
B2RAH7,Q9UM02	Prolyl endopeptidase OS=Homo sapiens OX=9606 PE=2 SV=1				0	0	0.687221	0	0	0	0	0	0	0	0	0	0	0	0	0	0	0	0	0	0	1.74918
K7EKI8,O60437	Periplakin OS=Homo sapiens OX=9606 GN=PPL PE=1 SV=1		PPL	PPL	0	0	0.687221	0	0	0	0	0	0	0	0	0	0	0	0	0	0	0	0	0	0	1.74918
E9PKV2	39S ribosomal protein L17, mitochondrial (Fragment) OS=Homo sapiens OX=9606 GN=MRPL17 PE=1 SV=1		MRPL17	MRPL17	0	0	0	0	0	0	0	0	0	0	0	0	0	0	2.43171	0	0	0	0	0	0	0
P82921	28S ribosomal protein S21, mitochondrial OS=Homo sapiens OX=9606 GN=MRPS21 PE=1 SV=3		MRPS21	MRPS21	0	0	0	0	0	0	0	0	0	0	0	0	0	0	2.43171	0	0	0	0	0	0	0
Q59GN2	Putative 60S ribosomal protein L39-like 5 OS=Homo sapiens OX=9606 GN=RPL39P5 PE=5 SV=2		RPL39P5	RPL39P5	0	0	0	0	0	0	0	0	0	0	0	0	0	0	2.43171	0	0	0	0	0	0	0
Q5QPA5,Q9NVS2,Q9NVS2-2	39S ribosomal protein S18a, mitochondrial (Fragment) OS=Homo sapiens OX=9606 GN=MRPS18A PE=1 SV=9		MRPS18A	MRPS18A	0	0	0	0	0	0	0	0	0	0	0	0	0	0	2.43171	0	0	0	0	0	0	0
Q9NVU7	Protein SDA1 homolog OS=Homo sapiens OX=9606 GN=SDAD1 PE=1 SV=3		SDAD1	SDAD1	0	0	0	0	0	0	0	0	0	0	0	0	0	0	2.43171	0	0	0	0	0	0	0
A4D218,Q9Y6D9,Q9Y6D9-4	MAD1 mitotic arrest deficient-like 1 (Yeast) OS=Homo sapiens OX=9606 GN=MAD1L1 PE=3 SV=1		MAD1L1	MAD1L1	0	0	0	0	0	0	0	0.632345	0	0.678068	0.606422	0.510006	0	0	0	0	0	0	0	0	0	0
A0A0S2Z565,A0A0S2Z591,O00165,O00165-2,O00165-5	HCLS1 associated protein X-1 isoform 3 (Fragment) OS=Homo sapiens OX=9606 GN=HAX1 PE=2 SV=1		HAX1	HAX1	0	0	0	0	0	0	0	0	0	0	0	0	0	0	0	0	0	1.09894	0	0	1.32385	0
Q71U36,Q71U36-2	Tubulin alpha-1A chain OS=Homo sapiens OX=9606 GN=TUBA1A PE=1 SV=1		TUBA1A	TUBA1A	0	0	0	0	0	0	0	0	0	0	0	0	0	0	0	0	0	1.09894	0	0	1.32385	0
A0A024RAI1,P61158	Actin-like protein 3 OS=Homo sapiens OX=9606 GN=ACTR3 PE=3 SV=1		ACTR3	ACTR3	0	0	0	0	0	0	0.611817	0	0	0.678068	0.606422	0.510006	0	0	0	0	0	0	0	0	0	0
P23919,Q6FGU2	Thymidylate kinase OS=Homo sapiens OX=9606 GN=DTYMK PE=1 SV=4		DTYMK	DTYMK	0.843173	0	0	0	0	0	0	0	0.542924	0	0	1.02001	0	0	0	0	0	0	0	0	0	0
B7Z1D3,Q86TB9,Q86TB9-2,Q86TB9-4	cDNA FLJ54585 OS=Homo sapiens OX=9606 PE=2 SV=1		PATL1	PATL1	0	0	0	0	0	0	0	0	0	0.678068	1.21284	0.510006	0	0	0	0	0	0	0	0	0	0
A0A0A1HAW1	H.sapiens ras-related Hrab2 protein OS=Homo sapiens OX=9606 PE=2 SV=1				0	0	0	0	0	0	1.22363	0.632345	0.542924	0	0	0	0	0	0	0	0	0	0	0	0	0
A0A0S2Z534,A0A0S2Z5B1,A0A0S2Z5C8,A0A0S2Z5Z7,E5RFZ8,E5RGA7,E5RIP4,E5RJ40,E5RJG5,Q15043,Q15043-2,Q15043-3	Solute carrier family 39 (Zinc transporter), member 14, isoform CRA_a (Fragment) OS=Homo sapiens OX=9606 GN=SLC39A14 PE=2 SV=1		SLC39A14	SLC39A14	0	0	0	0	0	0	0.611817	0.632345	0.542924	0	0.606422	0	0	0	0	0	0	0	0	0	0	0
A0A1L7NY41,A0A1L7NY50,B7Z6K2,G3V1S6,Q10471	Polypeptide N-acetylgalactosaminyltransferase OS=Homo sapiens OX=9606 GN=GALNT2 PE=2 SV=1		GALNT2	GALNT2	0	0	0	0	0	0	0.611817	0.632345	0.542924	0	0.606422	0	0	0	0	0	0	0	0	0	0	0
Q99543,Q99543-2	DnaJ homolog subfamily C member 2 OS=Homo sapiens OX=9606 GN=DNAJC2 PE=1 SV=4		DNAJC2	DNAJC2	0	0	0	0	0	0.688307	0	0	0	0.678068	0	1.02001	0	0	0	0	0	0	0	0	0	0
A0A024RDJ1,A0A087WUD3,Q9NRP0,Q9NRP0-2	Oligosaccharyltransferase complex subunit OS=Homo sapiens OX=9606 GN=DC2 PE=3 SV=1		OSTC,DC2	OSTC	0	0.716489	0	0	0	0	0.611817	0	0.542924	0	0	0.510006	0	0	0	0	0	0	0	0	0	0
A0A024R571,B2R5U3,B4DMV9,B4DR44,B4DTR4,Q9H4M9	EH domain-containing protein 1 OS=Homo sapiens OX=9606 GN=EHD1 PE=1 SV=1		EHD1	EHD1	0	0	0	0	0	0	0	1.26469	0	0	0.606422	0.510006	0	0	0	0	0	0	0	0	0	0
B4DU42	cDNA FLJ56153, highly similar to Homo sapiens transforming growth factor beta regulator 4 (TBRG4), transcript variant 1, mRNA OS=Homo sapiens OX=9606 PE=2 SV=1				0	0	0	0	0	0	0	1.26469	0	0	0.606422	0.510006	0	0	0	0	0	0	0	0	0	0
Q8IYD1	Eukaryotic peptide chain release factor GTP-binding subunit ERF3B OS=Homo sapiens OX=9606 GN=GSPT2 PE=1 SV=2		GSPT2	GSPT2	0	0	0	0	0	0.688307	0	0.632345	0.542924	0	0	0.510006	0	0	0	0	0	0	0	0	0	0
Q7Z7K6-3	Isoform 3 of Centromere protein V OS=Homo sapiens OX=9606 GN=CENPV		CENPV	CENPV	0	0	0	0	0	0	0.611817	0	0.542924	0	0	0	0	0	1.21585	0	0	0	0	0	0	0
O60488,O60488-2,Q8TAF6	Long-chain-fatty-acid--CoA ligase 4 OS=Homo sapiens OX=9606 GN=ACSL4 PE=1 SV=2		FACL4,ACSL4	FACL4	0	0	0	0	0	0	0	0.632345	0.542924	0.678068	0	0.510006	0	0	0	0	0	0	0	0	0	0
B4DJ38,C9JJT5,C9JU26,G3V325,P56134,P56134-2,P56134-3,P56134-4,Q53FE1	cDNA FLJ56092, highly similar to Pentatricopeptide repeat protein 1 OS=Homo sapiens OX=9606 PE=2 SV=1		ATP5MF-PTCD1,ATP5MF	ATP5MF-PTCD1	0	0	0.687221	0	0	0	0.611817	0	0.542924	0	0	0.510006	0	0	0	0	0	0	0	0	0	0
Q9NUD5	Zinc finger CCHC domain-containing protein 3 OS=Homo sapiens OX=9606 GN=ZCCHC3 PE=1 SV=2		ZCCHC3	ZCCHC3	0	0	0	0	0	0.688307	0	0	0.542924	0	0.606422	0.510006	0	0	0	0	0	0	0	0	0	0
Q86X55,Q86X55-1,Q86X55-2	Histone-arginine methyltransferase CARM1 OS=Homo sapiens OX=9606 GN=CARM1 PE=1 SV=3		CARM1	CARM1	0	0	0	0	0	0	0	0	0.542924	0.678068	0.606422	0.510006	0	0	0	0	0	0	0	0	0	0
Q15836,Q6FGG2	Vesicle-associated membrane protein 3 OS=Homo sapiens OX=9606 GN=VAMP3 PE=1 SV=3		VAMP3	VAMP3	0	0	0	0	0	0	0.611817	0.632345	1.08585	0	0	0	0	0	0	0	0	0	0	0	0	0
A4D0U5,B2RDR4,Q53GU1,Q9UGI8,Q9UGI8-2	Testin OS=Homo sapiens OX=9606 GN=TES PE=3 SV=1		TES	TES	0	0	0	1.54815	0.775298	0	0	0	0	0	0	0	0	0	0	0	0	0	0	0	0	0
P35270	Sepiapterin reductase OS=Homo sapiens OX=9606 GN=SPR PE=1 SV=1		SPR	SPR	0	0	0.687221	0	0	0	0.611817	0	0	0	0	1.02001	0	0	0	0	0	0	0	0	0	0
Q96P70	Importin-9 OS=Homo sapiens OX=9606 GN=IPO9 PE=1 SV=3		IPO9	IPO9	0	0	0	0	0	0	0.611817	0	0	0	0.606422	0	0	0	0	0	0	1.09894	0	0	0	0
A0A024RD99,B3KP14,B3KW50,B7Z2D8,B7Z3R7,B7Z5F9,F5H5I6,H0Y8R1,H0YAK1,Q12849,Q12849-5	G-rich RNA sequence binding factor 1, isoform CRA_a OS=Homo sapiens OX=9606 GN=GRSF1 PE=4 SV=1		GRSF1	GRSF1	0	0	0	0	0	0	0	0	0	0	0	0	0	0	1.21585	0	0	1.09894	0	0	0	0
A0A5C2FT34	IGL c88_light_IGKV2D-29_IGKJ2 (Fragment) OS=Homo sapiens OX=9606 PE=2 SV=1				0	0	0	0	0	0	0	0	0	0	0	0	0	0	1.21585	0	0	1.09894	0	0	0	0
A8K7A2,Q53HL2	cDNA FLJ78084, highly similar to Homo sapiens cell division cycle associated 8, mRNA OS=Homo sapiens OX=9606 PE=2 SV=1		CDCA8	CDCA8	0	0	0	0	0	0	0	0	0	0	0	0	0	0	1.21585	0	0	1.09894	0	0	0	0
H3BQZ7,Q1KMD3	HCG2044799 OS=Homo sapiens OX=9606 GN=HNRNPUL2-BSCL2 PE=4 SV=1		HNRNPUL2-BSCL2,HNRNPUL2	HNRNPUL2-BSCL2	0	0	0	0	0	0	0	0	0	0	0	0	0	0	1.21585	0	0	1.09894	0	0	0	0
J3QQW9,Q15022	Polycomb protein SUZ12 OS=Homo sapiens OX=9606 GN=SUZ12 PE=1 SV=1		SUZ12	SUZ12	0	0	0	0	0	0	0	0	0	0	0	0	0	0	1.21585	0	0	1.09894	0	0	0	0
O75323,O75323-2	Protein NipSnap homolog 2 OS=Homo sapiens OX=9606 GN=NIPSNAP2 PE=1 SV=1		NIPSNAP2	NIPSNAP2	0	0	0	0	0	0	0	0	0	0	0	0	0	0	1.21585	0	0	1.09894	0	0	0	0
P51116	Fragile X mental retardation syndrome-related protein 2 OS=Homo sapiens OX=9606 GN=FXR2 PE=1 SV=2		FXR2	FXR2	0	0	0	0	0	0	0	0	0	0	0	0	0	0	1.21585	0	0	1.09894	0	0	0	0
Q9HC52	Chromobox protein homolog 8 OS=Homo sapiens OX=9606 GN=CBX8 PE=1 SV=3		CBX8	CBX8	0	0	0	0	0	0	0	0	0	0	0	0	0	0	1.21585	0	0	1.09894	0	0	0	0
Q53T99,Q9GZL7	Ribosome biogenesis protein WDR12 OS=Homo sapiens OX=9606 GN=WDR12 PE=2 SV=1		WDR12	WDR12	0.843173	0	0	0	0.775298	0	0	0	0	0.678068	0	0	0	0	0	0	0	0	0	0	0	0
A0A024R059,Q01581,Q8N995	3-hydroxy-3-methylglutaryl coenzyme A synthase OS=Homo sapiens OX=9606 GN=HMGCS1 PE=3 SV=1		HMGCS1	HMGCS1	0	0	0	0	0	0	0	0.632345	0.542924	0	0.606422	0.510006	0	0	0	0	0	0	0	0	0	0
A0A0A0MST8,B5M450,E9PFN4,Q9Y6M7-12,Q9Y6M7-13,Q9Y6M7-6,Q9Y6M7-7,Q9Y6M7-8,Q9Y6M7-9	Anion exchange protein OS=Homo sapiens OX=9606 GN=SLC4A7 PE=1 SV=1		SLC4A7	SLC4A7	0	0	0	0	0	0	0	0.632345	0.542924	0	0.606422	0.510006	0	0	0	0	0	0	0	0	0	0
B2R6N0,P61201,Q53HJ0	COP9 signalosome complex subunit 2 OS=Homo sapiens OX=9606 PE=2 SV=1		COPS2	COPS2	0	0	0	0	0	0	0	0.632345	0.542924	0	0.606422	0.510006	0	0	0	0	0	0	0	0	0	0
Q96N67-2	Isoform 2 of Dedicator of cytokinesis protein 7 OS=Homo sapiens OX=9606 GN=DOCK7		DOCK7	DOCK7	0	0	0	0	0	0	0	0.632345	0.542924	0	0.606422	0.510006	0	0	0	0	0	0	0	0	0	0
A0A024RBV5,P51151	RAB9A, member RAS oncogene family, isoform CRA_a OS=Homo sapiens OX=9606 GN=RAB9A PE=3 SV=1		RAB9A	RAB9A	0	0	0	0	0	0	1.22363	0	0.542924	0	0	0.510006	0	0	0	0	0	0	0	0	0	0
A0A384MDS7,A0A804HIS0,Q96IJ6,Q96IJ6-2	Epididymis secretory sperm binding protein OS=Homo sapiens OX=9606 GN=GMPPA PE=2 SV=1		GMPPA	GMPPA	0	0	0	0	0	0	0.611817	0	0.542924	0	0.606422	0.510006	0	0	0	0	0	0	0	0	0	0
M0QYC7	RNA polymerase II-associated factor 1 homolog (Fragment) OS=Homo sapiens OX=9606 GN=PAF1 PE=1 SV=1		PAF1	PAF1	0	0	0	0	0	0	0.611817	0	0.542924	0	0.606422	0.510006	0	0	0	0	0	0	0	0	0	0
Q9UNS2,Q9UNS2-2	COP9 signalosome complex subunit 3 OS=Homo sapiens OX=9606 GN=COPS3 PE=1 SV=3		COPS3	COPS3	0	0	0	0	0	0	0.611817	0	0.542924	0	0.606422	0.510006	0	0	0	0	0	0	0	0	0	0
Q9UNX3	60S ribosomal protein L26-like 1 OS=Homo sapiens OX=9606 GN=RPL26L1 PE=1 SV=1		RPL26L1	RPL26L1	0	0	0	0	0	0	0	0	0.542924	0	0	0.510006	0	0	1.21585	0	0	0	0	0	0	0
A8K4H1,B4DR70,H3BPE7,P35637,P35637-2,Q13344,Q59H57,Q6IBQ5,Q8TBR3	cDNA FLJ78268, highly similar to Homo sapiens fusion (involved in t(12;16) in malignant liposarcoma), transcript variant 1, mRNA OS=Homo sapiens OX=9606 PE=2 SV=1		FUS	FUS	0	0	0	0	0	0	0	0.632345	1.62877	0	0	0	0	0	0	0	0	0	0	0	0	0
Q9BYD2	39S ribosomal protein L9, mitochondrial OS=Homo sapiens OX=9606 GN=MRPL9 PE=1 SV=2		MRPL9	MRPL9	0	0	0	0	0	0	0.611817	0	0.542924	0	0	0	0	0	0	0	0	1.09894	0	0	0	0
A0A6I8PRZ0,A0A6I8PS32,A0A6I8PU73,A0A6I8PUD4,A8K4T2,B7Z9W6,K7ER44,Q59EH7,Q99615,Q99615-2	DnaJ homolog subfamily C member 7 (Fragment) OS=Homo sapiens OX=9606 GN=DNAJC7 PE=1 SV=1		DNAJC7	DNAJC7	0	0	0	0	0	0	0	0	0.542924	0.678068	0	1.02001	0	0	0	0	0	0	0	0	0	0
A0A024QZE9,Q9NWS0	Uncharacterized protein OS=Homo sapiens OX=9606 GN=FLJ20643 PE=3 SV=1		FLJ20643,PIH1D1	FLJ20643	0	0	0	0.774074	0.775298	0.688307	0	0	0	0	0	0	0	0	0	0	0	0	0	0	0	0
J3KNC0,P52655	Transcription initiation factor IIA subunit 1 OS=Homo sapiens OX=9606 GN=GTF2A1 PE=1 SV=1		GTF2A1	GTF2A1	0	0	0	0.774074	0.775298	0.688307	0	0	0	0	0	0	0	0	0	0	0	0	0	0	0	0
Q9NUQ3	Gamma-taxilin OS=Homo sapiens OX=9606 GN=TXLNG PE=1 SV=2		TXLNG	TXLNG	0	0	0	0.774074	0.775298	0.688307	0	0	0	0	0	0	0	0	0	0	0	0	0	0	0	0
A0A0S2Z5L1,B4DRU9,Q9NUQ8,Q9NUQ8-2	ATP-binding cassette sub-family F member 3 isoform 1 (Fragment) OS=Homo sapiens OX=9606 GN=ABCF3 PE=2 SV=1		ABCF3	ABCF3	0	0	0	0	0	0	0	0	0	0	1.21284	1.02001	0	0	0	0	0	0	0	0	0	0
Q8IVW6,Q8IVW6-4	AT-rich interactive domain-containing protein 3B OS=Homo sapiens OX=9606 GN=ARID3B PE=1 SV=2		ARID3B	ARID3B	0.843173	0	0.687221	0	0	0	0	0	0	0.678068	0	0	0	0	0	0	0	0	0	0	0	0
Q9NUJ1	Palmitoyl-protein thioesterase ABHD10, mitochondrial OS=Homo sapiens OX=9606 GN=ABHD10 PE=1 SV=1		ABHD10	ABHD10	0	0	0	0	0	0	0.611817	0	1.08585	0	0	0.510006	0	0	0	0	0	0	0	0	0	0
A8K750,E7EPT4,P19404,Q6IB76,Q6IPW4,Q9UEH5	NADH dehydrogenase [ubiquinone] flavoprotein 2, mitochondrial OS=Homo sapiens OX=9606 PE=2 SV=1		NDUFV2	NDUFV2	0	0	0	0	0	0	0	0	0	0	0	0	0	0	0	0	0	2.19787	0	0	0	0
B4DJ89	Polymerase (RNA) II (DNA directed) polypeptide E, 25kDa, isoform CRA_c OS=Homo sapiens OX=9606 GN=POLR2E PE=2 SV=1		POLR2E	POLR2E	0	0	0	0	0	0	0	0	0	0	0	0	0	0	0	0	0	2.19787	0	0	0	0
P00739,P00739-2	Haptoglobin-related protein OS=Homo sapiens OX=9606 GN=HPR PE=2 SV=2		HPR	HPR	0	0	0	0	0	0	0	0	0	0	0	0	0	0	0	0	0	2.19787	0	0	0	0
P52298,P52298-3	Nuclear cap-binding protein subunit 2 OS=Homo sapiens OX=9606 GN=NCBP2 PE=1 SV=1		NCBP2	NCBP2	1.68635	0	0	0	0	0	0	0	0	0	0	0.510006	0	0	0	0	0	0	0	0	0	0
O75475	PC4 and SFRS1-interacting protein OS=Homo sapiens OX=9606 GN=PSIP1 PE=1 SV=1		PSIP1	PSIP1	0	0	0	1.54815	0	0	0	0.632345	0	0	0	0	0	0	0	0	0	0	0	0	0	0
A0A024R6H3,G3V4M9,Q13572	Inositol 1,3,4-trisphosphate 5/6-kinase OS=Homo sapiens OX=9606 GN=ITPK1 PE=3 SV=1		ITPK1	ITPK1	0	0.716489	0	0.774074	0	0.688307	0	0	0	0	0	0	0	0	0	0	0	0	0	0	0	0
A8K9A5,P04818,P04818-2,Q53FB7,Q53Y97	Thymidylate synthase OS=Homo sapiens OX=9606 PE=2 SV=1		TYMS	TYMS	0	0	0	0	0	0	0.611817	0	0.542924	0	0	1.02001	0	0	0	0	0	0	0	0	0	0
Q15645	Pachytene checkpoint protein 2 homolog OS=Homo sapiens OX=9606 GN=TRIP13 PE=1 SV=2		TRIP13	TRIP13	0.843173	0	0	0	0	0.688307	0	0.632345	0	0	0	0	0	0	0	0	0	0	0	0	0	0
A0A7I2V3U5,A0A7I2V3X4,A0A7I2V539,P30419,P30419-2,Q96HI4	Glycylpeptide N-tetradecanoyltransferase OS=Homo sapiens OX=9606 GN=NMT1 PE=1 SV=1		NMT1	NMT1	0	0	0	0.774074	0.775298	0	0.611817	0	0	0	0	0	0	0	0	0	0	0	0	0	0	0
A0A024QZY7,E2QRF9,O75496,Q53GD9	Geminin, DNA replication inhibitor, isoform CRA_a OS=Homo sapiens OX=9606 GN=GMNN PE=3 SV=1		GMNN	GMNN	0.843173	0	0	0.774074	0	0	0	0	0.542924	0	0	0	0	0	0	0	0	0	0	0	0	0
A0A7I2V5D3	Twinfilin-2 OS=Homo sapiens OX=9606 GN=TWF2 PE=1 SV=1		TWF2	TWF2	0	0	0	0	0.775298	1.37661	0	0	0	0	0	0	0	0	0	0	0	0	0	0	0	0
A0A140VKA6,F6VDH7,P50502,Q0IJ56,Q3KNR6	Testis secretory sperm-binding protein Li 233m OS=Homo sapiens OX=9606 PE=2 SV=1		ST13	ST13	0	0	0	0.774074	0	0.688307	0	0	0	0.678068	0	0	0	0	0	0	0	0	0	0	0	0
D6W625,Q13111	Chromatin assembly factor 1, subunit A (P150), isoform CRA_a OS=Homo sapiens OX=9606 GN=CHAF1A PE=3 SV=1		CHAF1A	CHAF1A	0	1.43298	0	0	0	0.688307	0	0	0	0	0	0	0	0	0	0	0	0	0	0	0	0
Q7Z2K8	G protein-regulated inducer of neurite outgrowth 1 OS=Homo sapiens OX=9606 GN=GPRIN1 PE=1 SV=2		GPRIN1	GPRIN1	0	0	0	0.774074	0.775298	0	0	0	0.542924	0	0	0	0	0	0	0	0	0	0	0	0	0
Q9NQS7,Q9NQS7-2	Inner centromere protein OS=Homo sapiens OX=9606 GN=INCENP PE=1 SV=3		INCENP	INCENP	0	0	0	0	0.775298	0.688307	0	0	0	0	0.606422	0	0	0	0	0	0	0	0	0	0	0
A0A024R9K2,Q8TBE0,Q8TBE0-2,Q8TBE0-3	Bromo adjacent homology domain containing 1, isoform CRA_a OS=Homo sapiens OX=9606 GN=BAHD1 PE=4 SV=1		BAHD1	BAHD1	0	0	0	0.774074	0	0	0.611817	0	0	0.678068	0	0	0	0	0	0	0	0	0	0	0	0
B4DMI5,E5RHA3,Q86X53	cDNA FLJ56027, highly similar to Glutamate-rich protein 1 OS=Homo sapiens OX=9606 PE=2 SV=1		ERICH1	ERICH1	0	0	1.37444	0	0	0.688307	0	0	0	0	0	0	0	0	0	0	0	0	0	0	0	0
A0A024R5H0,O75531	Barrier to autointegration factor 1, isoform CRA_a OS=Homo sapiens OX=9606 GN=BANF1 PE=4 SV=1		BANF1	BANF1	0	0	0	0.774074	0.775298	0	0	0	0	0	0	0.510006	0	0	0	0	0	0	0	0	0	0
B7Z476,Q53FH8,Q6P5V6,Q9Y5X3	cDNA FLJ55170, highly similar to Sorting nexin-5 OS=Homo sapiens OX=9606 PE=2 SV=1		SNX5	SNX5	0	0	0	0.774074	0.775298	0	0	0	0	0	0	0.510006	0	0	0	0	0	0	0	0	0	0
Q92997	Segment polarity protein dishevelled homolog DVL-3 OS=Homo sapiens OX=9606 GN=DVL3 PE=1 SV=2		DVL3	DVL3	0	0	0	0.774074	0	0	0	0	0	0.678068	0.606422	0	0	0	0	0	0	0	0	0	0	0
A8K8N3,Q96R06	cDNA FLJ78740, highly similar to Homo sapiens sperm associated antigen 5 (SPAG5), mRNA OS=Homo sapiens OX=9606 PE=2 SV=1		SPAG5	SPAG5	0	0	0	0	0	1.37661	0	0	0	0.678068	0	0	0	0	0	0	0	0	0	0	0	0
B4DYQ1,Q58EY4,Q92922	cDNA FLJ57671, highly similar to SWI/SNF-related matrix-associated actin-dependent regulator of chromatin subfamily C member 1 OS=Homo sapiens OX=9606 PE=2 SV=1		SMARCC1	SMARCC1	0	1.43298	0	0	0	0	0	0	0	0	0.606422	0	0	0	0	0	0	0	0	0	0	0
A0A024R0T9,A0A0S2Z3C2,K7ER74,P02655	Apolipoprotein C-II OS=Homo sapiens OX=9606 GN=APOC2 PE=1 SV=1		APOC2,APOC4-APOC2	APOC2	0	0	0	0	0	0	0	0	0	2.0342	0	0	0	0	0	0	0	0	0	0	0	0
B0YIW2	Apolipoprotein C-III OS=Homo sapiens OX=9606 GN=APOC3 PE=1 SV=1		APOC3	APOC3	0	0	0	0	0	0	0	0	0	2.0342	0	0	0	0	0	0	0	0	0	0	0	0
A0A024R0Q5,Q6ZNZ8,Q8WUF5	Protein phosphatase 1, regulatory (Inhibitor) subunit 13 like, isoform CRA_a OS=Homo sapiens OX=9606 GN=PPP1R13L PE=4 SV=1		PPP1R13L	PPP1R13L	0	0	0	0.774074	0	0	0	0.632345	0	0	0.606422	0	0	0	0	0	0	0	0	0	0	0
B4E3A8,P30740,P30740-2,V9HWH1	cDNA FLJ53963, highly similar to Leukocyte elastase inhibitor OS=Homo sapiens OX=9606 PE=2 SV=1		HEL57,SERPINB1	HEL57	0	0	0.687221	0	0	0.688307	0	0.632345	0	0	0	0	0	0	0	0	0	0	0	0	0	0
H7BZJ3	Protein disulfide-isomerase A3 (Fragment) OS=Homo sapiens OX=9606 GN=PDIA3 PE=1 SV=1		PDIA3	PDIA3	0	0	0.687221	0	0	0.688307	0	0.632345	0	0	0	0	0	0	0	0	0	0	0	0	0	0
P13674	Prolyl 4-hydroxylase subunit alpha-1 OS=Homo sapiens OX=9606 GN=P4HA1 PE=1 SV=2		P4HA1	P4HA1	0	0	0.687221	0	0	0.688307	0	0.632345	0	0	0	0	0	0	0	0	0	0	0	0	0	0
B3KSG3	cDNA FLJ36152 fis, clone TESTI2025403, highly similar to Actin-binding LIM protein 1 OS=Homo sapiens OX=9606 PE=2 SV=1				0	0	0	0	0.775298	0.688307	0	0	0.542924	0	0	0	0	0	0	0	0	0	0	0	0	0
A8K168,P48163,P48163-2	Malic enzyme OS=Homo sapiens OX=9606 PE=2 SV=1		ME1	ME1	0	0	0	0	0	0	0	0	0	0.678068	0	0	0	0	0	0	0	0	0	0	1.32385	0
H7C3T4	Peroxiredoxin-4 (Fragment) OS=Homo sapiens OX=9606 GN=PRDX4 PE=1 SV=1		PRDX4	PRDX4	0.843173	0	0	0	0	0	0.611817	0	0.542924	0	0	0	0	0	0	0	0	0	0	0	0	0
O95239-2	Isoform 2 of Chromosome-associated kinesin KIF4A OS=Homo sapiens OX=9606 GN=KIF4A		KIF4A	KIF4A	0	1.43298	0	0	0	0	0	0	0.542924	0	0	0	0	0	0	0	0	0	0	0	0	0
O95684-2	Isoform 2 of Centrosomal protein 43 OS=Homo sapiens OX=9606 GN=CEP43		CEP43	CEP43	0	0	0	0	0.775298	0.688307	0	0	0	0	0	0.510006	0	0	0	0	0	0	0	0	0	0
Q9HCN4-5	Isoform 5 of GPN-loop GTPase 1 OS=Homo sapiens OX=9606 GN=GPN1		GPN1	GPN1	0	0	0	0	0.775298	0.688307	0	0	0	0	0	0.510006	0	0	0	0	0	0	0	0	0	0
Q6NUQ4,Q6NUQ4-2	Transmembrane protein 214 OS=Homo sapiens OX=9606 GN=TMEM214 PE=1 SV=2		TMEM214	TMEM214	0	0	0	0	0	0.688307	0	0	0	0.678068	0.606422	0	0	0	0	0	0	0	0	0	0	0
B7ZAV4,Q15392-2	cDNA, FLJ79318, highly similar to 24-dehydrocholesterol reductase OS=Homo sapiens OX=9606 PE=2 SV=1		DHCR24	DHCR24	0	0	0	0.774074	0	0.688307	0	0	0	0	0	0.510006	0	0	0	0	0	0	0	0	0	0
D9ZNA4	Methyl-CpG-binding protein 2 OS=Homo sapiens OX=9606 GN=MECP2 PE=2 SV=1		MECP2	MECP2	0	0	0	0.774074	0	0.688307	0	0	0	0	0	0.510006	0	0	0	0	0	0	0	0	0	0
B2RCM6,Q96S44	Non-specific serine/threonine protein kinase OS=Homo sapiens OX=9606 PE=2 SV=1		TP53RK	TP53RK	0	0.716489	0.687221	0	0	0	0	0	0.542924	0	0	0	0	0	0	0	0	0	0	0	0	0
O00767	Stearoyl-CoA desaturase OS=Homo sapiens OX=9606 GN=SCD PE=1 SV=2		SCD	SCD	0	0	0	0	0.775298	0	0.611817	0	0.542924	0	0	0	0	0	0	0	0	0	0	0	0	0
B4DS96	Adaptin_N domain-containing protein OS=Homo sapiens OX=9606 PE=2 SV=1				0	0	0.687221	0	0	0	0	0.632345	0	0	0.606422	0	0	0	0	0	0	0	0	0	0	0
J3QRS9,O43670,O43670-2,O43670-4,Q59G94,X6R4W8	BUB3-interacting and GLEBS motif-containing protein ZNF207 OS=Homo sapiens OX=9606 GN=ZNF207 PE=1 SV=1		ZNF207	ZNF207	0	0	0.687221	0	0	0.688307	0	0	0.542924	0	0	0	0	0	0	0	0	0	0	0	0	0
A0A024R3V0,B8ZZZ7,Q9NUQ6,Q9NUQ6-2,Q9NUQ6-3,Q9NUQ6-4	DNA polymerase-transactivated protein 6, isoform CRA_a OS=Homo sapiens OX=9606 GN=DNAPTP6 PE=3 SV=1		SPATS2L,DNAPTP6	SPATS2L	0	0	0	0	0	0.688307	0	0	0	0	0	0	0	0	1.21585	0	0	0	0	0	0	0
A0A5C2FZH6	IGL c1660_light_IGLV1-40_IGLJ2 (Fragment) OS=Homo sapiens OX=9606 PE=2 SV=1				0	0	0.687221	0	0	0	0	0	0	0	0	0	0	0	1.21585	0	0	0	0	0	0	0
B4DWS3	cDNA FLJ60407, highly similar to Serine protease inhibitor Kazal-type 5 (Fragment) OS=Homo sapiens OX=9606 PE=2 SV=1				0	0	0.687221	0	0	0	0	0	0	0	0	0	0	0	1.21585	0	0	0	0	0	0	0
J3QSD7,Q9NYV4,Q9NYV4-2,Q9NYV4-3	Cyclin-dependent kinase 12 (Fragment) OS=Homo sapiens OX=9606 GN=CDK12 PE=1 SV=1		CDK12	CDK12	0	0	0.687221	0	0	0	0	0	0	0	0	0	0	0	1.21585	0	0	0	0	0	0	0
Q5T760,Q6PJB9	Serine/arginine-rich-splicing factor 11 (Fragment) OS=Homo sapiens OX=9606 GN=SRSF11 PE=1 SV=1		SRSF11,SFRS11	SRSF11	0	0	0.687221	0	0	0	0	0	0	0	0	0	0	0	1.21585	0	0	0	0	0	0	0
B1AUU8,P42566,Q7Z5V0	Epidermal growth factor receptor substrate 15 OS=Homo sapiens OX=9606 GN=EPS15 PE=1 SV=1		EPS15	EPS15	0	0	0	0	0	0.688307	0	0	0	0	1.21284	0	0	0	0	0	0	0	0	0	0	0
P53611,Q6IB63	Geranylgeranyl transferase type-2 subunit beta OS=Homo sapiens OX=9606 GN=RABGGTB PE=1 SV=2		RABGGTB	RABGGTB	0	0	0	0	0	0	0	0	0.542924	1.35614	0	0	0	0	0	0	0	0	0	0	0	0
A0A1U9X7J2,A0A7I2YQ78,N0E4C7,P67870,Q5SRQ6	Casein kinase II subunit beta OS=Homo sapiens OX=9606 PE=3 SV=1		CSNK2B	CSNK2B	0	0	0	0	0.775298	0	0.611817	0	0	0	0	0.510006	0	0	0	0	0	0	0	0	0	0
Q12792,Q12792-3	Twinfilin-1 OS=Homo sapiens OX=9606 GN=TWF1 PE=1 SV=3		TWF1	TWF1	0	0	0	0	0.775298	0	0.611817	0	0	0	0	0.510006	0	0	0	0	0	0	0	0	0	0
E7EN32	Menin OS=Homo sapiens OX=9606 GN=MEN1 PE=1 SV=1		MEN1	MEN1	0	0	0	0	0	0	0.611817	0	0	0.678068	0.606422	0	0	0	0	0	0	0	0	0	0	0
Q16094	Calnexin (Fragment) OS=Homo sapiens OX=9606 PE=2 SV=1				0	0	0	0	0	0	0.611817	0	0	0.678068	0.606422	0	0	0	0	0	0	0	0	0	0	0
A0A024R411,B4DYU9,Q13416	Origin recognition complex subunit 2 OS=Homo sapiens OX=9606 GN=ORC2L PE=3 SV=1		ORC2L,ORC2	ORC2L	0	0.716489	0	0	0	0	0	0.632345	0.542924	0	0	0	0	0	0	0	0	0	0	0	0	0
A0A0S2Z3H3,A8K787,P12235	ADP/ATP translocase (Fragment) OS=Homo sapiens OX=9606 GN=SLC25A4 PE=2 SV=1		SLC25A4	SLC25A4	0	0	0	0	0	0	0	0	0	0	0	0	0	0	0	0	1.89094	0	0	0	0	0
A0A7S5EVA4,A0A7S5EX31	IGH c752_heavy_IGHV3-7_IGHD4-17_IGHJ5 (Fragment) OS=Homo sapiens OX=9606 PE=2 SV=1				0	0	0	0	0	0	0	0	0	0	0	0	0	0	0	0	1.89094	0	0	0	0	0
H0Y8J8	Receptor expression-enhancing protein (Fragment) OS=Homo sapiens OX=9606 GN=REEP5 PE=1 SV=1		REEP5	REEP5	0	0	0	0	0	0	0	0	0	0	0	0	0	0	0	0	1.89094	0	0	0	0	0
H0Y9C7,P20933	N(4)-(beta-N-acetylglucosaminyl)-L-asparaginase (Fragment) OS=Homo sapiens OX=9606 GN=AGA PE=1 SV=8		AGA	AGA	0	0	0	0	0	0	0	0	0	0	0	0	0	0	0	0	1.89094	0	0	0	0	0
H7C4B8	Protein FAM228A (Fragment) OS=Homo sapiens OX=9606 GN=FAM228A PE=3 SV=1		FAM228A	FAM228A	0	0	0	0	0	0	0	0	0	0	0	0	0	0	0	0	1.89094	0	0	0	0	0
K7ELT8	Protein maestro OS=Homo sapiens OX=9606 GN=MRO PE=4 SV=1		MRO	MRO	0	0	0	0	0	0	0	0	0	0	0	0	0	0	0	0	1.89094	0	0	0	0	0
Q8N4G4	Carbonate dehydratase VI OS=Homo sapiens OX=9606 GN=CA6 PE=1 SV=1		CA6	CA6	0	0	0	0	0	0	0	0	0	0	0	0	0	0	0	0	1.89094	0	0	0	0	0
Q8N983-4	Isoform 4 of 39S ribosomal protein L43, mitochondrial OS=Homo sapiens OX=9606 GN=MRPL43		MRPL43	MRPL43	0	0	0	0	0	0	0	0	0	0	0	0	0	0	0	0	1.89094	0	0	0	0	0
Q8WW46	Uncharacterized protein (Fragment) OS=Homo sapiens OX=9606 PE=2 SV=1				0	0	0	0	0	0	0	0	0	0	0	0	0	0	0	0	1.89094	0	0	0	0	0
Q96JN0-3	Isoform 3 of Ligand-dependent corepressor OS=Homo sapiens OX=9606 GN=LCOR		LCOR	LCOR	0	0	0	0	0	0	0	0	0	0	0	0	0	0	0	0	1.89094	0	0	0	0	0
Q9NUL7	Probable ATP-dependent RNA helicase DDX28 OS=Homo sapiens OX=9606 GN=DDX28 PE=1 SV=2		DDX28	DDX28	0	0	0	0	0	0	0	0	0	0	0	0	0	0	0	0	1.89094	0	0	0	0	0
Q9Y5L4	Mitochondrial import inner membrane translocase subunit Tim13 OS=Homo sapiens OX=9606 GN=TIMM13 PE=1 SV=1		TIMM13	TIMM13	0	0	0	0	0	0	0	0	0	0	0	0	0	0	0	0	1.89094	0	0	0	0	0
B2MUD5,P08246	Neutrophil elastase (Fragment) OS=Homo sapiens OX=9606 GN=ELA2 PE=4 SV=1		ELA2,ELANE	ELA2	0	0	0	0	0.775298	0	0	0	0	0	0	0	0	0	0	0	0	1.09894	0	0	0	0
P13498	Cytochrome b-245 light chain OS=Homo sapiens OX=9606 GN=CYBA PE=1 SV=3		CYBA	CYBA	0	0.716489	0	0	0	0	0	0	0.542924	0	0.606422	0	0	0	0	0	0	0	0	0	0	0
Q9NX46	ADP-ribose glycohydrolase ARH3 OS=Homo sapiens OX=9606 GN=ADPRS PE=1 SV=1		ADPRS	ADPRS	0	0.716489	0	0	0	0	0	0	0.542924	0	0.606422	0	0	0	0	0	0	0	0	0	0	0
H0Y9G6	39S ribosomal protein L3, mitochondrial (Fragment) OS=Homo sapiens OX=9606 GN=MRPL3 PE=1 SV=1		MRPL3	MRPL3	0.843173	0	0	0	0	0	0	0	0	0	0	1.02001	0	0	0	0	0	0	0	0	0	0
Q53HI2,Q9UJV9	RNA helicase (Fragment) OS=Homo sapiens OX=9606 PE=2 SV=1		DDX41	DDX41	0	0	0	0.774074	0	0	0	0	1.08585	0	0	0	0	0	0	0	0	0	0	0	0	0
B2R5S3,Q53FP3,Q5QP19,Q9Y697,Q9Y697-2,Q9Y697-3	Cysteine desulfurase, mitochondrial OS=Homo sapiens OX=9606 PE=2 SV=1		NFS1	NFS1	0	0.716489	0	0	0	0	0	0.632345	0	0	0	0.510006	0	0	0	0	0	0	0	0	0	0
Q86X29,Q86X29-3,Q86X29-4,Q86X29-5,Q86X29-6,S4R3V8	Lipolysis-stimulated lipoprotein receptor OS=Homo sapiens OX=9606 GN=LSR PE=1 SV=4		LSR	LSR	0	0	0	0	0	0	0	0.632345	0.542924	0.678068	0	0	0	0	0	0	0	0	0	0	0	0
E7ERS3,Q86VM9	Zinc finger CCCH domain-containing protein 18 OS=Homo sapiens OX=9606 GN=ZC3H18 PE=1 SV=1		ZC3H18	ZC3H18	0	0	0	0	0	0	0	0.632345	0	0	0	0	0	0	1.21585	0	0	0	0	0	0	0
A0A024R7I3,P61006	RAB8A, member RAS oncogene family, isoform CRA_a OS=Homo sapiens OX=9606 GN=RAB8A PE=4 SV=1		RAB8A	RAB8A	0	0.716489	0	0	0	0	0.611817	0	0	0	0	0.510006	0	0	0	0	0	0	0	0	0	0
Q9Y3C8	Ubiquitin-fold modifier-conjugating enzyme 1 OS=Homo sapiens OX=9606 GN=UFC1 PE=1 SV=3		UFC1	UFC1	0	0.716489	0	0	0	0	0.611817	0	0	0	0	0.510006	0	0	0	0	0	0	0	0	0	0
Q7KZ85	Transcription elongation factor SPT6 OS=Homo sapiens OX=9606 GN=SUPT6H PE=1 SV=2		SUPT6H	SUPT6H	0	0	0.687221	0	0	0	0	0	0.542924	0	0.606422	0	0	0	0	0	0	0	0	0	0	0
B3KNC3,Q9Y3T9	Nucleolar complex protein 2 homolog OS=Homo sapiens OX=9606 PE=2 SV=1		NOC2L	NOC2L	0	0.716489	0	0	0	0	0	0	0	0	0.606422	0.510006	0	0	0	0	0	0	0	0	0	0
A0A024R9I0,P21283	V-type proton ATPase subunit C OS=Homo sapiens OX=9606 GN=ATP6V1C1 PE=2 SV=1		ATP6V1C1	ATP6V1C1	0	0	0	0	0	0	0.611817	0	0.542924	0.678068	0	0	0	0	0	0	0	0	0	0	0	0
B4DLT1,O75436,O75436-2,S4R3Q6	cDNA FLJ59716, highly similar to Vacuolar protein sorting 26A OS=Homo sapiens OX=9606 PE=2 SV=1		VPS26A	VPS26A	0	0	0	0	0	0	0	0	0.542924	0.678068	0.606422	0	0	0	0	0	0	0	0	0	0	0
A0A024QZP6,A0A7I2V2N7,A0A7I2V412,A0A7I2V423,A0A7I2V6E9,A0A7I2YQD6,A0A7I2YQR8,Q9HA11,Q9P0M6	Core histone macro-H2A OS=Homo sapiens OX=9606 GN=H2AFY2 PE=4 SV=1		MACROH2A2,H2AFY2	MACROH2A2	0	0	0	0.774074	0	0	0	0	0.542924	0	0	0.510006	0	0	0	0	0	0	0	0	0	0
A0A0A0MRX9,A0A7I2V397,A0A7I2V5C6,A0A7I2YQT2,B4DH07,Q5JRX3,Q5JRX3-2,Q5JRX3-3	Pitrilysin metalloproteinase 1 OS=Homo sapiens OX=9606 GN=PITRM1 PE=1 SV=2		PITRM1	PITRM1	0	0	0	0	0	0.688307	0	0	0	0	0.606422	0.510006	0	0	0	0	0	0	0	0	0	0
Q8IYB8	ATP-dependent RNA helicase SUPV3L1, mitochondrial OS=Homo sapiens OX=9606 GN=SUPV3L1 PE=1 SV=1		SUPV3L1	SUPV3L1	0	0	0.687221	0	0	0	0	0	0	0	0.606422	0.510006	0	0	0	0	0	0	0	0	0	0
E9PGM9,P78332	RNA-binding protein 6 OS=Homo sapiens OX=9606 GN=RBM6 PE=1 SV=1		RBM6	RBM6	0	0.716489	0	0	0	0	0	0	1.08585	0	0	0	0	0	0	0	0	0	0	0	0	0
Q6P158	Putative ATP-dependent RNA helicase DHX57 OS=Homo sapiens OX=9606 GN=DHX57 PE=1 SV=2		DHX57	DHX57	0	0	0	0	0	0	0.611817	0	0	0.678068	0	0.510006	0	0	0	0	0	0	0	0	0	0
A1P3F0,B8ZZX6,Q658P3,Q658P3-2,Q658P3-3,Q658P3-4	STEAP family member 3, isoform CRA_b OS=Homo sapiens OX=9606 GN=STEAP3 PE=3 SV=1		STEAP3	STEAP3	0	0	0	0	0	0	0.611817	0.632345	0.542924	0	0	0	0	0	0	0	0	0	0	0	0	0
Q6DKJ4-2	Isoform 2 of Nucleoredoxin OS=Homo sapiens OX=9606 GN=NXN		NXN	NXN	0	0	0	0	0	0	0.611817	0.632345	0.542924	0	0	0	0	0	0	0	0	0	0	0	0	0
A0A024RBS4,A0A0S2Z3N2,A0A7P0T913,A0A7P0T9B3,A0A7P0T9I2,A0A7P0Z4E3,B3KW46,B4DZ71,B4E3I1,B7ZKQ9,F5H4X0,Q59FM4,Q8WTV0,Q8WTV0-2,Q8WTV0-4,Q8WTV0-5	Scavenger receptor class B, member 1, isoform CRA_b OS=Homo sapiens OX=9606 GN=SCARB1 PE=3 SV=1		SCARB1	SCARB1	0	0	0	0	0	0	0	0.632345	0.542924	0	0.606422	0	0	0	0	0	0	0	0	0	0	0
H0YAE9	Uncharacterized protein (Fragment) OS=Homo sapiens OX=9606 PE=3 SV=1				0	0	0	0	0	0	0	0.632345	0.542924	0	0.606422	0	0	0	0	0	0	0	0	0	0	0
B7Z539,B7Z549,P19827	cDNA FLJ56954, highly similar to Inter-alpha-trypsin inhibitor heavy chain H1 OS=Homo sapiens OX=9606 PE=2 SV=1		ITIH1	ITIH1	0	0	0	0	0	0	0	0	0	0.678068	0	0	0	0	0	0	0	1.09894	0	0	0	0
E9PIT3,P00734	Activation peptide fragment 1 OS=Homo sapiens OX=9606 GN=F2 PE=1 SV=1		F2	F2	0	0	0	0	0	0	0	0	0	0.678068	0	0	0	0	0	0	0	1.09894	0	0	0	0
A0A024RCR2,A0A1U9X7R2,P36915	GNL1 OS=Homo sapiens OX=9606 GN=GNL1 PE=4 SV=1		GNL1	GNL1	0	0	0.687221	0	0	0	0	0	1.08585	0	0	0	0	0	0	0	0	0	0	0	0	0
B7Z475,Q9BZK7	cDNA FLJ55712, highly similar to F-box-like/WD repeat protein TBL1XR1 OS=Homo sapiens OX=9606 PE=2 SV=1		TBL1XR1	TBL1XR1	0	0.716489	0	0	0	0	0	0	0.542924	0	0	0.510006	0	0	0	0	0	0	0	0	0	0
Q9NXV6	CDKN2A-interacting protein OS=Homo sapiens OX=9606 GN=CDKN2AIP PE=1 SV=3		CDKN2AIP	CDKN2AIP	0	0	0	0	0	0	0	0	1.08585	0.678068	0	0	0	0	0	0	0	0	0	0	0	0
A0A024R329,A0A7I2V2Y5,A0A7I2V4B5,A0A7I2V691,A0A7I2YQI5,Q9Y5P6,Q9Y5P6-2	GDP-mannose pyrophosphorylase B, isoform CRA_a OS=Homo sapiens OX=9606 GN=GMPPB PE=3 SV=1		GMPPB	GMPPB	0	0	0	0	0	0	0.611817	0.632345	0	0	0	0.510006	0	0	0	0	0	0	0	0	0	0
A0A024RB16,A0A024RB17,B3KMV5,B3KY56,Q9BSJ8,Q9BSJ8-2	Family with sequence similarity 62 (C2 domain containing), member A, isoform CRA_a OS=Homo sapiens OX=9606 GN=FAM62A PE=3 SV=1		FAM62A,ESYT1	FAM62A	0	0	0	0	0	0	0.611817	0.632345	0	0	0	0.510006	0	0	0	0	0	0	0	0	0	0
A0A024R084,A0A5F9UP49,Q9BRK5	45 kDa calcium-binding protein OS=Homo sapiens OX=9606 GN=SDF4 PE=3 SV=1		SDF4	SDF4	0	0	0	0	0	0	0	0	0	0	0	0	0	0	0	0	0	0	0	0	0	1.74918
A0A024R277,O15269	Serine palmitoyltransferase, long chain base subunit 1, isoform CRA_a OS=Homo sapiens OX=9606 GN=SPTLC1 PE=4 SV=1		SPTLC1	SPTLC1	0	0	0	0	0	0	0	0	0	0	0	0	0	0	0	0	0	0	0	0	0	1.74918
A0A024R693,P17931,Q59FR8,Q6FGL0,Q86TY5	Galectin OS=Homo sapiens OX=9606 GN=hCG_22119 PE=2 SV=1		LGALS3,hCG_22119	LGALS3	0	0	0	0	0	0	0	0	0	0	0	0	0	0	0	0	0	0	0	0	0	1.74918
A0A7I2V697	Small glutamine-rich tetratricopeptide repeat-containing protein alpha OS=Homo sapiens OX=9606 GN=SGTA PE=1 SV=1		SGTA	SGTA	0	0	0	0	0	0	0	0	0	0	0	0	0	0	0	0	0	0	0	0	0	1.74918
B2RP65,Q7Z7A1,Q7Z7A1-5	Centrosomal protein 110kDa OS=Homo sapiens OX=9606 GN=CEP110 PE=2 SV=1		CEP110,CNTRL	CEP110	0	0	0	0	0	0	0	0	0	0	0	0	0	0	0	0	0	0	0	0	0	1.74918
B7Z377,B7Z6D1,P19387,Q6FGR6	cDNA FLJ57937, highly similar to DNA-directed RNA polymerase II 33 kDa polypeptide OS=Homo sapiens OX=9606 PE=2 SV=1		POLR2C	POLR2C	0	0	0	0	0	0	0	0	0	0	0	0	0	0	0	0	0	0	0	0	0	1.74918
H0Y645	Casein kinase I isoform epsilon (Fragment) OS=Homo sapiens OX=9606 GN=CSNK1E PE=1 SV=1		CSNK1E	CSNK1E	0	0	0	0	0	0	0	0	0	0	0	0	0	0	0	0	0	0	0	0	0	1.74918
H0YAD3,Q86W54,Q8N799	Spermatogenesis-associated protein 24 (Fragment) OS=Homo sapiens OX=9606 GN=SPATA24 PE=1 SV=1		SPATA24	SPATA24	0	0	0	0	0	0	0	0	0	0	0	0	0	0	0	0	0	0	0	0	0	1.74918
O76014,Q6A165	Keratin, type I cuticular Ha7 OS=Homo sapiens OX=9606 GN=KRT37 PE=1 SV=3		KRTHA7,KRT37	KRTHA7	0	0	0	0	0	0	0	0	0	0	0	0	0	0	0	0	0	0	0	0	0	1.74918
Q14005,Q14005-2	Pro-interleukin-16 OS=Homo sapiens OX=9606 GN=IL16 PE=1 SV=4		IL16	IL16	0	0	0	0	0	0	0	0	0	0	0	0	0	0	0	0	0	0	0	0	0	1.74918
Q86SJ6,Q86SJ6-2	Desmoglein-4 OS=Homo sapiens OX=9606 GN=DSG4 PE=1 SV=1		DSG4	DSG4	0	0	0	0	0	0	0	0	0	0	0	0	0	0	0	0	0	0	0	0	0	1.74918
Q8N1H0	cDNA FLJ25625 fis, clone STM02974 OS=Homo sapiens OX=9606 PE=2 SV=1				0	0	0	0	0	0	0	0	0	0	0	0	0	0	0	0	0	0	0	0	0	1.74918
F5H1Y4,Q9HD26,Q9HD26-2,Q9HD26-3,T1WFC1	Golgi-associated PDZ and coiled-coil motif containing protein transcript variant 3 OS=Homo sapiens OX=9606 GN=GOPC PE=1 SV=2		GOPC	GOPC	0	0	0	0	0	0	0	0.632345	0	0	0.606422	0.510006	0	0	0	0	0	0	0	0	0	0
Q9BUI4	DNA-directed RNA polymerase III subunit RPC3 OS=Homo sapiens OX=9606 GN=POLR3C PE=1 SV=1		POLR3C	POLR3C	0	0	0	0	0	0	0	0.632345	0	0	0.606422	0.510006	0	0	0	0	0	0	0	0	0	0
O95168,O95168-2	NADH dehydrogenase [ubiquinone] 1 beta subcomplex subunit 4 OS=Homo sapiens OX=9606 GN=NDUFB4 PE=1 SV=3		NDUFB4	NDUFB4	0	0	0.687221	0	0	0	0	0	0.542924	0	0	0.510006	0	0	0	0	0	0	0	0	0	0
Q9UNZ5	Leydig cell tumor 10 kDa protein homolog OS=Homo sapiens OX=9606 GN=C19orf53 PE=1 SV=1		C19orf53	C19orf53	0	0	0.687221	0	0	0	0	0	0.542924	0	0	0.510006	0	0	0	0	0	0	0	0	0	0
A0A0S2Z3W7,Q9BY32	Epididymis secretory sperm binding protein (Fragment) OS=Homo sapiens OX=9606 GN=ITPA PE=2 SV=1		ITPA	ITPA	0	0	0	0	0	0	1.22363	0	0	0	0	0.510006	0	0	0	0	0	0	0	0	0	0
Q9NTX5-3	Isoform 3 of Ethylmalonyl-CoA decarboxylase OS=Homo sapiens OX=9606 GN=ECHDC1		ECHDC1	ECHDC1	0	0	0	0	0	0	1.22363	0	0	0	0	0.510006	0	0	0	0	0	0	0	0	0	0
A0A140VJY7,I3L2R6,Q9BRA2	Thioredoxin domain-containing protein 17 OS=Homo sapiens OX=9606 PE=2 SV=1		TXNDC17	TXNDC17	0	0	0	0	0	0	0	0	0.542924	0.678068	0	0.510006	0	0	0	0	0	0	0	0	0	0
A0A220K8H0,Q99808,Q99808-2	Solute carrier family 29 member 1 (Augustine blood group) OS=Homo sapiens OX=9606 GN=SLC29A1 PE=3 SV=1		SLC29A1	SLC29A1	0	0	0	0	0	0	0	0	0.542924	0.678068	0	0.510006	0	0	0	0	0	0	0	0	0	0
Q5TDG3,Q9UNX4	WD repeat domain 3, isoform CRA_b OS=Homo sapiens OX=9606 GN=WDR3 PE=2 SV=1		WDR3	WDR3	0	0	0	0	0	0	0	0	0.542924	0.678068	0	0.510006	0	0	0	0	0	0	0	0	0	0
Q8TC07-3	Isoform 3 of TBC1 domain family member 15 OS=Homo sapiens OX=9606 GN=TBC1D15		TBC1D15	TBC1D15	0	0	0	0	0	0	0	0	0.542924	0.678068	0	0.510006	0	0	0	0	0	0	0	0	0	0
A0A024R0M6,Q0VAB1,Q3ZCQ8,Q3ZCQ8-2	Mitochondrial import inner membrane translocase subunit TIM50 OS=Homo sapiens OX=9606 GN=TIMM50 PE=3 SV=1		TIMM50	TIMM50	0	0	0	0	0	0	0	0	0	0	0.606422	0	0	0	0	0	0	1.09894	0	0	0	0
A0A087WWF6,B4DP28,F8W8R3,P49005	DNA polymerase delta subunit 2 OS=Homo sapiens OX=9606 GN=POLD2 PE=1 SV=1		POLD2	POLD2	0	0	0	0	0	0	0	0	1.08585	0	0.606422	0	0	0	0	0	0	0	0	0	0	0
B2R7F8,B4DPH4,P00747	Plasminogen OS=Homo sapiens OX=9606 PE=2 SV=1		PLG	PLG	1.68635	0	0	0	0	0	0	0	0	0	0	0	0	0	0	0	0	0	0	0	0	0
Q5TA76	Late cornified envelope protein 3A OS=Homo sapiens OX=9606 GN=LCE3A PE=1 SV=1		LCE3A	LCE3A	1.68635	0	0	0	0	0	0	0	0	0	0	0	0	0	0	0	0	0	0	0	0	0
B3KRB2,B3KY42,Q96PZ0,Q96PZ0-2	cDNA FLJ33964 fis, clone CTONG2019029, highly similar to Pseudouridylate synthase 7 homolog OS=Homo sapiens OX=9606 PE=2 SV=1		PUS7	PUS7	0	0	0	0	0	0	0	0.632345	0.542924	0	0	0.510006	0	0	0	0	0	0	0	0	0	0
P49770,Q53XC2,Q9BPX4	Translation initiation factor eIF-2B subunit beta OS=Homo sapiens OX=9606 GN=EIF2B2 PE=1 SV=3		EIF2B2	EIF2B2	0	0	0	0	0	0	0	0.632345	0.542924	0	0	0.510006	0	0	0	0	0	0	0	0	0	0
A0A024R632,B7Z9T5,H3BRB3,Q14807,Q14807-2	Kinesin-like protein KIF22 OS=Homo sapiens OX=9606 GN=KIF22 PE=1 SV=5		KIF22	KIF22	0	0	0	0	0	0	0.611817	0	0.542924	0	0	0.510006	0	0	0	0	0	0	0	0	0	0
A0A024R830,A0A140VJL8,E5RG13,E5RIP7,H0YBL1,P29218,P29218-3	Inositol-1-monophosphatase OS=Homo sapiens OX=9606 GN=IMPA1 PE=3 SV=1		IMPA1	IMPA1	0	0	0	0	0	0	0.611817	0	0.542924	0	0	0.510006	0	0	0	0	0	0	0	0	0	0
G3V1B6,H7C1U8,Q9BUR5,Q9BUR5-2	MICOS complex subunit MIC26 OS=Homo sapiens OX=9606 GN=APOO PE=1 SV=1		APOO	APOO	0	0	0	0	0	0	0.611817	0	0.542924	0	0	0.510006	0	0	0	0	0	0	0	0	0	0
A0A087X117,A0A0G2JN29,A0A7I2V2Z5,A0A7I2V4T6,A0A7I2V6B0,J3KN36,P69849,Q15155,Q5JPE7,Q5JPE7-2	Nodal modulator 1 OS=Homo sapiens OX=9606 GN=NOMO1 PE=1 SV=1		NOMO3,NOMO1,NOMO2	NOMO3	0	0	0	0	0	0	0	0	0.542924	0	0.606422	0.510006	0	0	0	0	0	0	0	0	0	0
O15144,Q53R19	Actin-related protein 2/3 complex subunit 2 OS=Homo sapiens OX=9606 GN=ARPC2 PE=1 SV=1		ARPC2	ARPC2	0	0	0	0	0	0	0.611817	0	0	0	0	1.02001	0	0	0	0	0	0	0	0	0	0
A0A024R794,B2R6H7,B3KM69,B3KMX1,C9J7E5,E9PFH4,Q9Y5L0,Q9Y5L0-1,Q9Y5L0-3	Transportin 3, isoform CRA_b OS=Homo sapiens OX=9606 GN=TNPO3 PE=4 SV=1		TNPO3	TNPO3	0	0	0	0	0	0	0	0	0	0	0.606422	1.02001	0	0	0	0	0	0	0	0	0	0
[truncated: 429 more rows]

## Sheet: MBP_Biotin-vs-BL_Biotin
Protein.accession.numbers	Protein.name	Alternate.IDs	Gene.simbols	Gene.simbol	039_20210528_ZR_MBP-1	040_20210528_ZR_MBP-2	041_20210528_ZR_MBP-3	036_20210528_ZR_Turbo-1	036_20210528_ZR_Turbo-2	037_20210528_ZR_Turbo-3	MBP_Biotin_median	BL_Biotin_median	log2FC	2Rep_of_nonCtrl
[truncated: 2,281 more rows]

[truncated: 10 more sheets: CitMBP_Biotin-vs-BL_Biotin, P21_Biotin-vs-BL_Biotin, MBP_Flag-vs-BL_Flag, CitMBP_Flag-vs-BL_Flag, P21_Flag-vs-BL_Flag, Biotin, Flag, MBP, CitMBP, P21]
