# Supplementary material for: Identification of Myelin Basic Protein Proximity Interactome Using TurboID Labeling Proteomics
Source: Cells. 2023 Mar 20;12(6):944. doi: 10.3390/cells12060944 (PMC10047773; doi:10.3390/cells12060944)
Supplement: Supplementary file 1 [file cells-12-00944-s001.zip › Suppl_Table_S2.xlsx]

## Sheet: Nonspecific
				MBP_Biotin				MBP_Biotin				MBP_Biotin				CitMBP_Biotin				CitMBP_Biotin				CitMBP_Biotin				P21_Biotin				P21_Biotin				P21_Biotin
				Belogurov_039_20210528_ZR_MBP-1				Belogurov_040_20210528_ZR_MBP-2				Belogurov_041_20210528_ZR_MBP-3				Belogurov_043_20210528_ZR_Cit-1				Belogurov_044_20210528_ZR_Cit-2				Belogurov_045_20210528_ZR_Cit-3				Belogurov_032_20210528_ZR_P21-1				Belogurov_033_20210528_ZR_P21-2				Belogurov_034_20210528_ZR_P21-3
Protein.accession.numbers	Protein.name	Gene.simbols	Gene.simbol	Exclusive.spectrum.count	Exclusive.unique.peptide.count	Percentage.of.total.spectra	Percentage.sequence.coverage	Exclusive.spectrum.count	Exclusive.unique.peptide.count	Percentage.of.total.spectra	Percentage.sequence.coverage	Exclusive.spectrum.count	Exclusive.unique.peptide.count	Percentage.of.total.spectra	Percentage.sequence.coverage	Exclusive.spectrum.count	Exclusive.unique.peptide.count	Percentage.of.total.spectra	Percentage.sequence.coverage	Exclusive.spectrum.count	Exclusive.unique.peptide.count	Percentage.of.total.spectra	Percentage.sequence.coverage	Exclusive.spectrum.count	Exclusive.unique.peptide.count	Percentage.of.total.spectra	Percentage.sequence.coverage	Exclusive.spectrum.count	Exclusive.unique.peptide.count	Percentage.of.total.spectra	Percentage.sequence.coverage	Exclusive.spectrum.count	Exclusive.unique.peptide.count	Percentage.of.total.spectra	Percentage.sequence.coverage	Exclusive.spectrum.count	Exclusive.unique.peptide.count	Percentage.of.total.spectra	Percentage.sequence.coverage
Q14126	Desmoglein-2 OS=Homo sapiens OX=9606 GN=DSG2 PE=1 SV=2	DSG2	DSG2	15	13	0.000461	0.158	13	11	0.000396	0.143	14	11	0.000426	0.145	9	9	0.00027	0.114	14	13	0.00043	0.165	12	10	0.000353	0.131	0	0	0	0	0	0	0	0	0	0	0	0
Q9P015	39S ribosomal protein L15, mitochondrial OS=Homo sapiens OX=9606 GN=MRPL15 PE=1 SV=1	MRPL15	MRPL15	2	1	6.15e-05	0.0439	0	0	0	0	1	1	3.04e-05	0.0439	0	0	0	0	0	0	0	0	1	1	2.94e-05	0.0304	0	0	0	0	0	0	0	0	0	0	0	0
Q92665	28S ribosomal protein S31, mitochondrial OS=Homo sapiens OX=9606 GN=MRPS31 PE=1 SV=3	MRPS31	MRPS31	1	1	3.07e-05	0.0228	2	2	6.1e-05	0.0608	3	3	9.13e-05	0.081	0	0	0	0	0	0	0	0	0	0	0	0	0	0	0	0	0	0	0	0	0	0	0	0
A0A024RAY2,B2RA03,F8VZY9,P05783	Keratin 18, isoform CRA_a OS=Homo sapiens OX=9606 GN=KRT18 PE=3 SV=1	KRT18	KRT18	0	0	0	0	3	3	9.15e-05	0.112	3	3	9.13e-05	0.0907	2	2	5.99e-05	0.0488	1	1	3.07e-05	0.0628	1	1	2.94e-05	0.0512	0	0	0	0	1	1	3.07e-05	0.0488	0	0	0	0
Q16629,Q16629-4	Serine/arginine-rich splicing factor 7 OS=Homo sapiens OX=9606 GN=SRSF7 PE=1 SV=1	SRSF7	SRSF7	0	0	0	0	1	1	3.05e-05	0.0504	1	1	3.04e-05	0.0504	0	0	0	0	0	0	0	0	0	0	0	0	0	0	0	0	1	1	3.07e-05	0.0504	0	0	0	0
X6RAY8	39S ribosomal protein L4, mitochondrial OS=Homo sapiens OX=9606 GN=MRPL4 PE=1 SV=1	MRPL4	MRPL4	2	2	6.15e-05	0.098	0	0	0	0	2	2	6.08e-05	0.098	0	0	0	0	0	0	0	0	1	1	2.94e-05	0.0448	0	0	0	0	1	1	3.07e-05	0.0532	0	0	0	0
Q99456	Keratin, type I cytoskeletal 12 OS=Homo sapiens OX=9606 GN=KRT12 PE=1 SV=1	KRT12	KRT12	1	1	3.07e-05	0.0425	1	1	3.05e-05	0.0425	1	1	3.04e-05	0.0425	0	0	0	0	0	0	0	0	2	1	5.89e-05	0.0425	1	1	2.98e-05	0.0425	3	1	9.2e-05	0.0425	3	1	9.27e-05	0.0425
P55081	Microfibrillar-associated protein 1 OS=Homo sapiens OX=9606 GN=MFAP1 PE=1 SV=2	MFAP1	MFAP1	1	1	3.07e-05	0.0205	4	4	0.000122	0.0843	2	2	6.08e-05	0.0478	0	0	0	0	0	0	0	0	0	0	0	0	1	1	2.98e-05	0.0182	3	3	9.2e-05	0.0683	2	1	6.18e-05	0.0296
P59666,Q6EZE9	Neutrophil defensin 3 OS=Homo sapiens OX=9606 GN=DEFA3 PE=1 SV=1	DEFA3	DEFA3	1	1	3.07e-05	0.0957	1	1	3.05e-05	0.0957	0	0	0	0	0	0	0	0	0	0	0	0	0	0	0	0	0	0	0	0	0	0	0	0	0	0	0	0
B2R853	cDNA, FLJ93744, highly similar to Homo sapiens keratin 6E (KRT6E), mRNA OS=Homo sapiens OX=9606 PE=2 SV=1			1	1	3.07e-05	0.45	1	1	3.05e-05	0.495	0	0	0	0	0	0	0	0	0	0	0	0	2	1	5.89e-05	0.578	1	1	2.98e-05	0.473	0	0	0	0	0	0	0	0
Q96H79	Zinc finger CCCH-type antiviral protein 1-like OS=Homo sapiens OX=9606 GN=ZC3HAV1L PE=1 SV=2	ZC3HAV1L	ZC3HAV1L	1	1	3.07e-05	0.0433	1	1	3.05e-05	0.03	2	2	6.08e-05	0.0567	0	0	0	0	1	1	3.07e-05	0.03	1	1	2.94e-05	0.0433	0	0	0	0	0	0	0	0	1	1	3.09e-05	0.03
O96019-2	Isoform 2 of Actin-like protein 6A OS=Homo sapiens OX=9606 GN=ACTL6A	ACTL6A	ACTL6A	1	1	3.07e-05	0.0775	3	3	9.15e-05	0.132	0	0	0	0	0	0	0	0	2	2	6.15e-05	0.103	0	0	0	0	0	0	0	0	0	0	0	0	0	0	0	0
A0A087WZN1,A0A0D9SG66,O43837,O43837-3,Q9UIC5	Isocitrate dehydrogenase [NAD] subunit, mitochondrial OS=Homo sapiens OX=9606 GN=IDH3B PE=1 SV=1	IDH3B	IDH3B	0	0	0	0	1	1	3.05e-05	0.0233	1	1	3.04e-05	0.0233	0	0	0	0	0	0	0	0	0	0	0	0	0	0	0	0	0	0	0	0	0	0	0	0
Q9Y6C9	Mitochondrial carrier homolog 2 OS=Homo sapiens OX=9606 GN=MTCH2 PE=1 SV=1	MTCH2	MTCH2	1	1	3.07e-05	0.0297	0	0	0	0	2	2	6.08e-05	0.099	0	0	0	0	0	0	0	0	1	1	2.94e-05	0.0297	1	1	2.98e-05	0.0297	1	1	3.07e-05	0.0297	0	0	0	0
Q9Y277,Q9Y277-2	Voltage-dependent anion-selective channel protein 3 OS=Homo sapiens OX=9606 GN=VDAC3 PE=1 SV=1	VDAC3	VDAC3	2	2	6.15e-05	0.0848	0	0	0	0	2	2	6.08e-05	0.124	0	0	0	0	0	0	0	0	0	0	0	0	2	2	5.95e-05	0.102	2	2	6.13e-05	0.12	0	0	0	0
F8W0Q9,Q8NEY8-2	Periphilin-1 OS=Homo sapiens OX=9606 GN=PPHLN1 PE=1 SV=1	PPHLN1	PPHLN1	0	0	0	0	3	3	9.15e-05	0.0519	5	5	0.000152	0.0701	0	0	0	0	0	0	0	0	0	0	0	0	0	0	0	0	0	0	0	0	2	2	6.18e-05	0.0468
A4D1N4,C9JRZ6,F8WAR4,Q9NX63	Coiled-coil-helix-coiled-coil-helix domain containing 3 OS=Homo sapiens OX=9606 GN=CHCHD3 PE=4 SV=1	CHCHD3	CHCHD3	0	0	0	0	1	1	3.05e-05	0.0396	1	1	3.04e-05	0.0396	0	0	0	0	0	0	0	0	1	1	2.94e-05	0.0396	0	0	0	0	0	0	0	0	0	0	0	0
E9PJH7,Q9H936	Mitochondrial glutamate carrier 1 (Fragment) OS=Homo sapiens OX=9606 GN=SLC25A22 PE=1 SV=5	SLC25A22	SLC25A22	2	2	6.15e-05	0.0735	0	0	0	0	1	1	3.04e-05	0.0256	0	0	0	0	0	0	0	0	1	1	2.94e-05	0.0256	0	0	0	0	0	0	0	0	1	1	3.09e-05	0.0256
A0A024R250,Q76FK4,Q76FK4-2,Q76FK4-4	Nucleolar protein 8, isoform CRA_a OS=Homo sapiens OX=9606 GN=NOL8 PE=4 SV=1	NOL8	NOL8	1	1	3.07e-05	0.00938	0	0	0	0	2	2	6.08e-05	0.0188	0	0	0	0	1	1	3.07e-05	0.00938	0	0	0	0	0	0	0	0	1	1	3.07e-05	0.00938	0	0	0	0
Q53GS9	U4/U6.U5 tri-snRNP-associated protein 2 OS=Homo sapiens OX=9606 GN=USP39 PE=1 SV=2	USP39	USP39	0	0	0	0	1	1	3.05e-05	0.0177	2	2	6.08e-05	0.0442	0	0	0	0	0	0	0	0	0	0	0	0	0	0	0	0	1	1	3.07e-05	0.0142	1	1	3.09e-05	0.0177
B4DLN1	cDNA FLJ60124, highly similar to Mitochondrial dicarboxylate carrier OS=Homo sapiens OX=9606 PE=2 SV=1			1	1	3.07e-05	0.0181	0	0	0	0	1	1	3.04e-05	0.0181	0	0	0	0	0	0	0	0	0	0	0	0	1	1	2.98e-05	0.0181	0	0	0	0	1	1	3.09e-05	0.0181
D3DNI2,D3DNI3	Profilin (Fragment) OS=Homo sapiens OX=9606 GN=PFN2 PE=3 SV=1	PFN2	PFN2	2	2	6.15e-05	0.0749	2	2	6.1e-05	0.0749	1	1	3.04e-05	0.0419	0	0	0	0	0	0	0	0	1	1	2.94e-05	0.0419	0	0	0	0	0	0	0	0	1	1	3.09e-05	0.0329
B2R4I8,Q92572	cDNA, FLJ92106, highly similar to Homo sapiens adaptor-related protein complex 3, sigma 1 subunit(AP3S1), mRNA OS=Homo sapiens OX=9606 PE=2 SV=1	AP3S1	AP3S1	1	1	3.07e-05	0.0777	0	0	0	0	1	1	3.04e-05	0.0777	1	1	3e-05	0.057	0	0	0	0	3	3	8.83e-05	0.187	1	1	2.98e-05	0.057	0	0	0	0	0	0	0	0
C9JIF9,P13798	Acyl-peptide hydrolase OS=Homo sapiens OX=9606 GN=APEH PE=1 SV=1	APEH	APEH	0	0	0	0	1	1	3.05e-05	0.0176	1	1	3.04e-05	0.0122	0	0	0	0	1	1	3.07e-05	0.0176	0	0	0	0	1	1	2.98e-05	0.0122	1	1	3.07e-05	0.0122	1	1	3.09e-05	0.0122
A4D0Z3,P84085	ADP-ribosylation factor 5 OS=Homo sapiens OX=9606 GN=ARF5 PE=2 SV=1	ARF5	ARF5	1	1	3.07e-05	0.111	0	0	0	0	1	1	3.04e-05	0.111	0	0	0	0	0	0	0	0	1	1	2.94e-05	0.172	1	1	2.98e-05	0.111	1	1	3.07e-05	0.0556	0	0	0	0
O43324	Eukaryotic translation elongation factor 1 epsilon-1 OS=Homo sapiens OX=9606 GN=EEF1E1 PE=1 SV=1	EEF1E1	EEF1E1	1	1	3.07e-05	0.0575	0	0	0	0	1	1	3.04e-05	0.0575	0	0	0	0	0	0	0	0	1	1	2.94e-05	0.0575	1	1	2.98e-05	0.0575	1	1	3.07e-05	0.0575	0	0	0	0
A0A024RAA5,B4E1U9,P60953	Cell division control protein 42 homolog OS=Homo sapiens OX=9606 GN=CDC42 PE=3 SV=1	CDC42	CDC42	1	1	3.07e-05	0.0524	0	0	0	0	1	1	3.04e-05	0.0524	0	0	0	0	0	0	0	0	1	1	2.94e-05	0.0524	1	1	2.98e-05	0.0524	0	0	0	0	1	1	3.09e-05	0.0524
B4DUC8	S-methyl-5'-thioadenosine phosphorylase OS=Homo sapiens OX=9606 GN=MTAP PE=1 SV=1	MTAP	MTAP	1	1	3.07e-05	0.06	0	0	0	0	2	2	6.08e-05	0.117	0	0	0	0	0	0	0	0	0	0	0	0	0	0	0	0	1	1	3.07e-05	0.06	1	1	3.09e-05	0.06
A0A0S2Z3L2,P16615,P16615-2,P16615-3,P16615-5	P-type Ca(2+) transporter (Fragment) OS=Homo sapiens OX=9606 GN=ATP2A2 PE=2 SV=1	ATP2A2	ATP2A2	2	2	6.15e-05	0.0269	0	0	0	0	1	1	3.04e-05	0.0125	0	0	0	0	1	1	3.07e-05	0.0144	0	0	0	0	0	0	0	0	1	1	3.07e-05	0.0144	0	0	0	0
A0A384MDL3,Q15370,Q15370-2	Epididymis secretory sperm binding protein OS=Homo sapiens OX=9606 PE=2 SV=1	ELOB	ELOB	1	1	3.07e-05	0.0745	0	0	0	0	1	1	3.04e-05	0.0745	0	0	0	0	0	0	0	0	1	1	2.94e-05	0.0745	0	0	0	0	1	1	3.07e-05	0.0745	1	1	3.09e-05	0.0745
Q9BUT1	3-hydroxybutyrate dehydrogenase type 2 OS=Homo sapiens OX=9606 GN=BDH2 PE=1 SV=2	BDH2	BDH2	2	2	6.15e-05	0.0898	0	0	0	0	1	1	3.04e-05	0.0408	0	0	0	0	0	0	0	0	2	2	5.89e-05	0.0898	0	0	0	0	0	0	0	0	1	1	3.09e-05	0.049
Q15828,Q6IBD2	Cystatin-M OS=Homo sapiens OX=9606 GN=CST6 PE=1 SV=1	CST6	CST6	1	1	3.07e-05	0.0671	1	1	3.05e-05	0.0671	0	0	0	0	0	0	0	0	0	0	0	0	0	0	0	0	0	0	0	0	1	1	3.07e-05	0.0671	1	1	3.09e-05	0.141
A0A0S2Z5K8,Q96SI9,Q96SI9-2,V9HWK4	Spermatid perinuclear RNA-binding protein (Fragment) OS=Homo sapiens OX=9606 GN=STRBP PE=1 SV=1	STRBP,HEL162	STRBP	1	1	3.07e-05	0.0365	1	1	3.05e-05	0.0365	0	0	0	0	0	0	0	0	0	0	0	0	1	1	2.94e-05	0.0411	1	1	2.98e-05	0.0152	0	0	0	0	0	0	0	0
O75396	Vesicle-trafficking protein SEC22b OS=Homo sapiens OX=9606 GN=SEC22B PE=1 SV=5	SEC22B	SEC22B	1	1	3.07e-05	0.0372	0	0	0	0	3	2	9.13e-05	0.102	0	0	0	0	0	0	0	0	2	2	5.89e-05	0.102	0	0	0	0	0	0	0	0	0	0	0	0
A8K8Y8,B2RDX4,Q9BRR8	cDNA FLJ77796, highly similar to Homo sapiens evolutionarily conserved G-patch domain containing protein mRNA OS=Homo sapiens OX=9606 PE=2 SV=1	GPATCH1	GPATCH1	0	0	0	0	1	1	3.05e-05	0.0118	1	1	3.04e-05	0.0118	0	0	0	0	1	1	3.07e-05	0.0118	0	0	0	0	0	0	0	0	0	0	0	0	1	1	3.09e-05	0.0118
B7Z323	N-myc downstream-regulated gene 3 protein OS=Homo sapiens OX=9606 PE=2 SV=1			0	0	0	0	1	1	3.05e-05	0.0353	1	1	3.04e-05	0.0353	0	0	0	0	1	1	3.07e-05	0.0353	0	0	0	0	0	0	0	0	0	0	0	0	1	1	3.09e-05	0.0353
A0A090N7W4,Q00535	Cyclin-dependent kinase 5 OS=Homo sapiens OX=9606 GN=CDK5 PE=2 SV=1	CDK5	CDK5	2	2	6.15e-05	0.103	0	0	0	0	1	1	3.04e-05	0.0651	0	0	0	0	0	0	0	0	0	0	0	0	0	0	0	0	2	2	6.13e-05	0.103	0	0	0	0
A0A0S2Z3X8,B4DHX4,P31150	Rab GDP dissociation inhibitor (Fragment) OS=Homo sapiens OX=9606 GN=GDI1 PE=2 SV=1	GDI1	GDI1	0	0	0	0	2	2	6.1e-05	0.0761	1	1	3.04e-05	0.094	1	1	3e-05	0.0515	0	0	0	0	0	0	0	0	0	0	0	0	0	0	0	0	0	0	0	0
Q9UBU9	Nuclear RNA export factor 1 OS=Homo sapiens OX=9606 GN=NXF1 PE=1 SV=1	NXF1	NXF1	1	1	3.07e-05	0.0162	2	2	6.1e-05	0.0291	0	0	0	0	0	0	0	0	1	1	3.07e-05	0.0162	0	0	0	0	0	0	0	0	0	0	0	0	1	1	3.09e-05	0.0162
B4DUG4,K7ELG9,Q3MHD2,Q3MHD2-2	cDNA FLJ51308 OS=Homo sapiens OX=9606 PE=2 SV=1	LSM12	LSM12	1	1	3.07e-05	0.0796	0	0	0	0	1	1	3.04e-05	0.0796	0	0	0	0	0	0	0	0	1	1	2.94e-05	0.0796	0	0	0	0	0	0	0	0	1	1	3.09e-05	0.0796
P00568,Q53EY8,Q5T9B7,Q6FGX9	Adenylate kinase isoenzyme 1 OS=Homo sapiens OX=9606 GN=AK1 PE=1 SV=3	AK1	AK1	1	1	3.07e-05	0.0619	0	0	0	0	1	1	3.04e-05	0.0619	0	0	0	0	0	0	0	0	1	1	2.94e-05	0.0619	0	0	0	0	0	0	0	0	1	1	3.09e-05	0.0619
A8K964,Q9H307	Pinin OS=Homo sapiens OX=9606 PE=2 SV=1	PNN	PNN	0	0	0	0	2	2	6.1e-05	0.0363	1	1	3.04e-05	0.0126	0	0	0	0	0	0	0	0	1	1	2.94e-05	0.0126	0	0	0	0	0	0	0	0	0	0	0	0
B1APJ0,B4DI18,B7ZB25,O14925,Q5SRD1,Q5SRD1-2	cDNA FLJ57459, highly similar to Mitochondrial import inner membrane translocase subunit Tim23 OS=Homo sapiens OX=9606 PE=2 SV=1	TIMM23B,TIMM23	TIMM23B	1	1	3.07e-05	0.0988	0	0	0	0	1	1	3.04e-05	0.0988	0	0	0	0	0	0	0	0	1	1	2.94e-05	0.0988	0	0	0	0	1	1	3.07e-05	0.0988	1	1	3.09e-05	0.0988
A0A024R0H6,Q8N7H5,Q8N7H5-3	RNA polymerase II-associated factor 1 homolog OS=Homo sapiens OX=9606 GN=PAF1 PE=3 SV=1	PAF1	PAF1	0	0	0	0	1	1	3.05e-05	0.0188	1	1	3.04e-05	0.0188	0	0	0	0	0	0	0	0	1	1	2.94e-05	0.0245	0	0	0	0	0	0	0	0	2	2	6.18e-05	0.0377
Q5VWZ2,Q5VWZ2-2	Lysophospholipase-like protein 1 OS=Homo sapiens OX=9606 GN=LYPLAL1 PE=1 SV=3	LYPLAL1	LYPLAL1	2	2	6.15e-05	0.0802	0	0	0	0	1	1	3.04e-05	0.0422	0	0	0	0	0	0	0	0	1	1	2.94e-05	0.038	0	0	0	0	1	1	3.07e-05	0.038	0	0	0	0
A0A024R7W9,Q59GH5,Q92905	COP9 constitutive photomorphogenic homolog subunit 5 (Arabidopsis), isoform CRA_a OS=Homo sapiens OX=9606 GN=COPS5 PE=2 SV=1	COPS5	COPS5	1	1	3.07e-05	0.0299	1	1	3.05e-05	0.0299	0	0	0	0	0	0	0	0	0	0	0	0	0	0	0	0	0	0	0	0	1	1	3.07e-05	0.0299	0	0	0	0
A0A1B0GTG2,A0A1B0GW77,A0A384MDZ8,P49419,P49419-2	Alpha-aminoadipic semialdehyde dehydrogenase OS=Homo sapiens OX=9606 GN=ALDH7A1 PE=1 SV=1	ALDH7A1	ALDH7A1	1	1	3.07e-05	0.0429	1	1	3.05e-05	0.0168	0	0	0	0	0	0	0	0	0	0	0	0	0	0	0	0	0	0	0	0	1	1	3.07e-05	0.0522	0	0	0	0
Q8N1G2	Cap-specific mRNA (nucleoside-2'-O-)-methyltransferase 1 OS=Homo sapiens OX=9606 GN=CMTR1 PE=1 SV=1	CMTR1	CMTR1	1	1	3.07e-05	0.0108	0	0	0	0	1	1	3.04e-05	0.012	0	0	0	0	0	0	0	0	0	0	0	0	0	0	0	0	1	1	3.07e-05	0.0108	0	0	0	0
A0A024RAE1,Q9UKD2	Ribosome assembly factor mrt4 OS=Homo sapiens OX=9606 GN=C1orf33 PE=3 SV=1	C1orf33,MRTO4	C1orf33	2	2	6.15e-05	0.0962	0	0	0	0	1	1	3.04e-05	0.0418	0	0	0	0	0	0	0	0	0	0	0	0	1	1	2.98e-05	0.0418	0	0	0	0	0	0	0	0
A0A0M4G3H8	4-alpha-glucanotransferase OS=Homo sapiens OX=9606 GN=AGL PE=4 SV=1	AGL	AGL	0	0	0	0	1	1	3.05e-05	0.00587	1	1	3.04e-05	0.00587	0	0	0	0	0	0	0	0	0	0	0	0	0	0	0	0	2	2	6.13e-05	0.0111	0	0	0	0
A0A384MDY0,B4E2G8,P35221,P35221-2	Catenin (Cadherin-associated protein), alpha 1, 102kDa, isoform CRA_b OS=Homo sapiens OX=9606 GN=CTNNA1 PE=2 SV=1	CTNNA1	CTNNA1	1	1	3.07e-05	0.00883	0	0	0	0	1	1	3.04e-05	0.0188	1	1	3e-05	0.00883	0	0	0	0	0	0	0	0	0	0	0	0	0	0	0	0	0	0	0	0
M0R1B0,O43402,Q53Y03	ER membrane protein complex subunit 8 (Fragment) OS=Homo sapiens OX=9606 GN=EMC8 PE=1 SV=1	EMC8,COX4NB	EMC8	1	1	3.07e-05	0.09	1	1	3.05e-05	0.09	0	0	0	0	0	0	0	0	0	0	0	0	1	1	2.94e-05	0.09	0	0	0	0	0	0	0	0	0	0	0	0
D3DP46,P61009	Signal peptidase complex subunit 3 OS=Homo sapiens OX=9606 GN=SPCS3 PE=3 SV=1	SPCS3	SPCS3	1	1	3.07e-05	0.05	0	0	0	0	1	1	3.04e-05	0.05	1	1	3e-05	0.05	0	0	0	0	0	0	0	0	0	0	0	0	0	0	0	0	1	1	3.09e-05	0.05
A0A024R9W7,D6RAA6,P57088	Transmembrane protein 33, isoform CRA_a OS=Homo sapiens OX=9606 GN=TMEM33 PE=3 SV=1	TMEM33	TMEM33	1	1	3.07e-05	0.0486	0	0	0	0	1	1	3.04e-05	0.0486	0	0	0	0	0	0	0	0	1	1	2.94e-05	0.0486	1	1	2.98e-05	0.0486	0	0	0	0	0	0	0	0
Q9H089	Large subunit GTPase 1 homolog OS=Homo sapiens OX=9606 GN=LSG1 PE=1 SV=2	LSG1	LSG1	0	0	0	0	1	1	3.05e-05	0.0167	1	1	3.04e-05	0.0167	0	0	0	0	1	1	3.07e-05	0.0167	0	0	0	0	0	0	0	0	0	0	0	0	0	0	0	0
J3KSC4,J3QLK0,P60763	Ras-related C3 botulinum toxin substrate 3 (Fragment) OS=Homo sapiens OX=9606 GN=RAC3 PE=1 SV=1	RAC3	RAC3	1	1	3.07e-05	0.0615	0	0	0	0	1	1	3.04e-05	0.0615	0	0	0	0	0	0	0	0	1	1	2.94e-05	0.0769	0	0	0	0	0	0	0	0	0	0	0	0
A0A024RDJ1,A0A087WUD3,Q9NRP0,Q9NRP0-2	Oligosaccharyltransferase complex subunit OS=Homo sapiens OX=9606 GN=DC2 PE=3 SV=1	OSTC,DC2	OSTC	1	1	3.07e-05	0.0805	0	0	0	0	1	1	3.04e-05	0.0805	0	0	0	0	0	0	0	0	1	1	2.94e-05	0.0805	0	0	0	0	1	1	3.07e-05	0.0805	0	0	0	0
Q8IYD1	Eukaryotic peptide chain release factor GTP-binding subunit ERF3B OS=Homo sapiens OX=9606 GN=GSPT2 PE=1 SV=2	GSPT2	GSPT2	0	0	0	0	1	1	3.05e-05	0.0414	1	1	3.04e-05	0.0382	0	0	0	0	0	0	0	0	1	1	2.94e-05	0.0398	0	0	0	0	0	0	0	0	0	0	0	0
B4DJ38,C9JJT5,C9JU26,G3V325,P56134,P56134-2,P56134-3,P56134-4,Q53FE1	cDNA FLJ56092, highly similar to Pentatricopeptide repeat protein 1 OS=Homo sapiens OX=9606 PE=2 SV=1	ATP5MF-PTCD1,ATP5MF	ATP5MF-PTCD1	1	1	3.07e-05	0.0174	0	0	0	0	1	1	3.04e-05	0.0174	0	0	0	0	0	0	0	0	1	1	2.94e-05	0.0174	0	0	0	0	0	0	0	0	1	1	3.09e-05	0.0174
A0A024RBV5,P51151	RAB9A, member RAS oncogene family, isoform CRA_a OS=Homo sapiens OX=9606 GN=RAB9A PE=3 SV=1	RAB9A	RAB9A	2	2	6.15e-05	0.124	0	0	0	0	1	1	3.04e-05	0.0547	0	0	0	0	0	0	0	0	1	1	2.94e-05	0.0547	0	0	0	0	0	0	0	0	0	0	0	0
A8K4H1,B4DR70,H3BPE7,P35637,P35637-2,Q13344,Q59H57,Q6IBQ5,Q8TBR3	cDNA FLJ78268, highly similar to Homo sapiens fusion (involved in t(12;16) in malignant liposarcoma), transcript variant 1, mRNA OS=Homo sapiens OX=9606 PE=2 SV=1	FUS	FUS	0	0	0	0	1	1	3.05e-05	0.059	3	2	9.13e-05	0.0933	0	0	0	0	0	0	0	0	0	0	0	0	0	0	0	0	0	0	0	0	0	0	0	0
Q9BYD2	39S ribosomal protein L9, mitochondrial OS=Homo sapiens OX=9606 GN=MRPL9 PE=1 SV=2	MRPL9	MRPL9	1	1	3.07e-05	0.03	0	0	0	0	1	1	3.04e-05	0.03	0	0	0	0	0	0	0	0	0	0	0	0	0	0	0	0	0	0	0	0	0	0	0	0
Q9NUJ1	Palmitoyl-protein thioesterase ABHD10, mitochondrial OS=Homo sapiens OX=9606 GN=ABHD10 PE=1 SV=1	ABHD10	ABHD10	1	1	3.07e-05	0.0294	0	0	0	0	2	2	6.08e-05	0.0556	0	0	0	0	0	0	0	0	1	1	2.94e-05	0.0294	0	0	0	0	0	0	0	0	0	0	0	0
A8K9A5,P04818,P04818-2,Q53FB7,Q53Y97	Thymidylate synthase OS=Homo sapiens OX=9606 PE=2 SV=1	TYMS	TYMS	1	1	3.07e-05	0.0351	0	0	0	0	1	1	3.04e-05	0.0351	0	0	0	0	0	0	0	0	2	2	5.89e-05	0.0639	0	0	0	0	0	0	0	0	0	0	0	0
H7C3T4	Peroxiredoxin-4 (Fragment) OS=Homo sapiens OX=9606 GN=PRDX4 PE=1 SV=1	PRDX4	PRDX4	1	1	3.07e-05	0.0621	0	0	0	0	1	1	3.04e-05	0.0621	0	0	0	0	0	0	0	0	0	0	0	0	1	1	2.98e-05	0.112	0	0	0	0	0	0	0	0
O00767	Stearoyl-CoA desaturase OS=Homo sapiens OX=9606 GN=SCD PE=1 SV=2	SCD	SCD	1	1	3.07e-05	0.0362	0	0	0	0	1	1	3.04e-05	0.0696	0	0	0	0	0	0	0	0	0	0	0	0	0	0	0	0	0	0	0	0	0	0	0	0
A0A024R411,B4DYU9,Q13416	Origin recognition complex subunit 2 OS=Homo sapiens OX=9606 GN=ORC2L PE=3 SV=1	ORC2L,ORC2	ORC2L	0	0	0	0	1	1	3.05e-05	0.0173	1	1	3.04e-05	0.0173	0	0	0	0	0	0	0	0	0	0	0	0	0	0	0	0	1	1	3.07e-05	0.0173	0	0	0	0
Q86X29,Q86X29-3,Q86X29-4,Q86X29-5,Q86X29-6,S4R3V8	Lipolysis-stimulated lipoprotein receptor OS=Homo sapiens OX=9606 GN=LSR PE=1 SV=4	LSR	LSR	0	0	0	0	1	1	3.05e-05	0.0231	1	1	3.04e-05	0.0231	1	1	3e-05	0.0231	0	0	0	0	0	0	0	0	0	0	0	0	0	0	0	0	0	0	0	0
A0A024R9I0,P21283	V-type proton ATPase subunit C OS=Homo sapiens OX=9606 GN=ATP6V1C1 PE=2 SV=1	ATP6V1C1	ATP6V1C1	1	1	3.07e-05	0.0262	0	0	0	0	1	1	3.04e-05	0.0236	1	1	3e-05	0.0209	0	0	0	0	0	0	0	0	0	0	0	0	0	0	0	0	0	0	0	0
A0A024RBS4,A0A0S2Z3N2,A0A7P0T913,A0A7P0T9B3,A0A7P0T9I2,A0A7P0Z4E3,B3KW46,B4DZ71,B4E3I1,B7ZKQ9,F5H4X0,Q59FM4,Q8WTV0,Q8WTV0-2,Q8WTV0-4,Q8WTV0-5	Scavenger receptor class B, member 1, isoform CRA_b OS=Homo sapiens OX=9606 GN=SCARB1 PE=3 SV=1	SCARB1	SCARB1	0	0	0	0	1	1	3.05e-05	0.0236	1	1	3.04e-05	0.0236	0	0	0	0	1	1	3.07e-05	0.0236	0	0	0	0	0	0	0	0	0	0	0	0	0	0	0	0
H0YAE9	Uncharacterized protein (Fragment) OS=Homo sapiens OX=9606 PE=3 SV=1			0	0	0	0	1	1	3.05e-05	0.0432	1	1	3.04e-05	0.0432	0	0	0	0	1	1	3.07e-05	0.0432	0	0	0	0	0	0	0	0	0	0	0	0	0	0	0	0
A0A024R329,A0A7I2V2Y5,A0A7I2V4B5,A0A7I2V691,A0A7I2YQI5,Q9Y5P6,Q9Y5P6-2	GDP-mannose pyrophosphorylase B, isoform CRA_a OS=Homo sapiens OX=9606 GN=GMPPB PE=3 SV=1	GMPPB	GMPPB	1	1	3.07e-05	0.0284	1	1	3.05e-05	0.0284	0	0	0	0	0	0	0	0	0	0	0	0	1	1	2.94e-05	0.0284	0	0	0	0	0	0	0	0	0	0	0	0
A0A024RB16,A0A024RB17,B3KMV5,B3KY56,Q9BSJ8,Q9BSJ8-2	Family with sequence similarity 62 (C2 domain containing), member A, isoform CRA_a OS=Homo sapiens OX=9606 GN=FAM62A PE=3 SV=1	FAM62A,ESYT1	FAM62A	1	1	3.07e-05	0.0117	1	1	3.05e-05	0.0144	0	0	0	0	0	0	0	0	0	0	0	0	1	1	2.94e-05	0.0144	0	0	0	0	0	0	0	0	0	0	0	0
B3KRB2,B3KY42,Q96PZ0,Q96PZ0-2	cDNA FLJ33964 fis, clone CTONG2019029, highly similar to Pseudouridylate synthase 7 homolog OS=Homo sapiens OX=9606 PE=2 SV=1	PUS7	PUS7	0	0	0	0	1	1	3.05e-05	0.0197	1	1	3.04e-05	0.0182	0	0	0	0	0	0	0	0	1	1	2.94e-05	0.0182	0	0	0	0	0	0	0	0	0	0	0	0
P49770,Q53XC2,Q9BPX4	Translation initiation factor eIF-2B subunit beta OS=Homo sapiens OX=9606 GN=EIF2B2 PE=1 SV=3	EIF2B2	EIF2B2	0	0	0	0	1	1	3.05e-05	0.0228	1	1	3.04e-05	0.0228	0	0	0	0	0	0	0	0	1	1	2.94e-05	0.0285	0	0	0	0	0	0	0	0	0	0	0	0
A0A024R632,B7Z9T5,H3BRB3,Q14807,Q14807-2	Kinesin-like protein KIF22 OS=Homo sapiens OX=9606 GN=KIF22 PE=1 SV=5	KIF22	KIF22	1	1	3.07e-05	0.0165	0	0	0	0	1	1	3.04e-05	0.015	0	0	0	0	0	0	0	0	1	1	2.94e-05	0.0165	0	0	0	0	0	0	0	0	0	0	0	0
A0A024R830,A0A140VJL8,E5RG13,E5RIP7,H0YBL1,P29218,P29218-3	Inositol-1-monophosphatase OS=Homo sapiens OX=9606 GN=IMPA1 PE=3 SV=1	IMPA1	IMPA1	1	1	3.07e-05	0.0397	0	0	0	0	1	1	3.04e-05	0.0397	0	0	0	0	0	0	0	0	1	1	2.94e-05	0.0397	0	0	0	0	0	0	0	0	0	0	0	0
G3V1B6,H7C1U8,Q9BUR5,Q9BUR5-2	MICOS complex subunit MIC26 OS=Homo sapiens OX=9606 GN=APOO PE=1 SV=1	APOO	APOO	1	1	3.07e-05	0.0965	0	0	0	0	1	1	3.04e-05	0.0965	0	0	0	0	0	0	0	0	1	1	2.94e-05	0.0965	0	0	0	0	0	0	0	0	0	0	0	0
A0A0K2BMD8,A0A1S5UZ39,A0A385HVZ2,A0A385HW02,A0A385HW21,A0A385HW63,D1MGQ2,E9M4D4,I1VZV6,P69905,Q4ZGM8,U6A216	Mutant hemoglobin alpha 2 globin chain OS=Homo sapiens OX=9606 GN=HBA2 PE=3 SV=1	HBA1,HBA2,HBA1;	HBA1	1	1	3.07e-05	0.0634	0	0	0	0	0	0	0	0	2	1	5.99e-05	0.0775	1	1	3.07e-05	0.106	1	1	2.94e-05	0.106	0	0	0	0	0	0	0	0	0	0	0	0
Q5JTZ9	Alanine--tRNA ligase, mitochondrial OS=Homo sapiens OX=9606 GN=AARS2 PE=1 SV=1	AARS2	AARS2	0	0	0	0	0	0	0	0	1	1	3.04e-05	0.0112	0	0	0	0	2	2	6.15e-05	0.0264	1	1	2.94e-05	0.0122	0	0	0	0	2	2	6.13e-05	0.0234	0	0	0	0
Q9BRS2	Serine/threonine-protein kinase RIO1 OS=Homo sapiens OX=9606 GN=RIOK1 PE=1 SV=2	RIOK1	RIOK1	1	1	3.07e-05	0.0211	0	0	0	0	0	0	0	0	0	0	0	0	1	1	3.07e-05	0.0229	5	5	0.000147	0.0845	0	0	0	0	0	0	0	0	0	0	0	0
Q2NL82	Pre-rRNA-processing protein TSR1 homolog OS=Homo sapiens OX=9606 GN=TSR1 PE=1 SV=1	TSR1	TSR1	0	0	0	0	0	0	0	0	1	1	3.04e-05	0.00995	0	0	0	0	2	2	6.15e-05	0.0224	1	1	2.94e-05	0.00995	0	0	0	0	0	0	0	0	0	0	0	0
A0A024R862,A0A024R875,A0A024R8A2,F8W9S7,Q14C86,Q14C86-2,Q14C86-3,Q14C86-4,Q14C86-5,Q14C86-6	GTPase activating protein and VPS9 domains 1, isoform CRA_b OS=Homo sapiens OX=9606 GN=GAPVD1 PE=3 SV=1	GAPVD1	GAPVD1	0	0	0	0	0	0	0	0	1	1	3.04e-05	0.00685	0	0	0	0	1	1	3.07e-05	0.00685	2	2	5.89e-05	0.0151	0	0	0	0	1	1	3.07e-05	0.00685	0	0	0	0
E5KND5,Q96RP9	Elongation factor G, mitochondrial OS=Homo sapiens OX=9606 GN=GFM1 PE=2 SV=1	GFM1	GFM1	0	0	0	0	0	0	0	0	1	1	3.04e-05	0.012	1	1	3e-05	0.012	3	3	9.22e-05	0.0439	5	5	0.000147	0.0679	1	1	2.98e-05	0.012	0	0	0	0	1	1	3.09e-05	0.012
A0A384NPN7,P05091,Q53FB6	Aldehyde dehydrogenase 2 family (Mitochondrial), isoform CRA_c OS=Homo sapiens OX=9606 GN=ALDH2 PE=2 SV=1	ALDH2	ALDH2	0	0	0	0	0	0	0	0	2	2	6.08e-05	0.0484	1	1	3e-05	0.0329	2	2	6.15e-05	0.058	0	0	0	0	2	2	5.95e-05	0.0522	1	1	3.07e-05	0.0309	3	3	9.27e-05	0.0677
Q8TCS8	Polyribonucleotide nucleotidyltransferase 1, mitochondrial OS=Homo sapiens OX=9606 GN=PNPT1 PE=1 SV=2	PNPT1	PNPT1	0	0	0	0	1	1	3.05e-05	0.0102	2	2	6.08e-05	0.0204	0	0	0	0	3	3	9.22e-05	0.0332	4	4	0.000118	0.0536	0	0	0	0	0	0	0	0	1	1	3.09e-05	0.0102
Q8WWY7	WAP four-disulfide core domain protein 12 OS=Homo sapiens OX=9606 GN=WFDC12 PE=1 SV=1	WFDC12	WFDC12	0	0	0	0	1	1	3.05e-05	0.0901	0	0	0	0	1	1	3e-05	0.0901	1	1	3.07e-05	0.0901	0	0	0	0	1	1	2.98e-05	0.0901	0	0	0	0	1	1	3.09e-05	0.0901
A0A024R5K8,A8K259,B4DN87,E9PJH8,P50454	Collagen-binding protein OS=Homo sapiens OX=9606 GN=SERPINH1 PE=3 SV=1	SERPINH1	SERPINH1	0	0	0	0	0	0	0	0	2	2	6.08e-05	0.0622	0	0	0	0	1	1	3.07e-05	0.0359	1	1	2.94e-05	0.0359	1	1	2.98e-05	0.0359	2	2	6.13e-05	0.067	2	2	6.18e-05	0.0622
A0A0S2Z489,O00232,O00232-2	Proteasome (Prosome, macropain) 26S subunit, non-ATPase, 12, isoform CRA_a (Fragment) OS=Homo sapiens OX=9606 GN=PSMD12 PE=2 SV=1	PSMD12	PSMD12	0	0	0	0	0	0	0	0	0	0	0	0	0	0	0	0	1	1	3.07e-05	0.0241	4	3	0.000118	0.0943	2	2	5.95e-05	0.068	0	0	0	0	2	2	6.18e-05	0.0504
Q9HC36	rRNA methyltransferase 3, mitochondrial OS=Homo sapiens OX=9606 GN=MRM3 PE=1 SV=2	MRM3	MRM3	0	0	0	0	0	0	0	0	1	1	3.04e-05	0.0262	1	1	3e-05	0.0262	1	1	3.07e-05	0.0286	0	0	0	0	0	0	0	0	0	0	0	0	1	1	3.09e-05	0.0262
A0A024R0H1,B4DKS0,P53985	Monocarboxylate transporter 1 OS=Homo sapiens OX=9606 GN=SLC16A1 PE=3 SV=1	SLC16A1	SLC16A1	0	0	0	0	0	0	0	0	2	2	6.08e-05	0.03	0	0	0	0	2	1	6.15e-05	0.03	3	2	8.83e-05	0.03	2	2	5.95e-05	0.064	0	0	0	0	0	0	0	0
Q9Y6V0,Q9Y6V0-6	Protein piccolo OS=Homo sapiens OX=9606 GN=PCLO PE=1 SV=5	PCLO	PCLO	1	1	3.07e-05	0.00175	0	0	0	0	0	0	0	0	1	1	3e-05	0.00175	1	1	3.07e-05	0.00175	0	0	0	0	1	1	2.98e-05	0.00175	0	0	0	0	0	0	0	0
Q9BW92	Threonine--tRNA ligase, mitochondrial OS=Homo sapiens OX=9606 GN=TARS2 PE=1 SV=1	TARS2	TARS2	0	0	0	0	0	0	0	0	0	0	0	0	1	1	3e-05	0.0111	1	1	3.07e-05	0.0167	0	0	0	0	0	0	0	0	0	0	0	0	0	0	0	0
F5H8D0,Q96GC5,Q96GC5-3	39S ribosomal protein L48, mitochondrial OS=Homo sapiens OX=9606 GN=MRPL48 PE=1 SV=1	MRPL48	MRPL48	3	2	9.22e-05	0.165	0	0	0	0	0	0	0	0	1	1	3e-05	0.0744	1	1	3.07e-05	0.0744	1	1	2.94e-05	0.0909	1	1	2.98e-05	0.0744	0	0	0	0	0	0	0	0
A2RTY6,B4DM79,D3DRR6,P19823,Q5T985	Inter-alpha (Globulin) inhibitor H2 OS=Homo sapiens OX=9606 GN=ITIH2 PE=2 SV=1	ITIH2	ITIH2	0	0	0	0	0	0	0	0	0	0	0	0	4	3	0.00012	0.0412	1	1	3.07e-05	0.0159	0	0	0	0	0	0	0	0	0	0	0	0	0	0	0	0
A0A384MDM5,O95551,O95551-2	5'-tyrosyl-DNA phosphodiesterase OS=Homo sapiens OX=9606 PE=2 SV=1	TDP2	TDP2	0	0	0	0	0	0	0	0	3	2	9.13e-05	0.0552	0	0	0	0	1	1	3.07e-05	0.0249	1	1	2.94e-05	0.0249	0	0	0	0	0	0	0	0	3	3	9.27e-05	0.0967
Q6L8Q7	2',5'-phosphodiesterase 12 OS=Homo sapiens OX=9606 GN=PDE12 PE=1 SV=2	PDE12	PDE12	0	0	0	0	1	1	3.05e-05	0.0197	0	0	0	0	1	1	3e-05	0.0197	1	1	3.07e-05	0.0197	1	1	2.94e-05	0.0197	1	1	2.98e-05	0.0197	1	1	3.07e-05	0.0197	1	1	3.09e-05	0.0197
A0A024R071,B4DLT2,E9PF10,O75694,O75694-2	Nucleoporin 155kDa, isoform CRA_a OS=Homo sapiens OX=9606 GN=NUP155 PE=3 SV=1	NUP155	NUP155	0	0	0	0	0	0	0	0	0	0	0	0	0	0	0	0	2	2	6.15e-05	0.0201	1	1	2.94e-05	0.00719	0	0	0	0	3	3	9.2e-05	0.0309	2	2	6.18e-05	0.0187
A0A0A0MQU0,Q9BV38,U3KQC1	WD repeat-containing protein 18 (Fragment) OS=Homo sapiens OX=9606 GN=WDR18 PE=1 SV=1	WDR18	WDR18	0	0	0	0	0	0	0	0	0	0	0	0	1	1	3e-05	0.0256	1	1	3.07e-05	0.021	0	0	0	0	1	1	2.98e-05	0.0256	2	2	6.13e-05	0.0466	1	1	3.09e-05	0.021
B4DE59	Junction plakoglobin OS=Homo sapiens OX=9606 PE=2 SV=1			0	0	0	0	1	1	3.05e-05	0.195	0	0	0	0	0	0	0	0	1	1	3.07e-05	0.14	1	1	2.94e-05	0.105	1	1	2.98e-05	0.224	1	1	3.07e-05	0.229	1	1	3.09e-05	0.265
A0A0S2Z5P5,Q9BTE3,Q9BTE3-2	Mini-chromosome maintenance complex-binding protein (Fragment) OS=Homo sapiens OX=9606 GN=MCMBP PE=2 SV=1	MCMBP	MCMBP	0	0	0	0	0	0	0	0	1	1	3.04e-05	0.0172	1	1	3e-05	0.0172	1	1	3.07e-05	0.0172	0	0	0	0	1	1	2.98e-05	0.0172	1	1	3.07e-05	0.0172	1	1	3.09e-05	0.0172
A0A140VJN3,Q9H9A6	Leucine rich repeat containing 40 OS=Homo sapiens OX=9606 GN=LRRC40 PE=2 SV=1	LRRC40	LRRC40	0	0	0	0	0	0	0	0	1	1	3.04e-05	0.0166	0	0	0	0	1	1	3.07e-05	0.0166	2	2	5.89e-05	0.0332	2	2	5.95e-05	0.0316	1	1	3.07e-05	0.0166	0	0	0	0
Q6MZZ3	Dynactin subunit 1 OS=Homo sapiens OX=9606 GN=DKFZp686I0746 PE=2 SV=1	DKFZp686I0746	DKFZp686I0746	0	0	0	0	0	0	0	0	1	1	3.04e-05	0.00939	1	1	3e-05	0.00939	1	1	3.07e-05	0.00939	0	0	0	0	0	0	0	0	1	1	3.07e-05	0.00626	0	0	0	0
Q92541	RNA polymerase-associated protein RTF1 homolog OS=Homo sapiens OX=9606 GN=RTF1 PE=1 SV=4	RTF1	RTF1	0	0	0	0	0	0	0	0	1	1	3.04e-05	0.0155	1	1	3e-05	0.0155	0	0	0	0	1	1	2.94e-05	0.0155	0	0	0	0	1	1	3.07e-05	0.0169	1	1	3.09e-05	0.0169
A0A024R6M2,Q6IN85,Q6IN85-2,Q6IN85-4	KIAA2010, isoform CRA_a OS=Homo sapiens OX=9606 GN=KIAA2010 PE=3 SV=1	KIAA2010,PPP4R3A	KIAA2010	0	0	0	0	0	0	0	0	0	0	0	0	2	2	5.99e-05	0.0232	2	2	6.15e-05	0.0232	0	0	0	0	0	0	0	0	1	1	3.07e-05	0.00976	0	0	0	0
B4E074,Q9NVX2	Notchless protein homolog 1 OS=Homo sapiens OX=9606 PE=2 SV=1	NLE1	NLE1	0	0	0	0	1	1	3.05e-05	0.026	0	0	0	0	2	2	5.99e-05	0.0499	0	0	0	0	1	1	2.94e-05	0.0239	1	1	2.98e-05	0.0239	0	0	0	0	0	0	0	0
A0A090N7Y0,Q96P47,Q96P47-2,Q96P47-4	Centaurin, gamma 3 OS=Homo sapiens OX=9606 GN=CENTG3 PE=3 SV=1	CENTG3,AGAP3	CENTG3	0	0	0	0	0	0	0	0	1	1	3.04e-05	0.0126	0	0	0	0	1	1	3.07e-05	0.0126	2	2	5.89e-05	0.0251	0	0	0	0	1	1	3.07e-05	0.0126	0	0	0	0
A0A024R0A2,D6RG19,P61927	Ribosomal protein L37 OS=Homo sapiens OX=9606 GN=RPL37 PE=3 SV=1	RPL37	RPL37	1	1	3.07e-05	0.0976	0	0	0	0	0	0	0	0	0	0	0	0	2	2	6.15e-05	0.207	1	1	2.94e-05	0.0976	1	1	2.98e-05	0.11	1	1	3.07e-05	0.0976	0	0	0	0
K7ERZ5	DNA ligase 3 (Fragment) OS=Homo sapiens OX=9606 GN=LIG3 PE=1 SV=1	LIG3	LIG3	0	0	0	0	0	0	0	0	0	0	0	0	0	0	0	0	1	1	3.07e-05	0.0275	2	2	5.89e-05	0.0422	1	1	2.98e-05	0.0147	1	1	3.07e-05	0.0147	1	1	3.09e-05	0.0147
A0A2U3TZH3	Elongation factor 1-alpha OS=Homo sapiens OX=9606 GN=EEF1A2 PE=1 SV=1	EEF1A2	EEF1A2	0	0	0	0	0	0	0	0	0	0	0	0	0	0	0	0	1	1	3.07e-05	0.149	3	2	8.83e-05	0.19	0	0	0	0	1	1	3.07e-05	0.141	0	0	0	0
Q5JSH3-2	Isoform 2 of WD repeat-containing protein 44 OS=Homo sapiens OX=9606 GN=WDR44	WDR44	WDR44	0	0	0	0	0	0	0	0	1	1	3.04e-05	0.0133	0	0	0	0	3	3	9.22e-05	0.0442	1	1	2.94e-05	0.0133	0	0	0	0	0	0	0	0	0	0	0	0
Q6P2Q9	Pre-mRNA-processing-splicing factor 8 OS=Homo sapiens OX=9606 GN=PRPF8 PE=1 SV=2	PRPF8	PRPF8	1	1	3.07e-05	0.00343	0	0	0	0	0	0	0	0	1	1	3e-05	0.00385	0	0	0	0	3	3	8.83e-05	0.0116	0	0	0	0	1	1	3.07e-05	0.00428	0	0	0	0
A8K273,B2RTX8,Q7Z5K2,Q7Z5K2-2,Q7Z5K2-3	cDNA FLJ75534 (Fragment) OS=Homo sapiens OX=9606 PE=2 SV=1	WAPAL,WAPL	WAPAL	0	0	0	0	1	1	3.05e-05	0.0157	0	0	0	0	1	1	3e-05	0.0157	1	1	3.07e-05	0.0157	0	0	0	0	1	1	2.98e-05	0.0118	1	1	3.07e-05	0.0157	0	0	0	0
Q9Y2R4	Probable ATP-dependent RNA helicase DDX52 OS=Homo sapiens OX=9606 GN=DDX52 PE=1 SV=3	DDX52	DDX52	0	0	0	0	1	1	3.05e-05	0.0134	0	0	0	0	1	1	3e-05	0.0134	0	0	0	0	1	1	2.94e-05	0.0134	0	0	0	0	0	0	0	0	1	1	3.09e-05	0.0134
A0A024RDH6,A0A1S5UZ19,A1LU61,D6REX3,O94979,O94979-10,O94979-2,O94979-3,O94979-4,O94979-6,O94979-8,O94979-9	SEC31-like 1 (S. cerevisiae), isoform CRA_b OS=Homo sapiens OX=9606 GN=SEC31L1 PE=3 SV=1	SEC31A,SEC31L1	SEC31A	1	1	3.07e-05	0.00677	0	0	0	0	0	0	0	0	1	1	3e-05	0.00677	2	2	6.15e-05	0.0135	0	0	0	0	0	0	0	0	0	0	0	0	0	0	0	0
A0A0C4DGZ8,A0A193AUV8,A5CKE2,E0D851,P07359	Glycoprotein Ib (Platelet), alpha polypeptide OS=Homo sapiens OX=9606 GN=GP1BA PE=1 SV=1	GP1BA	GP1BA	0	0	0	0	0	0	0	0	1	1	3.04e-05	0.0128	1	1	3e-05	0.0128	1	1	3.07e-05	0.0128	1	1	2.94e-05	0.0128	1	1	2.98e-05	0.0128	0	0	0	0	0	0	0	0
P49247	Ribose-5-phosphate isomerase OS=Homo sapiens OX=9606 GN=RPIA PE=1 SV=3	RPIA	RPIA	0	0	0	0	0	0	0	0	1	1	3.04e-05	0.0611	0	0	0	0	1	1	3.07e-05	0.0257	1	1	2.94e-05	0.0611	0	0	0	0	1	1	3.07e-05	0.0257	0	0	0	0
A0A140VK39,Q9Y570	Protein phosphatase methylesterase 1 OS=Homo sapiens OX=9606 PE=2 SV=1	PPME1	PPME1	0	0	0	0	0	0	0	0	1	1	3.04e-05	0.0233	0	0	0	0	1	1	3.07e-05	0.0466	1	1	2.94e-05	0.0233	0	0	0	0	1	1	3.07e-05	0.0233	0	0	0	0
A5PLM5,B4DXG8,D6RIY6,Q06265,Q06265-2,Q06265-3,Q06265-4	Exosome complex component RRP45 OS=Homo sapiens OX=9606 GN=EXOSC9 PE=2 SV=1	EXOSC9	EXOSC9	0	0	0	0	0	0	0	0	1	1	3.04e-05	0.0228	0	0	0	0	1	1	3.07e-05	0.0251	1	1	2.94e-05	0.0228	0	0	0	0	0	0	0	0	1	1	3.09e-05	0.0228
H3BSW6	Cytoplasmic tRNA 2-thiolation protein 2 OS=Homo sapiens OX=9606 GN=CTU2 PE=1 SV=1	CTU2	CTU2	0	0	0	0	0	0	0	0	1	1	3.04e-05	0.0239	2	2	5.99e-05	0.0392	0	0	0	0	1	1	2.94e-05	0.0239	0	0	0	0	0	0	0	0	0	0	0	0
O00116	Alkyldihydroxyacetonephosphate synthase, peroxisomal OS=Homo sapiens OX=9606 GN=AGPS PE=1 SV=1	AGPS	AGPS	0	0	0	0	0	0	0	0	0	0	0	0	0	0	0	0	3	3	9.22e-05	0.0745	1	1	2.94e-05	0.0182	0	0	0	0	1	1	3.07e-05	0.0198	0	0	0	0
Q8NI36	WD repeat-containing protein 36 OS=Homo sapiens OX=9606 GN=WDR36 PE=1 SV=1	WDR36	WDR36	0	0	0	0	1	1	3.05e-05	0.0126	0	0	0	0	0	0	0	0	1	1	3.07e-05	0.0126	2	2	5.89e-05	0.0231	0	0	0	0	1	1	3.07e-05	0.0126	0	0	0	0
A0A494C1S7	General transcription factor 3C polypeptide 3 OS=Homo sapiens OX=9606 GN=GTF3C3 PE=1 SV=1	GTF3C3	GTF3C3	0	0	0	0	1	1	3.05e-05	0.0127	0	0	0	0	0	0	0	0	1	1	3.07e-05	0.0127	2	2	5.89e-05	0.0317	0	0	0	0	0	0	0	0	1	1	3.09e-05	0.0127
Q71SV8,Q9HCS7	Crn-related protein kim1 OS=Homo sapiens OX=9606 PE=2 SV=1	XAB2	XAB2	0	0	0	0	0	0	0	0	0	0	0	0	0	0	0	0	2	2	6.15e-05	0.0223	2	2	5.89e-05	0.0223	0	0	0	0	0	0	0	0	1	1	3.09e-05	0.0117
Q6Y1H2	Very-long-chain (3R)-3-hydroxyacyl-CoA dehydratase 2 OS=Homo sapiens OX=9606 GN=HACD2 PE=1 SV=1	HACD2	HACD2	0	0	0	0	0	0	0	0	0	0	0	0	1	1	3e-05	0.0394	1	1	3.07e-05	0.0394	0	0	0	0	1	1	2.98e-05	0.0394	0	0	0	0	0	0	0	0
Q06210,Q06210-2	Glutamine--fructose-6-phosphate aminotransferase [isomerizing] 1 OS=Homo sapiens OX=9606 GN=GFPT1 PE=1 SV=3	GFPT1	GFPT1	0	0	0	0	0	0	0	0	2	2	6.08e-05	0.0315	1	1	3e-05	0.0129	1	1	3.07e-05	0.0186	1	1	2.94e-05	0.0215	0	0	0	0	0	0	0	0	0	0	0	0
Q9Y4J8,Q9Y4J8-3	Dystrobrevin alpha OS=Homo sapiens OX=9606 GN=DTNA PE=1 SV=2	DTNA	DTNA	0	0	0	0	0	0	0	0	1	1	3.04e-05	0.0162	0	0	0	0	1	1	3.07e-05	0.0162	2	2	5.89e-05	0.0363	0	0	0	0	0	0	0	0	0	0	0	0
A0A0C4DG98,Q8NI27	THO complex subunit 2 OS=Homo sapiens OX=9606 GN=THOC2 PE=1 SV=1	THOC2	THOC2	0	0	0	0	0	0	0	0	1	1	3.04e-05	0.00541	0	0	0	0	2	2	6.15e-05	0.0122	2	2	5.89e-05	0.0122	0	0	0	0	0	0	0	0	0	0	0	0
A0A024R9I3,A0A7I2ST14,B3KU62,B3KWB2,B7Z505,B7Z5Z7,E7ESM1,Q597H1,Q8N959,Q92597,Q92597-2,Q92597-3	N-myc downstream-regulated gene 1 protein OS=Homo sapiens OX=9606 GN=NDRG1 PE=3 SV=1	TRG14,NDRG1	TRG14	0	0	0	0	1	1	3.05e-05	0.0385	0	0	0	0	1	1	3e-05	0.0385	1	1	3.07e-05	0.0385	0	0	0	0	0	0	0	0	0	0	0	0	0	0	0	0
Q86Y46	Keratin, type II cytoskeletal 73 OS=Homo sapiens OX=9606 GN=KRT73 PE=1 SV=1	KRT73	KRT73	0	0	0	0	0	0	0	0	0	0	0	0	1	1	3e-05	0.107	1	1	3.07e-05	0.0648	0	0	0	0	0	0	0	0	0	0	0	0	0	0	0	0
A8K9E1,B3KNB9,D9YZV0,Q9Y450,Q9Y450-4	HBS1-like protein OS=Homo sapiens OX=9606 PE=2 SV=1	HBS1L	HBS1L	0	0	0	0	0	0	0	0	1	1	3.04e-05	0.0146	1	1	3e-05	0.0161	1	1	3.07e-05	0.0146	0	0	0	0	0	0	0	0	0	0	0	0	0	0	0	0
B3KM43,O95671,O95671-2	cDNA FLJ10228 fis, clone HEMBB1000119, highly similar to N-acetylserotonin O-methyltransferase-like protein OS=Homo sapiens OX=9606 PE=2 SV=1	ASMTL	ASMTL	1	1	3.07e-05	0.0145	0	0	0	0	0	0	0	0	1	1	3e-05	0.0145	0	0	0	0	1	1	2.94e-05	0.0145	0	0	0	0	0	0	0	0	1	1	3.09e-05	0.0145
B3KNC3,Q9Y3T9	Nucleolar complex protein 2 homolog OS=Homo sapiens OX=9606 PE=2 SV=1	NOC2L	NOC2L	0	0	0	0	0	0	0	0	0	0	0	0	0	0	0	0	1	1	3.07e-05	0.0134	1	1	2.94e-05	0.0134	0	0	0	0	1	1	3.07e-05	0.0134	0	0	0	0
A0A024R952,Q13835-2	Plakophilin 1 (Ectodermal dysplasia/skin fragility syndrome), isoform CRA_a OS=Homo sapiens OX=9606 GN=PKP1 PE=3 SV=1	PKP1	PKP1	2	2	6.15e-05	0.0358	3	3	9.15e-05	0.0482	2	2	6.08e-05	0.0358	5	5	0.00015	0.0744	2	2	6.15e-05	0.0358	1	1	2.94e-05	0.0207	9	8	0.000268	0.146	2	2	6.13e-05	0.0413	11	9	0.00034	0.172
C9JFR7,G4XXL9,P99999	Cytochrome c (Fragment) OS=Homo sapiens OX=9606 GN=CYCS PE=1 SV=1	CYCS	CYCS	1	1	3.07e-05	0.109	0	0	0	0	0	0	0	0	0	0	0	0	0	0	0	0	1	1	2.94e-05	0.109	1	1	2.98e-05	0.0792	1	1	3.07e-05	0.109	0	0	0	0
Q6N095	Uncharacterized protein OS=Homo sapiens OX=9606 GN=DKFZp686K03196 PE=1 SV=1	DKFZp686K03196	DKFZp686K03196	6	6	0.000184	0.168	2	2	6.1e-05	0.0547	3	3	9.13e-05	0.0716	7	5	0.00021	0.131	2	2	6.15e-05	0.0611	1	1	2.94e-05	0.0253	11	9	0.000327	0.272	4	4	0.000123	0.107	15	8	0.000463	0.246
A0A286YEY1,P01876	Immunoglobulin heavy constant alpha 1 (Fragment) OS=Homo sapiens OX=9606 GN=IGHA1 PE=1 SV=1	IGHA1	IGHA1	1	1	3.07e-05	0.0226	0	0	0	0	1	1	3.04e-05	0.0226	6	5	0.00018	0.158	1	1	3.07e-05	0.0226	0	0	0	0	3	3	8.93e-05	0.0955	3	2	9.2e-05	0.0603	5	4	0.000154	0.133
A8K5N5,P22735	cDNA FLJ78142, highly similar to Homo sapiens transglutaminase 1 (K polypeptide epidermal type I, protein-glutamine-gamma-glutamyltransferase), mRNA OS=Homo sapiens OX=9606 PE=2 SV=1	TGM1	TGM1	0	0	0	0	0	0	0	0	1	1	3.04e-05	0.00979	2	2	5.99e-05	0.0306	1	1	3.07e-05	0.0147	0	0	0	0	3	3	8.93e-05	0.0502	3	3	9.2e-05	0.0416	5	4	0.000154	0.0563
A0A6Q8PFJ0	Prelamin-A/C OS=Homo sapiens OX=9606 GN=LMNA PE=1 SV=1	LMNA	LMNA	1	1	3.07e-05	0.0123	1	1	3.05e-05	0.0123	1	1	3.04e-05	0.011	0	0	0	0	0	0	0	0	0	0	0	0	6	6	0.000179	0.0892	0	0	0	0	8	8	0.000247	0.115
P47929	Galectin-7 OS=Homo sapiens OX=9606 GN=LGALS7 PE=1 SV=2	LGALS7	LGALS7	1	1	3.07e-05	0.0809	2	2	6.1e-05	0.147	1	1	3.04e-05	0.0809	1	1	3e-05	0.0809	1	1	3.07e-05	0.0588	2	2	5.89e-05	0.169	6	4	0.000179	0.346	3	3	9.2e-05	0.272	12	6	0.000371	0.515
B4DKV4	cDNA FLJ60647, highly similar to Keratin, type II cytoskeletal 6B OS=Homo sapiens OX=9606 PE=2 SV=1			1	1	3.07e-05	0.394	0	0	0	0	0	0	0	0	2	2	5.99e-05	0.424	1	1	3.07e-05	0.456	1	1	2.94e-05	0.53	0	0	0	0	3	2	9.2e-05	0.456	3	2	9.27e-05	0.538
A8K6T3,Q14574,Q14574-2	cDNA FLJ78674, highly similar to Homo sapiens desmocollin type 4 OS=Homo sapiens OX=9606 PE=2 SV=1	DSC3	DSC3	1	1	3.07e-05	0.01	1	1	3.05e-05	0.01	1	1	3.04e-05	0.01	1	1	3e-05	0.01	0	0	0	0	0	0	0	0	2	2	5.95e-05	0.0212	2	2	6.13e-05	0.0257	3	3	9.27e-05	0.0368
A0A075B730,P58107	Epiplakin OS=Homo sapiens OX=9606 GN=EPPK1 PE=1 SV=2	EPPK1	EPPK1	0	0	0	0	0	0	0	0	1	1	3.04e-05	0.00158	1	1	3e-05	0.00158	0	0	0	0	0	0	0	0	6	6	0.000179	0.0144	1	1	3.07e-05	0.00158	5	5	0.000154	0.0105
J3KN67	Tropomyosin alpha-3 chain OS=Homo sapiens OX=9606 GN=TPM3 PE=1 SV=1	TPM3	TPM3	0	0	0	0	0	0	0	0	0	0	0	0	0	0	0	0	0	0	0	0	1	1	2.94e-05	0.0351	1	1	2.98e-05	0.0351	0	0	0	0	1	1	3.09e-05	0.0351
P02671,P02671-2	Fibrinogen alpha chain OS=Homo sapiens OX=9606 GN=FGA PE=1 SV=2	FGA	FGA	0	0	0	0	0	0	0	0	0	0	0	0	13	10	0.00039	0.135	0	0	0	0	0	0	0	0	1	1	2.98e-05	0.00924	0	0	0	0	3	3	9.27e-05	0.0381
Q02790	Peptidyl-prolyl cis-trans isomerase FKBP4 OS=Homo sapiens OX=9606 GN=FKBP4 PE=1 SV=3	FKBP4	FKBP4	0	0	0	0	2	2	6.1e-05	0.0392	0	0	0	0	0	0	0	0	1	1	3.07e-05	0.0218	3	3	8.83e-05	0.0588	3	3	8.93e-05	0.0588	0	0	0	0	3	3	9.27e-05	0.0588
H0YHG0,P82979,Q567R9	Uncharacterized protein (Fragment) OS=Homo sapiens OX=9606 PE=1 SV=1	CIP29,SARNP	CIP29	2	2	6.15e-05	0.0535	1	1	3.05e-05	0.0191	1	1	3.04e-05	0.0363	0	0	0	0	0	0	0	0	0	0	0	0	2	2	5.95e-05	0.0363	2	2	6.13e-05	0.0535	4	4	0.000124	0.0918
A0A024R0L6,Q15102	Epididymis secretory sperm binding protein OS=Homo sapiens OX=9606 GN=PAFAH1B3 PE=2 SV=1	PAFAH1B3	PAFAH1B3	2	2	6.15e-05	0.0779	1	1	3.05e-05	0.039	1	1	3.04e-05	0.039	0	0	0	0	0	0	0	0	2	2	5.89e-05	0.0779	0	0	0	0	3	3	9.2e-05	0.113	3	3	9.27e-05	0.113
A0A0S2Z563,A0A0S2Z5D2,A0A0S2Z5H0,Q53G62,Q9Y2Q9	Mitochondrial ribosomal protein S28 isoform 1 (Fragment) OS=Homo sapiens OX=9606 GN=MRPS28 PE=2 SV=1	MRPS28	MRPS28	1	1	3.07e-05	0.0535	0	0	0	0	0	0	0	0	0	0	0	0	0	0	0	0	0	0	0	0	0	0	0	0	1	1	3.07e-05	0.0535	1	1	3.09e-05	0.0535
A0A384MDW7	Enoyl Coenzyme A hydratase, short chain, 1, mitochondrial OS=Homo sapiens OX=9606 GN=ECHS1 PE=2 SV=1	ECHS1	ECHS1	1	1	3.07e-05	0.031	0	0	0	0	2	2	6.08e-05	0.134	0	0	0	0	0	0	0	0	2	2	5.89e-05	0.134	1	1	2.98e-05	0.0621	2	2	6.13e-05	0.107	3	3	9.27e-05	0.166
A0A087WU62,A0A087X2D5,A0A0G2JMS5,B4DEF8,Q9BRJ2	39S ribosomal protein L45, mitochondrial OS=Homo sapiens OX=9606 GN=MRPL45 PE=1 SV=1	MRPL45	MRPL45	0	0	0	0	0	0	0	0	1	1	3.04e-05	0.0352	0	0	0	0	0	0	0	0	0	0	0	0	0	0	0	0	1	1	3.07e-05	0.0352	1	1	3.09e-05	0.0352
B4DU44,P07476	Involucrin OS=Homo sapiens OX=9606 PE=2 SV=1	IVL	IVL	0	0	0	0	0	0	0	0	0	0	0	0	0	0	0	0	0	0	0	0	0	0	0	0	2	2	5.95e-05	0.0336	0	0	0	0	5	5	0.000154	0.0975
A0A024QZC1,O95400,Q5QTR6	CD2 antigen (Cytoplasmic tail) binding protein 2, isoform CRA_a OS=Homo sapiens OX=9606 GN=CD2BP2 PE=2 SV=1	CD2BP2	CD2BP2	0	0	0	0	1	1	3.05e-05	0.0293	0	0	0	0	1	1	3e-05	0.0293	0	0	0	0	0	0	0	0	0	0	0	0	1	1	3.07e-05	0.0293	1	1	3.09e-05	0.0293
A8K5D5,P49406	cDNA FLJ76832, highly similar to Homo sapiens mitochondrial ribosomal protein L19 (MRPL19), mRNA OS=Homo sapiens OX=9606 PE=2 SV=1	MRPL19	MRPL19	0	0	0	0	0	0	0	0	0	0	0	0	0	0	0	0	0	0	0	0	0	0	0	0	1	1	2.98e-05	0.0321	1	1	3.07e-05	0.0393	0	0	0	0
A0A5C2GBY7	IGH + IGL c158_light_IGKV3-20_IGKJ2 (Fragment) OS=Homo sapiens OX=9606 PE=2 SV=1			0	0	0	0	0	0	0	0	0	0	0	0	0	0	0	0	0	0	0	0	0	0	0	0	1	1	2.98e-05	0.168	0	0	0	0	1	1	3.09e-05	0.252
A0A7I2YQJ8	Citron Rho-interacting kinase OS=Homo sapiens OX=9606 GN=CIT PE=1 SV=1	CIT	CIT	0	0	0	0	0	0	0	0	0	0	0	0	0	0	0	0	0	0	0	0	1	1	2.94e-05	0.0178	1	1	2.98e-05	0.0178	0	0	0	0	1	1	3.09e-05	0.0178
E5KS95,P43897	Elongation factor Ts, mitochondrial OS=Homo sapiens OX=9606 GN=TSFM PE=3 SV=1	TSFM	TSFM	2	2	6.15e-05	0.0831	0	0	0	0	0	0	0	0	0	0	0	0	0	0	0	0	1	1	2.94e-05	0.0246	1	1	2.98e-05	0.0523	0	0	0	0	1	1	3.09e-05	0.0246
H0Y612	E3 ubiquitin-protein ligase TRIM33 (Fragment) OS=Homo sapiens OX=9606 GN=TRIM33 PE=1 SV=1	TRIM33	TRIM33	0	0	0	0	0	0	0	0	1	1	3.04e-05	0.0113	0	0	0	0	0	0	0	0	1	1	2.94e-05	0.0113	0	0	0	0	3	3	9.2e-05	0.0383	1	1	3.09e-05	0.0113
E5KNH5,G3V0I5,P49821,P49821-2	NADH dehydrogenase [ubiquinone] flavoprotein 1, mitochondrial OS=Homo sapiens OX=9606 GN=NDUFV1 PE=3 SV=1	NDUFV1	NDUFV1	0	0	0	0	0	0	0	0	1	1	3.04e-05	0.0216	0	0	0	0	0	0	0	0	0	0	0	0	1	1	2.98e-05	0.0216	0	0	0	0	1	1	3.09e-05	0.0216
A0A0S2Z4Y5,A0A804HJ93,H0Y368,O60762,Q5QPK2	Dolichol-phosphate mannosyltransferase subunit 1 (Fragment) OS=Homo sapiens OX=9606 GN=DPM1 PE=2 SV=1	DPM1	DPM1	0	0	0	0	0	0	0	0	1	1	3.04e-05	0.0423	0	0	0	0	0	0	0	0	0	0	0	0	0	0	0	0	1	1	3.07e-05	0.0423	1	1	3.09e-05	0.0423
E9PGT1,Q15631,Q53GR3	Component 3 of promoter of RISC OS=Homo sapiens OX=9606 GN=TSN PE=1 SV=1	TSN	TSN	1	1	3.07e-05	0.0448	0	0	0	0	0	0	0	0	0	0	0	0	0	0	0	0	2	2	5.89e-05	0.112	0	0	0	0	1	1	3.07e-05	0.0448	1	1	3.09e-05	0.0448
B4DMK2,E7EMP6,Q96FZ2	Abasic site processing protein HMCES OS=Homo sapiens OX=9606 PE=2 SV=1	HMCES	HMCES	0	0	0	0	0	0	0	0	0	0	0	0	0	0	0	0	0	0	0	0	1	1	2.94e-05	0.0385	0	0	0	0	1	1	3.07e-05	0.0385	1	1	3.09e-05	0.0385
A8K6K1	E3 ubiquitin protein ligase OS=Homo sapiens OX=9606 PE=2 SV=1			0	0	0	0	0	0	0	0	0	0	0	0	0	0	0	0	1	1	3.07e-05	0.01	0	0	0	0	0	0	0	0	2	2	6.13e-05	0.018	2	2	6.18e-05	0.024
A0A7I2V3B4,A0A7I2V4R0,A0A7I2V5I2,A0A7I2V5Z4,Q53GW1,Q8WVM8	Sec1 family domain-containing protein 1 OS=Homo sapiens OX=9606 GN=SCFD1 PE=1 SV=1	SCFD1	SCFD1	0	0	0	0	0	0	0	0	1	1	3.04e-05	0.0226	0	0	0	0	1	1	3.07e-05	0.0226	0	0	0	0	1	1	2.98e-05	0.0129	0	0	0	0	1	1	3.09e-05	0.021
Q9BWU0	Kanadaptin OS=Homo sapiens OX=9606 GN=SLC4A1AP PE=1 SV=1	SLC4A1AP	SLC4A1AP	0	0	0	0	0	0	0	0	1	1	3.04e-05	0.0113	0	0	0	0	0	0	0	0	0	0	0	0	0	0	0	0	2	2	6.13e-05	0.0339	1	1	3.09e-05	0.0101
G1UI16,Q29RF7	SCC-112 protein, isoform CRA_b OS=Homo sapiens OX=9606 GN=PDS5A PE=2 SV=1	PDS5A	PDS5A	0	0	0	0	0	0	0	0	0	0	0	0	1	1	3e-05	0.00972	0	0	0	0	0	0	0	0	0	0	0	0	1	1	3.07e-05	0.00972	1	1	3.09e-05	0.00972
Q9NPF4	Probable tRNA N6-adenosine threonylcarbamoyltransferase OS=Homo sapiens OX=9606 GN=OSGEP PE=1 SV=1	OSGEP	OSGEP	0	0	0	0	0	0	0	0	2	2	6.08e-05	0.0776	0	0	0	0	0	0	0	0	1	1	2.94e-05	0.0507	1	1	2.98e-05	0.0507	0	0	0	0	1	1	3.09e-05	0.0507
A0A024R3A2,Q9BTE7	DCN1-like protein OS=Homo sapiens OX=9606 GN=DCUN1D5 PE=4 SV=1	DCUN1D5	DCUN1D5	0	0	0	0	0	0	0	0	1	1	3.04e-05	0.0422	0	0	0	0	0	0	0	0	2	2	5.89e-05	0.0802	0	0	0	0	1	1	3.07e-05	0.0422	1	1	3.09e-05	0.0422
Q9P0J0,Q9P0J0-2	NADH dehydrogenase [ubiquinone] 1 alpha subcomplex subunit 13 OS=Homo sapiens OX=9606 GN=NDUFA13 PE=1 SV=3	NDUFA13	NDUFA13	1	1	3.07e-05	0.0694	0	0	0	0	0	0	0	0	0	0	0	0	0	0	0	0	0	0	0	0	0	0	0	0	2	1	6.13e-05	0.0694	1	1	3.09e-05	0.0694
B2R679,Q5SQT8,Q5SQT9,Q6FID4,Q8NG23,Q9NR31,X1WI22	cDNA, FLJ92825, highly similar to Homo sapiens SAR1a gene homolog 1 (S. cerevisiae) (SARA1), mRNA OS=Homo sapiens OX=9606 PE=2 SV=1	SARA1,SAR1A	SARA1	1	1	3.07e-05	0.0556	0	0	0	0	0	0	0	0	0	0	0	0	0	0	0	0	1	1	2.94e-05	0.0556	1	1	2.98e-05	0.0556	0	0	0	0	1	1	3.09e-05	0.0556
A5PLN4,A8K7S0,Q8IWZ8	Splicing factor 4 OS=Homo sapiens OX=9606 GN=SF4 PE=2 SV=1	SF4,SUGP1	SF4	0	0	0	0	1	1	3.05e-05	0.0171	0	0	0	0	0	0	0	0	1	1	3.07e-05	0.0233	0	0	0	0	0	0	0	0	1	1	3.07e-05	0.0233	1	1	3.09e-05	0.0171
P30044,P30044-3	Peroxiredoxin-5, mitochondrial OS=Homo sapiens OX=9606 GN=PRDX5 PE=1 SV=4	PRDX5	PRDX5	0	0	0	0	0	0	0	0	1	1	3.04e-05	0.0374	0	0	0	0	0	0	0	0	0	0	0	0	0	0	0	0	1	1	3.07e-05	0.0514	2	2	6.18e-05	0.0888
P61088,V9HW41	Ubiquitin-conjugating enzyme E2 N OS=Homo sapiens OX=9606 GN=UBE2N PE=1 SV=1	HEL-S-71,UBE2N	HEL-S-71	0	0	0	0	0	0	0	0	1	1	3.04e-05	0.0658	0	0	0	0	0	0	0	0	1	1	2.94e-05	0.0658	1	1	2.98e-05	0.0658	0	0	0	0	1	1	3.09e-05	0.0724
A0A384NKJ3,P42126,P42126-2	Epididymis secretory sperm binding protein OS=Homo sapiens OX=9606 PE=2 SV=1	ECI1	ECI1	0	0	0	0	0	0	0	0	1	1	3.04e-05	0.043	0	0	0	0	0	0	0	0	1	1	2.94e-05	0.0497	0	0	0	0	1	1	3.07e-05	0.043	1	1	3.09e-05	0.043
Q8IVW6,Q8IVW6-4	AT-rich interactive domain-containing protein 3B OS=Homo sapiens OX=9606 GN=ARID3B PE=1 SV=2	ARID3B	ARID3B	0	0	0	0	0	0	0	0	0	0	0	0	1	1	3e-05	0.0143	0	0	0	0	0	0	0	0	1	1	2.98e-05	0.0143	0	0	0	0	1	1	3.09e-05	0.0267
B2RCM6,Q96S44	Non-specific serine/threonine protein kinase OS=Homo sapiens OX=9606 PE=2 SV=1	TP53RK	TP53RK	0	0	0	0	0	0	0	0	1	1	3.04e-05	0.0316	0	0	0	0	0	0	0	0	0	0	0	0	0	0	0	0	1	1	3.07e-05	0.0316	1	1	3.09e-05	0.083
A6XMH5,A6XND9,B4E0X1,F5H6I0,H0YLF3,P61769	Beta-2-microglobulin OS=Homo sapiens OX=9606 PE=2 SV=1	B2M	B2M	0	0	0	0	0	0	0	0	0	0	0	0	0	0	0	0	0	0	0	0	0	0	0	0	1	1	2.98e-05	0.109	0	0	0	0	1	1	3.09e-05	0.109

## Sheet: MBP_Cit_p21
				MBP_Biotin				MBP_Biotin				MBP_Biotin				CitMBP_Biotin				CitMBP_Biotin				CitMBP_Biotin				P21_Biotin				P21_Biotin				P21_Biotin
				Belogurov_039_20210528_ZR_MBP-1				Belogurov_040_20210528_ZR_MBP-2				Belogurov_041_20210528_ZR_MBP-3				Belogurov_043_20210528_ZR_Cit-1				Belogurov_044_20210528_ZR_Cit-2				Belogurov_045_20210528_ZR_Cit-3				Belogurov_032_20210528_ZR_P21-1				Belogurov_033_20210528_ZR_P21-2				Belogurov_034_20210528_ZR_P21-3
Protein.accession.numbers	Protein.name	Gene.simbols	Gene.simbol	Exclusive.spectrum.count	Exclusive.unique.peptide.count	Percentage.of.total.spectra	Percentage.sequence.coverage	Exclusive.spectrum.count	Exclusive.unique.peptide.count	Percentage.of.total.spectra	Percentage.sequence.coverage	Exclusive.spectrum.count	Exclusive.unique.peptide.count	Percentage.of.total.spectra	Percentage.sequence.coverage	Exclusive.spectrum.count	Exclusive.unique.peptide.count	Percentage.of.total.spectra	Percentage.sequence.coverage	Exclusive.spectrum.count	Exclusive.unique.peptide.count	Percentage.of.total.spectra	Percentage.sequence.coverage	Exclusive.spectrum.count	Exclusive.unique.peptide.count	Percentage.of.total.spectra	Percentage.sequence.coverage	Exclusive.spectrum.count	Exclusive.unique.peptide.count	Percentage.of.total.spectra	Percentage.sequence.coverage	Exclusive.spectrum.count	Exclusive.unique.peptide.count	Percentage.of.total.spectra	Percentage.sequence.coverage	Exclusive.spectrum.count	Exclusive.unique.peptide.count	Percentage.of.total.spectra	Percentage.sequence.coverage
P61978-3	Isoform 3 of Heterogeneous nuclear ribonucleoprotein K OS=Homo sapiens OX=9606 GN=HNRNPK	HNRNPK	HNRNPK	49	20	0.00151	0.513	47	18	0.00143	0.473	62	20	0.00189	0.5	32	8	0.000959	0.207	27	16	0.00083	0.43	37	15	0.00109	0.441	23	12	0.000685	0.336	22	13	0.000674	0.336	23	13	0.000711	0.336
A0A0S2Z4Z0,Q96PK6	RNA binding motif protein 14 isoform 1 (Fragment) OS=Homo sapiens OX=9606 GN=RBM14 PE=2 SV=1	RBM14	RBM14	37	20	0.00114	0.511	46	18	0.0014	0.459	47	18	0.00143	0.477	27	12	0.000809	0.332	30	17	0.000922	0.47	31	17	0.000912	0.445	22	13	0.000655	0.343	16	12	0.00049	0.334	20	12	0.000618	0.32
A0A384N5Z8,P23246,Q86VG2	Epididymis secretory sperm binding protein OS=Homo sapiens OX=9606 PE=2 SV=1	SFPQ	SFPQ	22	19	0.000676	0.281	27	17	0.000823	0.257	28	21	0.000852	0.296	22	15	0.000659	0.239	26	16	0.000799	0.259	20	16	0.000589	0.278	15	13	0.000446	0.229	15	14	0.00046	0.242	16	14	0.000494	0.23
D3DSM4,D3DSM5,P39060,P39060-1,P39060-2	Collagen, type XVIII, alpha 1, isoform CRA_d OS=Homo sapiens OX=9606 GN=COL18A1 PE=4 SV=1	COL18A1	COL18A1	10	8	0.000307	0.15	19	12	0.000579	0.185	14	9	0.000426	0.153	3	2	8.99e-05	0.0382	13	10	0.0004	0.168	13	10	0.000383	0.149	7	6	0.000208	0.12	9	7	0.000276	0.109	9	8	0.000278	0.147
P22626	Heterogeneous nuclear ribonucleoproteins A2/B1 OS=Homo sapiens OX=9606 GN=HNRNPA2B1 PE=1 SV=2	HNRNPA2B1	HNRNPA2B1	1	1	3.07e-05	0.00674	1	1	3.05e-05	0.00674	0	0	0	0	2	1	5.99e-05	0.00674	1	1	3.07e-05	0.00674	0	0	0	0	1	1	2.98e-05	0.00674	2	1	6.13e-05	0.00674	2	1	6.18e-05	0.00674
P12004,Q6FHF5	Proliferating cell nuclear antigen OS=Homo sapiens OX=9606 GN=PCNA PE=1 SV=1	PCNA	PCNA	19	13	0.000584	0.507	23	14	0.000701	0.55	36	17	0.0011	0.567	10	8	0.0003	0.34	13	8	0.0004	0.297	16	11	0.000471	0.422	7	4	0.000208	0.181	9	6	0.000276	0.224	9	6	0.000278	0.252
A0A024QZW7,P49790,P49790-3	Nucleoporin 153kDa, isoform CRA_a OS=Homo sapiens OX=9606 GN=NUP153 PE=4 SV=1	NUP153	NUP153	9	7	0.000277	0.31	7	6	0.000213	0.276	10	7	0.000304	0.307	5	4	0.00015	0.169	5	5	0.000154	0.241	11	8	0.000324	0.364	6	5	0.000179	0.226	7	7	0.000215	0.307	4	4	0.000124	0.211
A0A3B3ITZ9,Q9Y2W1	Thyroid hormone receptor-associated protein 3 OS=Homo sapiens OX=9606 GN=THRAP3 PE=1 SV=1	THRAP3	THRAP3	21	17	0.000646	0.144	13	10	0.000396	0.0827	22	18	0.000669	0.157	15	12	0.00045	0.0997	16	14	0.000492	0.128	15	13	0.000441	0.108	7	7	0.000208	0.0576	20	16	0.000613	0.146	17	14	0.000525	0.133
A0A024R7T3,P52597	Heterogeneous nuclear ribonucleoprotein F, isoform CRA_a OS=Homo sapiens OX=9606 GN=HNRPF PE=4 SV=1	HNRPF,HNRNPF	HNRPF	14	11	0.00043	0.152	14	12	0.000427	0.142	18	14	0.000548	0.185	7	7	0.00021	0.0813	14	10	0.00043	0.131	10	8	0.000294	0.113	8	8	0.000238	0.0934	20	14	0.000613	0.18	12	11	0.000371	0.156
B9A067	MICOS complex subunit MIC60 OS=Homo sapiens OX=9606 GN=IMMT PE=1 SV=2	IMMT	IMMT	8	7	0.000246	0.214	17	10	0.000518	0.304	19	10	0.000578	0.284	8	4	0.00024	0.13	8	5	0.000246	0.195	8	6	0.000235	0.212	6	5	0.000179	0.171	6	4	0.000184	0.135	8	6	0.000247	0.212
A0A384MEG1,B3KTA3,Q16658	Fascin OS=Homo sapiens OX=9606 PE=2 SV=1	FSCN1	FSCN1	12	12	0.000369	0.211	13	11	0.000396	0.173	16	14	0.000487	0.212	9	8	0.00027	0.12	11	10	0.000338	0.169	18	16	0.00053	0.231	7	7	0.000208	0.118	10	10	0.000307	0.163	11	11	0.00034	0.183
Q9NYF8,Q9NYF8-2	Bcl-2-associated transcription factor 1 OS=Homo sapiens OX=9606 GN=BCLAF1 PE=1 SV=2	BCLAF1	BCLAF1	11	9	0.000338	0.223	14	12	0.000427	0.215	12	9	0.000365	0.195	9	8	0.00027	0.174	10	7	0.000307	0.146	11	9	0.000324	0.193	10	8	0.000298	0.174	9	6	0.000276	0.128	13	13	0.000402	0.235
O43390,O43390-2,Q0VGD6,Q6MZS5	Heterogeneous nuclear ribonucleoprotein R OS=Homo sapiens OX=9606 GN=HNRNPR PE=1 SV=1	HNRPR,DKFZp686A13234,HNRNPR	HNRPR	16	12	0.000492	0.132	12	8	0.000366	0.0848	16	11	0.000487	0.122	3	3	8.99e-05	0.0293	5	4	0.000154	0.0457	9	7	0.000265	0.0837	6	5	0.000179	0.0533	12	9	0.000368	0.087	8	5	0.000247	0.0554
A8MXP9	Matrin-3 OS=Homo sapiens OX=9606 GN=MATR3 PE=1 SV=1	MATR3	MATR3	5	5	0.000154	0.0869	9	9	0.000274	0.182	10	10	0.000304	0.205	3	3	8.99e-05	0.0506	4	4	0.000123	0.0758	4	4	0.000118	0.0727	1	1	2.98e-05	0.019	2	2	6.13e-05	0.0332	3	3	9.27e-05	0.0521
A0A2U3TZU2,B4DE36,P06744,P06744-2	Glucose-6-phosphate isomerase OS=Homo sapiens OX=9606 GN=GPI PE=1 SV=1	GPI	GPI	13	10	0.0004	0.128	15	12	0.000457	0.165	18	15	0.000548	0.217	7	5	0.00021	0.0425	14	12	0.00043	0.149	15	12	0.000441	0.144	2	2	5.95e-05	0.0223	5	5	0.000153	0.0536	8	7	0.000247	0.0838
A0A140VJW5,P14868	Aspartate--tRNA ligase, cytoplasmic OS=Homo sapiens OX=9606 PE=2 SV=1	DARS1	DARS1	10	8	0.000307	0.161	11	7	0.000335	0.151	12	9	0.000365	0.189	9	5	0.00027	0.0871	7	7	0.000215	0.151	13	10	0.000383	0.235	7	7	0.000208	0.141	5	5	0.000153	0.0955	10	7	0.000309	0.134
A0A024R7U6,B3KMX0	DNA replication licensing factor MCM4 OS=Homo sapiens OX=9606 GN=MCM4 PE=3 SV=1	MCM4	MCM4	6	6	0.000184	0.132	10	8	0.000305	0.184	11	10	0.000335	0.24	3	3	8.99e-05	0.0559	11	9	0.000338	0.208	9	7	0.000265	0.164	14	13	0.000417	0.293	7	7	0.000215	0.164	7	7	0.000216	0.172
Q4ZG57	DNA replication licensing factor MCM6 (Fragment) OS=Homo sapiens OX=9606 GN=MCM6 PE=3 SV=1	MCM6	MCM6	7	6	0.000215	0.0927	7	6	0.000213	0.095	8	7	0.000243	0.112	0	0	0	0	10	8	0.000307	0.107	12	9	0.000353	0.122	4	4	0.000119	0.0521	3	3	9.2e-05	0.0452	3	3	9.27e-05	0.0475
P62081	40S ribosomal protein S7 OS=Homo sapiens OX=9606 GN=RPS7 PE=1 SV=1	RPS7	RPS7	9	8	0.000277	0.125	6	6	0.000183	0.0981	9	9	0.000274	0.138	4	4	0.00012	0.0433	11	10	0.000338	0.152	14	13	0.000412	0.183	3	3	8.93e-05	0.0408	7	6	0.000215	0.0955	8	8	0.000247	0.121
A0A384NKW7,P55060,P55060-3	Chromosome segregation 1-like protein OS=Homo sapiens OX=9606 PE=2 SV=1	CSE1L	CSE1L	7	4	0.000215	0.17	3	3	9.15e-05	0.129	11	8	0.000335	0.33	0	0	0	0	3	3	9.22e-05	0.129	13	8	0.000383	0.284	6	3	0.000179	0.129	5	3	0.000153	0.129	3	3	9.27e-05	0.129
A0A024QZP7,P06493,Q5H9N4	Cell division cycle 2, G1 to S and G2 to M, isoform CRA_a OS=Homo sapiens OX=9606 GN=CDK1 PE=1 SV=1	CDK1,DKFZp686L20222	CDK1	9	9	0.000277	0.0978	9	9	0.000274	0.105	10	10	0.000304	0.108	7	5	0.00021	0.0525	9	9	0.000277	0.101	14	13	0.000412	0.147	2	2	5.95e-05	0.0196	6	6	0.000184	0.0639	6	6	0.000185	0.0597
P49736	DNA replication licensing factor MCM2 OS=Homo sapiens OX=9606 GN=MCM2 PE=1 SV=4	MCM2	MCM2	6	5	0.000184	0.202	1	1	3.05e-05	0.0269	5	4	0.000152	0.145	2	2	5.99e-05	0.064	3	2	9.22e-05	0.0673	5	5	0.000147	0.192	3	3	8.93e-05	0.111	2	2	6.13e-05	0.0673	3	2	9.27e-05	0.0673
Q14697,V9HWJ0	Neutral alpha-glucosidase AB OS=Homo sapiens OX=9606 GN=GANAB PE=1 SV=3	HEL-S-164nA,GANAB	HEL-S-164nA	7	6	0.000215	0.0796	10	8	0.000305	0.107	9	7	0.000274	0.0962	3	2	8.99e-05	0.0221	13	9	0.0004	0.118	12	9	0.000353	0.117	1	1	2.98e-05	0.0133	8	6	0.000245	0.0774	8	6	0.000247	0.0796
A0A7P0TAN7,A0A7P0Z4P5	4F2 cell-surface antigen heavy chain OS=Homo sapiens OX=9606 GN=SLC3A2 PE=1 SV=1	SLC3A2	SLC3A2	7	5	0.000215	0.0646	10	8	0.000305	0.101	10	7	0.000304	0.0911	2	2	5.99e-05	0.0318	15	12	0.000461	0.149	13	8	0.000383	0.0922	4	4	0.000119	0.054	2	2	6.13e-05	0.0275	5	5	0.000154	0.0689
A0A7I2V621,A6NLN1,P26599,P26599-2,P26599-3	Polypyrimidine tract-binding protein 1 OS=Homo sapiens OX=9606 GN=PTBP1 PE=1 SV=1	PTBP1	PTBP1	11	9	0.000338	0.191	15	13	0.000457	0.254	16	12	0.000487	0.236	4	4	0.00012	0.0642	17	14	0.000523	0.254	11	9	0.000324	0.177	0	0	0	0	2	2	6.13e-05	0.0498	1	1	3.09e-05	0.0161
E9PC52,Q16576,Q6FHQ0	Histone-binding protein RBBP7 OS=Homo sapiens OX=9606 GN=RBBP7 PE=1 SV=1	RBBP7	RBBP7	9	8	0.000277	0.195	11	8	0.000335	0.191	14	9	0.000426	0.213	5	4	0.00015	0.0626	8	8	0.000246	0.168	9	7	0.000265	0.165	3	3	8.93e-05	0.0698	2	2	6.13e-05	0.0537	4	4	0.000124	0.0716
A0A804CF45,O14654	Insulin receptor substrate 4 OS=Homo sapiens OX=9606 GN=IRS4 PE=4 SV=1	IRS4	IRS4	6	5	0.000184	0.137	4	4	0.000122	0.111	5	5	0.000152	0.135	4	4	0.00012	0.106	6	4	0.000184	0.135	4	4	0.000118	0.106	6	5	0.000179	0.123	4	3	0.000123	0.0697	1	1	3.09e-05	0.0192
A0A7I2V430,A0A7I2V4F0,A3RJH1,Q92499	ATP-dependent RNA helicase DDX1 OS=Homo sapiens OX=9606 GN=DDX1 PE=1 SV=1	DDX1	DDX1	6	6	0.000184	0.0573	5	5	0.000152	0.0462	8	6	0.000243	0.0565	6	6	0.00018	0.0565	5	5	0.000154	0.0454	4	4	0.000118	0.0422	1	1	2.98e-05	0.0104	4	4	0.000123	0.043	3	3	9.27e-05	0.0318
Q53HJ4	DNA replication licensing factor MCM3 (Fragment) OS=Homo sapiens OX=9606 PE=2 SV=1			4	4	0.000123	0.066	5	5	0.000152	0.0674	7	6	0.000213	0.0933	4	3	0.00012	0.0344	6	6	0.000184	0.0933	8	7	0.000235	0.118	1	1	2.98e-05	0.0158	3	3	9.2e-05	0.0416	3	3	9.27e-05	0.0502
A0A3B3IRI2,P17812	CTP synthase OS=Homo sapiens OX=9606 GN=CTPS1 PE=1 SV=1	CTPS1	CTPS1	7	7	0.000215	0.108	10	10	0.000305	0.152	6	6	0.000183	0.0829	5	5	0.00015	0.0792	11	11	0.000338	0.163	13	12	0.000383	0.166	2	2	5.95e-05	0.0347	6	6	0.000184	0.104	7	7	0.000216	0.116
O15042,O15042-2	U2 snRNP-associated SURP motif-containing protein OS=Homo sapiens OX=9606 GN=U2SURP PE=1 SV=2	U2SURP	U2SURP	5	5	0.000154	0.0922	7	6	0.000213	0.106	7	7	0.000213	0.128	2	2	5.99e-05	0.0496	6	5	0.000184	0.106	12	10	0.000353	0.206	5	4	0.000149	0.0745	5	5	0.000153	0.0993	4	4	0.000124	0.0674
A8K492,P56192	Methionine--tRNA ligase, cytoplasmic OS=Homo sapiens OX=9606 PE=2 SV=1	MARS1	MARS1	7	6	0.000215	0.069	8	6	0.000244	0.0709	9	6	0.000274	0.0651	3	3	8.99e-05	0.0233	8	6	0.000246	0.0632	8	8	0.000235	0.0875	4	4	0.000119	0.0476	8	7	0.000245	0.0651	5	4	0.000154	0.0476
A0A140VJK6,P49915	Glutamine amidotransferase OS=Homo sapiens OX=9606 PE=2 SV=1	GMPS	GMPS	8	7	0.000246	0.0878	7	6	0.000213	0.0756	6	5	0.000183	0.0622	5	4	0.00015	0.0467	7	7	0.000215	0.0944	10	9	0.000294	0.116	3	3	8.93e-05	0.0378	7	5	0.000215	0.0578	5	4	0.000154	0.0444
C9JF17,P05090	Apolipoprotein D (Fragment) OS=Homo sapiens OX=9606 GN=APOD PE=1 SV=1	APOD	APOD	3	3	9.22e-05	0.0404	8	7	0.000244	0.108	6	4	0.000183	0.0519	4	3	0.00012	0.0476	13	9	0.0004	0.118	12	9	0.000353	0.154	6	5	0.000179	0.0779	2	2	6.13e-05	0.0245	5	5	0.000154	0.0722
P02786	Transferrin receptor protein 1 OS=Homo sapiens OX=9606 GN=TFRC PE=1 SV=2	TFRC	TFRC	12	7	0.000369	0.274	11	7	0.000335	0.316	0	0	0	0	4	4	0.00012	0.205	0	0	0	0	0	0	0	0	1	1	2.98e-05	0.0512	1	1	3.07e-05	0.0512	2	2	6.18e-05	0.112
A0A384NL63,A0A7I2V2R3,P51991	Epididymis secretory sperm binding protein OS=Homo sapiens OX=9606 GN=HNRPA3 PE=2 SV=1	HNRPA3,HNRNPA3	HNRPA3	10	9	0.000307	0.151	11	11	0.000335	0.174	7	7	0.000213	0.114	3	3	8.99e-05	0.05	8	7	0.000246	0.117	7	7	0.000206	0.121	1	1	2.98e-05	0.0132	5	5	0.000153	0.0816	4	4	0.000124	0.0632
P49591,Q0VGA5,Q53HA4,Q5T5C7	Serine--tRNA ligase, cytoplasmic OS=Homo sapiens OX=9606 GN=SARS1 PE=1 SV=3	SARS,SARS1	SARS	12	8	0.000369	0.246	11	7	0.000335	0.243	13	9	0.000395	0.259	2	2	5.99e-05	0.082	3	3	9.22e-05	0.14	5	4	0.000147	0.177	2	2	5.95e-05	0.0926	2	2	6.13e-05	0.114	2	2	6.18e-05	0.114
Q9UMS4	Pre-mRNA-processing factor 19 OS=Homo sapiens OX=9606 GN=PRPF19 PE=1 SV=1	PRPF19	PRPF19	4	4	0.000123	0.0545	10	8	0.000305	0.179	10	8	0.000304	0.173	2	2	5.99e-05	0.0214	6	5	0.000184	0.101	7	6	0.000206	0.126	6	6	0.000179	0.0875	2	1	6.13e-05	0.0292	3	2	9.27e-05	0.037
A0A0S2Z410,Q99714	Epididymis secretory sperm binding protein (Fragment) OS=Homo sapiens OX=9606 GN=HSD17B10 PE=2 SV=1	HSD17B10	HSD17B10	6	6	0.000184	0.141	6	5	0.000183	0.113	6	4	0.000183	0.113	5	3	0.00015	0.0595	7	5	0.000215	0.115	7	5	0.000206	0.115	5	3	0.000149	0.0595	3	2	9.2e-05	0.0437	4	3	0.000124	0.0635
Q9BVJ6	U3 small nucleolar RNA-associated protein 14 homolog A OS=Homo sapiens OX=9606 GN=UTP14A PE=1 SV=1	UTP14A	UTP14A	10	7	0.000307	0.441	4	3	0.000122	0.172	8	7	0.000243	0.444	1	1	3e-05	0.0307	3	2	9.22e-05	0.119	8	7	0.000235	0.425	3	3	8.93e-05	0.172	5	3	0.000153	0.172	6	4	0.000185	0.249
Q14966,Q14966-3	Zinc finger protein 638 OS=Homo sapiens OX=9606 GN=ZNF638 PE=1 SV=2	ZNF638	ZNF638	11	10	0.000338	0.161	13	12	0.000396	0.173	13	13	0.000395	0.187	2	2	5.99e-05	0.0285	4	4	0.000123	0.0623	4	4	0.000118	0.0584	0	0	0	0	4	4	0.000123	0.0597	2	2	6.18e-05	0.0415
A0A384NL53,P16152	Epididymis secretory sperm binding protein OS=Homo sapiens OX=9606 PE=2 SV=1	CBR1	CBR1	7	6	0.000215	0.0349	6	4	0.000183	0.0238	7	4	0.000213	0.0238	4	3	0.00012	0.0157	3	3	9.22e-05	0.0157	3	3	8.83e-05	0.0192	1	1	2.98e-05	0.00506	10	7	0.000307	0.0455	7	6	0.000216	0.0379
O75643	U5 small nuclear ribonucleoprotein 200 kDa helicase OS=Homo sapiens OX=9606 GN=SNRNP200 PE=1 SV=2	SNRNP200	SNRNP200	8	6	0.000246	0.314	3	3	9.15e-05	0.195	6	4	0.000183	0.155	1	1	3e-05	0.0578	5	4	0.000154	0.242	7	5	0.000206	0.206	6	5	0.000179	0.267	5	5	0.000153	0.202	4	3	0.000124	0.195
Q53GR7,Q9UJS0,Q9UJS0-2	Solute carrier family 25, member 13 (Citrin) variant (Fragment) OS=Homo sapiens OX=9606 PE=2 SV=1	SLC25A13	SLC25A13	7	7	0.000215	0.0398	3	3	9.15e-05	0.0164	8	8	0.000243	0.0412	2	2	5.99e-05	0.0108	6	6	0.000184	0.0314	7	7	0.000206	0.0393	2	2	5.95e-05	0.0108	9	9	0.000276	0.0473	5	5	0.000154	0.0281
A0A024R4K3,P40926	Malate dehydrogenase OS=Homo sapiens OX=9606 GN=MDH2 PE=2 SV=1	MDH2	MDH2	3	3	9.22e-05	0.043	5	5	0.000152	0.0948	6	6	0.000183	0.0993	0	0	0	0	7	7	0.000215	0.11	8	8	0.000235	0.138	1	1	2.98e-05	0.0119	4	4	0.000123	0.0681	4	4	0.000124	0.0815
A0A024R2Q4,P61313	Ribosomal protein L15 OS=Homo sapiens OX=9606 GN=RPL15 PE=3 SV=1	RPL15	RPL15	6	6	0.000184	0.251	4	4	0.000122	0.142	8	7	0.000243	0.287	2	2	5.99e-05	0.071	6	6	0.000184	0.216	11	9	0.000324	0.358	3	3	8.93e-05	0.101	4	4	0.000123	0.139	2	2	6.18e-05	0.071
B4E0S6,O43143	RNA helicase OS=Homo sapiens OX=9606 PE=2 SV=1	DHX15	DHX15	6	4	0.000184	0.23	2	2	6.1e-05	0.0882	6	3	0.000183	0.167	4	2	0.00012	0.0882	1	1	3.07e-05	0.0441	6	3	0.000177	0.113	2	2	5.95e-05	0.123	3	2	9.2e-05	0.0882	4	3	0.000124	0.167
P49756	RNA-binding protein 25 OS=Homo sapiens OX=9606 GN=RBM25 PE=1 SV=3	RBM25	RBM25	3	3	9.22e-05	0.0472	5	5	0.000152	0.0753	6	5	0.000183	0.0778	2	2	5.99e-05	0.0357	5	4	0.000154	0.0651	7	7	0.000206	0.112	1	1	2.98e-05	0.014	4	4	0.000123	0.0638	4	4	0.000124	0.0638
Q8N684-3	Isoform 3 of Cleavage and polyadenylation specificity factor subunit 7 OS=Homo sapiens OX=9606 GN=CPSF7	CPSF7	CPSF7	6	6	0.000184	0.0866	7	7	0.000213	0.0973	7	6	0.000213	0.0878	3	3	8.99e-05	0.0427	7	7	0.000215	0.114	4	4	0.000118	0.0664	3	3	8.93e-05	0.0558	6	6	0.000184	0.0949	3	3	9.27e-05	0.0486
P06737,P06737-2	Glycogen phosphorylase, liver form OS=Homo sapiens OX=9606 GN=PYGL PE=1 SV=4	PYGL	PYGL	1	1	3.07e-05	0.0253	4	4	0.000122	0.0856	5	5	0.000152	0.111	4	4	0.00012	0.0875	4	4	0.000123	0.0817	4	4	0.000118	0.0817	4	4	0.000119	0.0817	3	3	9.2e-05	0.0642	4	4	0.000124	0.0856
P61221	ATP-binding cassette sub-family E member 1 OS=Homo sapiens OX=9606 GN=ABCE1 PE=1 SV=1	ABCE1	ABCE1	3	3	9.22e-05	0.039	4	4	0.000122	0.0484	5	4	0.000152	0.0484	2	2	5.99e-05	0.0189	8	7	0.000246	0.085	6	6	0.000177	0.072	2	2	5.95e-05	0.0295	4	4	0.000123	0.0508	2	2	6.18e-05	0.0236
B4DWI8,Q8WXF1	Paraspeckle component 1 OS=Homo sapiens OX=9606 PE=2 SV=1	PSPC1	PSPC1	4	3	0.000123	0.0501	6	6	0.000183	0.119	9	7	0.000274	0.134	4	3	0.00012	0.0551	5	3	0.000154	0.0534	5	4	0.000147	0.0751	3	3	8.93e-05	0.0518	3	2	9.2e-05	0.0367	2	2	6.18e-05	0.0401
A0A024QZ30,D6RFM5,P31040,P31040-2	Succinate dehydrogenase [ubiquinone] flavoprotein subunit, mitochondrial OS=Homo sapiens OX=9606 GN=SDHA PE=3 SV=1	SDHA	SDHA	3	3	9.22e-05	0.0713	6	6	0.000183	0.16	6	6	0.000183	0.158	2	2	5.99e-05	0.0475	1	1	3.07e-05	0.0302	4	4	0.000118	0.0972	2	2	5.95e-05	0.054	1	1	3.07e-05	0.0302	4	4	0.000124	0.117
Q6UN15-3	Isoform 3 of Pre-mRNA 3'-end-processing factor FIP1 OS=Homo sapiens OX=9606 GN=FIP1L1	FIP1L1	FIP1L1	4	3	0.000123	0.0648	4	3	0.000122	0.0648	7	6	0.000213	0.145	3	3	8.99e-05	0.0587	5	4	0.000154	0.0708	8	7	0.000235	0.139	2	2	5.95e-05	0.0392	5	5	0.000153	0.101	4	3	0.000124	0.0557
A8KAP3,B3KX19,B4DZB1,Q15029,Q15029-2,Q15029-3,Q6IBM8	116 kDa U5 small nuclear ribonucleoprotein component OS=Homo sapiens OX=9606 PE=2 SV=1	U5-116KD,EFTUD2	U5-116KD	5	5	0.000154	0.131	4	4	0.000122	0.0962	3	3	9.13e-05	0.0942	3	3	8.99e-05	0.0769	4	3	0.000123	0.0942	3	3	8.83e-05	0.0942	3	3	8.93e-05	0.0769	3	3	9.2e-05	0.0827	3	3	9.27e-05	0.0827
A0A024RAC5,A5PLK7,Q9P258	Epididymis secretory sperm binding protein OS=Homo sapiens OX=9606 GN=RCC2 PE=2 SV=1	RCC2	RCC2	5	5	0.000154	0.0741	4	4	0.000122	0.0628	5	4	0.000152	0.0597	2	2	5.99e-05	0.036	3	3	9.22e-05	0.0494	6	5	0.000177	0.0772	4	4	0.000119	0.0628	4	4	0.000123	0.0607	5	5	0.000154	0.0751
A0A0S2Z4W4,A0A0S2Z4X1,P98175,P98175-2,P98175-3,P98175-4	RNA binding motif protein 10 isoform 2 (Fragment) OS=Homo sapiens OX=9606 GN=RBM10 PE=2 SV=1	RBM10	RBM10	5	4	0.000154	0.09	4	3	0.000122	0.0728	8	6	0.000243	0.109	3	2	8.99e-05	0.0441	5	4	0.000154	0.0939	6	5	0.000177	0.0958	3	2	8.93e-05	0.0479	3	2	9.2e-05	0.0498	2	1	6.18e-05	0.0287
O14744	Protein arginine N-methyltransferase 5 OS=Homo sapiens OX=9606 GN=PRMT5 PE=1 SV=4	PRMT5	PRMT5	4	4	0.000123	0.0495	5	5	0.000152	0.0613	5	5	0.000152	0.057	3	3	8.99e-05	0.0409	3	3	9.22e-05	0.0409	4	4	0.000118	0.0495	1	1	2.98e-05	0.0118	6	5	0.000184	0.0613	4	4	0.000124	0.0527
A0A090N7X1,A0A090N7Y2,Q9UG63,Q9UG63-2	ATP-binding cassette, sub-family F (GCN20), member 2 OS=Homo sapiens OX=9606 GN=ABCF2 PE=4 SV=1	ABCF2	ABCF2	6	5	0.000184	0.0769	4	3	0.000122	0.044	5	5	0.000152	0.0628	3	2	8.99e-05	0.0251	6	5	0.000184	0.0628	5	5	0.000147	0.0644	4	4	0.000119	0.0612	1	1	3.07e-05	0.0157	2	2	6.18e-05	0.0283
A0A087WZ13,E9PAU2	Ribonucleoprotein PTB-binding 1 OS=Homo sapiens OX=9606 GN=RAVER1 PE=1 SV=1	RAVER1	RAVER1	3	3	9.22e-05	0.0498	2	2	6.1e-05	0.0337	4	3	0.000122	0.0578	0	0	0	0	4	3	0.000123	0.0578	5	4	0.000147	0.0738	1	1	2.98e-05	0.0161	0	0	0	0	1	1	3.09e-05	0.0177
A8K5J1,P11172	OMPdecase OS=Homo sapiens OX=9606 GN=UMPS PE=2 SV=1	UMPS	UMPS	4	4	0.000123	0.1	8	6	0.000244	0.114	9	7	0.000274	0.142	2	2	5.99e-05	0.0298	5	4	0.000154	0.0825	4	4	0.000118	0.0866	2	2	5.95e-05	0.0298	2	2	6.13e-05	0.0298	2	2	6.18e-05	0.0419
A0A024R8A7,Q96I24	HCG31253, isoform CRA_a OS=Homo sapiens OX=9606 GN=hCG_31253 PE=4 SV=1	hCG_31253,FUBP3	hCG_31253	3	3	9.22e-05	0.0583	2	2	6.1e-05	0.0354	4	4	0.000122	0.1	0	0	0	0	3	3	9.22e-05	0.0583	3	3	8.83e-05	0.0771	6	6	0.000179	0.0792	2	2	6.13e-05	0.0396	4	4	0.000124	0.0812
A8QI98,Q9Y2L1	DIS3 OS=Homo sapiens OX=9606 PE=2 SV=1	DIS3	DIS3	5	3	0.000154	0.0787	8	7	0.000244	0.173	8	6	0.000243	0.171	2	2	5.99e-05	0.0507	5	4	0.000154	0.101	5	4	0.000147	0.119	0	0	0	0	1	1	3.07e-05	0.0402	2	2	6.18e-05	0.0577
A0A1Z1G4M2,A0A384MDX9,B4E0X8,E9PEB5,Q96AE4,Q96AE4-2	FUBP1 OS=Homo sapiens OX=9606 GN=FUBP1 PE=2 SV=1	FUBP1	FUBP1	2	2	6.15e-05	0.0251	5	5	0.000152	0.0595	4	4	0.000122	0.048	4	4	0.00012	0.0438	4	4	0.000123	0.0459	7	7	0.000206	0.0846	0	0	0	0	3	3	9.2e-05	0.0355	1	1	3.09e-05	0.0115
A3F769,O15226,O15226-2,Q6NUN2	NF-kappaB repressing factor OS=Homo sapiens OX=9606 GN=NRF PE=2 SV=1	NRF,NKRF	NRF	2	2	6.15e-05	0.0481	7	6	0.000213	0.113	11	9	0.000335	0.174	3	3	8.99e-05	0.0621	2	2	6.15e-05	0.0497	3	3	8.83e-05	0.0699	2	2	5.95e-05	0.0481	1	1	3.07e-05	0.0295	2	2	6.18e-05	0.0497
A0A384MDR8,P11177,P11177-2,P11177-3	Pyruvate dehydrogenase E1 component subunit beta OS=Homo sapiens OX=9606 PE=2 SV=1	PDHB	PDHB	2	2	6.15e-05	0.029	7	6	0.000213	0.087	6	6	0.000183	0.0957	3	3	8.99e-05	0.0478	4	4	0.000123	0.0696	6	5	0.000177	0.0739	2	2	5.95e-05	0.029	3	3	9.2e-05	0.0435	2	2	6.18e-05	0.0319
Q15758,Q71UA6	Neutral amino acid transporter B(0) OS=Homo sapiens OX=9606 GN=SLC1A5 PE=1 SV=2	SLC1A5	SLC1A5	4	4	0.000123	0.106	2	2	6.1e-05	0.0613	5	4	0.000152	0.128	1	1	3e-05	0.0306	3	3	9.22e-05	0.0836	5	5	0.000147	0.173	2	2	5.95e-05	0.0529	4	4	0.000123	0.128	4	4	0.000124	0.128
A0A669KAX4,A0A7P0T954,K4DI93,Q13620,Q13620-1	Cullin-4B OS=Homo sapiens OX=9606 GN=CUL4B PE=1 SV=1	CUL4B	CUL4B	5	5	0.000154	0.12	5	5	0.000152	0.118	6	6	0.000183	0.139	2	2	5.99e-05	0.0388	5	5	0.000154	0.118	4	4	0.000118	0.0832	1	1	2.98e-05	0.0222	4	4	0.000123	0.0961	3	3	9.27e-05	0.0758
P05198,Q53XC0	Eukaryotic translation initiation factor 2 subunit 1 OS=Homo sapiens OX=9606 GN=EIF2S1 PE=1 SV=3	EIF2S1	EIF2S1	3	3	9.22e-05	0.0346	6	6	0.000183	0.0758	5	5	0.000152	0.0569	2	2	5.99e-05	0.0223	2	2	6.15e-05	0.0212	5	5	0.000147	0.0557	3	3	8.93e-05	0.0346	2	2	6.13e-05	0.0223	5	5	0.000154	0.0569
A0A3B3ISG5,A0A7I2V2P6,A0A7I2V3E3,A0A7I2YQV5,P14735	Insulin-degrading enzyme OS=Homo sapiens OX=9606 GN=IDE PE=1 SV=1	IDE	IDE	3	2	9.22e-05	0.0635	3	2	9.15e-05	0.073	5	5	0.000152	0.156	2	2	5.99e-05	0.0635	3	3	9.22e-05	0.0984	5	4	0.000147	0.127	2	2	5.95e-05	0.0635	3	3	9.2e-05	0.0921	2	2	6.18e-05	0.0635
A0A140VK70,C9JX88,P35998	26S proteasome AAA-ATPase subunit RPT1 OS=Homo sapiens OX=9606 PE=2 SV=1	PSMC2	PSMC2	1	1	3.07e-05	0.00785	1	1	3.05e-05	0.00785	1	1	3.04e-05	0.00785	1	1	3e-05	0.00785	3	3	9.22e-05	0.0245	3	3	8.83e-05	0.0245	3	3	8.93e-05	0.0245	1	1	3.07e-05	0.00883	3	2	9.27e-05	0.0167
B3KN57	Sorting nexin-2 OS=Homo sapiens OX=9606 PE=2 SV=1			4	4	0.000123	0.0878	2	2	6.1e-05	0.0554	7	7	0.000213	0.173	1	1	3e-05	0.03	3	3	9.22e-05	0.0831	3	3	8.83e-05	0.0762	1	1	2.98e-05	0.0208	2	2	6.13e-05	0.0416	5	5	0.000154	0.127
A0A7I2V2S3	Exportin-1 OS=Homo sapiens OX=9606 GN=XPO1 PE=1 SV=1	XPO1	XPO1	3	3	9.22e-05	0.0636	5	5	0.000152	0.119	6	6	0.000183	0.141	0	0	0	0	4	4	0.000123	0.102	5	5	0.000147	0.112	0	0	0	0	3	3	9.2e-05	0.0713	3	3	9.27e-05	0.0751
P47897,P47897-2,Q53HS0	Glutamine--tRNA ligase OS=Homo sapiens OX=9606 GN=QARS1 PE=1 SV=1	QARS1	QARS1	3	3	9.22e-05	0.0399	3	3	9.15e-05	0.041	4	4	0.000122	0.0536	0	0	0	0	4	4	0.000123	0.0494	7	6	0.000206	0.0809	1	1	2.98e-05	0.0126	2	2	6.13e-05	0.0252	3	3	9.27e-05	0.041
P46778,Q6IAX2	60S ribosomal protein L21 OS=Homo sapiens OX=9606 GN=RPL21 PE=1 SV=2	RPL21	RPL21	2	2	6.15e-05	0.0361	3	3	9.15e-05	0.0477	5	5	0.000152	0.0839	1	1	3e-05	0.0116	9	9	0.000277	0.121	7	7	0.000206	0.115	1	1	2.98e-05	0.0129	3	3	9.2e-05	0.0452	4	4	0.000124	0.0516
B4DDX2,Q07666	cDNA FLJ54590, highly similar to KH domain-containing, RNA-binding, signaltransduction-associated protein 1 OS=Homo sapiens OX=9606 PE=2 SV=1	KHDRBS1	KHDRBS1	3	2	9.22e-05	0.15	2	2	6.1e-05	0.15	3	2	9.13e-05	0.15	0	0	0	0	1	1	3.07e-05	0.0562	2	1	5.89e-05	0.0938	3	2	8.93e-05	0.15	3	3	9.2e-05	0.2	2	2	6.18e-05	0.15
E9PMD7,P62136	Serine/threonine-protein phosphatase OS=Homo sapiens OX=9606 GN=PPP1CA PE=1 SV=2	PPP1CA	PPP1CA	4	4	0.000123	0.0662	6	4	0.000183	0.0804	5	4	0.000152	0.0804	1	1	3e-05	0.0213	7	5	0.000215	0.0993	1	1	2.94e-05	0.0213	2	2	5.95e-05	0.0449	1	1	3.07e-05	0.0236	1	1	3.09e-05	0.0331
A0A0S2Z4J1,A0A804HK65,B2R659,E7EPL9,P51659	Epididymis secretory sperm binding protein (Fragment) OS=Homo sapiens OX=9606 GN=HSD17B4 PE=2 SV=1	ALYREF+B91A91:C91A91:D91A91:E91A91:E92	HSD17B4	6	5	0.000184	0.217	2	2	6.1e-05	0.0712	4	3	0.000122	0.122	1	1	3e-05	0.0373	3	3	9.22e-05	0.119	6	4	0.000177	0.149	0	0	0	0	4	3	0.000123	0.102	3	3	9.27e-05	0.119
A8K2M0,P43686	26S proteasome AAA-ATPase subunit RPT3 OS=Homo sapiens OX=9606 GN=PSMC4 PE=2 SV=1	PSMC4	PSMC4	1	1	3.07e-05	0.0217	3	2	9.15e-05	0.0408	5	5	0.000152	0.11	3	3	8.99e-05	0.0503	4	4	0.000123	0.0965	6	6	0.000177	0.124	1	1	2.98e-05	0.0217	1	1	3.07e-05	0.0217	2	2	6.18e-05	0.0408
E9PB61	THO complex subunit 4 OS=Homo sapiens OX=9606 GN=ALYREF PE=1 SV=1	ALYREF	ALYREF	3	3	9.22e-05	0.0909	3	3	9.15e-05	0.0718	6	6	0.000183	0.16	1	1	3e-05	0.0215	3	3	9.22e-05	0.0981	5	5	0.000147	0.151	1	1	2.98e-05	0.0311	2	2	6.13e-05	0.0431	2	2	6.18e-05	0.0502
P07737	Profilin-1 OS=Homo sapiens OX=9606 GN=PFN1 PE=1 SV=2	PFN1	PFN1	2	2	6.15e-05	0.0795	2	2	6.1e-05	0.0795	3	2	9.13e-05	0.0795	0	0	0	0	0	0	0	0	2	2	5.89e-05	0.0795	0	0	0	0	1	1	3.07e-05	0.0379	0	0	0	0
B3KXX5,E9PD53,Q9NTJ3	Structural maintenance of chromosomes protein OS=Homo sapiens OX=9606 PE=2 SV=1	SMC4	SMC4	5	5	0.000154	0.436	3	3	9.15e-05	0.3	5	5	0.000152	0.436	2	2	5.99e-05	0.186	2	2	6.15e-05	0.214	2	2	5.89e-05	0.214	4	4	0.000119	0.379	2	2	6.13e-05	0.2	2	2	6.18e-05	0.193
A0A024R158,A8K984,B7ZLZ7,O95347	Structural maintenance of chromosomes protein OS=Homo sapiens OX=9606 GN=SMC2L1 PE=3 SV=1	SMC2,SMC2L1	SMC2	2	2	6.15e-05	0.0158	3	3	9.15e-05	0.0238	3	3	9.13e-05	0.0238	6	6	0.00018	0.0467	2	2	6.15e-05	0.0158	4	4	0.000118	0.0309	0	0	0	0	3	3	9.2e-05	0.0245	3	3	9.27e-05	0.0222
P49750,P49750-1	YLP motif-containing protein 1 OS=Homo sapiens OX=9606 GN=YLPM1 PE=1 SV=4	YLPM1	YLPM1	0	0	0	0	1	1	3.05e-05	0.00919	2	2	6.08e-05	0.0167	0	0	0	0	3	3	9.22e-05	0.0292	2	2	5.89e-05	0.0167	0	0	0	0	3	3	9.2e-05	0.0276	3	3	9.27e-05	0.0267
Q4W4Y1	Dopamine receptor interacting protein 4 OS=Homo sapiens OX=9606 GN=DRIP4 PE=2 SV=1	DRIP4	DRIP4	3	3	9.22e-05	0.0158	4	4	0.000122	0.0205	7	6	0.000213	0.0391	3	3	8.99e-05	0.0172	2	2	6.15e-05	0.0112	3	2	8.83e-05	0.0107	1	1	2.98e-05	0.00606	5	5	0.000153	0.0266	3	3	9.27e-05	0.021
A0A024R7K0,A8K5G0,M0R2Z9,Q8IX01,Q8IX01-4	Splicing factor, arginine/serine-rich 14, isoform CRA_a OS=Homo sapiens OX=9606 GN=SFRS14 PE=4 SV=1	SUGP2,SFRS14	SUGP2	4	4	0.000123	0.0541	2	2	6.1e-05	0.0311	5	5	0.000152	0.0726	3	3	8.99e-05	0.0357	4	4	0.000123	0.0576	6	6	0.000177	0.106	1	1	2.98e-05	0.0127	1	1	3.07e-05	0.0184	3	3	9.27e-05	0.0449
A0A024R821,A4D210,B4DV79,P55884,P55884-2	Eukaryotic translation initiation factor 3 subunit B OS=Homo sapiens OX=9606 GN=EIF3S9 PE=3 SV=1	EIF3B,EIF3S9	EIF3B	3	3	9.22e-05	0.0333	3	3	9.15e-05	0.0342	5	5	0.000152	0.0508	2	2	5.99e-05	0.024	4	4	0.000123	0.0462	3	3	8.83e-05	0.0379	0	0	0	0	6	5	0.000184	0.0536	2	2	6.18e-05	0.024
A0A7P0T9U7,Q15637-5	Splicing factor 1 OS=Homo sapiens OX=9606 GN=SF1 PE=1 SV=1	SF1	SF1	4	4	0.000123	0.0565	2	1	6.1e-05	0.0123	5	5	0.000152	0.0614	1	1	3e-05	0.0172	7	7	0.000215	0.0921	3	3	8.83e-05	0.0393	2	2	5.95e-05	0.0332	2	2	6.13e-05	0.0283	1	1	3.09e-05	0.0111
F8VPD4,P27708,Q53SY7	Aspartate carbamoyltransferase OS=Homo sapiens OX=9606 GN=CAD PE=1 SV=1	CAD	CAD	1	1	3.07e-05	0.0131	4	4	0.000122	0.0654	4	3	0.000122	0.0445	3	3	8.99e-05	0.0471	3	3	9.22e-05	0.0484	3	3	8.83e-05	0.0445	2	2	5.95e-05	0.0275	2	2	6.13e-05	0.0301	2	2	6.18e-05	0.0301
A0A140VK69,P17174	Aspartate aminotransferase OS=Homo sapiens OX=9606 PE=2 SV=1	GOT1	GOT1	5	5	0.000154	0.0236	0	0	0	0	3	3	9.13e-05	0.0167	1	1	3e-05	0.00601	3	3	9.22e-05	0.0171	3	3	8.83e-05	0.0153	1	1	2.98e-05	0.00463	5	5	0.000153	0.0236	1	1	3.09e-05	0.00463
F8WJN3,Q16630,Q16630-2,Q16630-3	Cleavage and polyadenylation specificity factor subunit 6 OS=Homo sapiens OX=9606 GN=CPSF6 PE=1 SV=1	CPSF6	CPSF6	3	3	9.22e-05	0.102	1	1	3.05e-05	0.0194	4	4	0.000122	0.123	1	1	3e-05	0.0266	4	4	0.000123	0.104	6	6	0.000177	0.153	1	1	2.98e-05	0.0194	2	2	6.13e-05	0.0533	1	1	3.09e-05	0.0194
A0A024RC65,P46940	HCG1991735, isoform CRA_a OS=Homo sapiens OX=9606 GN=hCG_1991735 PE=4 SV=1	hCG_1991735,IQGAP1	hCG_1991735	1	1	3.07e-05	0.0293	3	2	9.15e-05	0.0481	3	2	9.13e-05	0.0523	0	0	0	0	3	3	9.22e-05	0.0816	3	3	8.83e-05	0.0816	1	1	2.98e-05	0.0188	1	1	3.07e-05	0.0293	0	0	0	0
A0A024R718,A0A7P0T973,A0A7P0T9I9,P43490	Nicotinamide phosphoribosyltransferase OS=Homo sapiens OX=9606 GN=PBEF1 PE=3 SV=1	NAMPT,PBEF1	NAMPT	5	5	0.000154	0.0392	2	2	6.1e-05	0.0127	3	3	9.13e-05	0.0241	2	2	5.99e-05	0.0127	2	2	6.15e-05	0.0127	0	0	0	0	1	1	2.98e-05	0.00664	4	4	0.000123	0.0247	5	5	0.000154	0.0344
A0A7P0T8N8,O14776,O14776-2	Transcription elongation regulator 1 OS=Homo sapiens OX=9606 GN=TCERG1 PE=1 SV=1	TCERG1	TCERG1	0	0	0	0	1	1	3.05e-05	0.0183	1	1	3.04e-05	0.0183	3	2	8.99e-05	0.0387	2	2	6.15e-05	0.0428	1	1	2.94e-05	0.0183	1	1	2.98e-05	0.0204	0	0	0	0	1	1	3.09e-05	0.0183
P31930	Cytochrome b-c1 complex subunit 1, mitochondrial OS=Homo sapiens OX=9606 GN=UQCRC1 PE=1 SV=3	UQCRC1	UQCRC1	3	3	9.22e-05	0.0287	5	5	0.000152	0.0466	3	3	9.13e-05	0.0287	1	1	3e-05	0.00717	4	4	0.000123	0.0332	3	3	8.83e-05	0.0278	0	0	0	0	3	3	9.2e-05	0.026	3	3	9.27e-05	0.0278
A0A024R4Z6,Q08945	FACT complex subunit SSRP1 OS=Homo sapiens OX=9606 GN=SSRP1 PE=3 SV=1	SSRP1	SSRP1	0	0	0	0	3	3	9.15e-05	0.0917	4	3	0.000122	0.0917	2	2	5.99e-05	0.0458	2	2	6.15e-05	0.0458	2	1	5.89e-05	0.0417	4	4	0.000119	0.0917	1	1	3.07e-05	0.025	3	3	9.27e-05	0.0708
A0A494C0R8	Clustered mitochondria protein homolog OS=Homo sapiens OX=9606 GN=CLUH PE=1 SV=1	CLUH	CLUH	5	5	0.000154	0.0733	1	1	3.05e-05	0.0113	5	5	0.000152	0.0762	1	1	3e-05	0.0113	4	4	0.000123	0.0592	4	4	0.000118	0.0578	1	1	2.98e-05	0.0113	1	1	3.07e-05	0.0212	1	1	3.09e-05	0.0212
P00491,Q8N7G1,V9HWH6	Purine nucleoside phosphorylase OS=Homo sapiens OX=9606 GN=PNP PE=1 SV=2	HEL-S-156an,PNP	HEL-S-156an	3	3	9.22e-05	0.0215	4	4	0.000122	0.0297	3	3	9.13e-05	0.0237	5	5	0.00015	0.0364	5	5	0.000154	0.0371	4	4	0.000118	0.0312	0	0	0	0	2	2	6.13e-05	0.0163	0	0	0	0
B2RMQ4	Cytoskeleton associated protein 2 OS=Homo sapiens OX=9606 GN=CKAP2 PE=2 SV=1	CKAP2	CKAP2	3	3	9.22e-05	0.131	0	0	0	0	3	3	9.13e-05	0.149	1	1	3e-05	0.0381	0	0	0	0	5	3	0.000147	0.131	2	2	5.95e-05	0.0969	1	1	3.07e-05	0.0381	1	1	3.09e-05	0.0381
P53618	Coatomer subunit beta OS=Homo sapiens OX=9606 GN=COPB1 PE=1 SV=3	COPB1	COPB1	3	3	9.22e-05	0.0513	5	4	0.000152	0.0792	5	4	0.000152	0.0733	2	2	5.99e-05	0.0323	1	1	3.07e-05	0.0191	4	4	0.000118	0.0733	0	0	0	0	0	0	0	0	1	1	3.09e-05	0.0191
P08243,P08243-2,P08243-3	Asparagine synthetase [glutamine-hydrolyzing] OS=Homo sapiens OX=9606 GN=ASNS PE=1 SV=4	ASNS	ASNS	3	2	9.22e-05	0.0378	1	1	3.05e-05	0.0189	3	2	9.13e-05	0.0378	0	0	0	0	3	2	9.22e-05	0.0294	5	3	0.000147	0.0472	0	0	0	0	2	2	6.13e-05	0.0378	2	2	6.18e-05	0.0378
Q00796,V9HW89	Sorbitol dehydrogenase OS=Homo sapiens OX=9606 GN=SORD PE=1 SV=4	HEL-S-95n,SORD	HEL-S-95n	3	3	9.22e-05	0.0535	2	2	6.1e-05	0.0374	3	3	9.13e-05	0.0517	0	0	0	0	3	3	9.22e-05	0.0606	3	2	8.83e-05	0.0374	0	0	0	0	3	3	9.2e-05	0.057	3	3	9.27e-05	0.057
Q9BXW7,Q9BXW7-2	Haloacid dehalogenase-like hydrolase domain-containing 5 OS=Homo sapiens OX=9606 GN=HDHD5 PE=1 SV=1	HDHD5	HDHD5	1	1	3.07e-05	0.028	3	3	9.15e-05	0.104	4	4	0.000122	0.132	1	1	3e-05	0.0252	4	3	0.000123	0.104	4	3	0.000118	0.104	1	1	2.98e-05	0.0252	2	2	6.13e-05	0.0784	3	2	9.27e-05	0.056
B4DNN4,P23921,Q53GZ5	Ribonucleoside-diphosphate reductase OS=Homo sapiens OX=9606 PE=2 SV=1	RRM1	RRM1	0	0	0	0	1	1	3.05e-05	0.0213	3	3	9.13e-05	0.0827	1	1	3e-05	0.0213	1	1	3.07e-05	0.0213	3	3	8.83e-05	0.0827	0	0	0	0	1	1	3.07e-05	0.0213	1	1	3.09e-05	0.0213
A0A024R1K7,Q04917	Tyrosine 3-monooxygenase/tryptophan 5-monooxygenase activation protein, eta polypeptide, isoform CRA_b OS=Homo sapiens OX=9606 GN=YWHAH PE=3 SV=1	YWHAH	YWHAH	1	1	3.07e-05	0.0184	3	3	9.15e-05	0.042	4	4	0.000122	0.0617	2	2	5.99e-05	0.0328	2	2	6.15e-05	0.0328	4	4	0.000118	0.0669	2	1	5.95e-05	0.0131	2	2	6.13e-05	0.0328	3	3	9.27e-05	0.0512
A0A024RDY0,O00410,O00410-3	RAN binding protein 5, isoform CRA_d OS=Homo sapiens OX=9606 GN=RANBP5 PE=4 SV=1	RANBP5,IPO5	RANBP5	5	4	0.000154	0.215	2	2	6.1e-05	0.167	5	4	0.000152	0.256	1	1	3e-05	0.122	1	1	3.07e-05	0.122	3	3	8.83e-05	0.207	1	1	2.98e-05	0.146	1	1	3.07e-05	0.122	1	1	3.09e-05	0.163
O94925-3	Isoform 3 of Glutaminase kidney isoform, mitochondrial OS=Homo sapiens OX=9606 GN=GLS	GLS	GLS	3	3	9.22e-05	0.0319	3	3	9.15e-05	0.031	4	3	0.000122	0.0255	2	2	5.99e-05	0.0173	5	5	0.000154	0.0611	5	5	0.000147	0.0602	0	0	0	0	0	0	0	0	2	2	6.18e-05	0.0228
A0A024RC47,P17028	Zinc finger protein 24 (KOX 17), isoform CRA_b OS=Homo sapiens OX=9606 GN=ZNF24 PE=1 SV=1	ZNF24	ZNF24	1	1	3.07e-05	0.0134	1	1	3.05e-05	0.0134	2	2	6.08e-05	0.0485	2	2	5.99e-05	0.0401	2	2	6.15e-05	0.0485	2	2	5.89e-05	0.0485	1	1	2.98e-05	0.0134	1	1	3.07e-05	0.0134	1	1	3.09e-05	0.0134
P11388,P11388-2,P11388-3,P11388-4	DNA topoisomerase 2-alpha OS=Homo sapiens OX=9606 GN=TOP2A PE=1 SV=3	TOP2A	TOP2A	2	2	6.15e-05	0.0516	4	3	0.000122	0.087	3	2	9.13e-05	0.0625	0	0	0	0	0	0	0	0	2	2	5.89e-05	0.0516	3	3	8.93e-05	0.087	3	2	9.2e-05	0.0516	2	2	6.18e-05	0.0516
Q96EY7	Pentatricopeptide repeat domain-containing protein 3, mitochondrial OS=Homo sapiens OX=9606 GN=PTCD3 PE=1 SV=3	PTCD3	PTCD3	4	4	0.000123	0.0287	1	1	3.05e-05	0.00849	3	3	9.13e-05	0.0235	2	2	5.99e-05	0.0131	3	3	9.22e-05	0.0209	1	1	2.94e-05	0.00718	0	0	0	0	3	3	9.2e-05	0.0216	1	1	3.09e-05	0.00849
A0A024QZK8,P31942,P31942-2,Q53F48	Heterogeneous nuclear ribonucleoprotein H3 (2H9), isoform CRA_a OS=Homo sapiens OX=9606 GN=HNRPH3 PE=4 SV=1	HNRPH3,HNRNPH3	HNRPH3	1	1	3.07e-05	0.0189	0	0	0	0	1	1	3.04e-05	0.0189	1	1	3e-05	0.0131	1	1	3.07e-05	0.0189	0	0	0	0	2	1	5.95e-05	0.0116	2	2	6.13e-05	0.0305	0	0	0	0
A8K7V1,B3KY12,Q12874	cDNA FLJ78053, highly similar to Homo sapiens splicing factor 3a, subunit 3, 60kDa (SF3A3), mRNA OS=Homo sapiens OX=9606 PE=2 SV=1	SF3A3	SF3A3	3	3	9.22e-05	0.113	4	4	0.000122	0.139	6	5	0.000183	0.202	0	0	0	0	0	0	0	0	4	3	0.000118	0.11	2	2	5.95e-05	0.0607	1	1	3.07e-05	0.0491	1	1	3.09e-05	0.0347
B2RDF5,Q9UBT2	SUMO-activating enzyme subunit 2 OS=Homo sapiens OX=9606 PE=2 SV=1	UBA2	UBA2	0	0	0	0	1	1	3.05e-05	0.018	1	1	3.04e-05	0.018	0	0	0	0	0	0	0	0	2	2	5.89e-05	0.0419	0	0	0	0	0	0	0	0	1	1	3.09e-05	0.018
Q01650	Large neutral amino acids transporter small subunit 1 OS=Homo sapiens OX=9606 GN=SLC7A5 PE=1 SV=2	SLC7A5	SLC7A5	1	1	3.07e-05	0.0172	3	3	9.15e-05	0.0453	2	2	6.08e-05	0.0328	3	2	8.99e-05	0.0328	5	4	0.000154	0.0609	3	3	8.83e-05	0.0531	2	1	5.95e-05	0.0156	1	1	3.07e-05	0.0172	0	0	0	0
Q10713	Mitochondrial-processing peptidase subunit alpha OS=Homo sapiens OX=9606 GN=PMPCA PE=1 SV=2	PMPCA	PMPCA	2	1	6.15e-05	0.0276	3	2	9.15e-05	0.0276	4	3	0.000122	0.0631	2	1	5.99e-05	0.0276	2	2	6.15e-05	0.0276	2	1	5.89e-05	0.0276	0	0	0	0	1	1	3.07e-05	0.0276	2	1	6.18e-05	0.0276
A0A087WTW0,A0A087WVR3,Q96T88,Q96T88-2	RING-type E3 ubiquitin transferase OS=Homo sapiens OX=9606 GN=UHRF1 PE=1 SV=1	UHRF1	UHRF1	2	2	6.15e-05	0.0362	2	2	6.1e-05	0.0381	3	3	9.13e-05	0.0552	2	2	5.99e-05	0.0381	4	4	0.000123	0.0705	3	3	8.83e-05	0.0533	1	1	2.98e-05	0.0152	2	2	6.13e-05	0.0362	1	1	3.09e-05	0.021
A0A024R8D4,Q9Y399	Mitochondrial ribosomal protein S2, isoform CRA_a OS=Homo sapiens OX=9606 GN=MRPS2 PE=3 SV=1	MRPS2	MRPS2	1	1	3.07e-05	0.014	2	2	6.1e-05	0.0315	1	1	3.04e-05	0.014	1	1	3e-05	0.014	2	2	6.15e-05	0.0315	1	1	2.94e-05	0.00933	0	0	0	0	1	1	3.07e-05	0.0175	1	1	3.09e-05	0.014
B7ZM99,Q6UB35	Formyltetrahydrofolate synthetase OS=Homo sapiens OX=9606 GN=MTHFD1L PE=1 SV=1	MTHFD1L	MTHFD1L	0	0	0	0	1	1	3.05e-05	0.0251	2	2	6.08e-05	0.0502	1	1	3e-05	0.0251	1	1	3.07e-05	0.0251	2	2	5.89e-05	0.0502	1	1	2.98e-05	0.0251	1	1	3.07e-05	0.0251	0	0	0	0
B3KT25,Q96S55,Q96S55-2	cDNA FLJ37504 fis, clone BRAWH2017103, highly similar to ATPase WRNIP1 OS=Homo sapiens OX=9606 PE=2 SV=1	WRNIP1	WRNIP1	1	1	3.07e-05	0.00919	2	2	6.1e-05	0.0194	4	4	0.000122	0.0378	1	1	3e-05	0.0102	3	3	9.22e-05	0.0337	4	4	0.000118	0.0378	0	0	0	0	2	2	6.13e-05	0.0194	2	2	6.18e-05	0.0194
P14324,P14324-2	Farnesyl pyrophosphate synthase OS=Homo sapiens OX=9606 GN=FDPS PE=1 SV=4	FDPS	FDPS	1	1	3.07e-05	0.013	2	2	6.1e-05	0.0277	1	1	3.04e-05	0.0147	2	2	5.99e-05	0.0293	2	2	6.15e-05	0.0309	1	1	2.94e-05	0.0147	1	1	2.98e-05	0.013	1	1	3.07e-05	0.013	1	1	3.09e-05	0.013
A0A3B3IRP5	Parafibromin OS=Homo sapiens OX=9606 GN=CDC73 PE=1 SV=1	CDC73	CDC73	3	3	9.22e-05	0.0811	1	1	3.05e-05	0.0239	3	2	9.13e-05	0.074	1	1	3e-05	0.0215	4	4	0.000123	0.124	2	2	5.89e-05	0.074	3	2	8.93e-05	0.0525	1	1	3.07e-05	0.0215	0	0	0	0
C9JFE4,Q13098,Q13098-5,Q13098-7	COP9 signalosome complex subunit 1 OS=Homo sapiens OX=9606 GN=GPS1 PE=1 SV=2	GPS1	GPS1	1	1	3.07e-05	0.0187	3	3	9.15e-05	0.0768	3	3	9.13e-05	0.0768	2	2	5.99e-05	0.0394	2	2	6.15e-05	0.0581	0	0	0	0	3	3	8.93e-05	0.0581	1	1	3.07e-05	0.0187	1	1	3.09e-05	0.0187
P62820,Q5U0I6	Ras-related protein Rab-1A OS=Homo sapiens OX=9606 GN=RAB1A PE=1 SV=3	RAB1A	RAB1A	2	2	6.15e-05	0.0446	3	3	9.15e-05	0.0764	2	2	6.08e-05	0.0552	2	2	5.99e-05	0.0446	3	3	9.22e-05	0.0764	2	2	5.89e-05	0.0446	1	1	2.98e-05	0.0234	1	1	3.07e-05	0.0234	2	2	6.18e-05	0.0552
A0A140VK53,Q9UQ35	Testicular secretory protein Li 53 OS=Homo sapiens OX=9606 PE=2 SV=1	SRRM2	SRRM2	1	1	3.07e-05	0.0439	1	1	3.05e-05	0.0439	2	2	6.08e-05	0.0976	0	0	0	0	0	0	0	0	7	5	0.000206	0.229	3	3	8.93e-05	0.151	2	2	6.13e-05	0.122	2	2	6.18e-05	0.122
A8K1E9,B3KM34,O75439,Q96CP5	Beta-MPP OS=Homo sapiens OX=9606 PE=2 SV=1	PMPCB	PMPCB	4	4	0.000123	0.0178	0	0	0	0	1	1	3.04e-05	0.00472	2	2	5.99e-05	0.00799	1	1	3.07e-05	0.00472	1	1	2.94e-05	0.00291	1	1	2.98e-05	0.00509	3	3	9.2e-05	0.0149	4	4	0.000124	0.0185
Q14671,Q14671-2,Q14671-3,Q5T1Z4,Q5T1Z8	Pumilio homolog 1 OS=Homo sapiens OX=9606 GN=PUM1 PE=1 SV=3	PUM1	PUM1	0	0	0	0	4	4	0.000122	0.0961	3	3	9.13e-05	0.0757	1	1	3e-05	0.0204	3	3	9.22e-05	0.0757	3	3	8.83e-05	0.0613	0	0	0	0	1	1	3.07e-05	0.0225	2	2	6.18e-05	0.0552
Q2L6I0,Q96QC0	MHC class I region proline-rich protein CAT53 OS=Homo sapiens OX=9606 GN=PPP1R10 PE=2 SV=1	PPP1R10	PPP1R10	1	1	3.07e-05	0.00927	1	1	3.05e-05	0.00927	1	1	3.04e-05	0.00927	0	0	0	0	2	2	6.15e-05	0.0194	1	1	2.94e-05	0.00927	0	0	0	0	1	1	3.07e-05	0.00927	0	0	0	0
A4QPA9,B4DFY5,Q02750	Mitogen-activated protein kinase kinase 1 OS=Homo sapiens OX=9606 GN=MAP2K1 PE=2 SV=1	MAP2K1	MAP2K1	1	1	3.07e-05	0.00957	5	4	0.000152	0.0479	3	3	9.13e-05	0.0394	2	2	5.99e-05	0.0213	1	1	3.07e-05	0.00957	1	1	2.94e-05	0.00957	0	0	0	0	1	1	3.07e-05	0.00957	3	3	9.27e-05	0.0309
P50570,P50570-2,P50570-3,P50570-4,P50570-5	Dynamin-2 OS=Homo sapiens OX=9606 GN=DNM2 PE=1 SV=2	DNM2	DNM2	2	2	6.15e-05	0.0534	1	1	3.05e-05	0.028	3	3	9.13e-05	0.084	0	0	0	0	3	3	9.22e-05	0.0814	3	3	8.83e-05	0.0738	2	2	5.95e-05	0.0433	2	2	6.13e-05	0.0509	1	1	3.09e-05	0.0204
Q9H5V9,Q9H5V9-2	STING ER exit protein OS=Homo sapiens OX=9606 GN=STEEP1 PE=1 SV=1	STEEP1	STEEP1	1	1	3.07e-05	0.0115	3	3	9.15e-05	0.0414	2	2	6.08e-05	0.023	0	0	0	0	2	2	6.15e-05	0.0207	3	3	8.83e-05	0.0333	1	1	2.98e-05	0.0115	2	2	6.13e-05	0.0207	1	1	3.09e-05	0.0138
B2R7V4,O43172,O43172-2,Q59EL4,Q5T1M7,Q6IAP9	cDNA, FLJ93619, highly similar to Homo sapiens PRP4 pre-mRNA processing factor 4 homolog (yeast) (PRPF4), mRNA OS=Homo sapiens OX=9606 PE=2 SV=1	PRPF4	PRPF4	4	2	0.000123	0.113	1	1	3.05e-05	0.0631	3	3	9.13e-05	0.113	0	0	0	0	1	1	3.07e-05	0.0631	1	1	2.94e-05	0.0631	1	1	2.98e-05	0.0631	1	1	3.07e-05	0.0631	2	2	6.18e-05	0.113
Q14240-2	Isoform 2 of Eukaryotic initiation factor 4A-II OS=Homo sapiens OX=9606 GN=EIF4A2	EIF4A2	EIF4A2	1	1	3.07e-05	0.0153	3	3	9.15e-05	0.0594	2	2	6.08e-05	0.0421	1	1	3e-05	0.0153	2	2	6.15e-05	0.0402	2	2	5.89e-05	0.0402	2	2	5.95e-05	0.046	1	1	3.07e-05	0.0153	1	1	3.09e-05	0.023
A0A024R534,O94776	Metastasis associated 1 family, member 2, isoform CRA_a OS=Homo sapiens OX=9606 GN=MTA2 PE=4 SV=1	MTA2	MTA2	1	1	3.07e-05	0.186	2	1	6.1e-05	0.186	2	1	6.08e-05	0.206	0	0	0	0	2	1	6.15e-05	0.186	3	2	8.83e-05	0.24	1	1	2.98e-05	0.174	2	1	6.13e-05	0.174	2	1	6.18e-05	0.14
B4DRS4,O43719	cDNA FLJ60139, highly similar to Homo sapiens HIV TAT specific factor 1 (HTATSF1), mRNA OS=Homo sapiens OX=9606 PE=2 SV=1	HTATSF1	HTATSF1	1	1	3.07e-05	0.015	1	1	3.05e-05	0.012	3	3	9.13e-05	0.0539	1	1	3e-05	0.0225	2	2	6.15e-05	0.0284	4	4	0.000118	0.0584	2	2	5.95e-05	0.0269	0	0	0	0	2	2	6.18e-05	0.0284
A0A384NPZ7,Q15738	Epididymis secretory sperm binding protein OS=Homo sapiens OX=9606 PE=2 SV=1	NSDHL	NSDHL	2	2	6.15e-05	0.025	3	2	9.15e-05	0.025	2	2	6.08e-05	0.0319	1	1	3e-05	0.0139	1	1	3.07e-05	0.0111	1	1	2.94e-05	0.0111	1	1	2.98e-05	0.0139	2	2	6.13e-05	0.0277	1	1	3.09e-05	0.0111
A0A024R0Y6,A0A024R3Q0,P61204,P84077	ADP-ribosylation factor 3, isoform CRA_b OS=Homo sapiens OX=9606 GN=ARF3 PE=3 SV=1	ARF3,ARF1	ARF3	3	3	9.22e-05	0.11	2	2	6.1e-05	0.059	4	4	0.000122	0.137	1	1	3e-05	0.0241	1	1	3.07e-05	0.0241	2	2	5.89e-05	0.059	1	1	2.98e-05	0.0241	1	1	3.07e-05	0.0241	1	1	3.09e-05	0.0241
Q9H845	Complex I assembly factor ACAD9, mitochondrial OS=Homo sapiens OX=9606 GN=ACAD9 PE=1 SV=1	ACAD9	ACAD9	3	2	9.22e-05	0.0994	0	0	0	0	3	2	9.13e-05	0.0994	2	2	5.99e-05	0.0994	1	1	3.07e-05	0.0552	4	4	0.000118	0.238	2	1	5.95e-05	0.0552	0	0	0	0	0	0	0	0
P56537	Eukaryotic translation initiation factor 6 OS=Homo sapiens OX=9606 GN=EIF6 PE=1 SV=1	EIF6	EIF6	1	1	3.07e-05	0.0145	0	0	0	0	4	4	0.000122	0.0531	0	0	0	0	2	2	6.15e-05	0.0274	3	3	8.83e-05	0.0419	2	2	5.95e-05	0.0274	0	0	0	0	2	2	6.18e-05	0.0274
A0A140VJJ2,P10768,U3KQT1	S-formylglutathione hydrolase OS=Homo sapiens OX=9606 GN=ESD PE=2 SV=1	ESD	ESD	0	0	0	0	1	1	3.05e-05	0.0408	1	1	3.04e-05	0.0408	1	1	3e-05	0.0408	0	0	0	0	1	1	2.94e-05	0.0408	1	1	2.98e-05	0.0408	1	1	3.07e-05	0.0408	1	1	3.09e-05	0.0408
A0A0S2Z5U6,Q96C36	Pyrroline-5-carboxylate reductase (Fragment) OS=Homo sapiens OX=9606 GN=PYCR2 PE=2 SV=1	PYCR2	PYCR2	5	4	0.000154	0.167	1	1	3.05e-05	0.0461	2	2	6.08e-05	0.124	1	1	3e-05	0.0426	1	1	3.07e-05	0.0461	4	4	0.000118	0.199	0	0	0	0	0	0	0	0	2	2	6.18e-05	0.124
B4DH19,B7Z9U2,P46459-2	Vesicle-fusing ATPase OS=Homo sapiens OX=9606 PE=2 SV=1	NSF	NSF	3	3	9.22e-05	0.134	0	0	0	0	4	3	0.000122	0.122	0	0	0	0	0	0	0	0	4	3	0.000118	0.122	1	1	2.98e-05	0.0375	1	1	3.07e-05	0.0562	0	0	0	0
Q96G03	Phosphoglucomutase-2 OS=Homo sapiens OX=9606 GN=PGM2 PE=1 SV=4	PGM2	PGM2	1	1	3.07e-05	0.0154	2	2	6.1e-05	0.0354	2	2	6.08e-05	0.0354	1	1	3e-05	0.0154	1	1	3.07e-05	0.02	3	3	8.83e-05	0.0508	1	1	2.98e-05	0.0154	0	0	0	0	1	1	3.09e-05	0.0154
A0A140VKC0,Q16222,Q16222-2,Q16222-3	Testis tissue sperm-binding protein Li 37a OS=Homo sapiens OX=9606 PE=2 SV=1	UAP1	UAP1	0	0	0	0	1	1	3.05e-05	0.018	3	3	9.13e-05	0.0605	2	2	5.99e-05	0.0408	2	2	6.15e-05	0.0376	4	4	0.000118	0.0703	1	1	2.98e-05	0.0147	0	0	0	0	2	2	6.18e-05	0.0408
A0A087WW66,A0A7I2V262,A0A7I2V2K8,A0A7I2V479,A0A7I2V5C8,A0A7I2YQY1,B2R6D0,Q99460,Q99460-2	26S proteasome non-ATPase regulatory subunit 1 OS=Homo sapiens OX=9606 GN=PSMD1 PE=1 SV=2	PSMD1	PSMD1	1	1	3.07e-05	0.0257	1	1	3.05e-05	0.0158	1	1	3.04e-05	0.0257	1	1	3e-05	0.0158	2	2	6.15e-05	0.0416	4	3	0.000118	0.0653	2	2	5.95e-05	0.0337	1	1	3.07e-05	0.0158	0	0	0	0
O00231,O00231-2	26S proteasome non-ATPase regulatory subunit 11 OS=Homo sapiens OX=9606 GN=PSMD11 PE=1 SV=3	PSMD11	PSMD11	1	1	3.07e-05	0.012	1	1	3.05e-05	0.00875	1	1	3.04e-05	0.00875	1	1	3e-05	0.00985	3	3	9.22e-05	0.0306	1	1	2.94e-05	0.00875	3	3	8.93e-05	0.0306	1	1	3.07e-05	0.00875	2	2	6.18e-05	0.0186
B4DHS5	tRNA (guanine(26)-N(2))-dimethyltransferase OS=Homo sapiens OX=9606 PE=2 SV=1			2	2	6.15e-05	0.0592	3	3	9.15e-05	0.0877	3	3	9.13e-05	0.0782	0	0	0	0	1	1	3.07e-05	0.0284	1	1	2.94e-05	0.0308	0	0	0	0	0	0	0	0	2	2	6.18e-05	0.0569
Q8NCK5	cDNA FLJ90195 fis, clone MAMMA1001310 OS=Homo sapiens OX=9606 PE=2 SV=1			1	1	3.07e-05	0.0207	2	2	6.1e-05	0.0395	4	4	0.000122	0.0808	1	1	3e-05	0.0207	2	2	6.15e-05	0.0357	2	2	5.89e-05	0.0432	1	1	2.98e-05	0.0169	0	0	0	0	1	1	3.09e-05	0.0188
B2R983,P78417,V9HWG9	Glutathione-dependent dehydroascorbate reductase OS=Homo sapiens OX=9606 PE=2 SV=1	HEL-S-21,GSTO1	HEL-S-21	1	1	3.07e-05	0.0202	3	3	9.15e-05	0.0717	1	1	3.04e-05	0.0202	2	1	5.99e-05	0.0202	2	2	6.15e-05	0.0516	2	2	5.89e-05	0.0561	0	0	0	0	1	1	3.07e-05	0.0202	1	1	3.09e-05	0.0202
Q96P16-3	Isoform 2 of Regulation of nuclear pre-mRNA domain-containing protein 1A OS=Homo sapiens OX=9606 GN=RPRD1A	RPRD1A	RPRD1A	2	2	6.15e-05	0.0954	1	1	3.05e-05	0.0581	2	2	6.08e-05	0.0996	1	1	3e-05	0.0581	1	1	3.07e-05	0.0581	2	2	5.89e-05	0.0996	1	1	2.98e-05	0.0415	1	1	3.07e-05	0.0581	2	2	6.18e-05	0.0996
J3QK89,Q8IWX8	Calcium homeostasis endoplasmic reticulum protein OS=Homo sapiens OX=9606 GN=CHERP PE=1 SV=1	CHERP	CHERP	1	1	3.07e-05	0.029	0	0	0	0	3	3	9.13e-05	0.141	0	0	0	0	0	0	0	0	1	1	2.94e-05	0.0399	1	1	2.98e-05	0.0326	1	1	3.07e-05	0.0399	1	1	3.09e-05	0.0435
Q8NBJ5	Procollagen galactosyltransferase 1 OS=Homo sapiens OX=9606 GN=COLGALT1 PE=1 SV=1	COLGALT1	COLGALT1	2	2	6.15e-05	0.027	1	1	3.05e-05	0.0119	2	2	6.08e-05	0.027	0	0	0	0	2	2	6.15e-05	0.0205	3	2	8.83e-05	0.027	1	1	2.98e-05	0.0119	2	2	6.13e-05	0.027	1	1	3.09e-05	0.0119
Q01813	ATP-dependent 6-phosphofructokinase, platelet type OS=Homo sapiens OX=9606 GN=PFKP PE=1 SV=2	PFKP	PFKP	1	1	3.07e-05	0.0129	1	1	3.05e-05	0.0129	1	1	3.04e-05	0.0129	2	2	5.99e-05	0.0289	2	2	6.15e-05	0.0257	3	3	8.83e-05	0.0531	1	1	2.98e-05	0.0129	1	1	3.07e-05	0.0129	0	0	0	0
P41227,P41227-2	N-alpha-acetyltransferase 10 OS=Homo sapiens OX=9606 GN=NAA10 PE=1 SV=1	NAA10	NAA10	1	1	3.07e-05	0.0115	0	0	0	0	1	1	3.04e-05	0.0115	0	0	0	0	2	2	6.15e-05	0.0255	1	1	2.94e-05	0.0102	2	2	5.95e-05	0.0242	2	2	6.13e-05	0.0242	1	1	3.09e-05	0.0115
B3KTJ9,Q8N163,Q8N163-2	cDNA FLJ38393 fis, clone FEBRA2007212 OS=Homo sapiens OX=9606 PE=2 SV=1	CCAR2	CCAR2	2	2	6.15e-05	0.0766	0	0	0	0	1	1	3.04e-05	0.0426	0	0	0	0	0	0	0	0	1	1	2.94e-05	0.034	3	3	8.93e-05	0.128	2	1	6.13e-05	0.034	2	1	6.18e-05	0.034
A0A024R5M9,Q14980,Q14980-2,Q4LE64	Nuclear mitotic apparatus protein 1, isoform CRA_a OS=Homo sapiens OX=9606 GN=NUMA1 PE=4 SV=1	NUMA1	NUMA1	3	3	9.22e-05	0.0368	1	1	3.05e-05	0.0119	1	1	3.04e-05	0.00867	1	1	3e-05	0.00975	1	1	3.07e-05	0.0238	1	1	2.94e-05	0.00975	0	0	0	0	3	3	9.2e-05	0.0347	2	2	6.18e-05	0.0206
A0A087X0H9,Q5T8P6,Q5T8P6-2,Q5T8P6-3	RNA-binding protein 26 OS=Homo sapiens OX=9606 GN=RBM26 PE=1 SV=1	RBM26	RBM26	0	0	0	0	1	1	3.05e-05	0.00381	1	1	3.04e-05	0.00381	1	1	3e-05	0.00571	1	1	3.07e-05	0.00476	1	1	2.94e-05	0.00381	0	0	0	0	3	3	9.2e-05	0.0129	0	0	0	0
A0A140VJE8,A8K0G3,A8K916,H0UID3,H0UID4,H0UID5,P63010,P63010-2,Q68DI0	AP complex subunit beta OS=Homo sapiens OX=9606 GN=AP2B1 PE=2 SV=1	AP2B1,DKFZp781K0743	AP2B1	1	1	3.07e-05	0.0119	2	2	6.1e-05	0.0198	3	3	9.13e-05	0.0297	0	0	0	0	1	1	3.07e-05	0.0119	1	1	2.94e-05	0.0119	0	0	0	0	2	2	6.13e-05	0.0258	2	2	6.18e-05	0.0218
O75489,Q53FM7	NADH dehydrogenase [ubiquinone] iron-sulfur protein 3, mitochondrial OS=Homo sapiens OX=9606 GN=NDUFS3 PE=1 SV=1	NDUFS3	NDUFS3	0	0	0	0	2	2	6.1e-05	0.0231	2	2	6.08e-05	0.02	1	1	3e-05	0.0105	2	2	6.15e-05	0.021	2	2	5.89e-05	0.0168	1	1	2.98e-05	0.0105	1	1	3.07e-05	0.00841	1	1	3.09e-05	0.00841
Q96CN7	Isochorismatase domain-containing protein 1 OS=Homo sapiens OX=9606 GN=ISOC1 PE=1 SV=3	ISOC1	ISOC1	1	1	3.07e-05	0.0492	0	0	0	0	2	2	6.08e-05	0.0985	0	0	0	0	0	0	0	0	2	2	5.89e-05	0.0985	0	0	0	0	1	1	3.07e-05	0.0303	1	1	3.09e-05	0.0492
P35580-5	Isoform 5 of Myosin-10 OS=Homo sapiens OX=9606 GN=MYH10	MYH10	MYH10	1	1	3.07e-05	0.0369	0	0	0	0	1	1	3.04e-05	0.0369	1	1	3e-05	0.0369	1	1	3.07e-05	0.0369	4	4	0.000118	0.124	0	0	0	0	2	2	6.13e-05	0.0839	2	2	6.18e-05	0.0839
A0A494C0D1,A8K4W7,B2R8A1,B7Z438,P53597,Q6IAL5	Succinate--CoA ligase [ADP/GDP-forming] subunit alpha, mitochondrial OS=Homo sapiens OX=9606 GN=SUCLG1 PE=1 SV=1	SUCLG1	SUCLG1	1	1	3.07e-05	0.00403	1	1	3.05e-05	0.00957	1	1	3.04e-05	0.0156	1	1	3e-05	0.00403	4	4	0.000123	0.0242	1	1	2.94e-05	0.00957	0	0	0	0	2	2	6.13e-05	0.0136	0	0	0	0
P52701	DNA mismatch repair protein Msh6 OS=Homo sapiens OX=9606 GN=MSH6 PE=1 SV=2	MSH6	MSH6	2	2	6.15e-05	0.0853	0	0	0	0	2	2	6.08e-05	0.114	0	0	0	0	1	1	3.07e-05	0.0427	1	1	2.94e-05	0.0711	2	2	5.95e-05	0.0853	2	1	6.13e-05	0.0427	1	1	3.09e-05	0.0711
A8K5K0	cDNA FLJ78309, highly similar to Homo sapiens heterogeneous nuclear ribonucleoprotein U-like 1 (HNRPUL1), transcript variant 1, mRNA OS=Homo sapiens OX=9606 PE=2 SV=1			0	0	0	0	1	1	3.05e-05	0.00662	2	2	6.08e-05	0.0154	1	1	3e-05	0.00735	3	3	9.22e-05	0.0213	0	0	0	0	1	1	2.98e-05	0.00809	2	2	6.13e-05	0.014	1	1	3.09e-05	0.00662
A0A140VK27,P09960	Leukotriene A(4) hydrolase OS=Homo sapiens OX=9606 PE=2 SV=1	LTA4H	LTA4H	3	3	9.22e-05	0.0386	0	0	0	0	1	1	3.04e-05	0.0175	2	2	5.99e-05	0.0292	2	2	6.15e-05	0.0292	0	0	0	0	1	1	2.98e-05	0.0175	1	1	3.07e-05	0.0117	0	0	0	0
A0A0C4DFX9,B3KM78,B3KSP0,B3KTK5,H0Y3X6,Q53GS8,Q9H3P2	Negative elongation factor A OS=Homo sapiens OX=9606 GN=NELFA PE=1 SV=1	NELFA,WHSC2	NELFA	1	1	3.07e-05	0.018	1	1	3.05e-05	0.018	1	1	3.04e-05	0.018	0	0	0	0	3	3	9.22e-05	0.0507	1	1	2.94e-05	0.018	1	1	2.98e-05	0.018	0	0	0	0	3	3	9.27e-05	0.0507
A0A024R1Z6,Q99536	Vesicle amine transport protein 1 homolog (T californica), isoform CRA_a OS=Homo sapiens OX=9606 GN=VAT1 PE=4 SV=1	VAT1	VAT1	0	0	0	0	2	2	6.1e-05	0.0445	1	1	3.04e-05	0.0186	1	1	3e-05	0.026	0	0	0	0	0	0	0	0	1	1	2.98e-05	0.0186	3	3	9.2e-05	0.0724	2	2	6.18e-05	0.0445
A0A140VJS0,B3KRM2,B3KUN1,P62714,P67775,Q5U0I7,Q6I9T8,Q8WZ56	Serine/threonine-protein phosphatase OS=Homo sapiens OX=9606 PE=2 SV=1	PPP2CA,PPP2CB	PPP2CA	1	1	3.07e-05	0.0382	2	2	6.1e-05	0.0483	2	2	6.08e-05	0.0483	0	0	0	0	3	3	9.22e-05	0.0891	1	1	2.94e-05	0.0382	1	1	2.98e-05	0.0382	1	1	3.07e-05	0.0382	1	1	3.09e-05	0.0382
Q9BWG6,Q9BWG6-2	Sodium channel modifier 1 OS=Homo sapiens OX=9606 GN=SCNM1 PE=1 SV=1	SCNM1	SCNM1	1	1	3.07e-05	0.0259	0	0	0	0	1	1	3.04e-05	0.0356	1	1	3e-05	0.0259	1	1	3.07e-05	0.0259	1	1	2.94e-05	0.0356	2	2	5.95e-05	0.0518	2	2	6.13e-05	0.0518	1	1	3.09e-05	0.0259
Q53F19	Nuclear cap-binding protein subunit 3 OS=Homo sapiens OX=9606 GN=NCBP3 PE=1 SV=2	NCBP3	NCBP3	1	1	3.07e-05	0.0391	0	0	0	0	1	1	3.04e-05	0.0391	0	0	0	0	0	0	0	0	2	2	5.89e-05	0.0783	2	2	5.95e-05	0.0783	3	3	9.2e-05	0.122	1	1	3.09e-05	0.0391
A0A024RCX8,Q9Y3C6	Peptidyl-prolyl cis-trans isomerase OS=Homo sapiens OX=9606 GN=PPIL1 PE=3 SV=1	PPIL1	PPIL1	0	0	0	0	4	4	0.000122	0.071	4	4	0.000122	0.0645	2	2	5.99e-05	0.0274	0	0	0	0	0	0	0	0	0	0	0	0	1	1	3.07e-05	0.0145	1	1	3.09e-05	0.0161
A0A024QYY3,B2R7R5,E7EPA1,O60256,O60256-3	Phosphoribosyl pyrophosphate synthetase-associated protein 2, isoform CRA_a OS=Homo sapiens OX=9606 GN=PRPSAP2 PE=3 SV=1	PRPSAP2	PRPSAP2	1	1	3.07e-05	0.0482	1	1	3.05e-05	0.0482	1	1	3.04e-05	0.0482	0	0	0	0	0	0	0	0	2	1	5.89e-05	0.0482	2	1	5.95e-05	0.0482	1	1	3.07e-05	0.0482	2	2	6.18e-05	0.114
A0A140VK11,A0A2U3TZY2,Q9H078,Q9H078-2	ClpB caseinolytic peptidase B homolog (E. coli), isoform CRA_a OS=Homo sapiens OX=9606 GN=CLPB PE=2 SV=1	CLPB	CLPB	2	2	6.15e-05	0.0596	1	1	3.05e-05	0.0379	2	2	6.08e-05	0.0759	0	0	0	0	3	2	9.22e-05	0.0596	2	2	5.89e-05	0.0596	0	0	0	0	1	1	3.07e-05	0.0379	0	0	0	0
P52294,Q5BKZ2	Importin subunit alpha-5 OS=Homo sapiens OX=9606 GN=KPNA1 PE=1 SV=3	KPNA1	KPNA1	1	1	3.07e-05	0.0156	1	1	3.05e-05	0.0113	1	1	3.04e-05	0.0113	1	1	3e-05	0.0156	1	1	3.07e-05	0.0269	1	1	2.94e-05	0.0113	1	1	2.98e-05	0.0156	1	1	3.07e-05	0.0156	1	1	3.09e-05	0.0113
F8WCF6,P59998,P59998-3	Actin-related protein 2/3 complex subunit 4 OS=Homo sapiens OX=9606 GN=ARPC4-TTLL3 PE=3 SV=1	ARPC4-TTLL3,ARPC4	ARPC4-TTLL3	2	2	6.15e-05	0.0743	1	1	3.05e-05	0.0204	1	1	3.04e-05	0.0204	1	1	3e-05	0.0204	1	1	3.07e-05	0.0204	1	1	2.94e-05	0.039	1	1	2.98e-05	0.0204	1	1	3.07e-05	0.0204	1	1	3.09e-05	0.0204
Q8WWY3-4	Isoform 4 of U4/U6 small nuclear ribonucleoprotein Prp31 OS=Homo sapiens OX=9606 GN=PRPF31	PRPF31	PRPF31	1	1	3.07e-05	0.0608	0	0	0	0	2	2	6.08e-05	0.11	0	0	0	0	0	0	0	0	2	2	5.89e-05	0.105	1	1	2.98e-05	0.0442	1	1	3.07e-05	0.0608	3	3	9.27e-05	0.155
A0A087X1K9,B4DJV9,E5RGR0,O75608,O75608-2,Q6IAQ1	Acyl-protein thioesterase 1 OS=Homo sapiens OX=9606 GN=LYPLA1 PE=1 SV=1	LYPLA1	LYPLA1	0	0	0	0	2	2	6.1e-05	0.0387	3	3	9.13e-05	0.0611	1	1	3e-05	0.0163	2	1	6.15e-05	0.0224	1	1	2.94e-05	0.0163	0	0	0	0	1	1	3.07e-05	0.0224	0	0	0	0
A0A024R0C3,Q13423,Q2TB59	Proton-translocating NAD(P)(+) transhydrogenase OS=Homo sapiens OX=9606 GN=NNT PE=3 SV=1	NNT	NNT	2	2	6.15e-05	0.114	1	1	3.05e-05	0.0482	1	1	3.04e-05	0.0663	0	0	0	0	0	0	0	0	2	1	5.89e-05	0.0482	0	0	0	0	2	2	6.13e-05	0.114	2	2	6.18e-05	0.114
A0A024R5G7,Q7Z2W9,Q7Z2W9-2	Mitochondrial ribosomal protein L21, isoform CRA_a OS=Homo sapiens OX=9606 GN=MRPL21 PE=3 SV=1	MRPL21	MRPL21	2	2	6.15e-05	0.0166	1	1	3.05e-05	0.00829	0	0	0	0	1	1	3e-05	0.00829	3	3	9.22e-05	0.0249	1	1	2.94e-05	0.00829	0	0	0	0	2	2	6.13e-05	0.0203	1	1	3.09e-05	0.00829
B2R4V2,Q969Q0	cDNA, FLJ92227, highly similar to Homo sapiens ribosomal protein L36a-like (RPL36AL), mRNA OS=Homo sapiens OX=9606 PE=2 SV=1	RPL36AL	RPL36AL	1	1	3.07e-05	0.0833	1	1	3.05e-05	0.0833	1	1	3.04e-05	0.0833	1	1	3e-05	0.0833	1	1	3.07e-05	0.0833	1	1	2.94e-05	0.0833	0	0	0	0	1	1	3.07e-05	0.0833	1	1	3.09e-05	0.0833
A8K3Z5,Q8NFH5,Q8NFH5-2	Nucleoporin NUP53 OS=Homo sapiens OX=9606 PE=2 SV=1	NUP35	NUP35	1	1	3.07e-05	0.179	1	1	3.05e-05	0.179	1	1	3.04e-05	0.179	0	0	0	0	0	0	0	0	1	1	2.94e-05	0.264	0	0	0	0	1	1	3.07e-05	0.179	1	1	3.09e-05	0.179
A0A1U9X609,Q2L6I2,Q5STZ8,Q8NE71,Q8NE71-2	ABCF1 OS=Homo sapiens OX=9606 PE=4 SV=1	ABCF1	ABCF1	1	1	3.07e-05	0.0399	0	0	0	0	3	3	9.13e-05	0.12	0	0	0	0	1	1	3.07e-05	0.0399	2	2	5.89e-05	0.0644	0	0	0	0	1	1	3.07e-05	0.0399	2	2	6.18e-05	0.0644
A8K7J7,B4DG62,P19367,Q59FD4	Hexokinase OS=Homo sapiens OX=9606 PE=2 SV=1	HK1	HK1	0	0	0	0	1	1	3.05e-05	0.0154	1	1	3.04e-05	0.0154	0	0	0	0	3	3	9.22e-05	0.0473	1	1	2.94e-05	0.0154	0	0	0	0	1	1	3.07e-05	0.013	0	0	0	0
Q9H501	ESF1 homolog OS=Homo sapiens OX=9606 GN=ESF1 PE=1 SV=1	ESF1	ESF1	1	1	3.07e-05	0.00872	0	0	0	0	3	3	9.13e-05	0.0349	0	0	0	0	2	2	6.15e-05	0.0262	2	2	5.89e-05	0.0185	1	1	2.98e-05	0.00872	0	0	0	0	2	2	6.18e-05	0.024
D9HTE9,P53007,Q6LAP8	Plasma membrane citrate carrier OS=Homo sapiens OX=9606 GN=SLC25A1 PE=2 SV=1	SLC25A1	SLC25A1	1	1	3.07e-05	0.0118	3	3	9.15e-05	0.0306	5	5	0.000152	0.0458	0	0	0	0	0	0	0	0	0	0	0	0	0	0	0	0	1	1	3.07e-05	0.0094	1	1	3.09e-05	0.0129
P18085	ADP-ribosylation factor 4 OS=Homo sapiens OX=9606 GN=ARF4 PE=1 SV=3	ARF4	ARF4	1	1	3.07e-05	0.0377	1	1	3.05e-05	0.0377	3	3	9.13e-05	0.104	0	0	0	0	0	0	0	0	3	3	8.83e-05	0.104	1	1	2.98e-05	0.0346	0	0	0	0	2	2	6.18e-05	0.0755
Q96CS3	FAS-associated factor 2 OS=Homo sapiens OX=9606 GN=FAF2 PE=1 SV=2	FAF2	FAF2	1	1	3.07e-05	0.0556	1	1	3.05e-05	0.0556	2	2	6.08e-05	0.111	0	0	0	0	1	1	3.07e-05	0.0556	2	2	5.89e-05	0.172	0	0	0	0	1	1	3.07e-05	0.0556	1	1	3.09e-05	0.0556
Q9BTC0	Death-inducer obliterator 1 OS=Homo sapiens OX=9606 GN=DIDO1 PE=1 SV=5	DIDO1	DIDO1	1	1	3.07e-05	0.0202	1	1	3.05e-05	0.0202	0	0	0	0	1	1	3e-05	0.0202	1	1	3.07e-05	0.0202	1	1	2.94e-05	0.0404	0	0	0	0	2	2	6.13e-05	0.0404	0	0	0	0
O15541	E3 ubiquitin-protein ligase RNF113A OS=Homo sapiens OX=9606 GN=RNF113A PE=1 SV=1	RNF113A	RNF113A	1	1	3.07e-05	0.00402	1	1	3.05e-05	0.00402	3	3	9.13e-05	0.0138	0	0	0	0	0	0	0	0	0	0	0	0	1	1	2.98e-05	0.00402	3	3	9.2e-05	0.0156	0	0	0	0
H0Y614,P61960	Ubiquitin-fold modifier 1 (Fragment) OS=Homo sapiens OX=9606 GN=UFM1 PE=1 SV=1	UFM1	UFM1	1	1	3.07e-05	0.0233	1	1	3.05e-05	0.0233	2	2	6.08e-05	0.0496	1	1	3e-05	0.0233	0	0	0	0	1	1	2.94e-05	0.0233	1	1	2.98e-05	0.0233	0	0	0	0	2	2	6.18e-05	0.0496
A0A384P5S0,D6RER5,D6RGI3,Q9NVA2,Q9NVA2-2	Isoform 2 of Septin-11 OS=Homo sapiens OX=9606 GN=SEPTIN11	SEPTIN11	SEPTIN11	2	2	6.15e-05	0.284	1	1	3.05e-05	0.185	1	1	3.04e-05	0.185	0	0	0	0	1	1	3.07e-05	0.185	1	1	2.94e-05	0.185	0	0	0	0	1	1	3.07e-05	0.185	1	1	3.09e-05	0.185
A0A024QZX3,A0A024QZX5,A0A087X1N8,A0A2R8Y6A7,A0A2R8YD12,P35237	Serpin peptidase inhibitor, clade B (Ovalbumin), member 6, isoform CRA_a OS=Homo sapiens OX=9606 GN=SERPINB6 PE=3 SV=1	SERPINB6	SERPINB6	0	0	0	0	1	1	3.05e-05	0.0638	2	1	6.08e-05	0.0433	1	1	3e-05	0.0638	1	1	3.07e-05	0.0661	1	1	2.94e-05	0.0433	1	1	2.98e-05	0.0638	1	1	3.07e-05	0.0638	1	1	3.09e-05	0.0433
A0A024R6Y2,P61970	Nuclear transport factor 2, isoform CRA_a OS=Homo sapiens OX=9606 GN=NUTF2 PE=4 SV=1	NUTF2	NUTF2	1	1	3.07e-05	0.0213	0	0	0	0	2	2	6.08e-05	0.0612	1	1	3e-05	0.0213	2	2	6.15e-05	0.0612	1	1	2.94e-05	0.0213	0	0	0	0	1	1	3.07e-05	0.0399	0	0	0	0
D3DQF6,Q9P2N5	POU domain, class 4, transcription factor 3, isoform CRA_a OS=Homo sapiens OX=9606 GN=POU4F3 PE=4 SV=1	POU4F3,RBM27	POU4F3	2	1	6.15e-05	0.063	1	1	3.05e-05	0.063	1	1	3.04e-05	0.063	0	0	0	0	0	0	0	0	2	1	5.89e-05	0.063	1	1	2.98e-05	0.063	1	1	3.07e-05	0.063	2	1	6.18e-05	0.063
P17858	ATP-dependent 6-phosphofructokinase, liver type OS=Homo sapiens OX=9606 GN=PFKL PE=1 SV=6	PFKL	PFKL	1	1	3.07e-05	0.0298	1	1	3.05e-05	0.0298	4	4	0.000122	0.07	0	0	0	0	0	0	0	0	0	0	0	0	0	0	0	0	2	2	6.13e-05	0.0467	1	1	3.09e-05	0.0324
B3KRC6,Q16850,Q16850-2	cDNA FLJ34004 fis, clone FCBBF1000232, highly similar to Cytochrome P450 51A1 OS=Homo sapiens OX=9606 PE=2 SV=1	CYP51A1	CYP51A1	0	0	0	0	2	2	6.1e-05	0.0231	1	1	3.04e-05	0.0231	0	0	0	0	2	2	6.15e-05	0.0346	1	1	2.94e-05	0.0231	0	0	0	0	0	0	0	0	2	2	6.18e-05	0.0346
P06730-3,X5D7E3	Isoform 3 of Eukaryotic translation initiation factor 4E OS=Homo sapiens OX=9606 GN=EIF4E	EIF4E	EIF4E	1	1	3.07e-05	0.0178	2	2	6.1e-05	0.0512	0	0	0	0	2	2	5.99e-05	0.0512	0	0	0	0	0	0	0	0	1	1	2.98e-05	0.0178	1	1	3.07e-05	0.0178	1	1	3.09e-05	0.0178
K7ESG5,K9J957,P61289,P61289-2,Q6FHK7,V9HWJ8	Proteasome activator complex subunit 3 OS=Homo sapiens OX=9606 GN=PSME3 PE=1 SV=1	HEL-S-283,PSME3	HEL-S-283	3	2	9.22e-05	0.0928	1	1	3.05e-05	0.0338	0	0	0	0	0	0	0	0	0	0	0	0	1	1	2.94e-05	0.0591	0	0	0	0	2	1	6.13e-05	0.0591	1	1	3.09e-05	0.0591
A0A140VK65,P21281	Vacuolar proton pump subunit B OS=Homo sapiens OX=9606 PE=2 SV=1	ATP6V1B2	ATP6V1B2	0	0	0	0	1	1	3.05e-05	0.0556	2	2	6.08e-05	0.116	0	0	0	0	0	0	0	0	2	2	5.89e-05	0.131	0	0	0	0	1	1	3.07e-05	0.0758	1	1	3.09e-05	0.0556
G3V180,G3V1D3,Q53GT4,Q53HL4,Q5JPB8,Q9NY33,Q9NY33-4	Dipeptidyl peptidase 3 OS=Homo sapiens OX=9606 GN=DPP3 PE=1 SV=1	DPP3,DKFZp686O1117	DPP3	1	1	3.07e-05	0.0157	1	1	3.05e-05	0.0235	0	0	0	0	1	1	3e-05	0.0215	2	2	6.15e-05	0.0372	2	2	5.89e-05	0.045	0	0	0	0	0	0	0	0	1	1	3.09e-05	0.0235
A0A024R7P2,A0A0A0MTJ1,B2R8G6,B7Z6M0,Q14318,Q14318-2,Q14318-3	Peptidylprolyl isomerase OS=Homo sapiens OX=9606 GN=FKBP8 PE=4 SV=1	FKBP8	FKBP8	0	0	0	0	1	1	3.05e-05	0.0211	2	2	6.08e-05	0.033	0	0	0	0	1	1	3.07e-05	0.0211	1	1	2.94e-05	0.0211	0	0	0	0	0	0	0	0	2	2	6.18e-05	0.033
Q8IX12,Q8IX12-2	Cell division cycle and apoptosis regulator protein 1 OS=Homo sapiens OX=9606 GN=CCAR1 PE=1 SV=2	CCAR1	CCAR1	1	1	3.07e-05	0.0388	2	2	6.1e-05	0.0583	1	1	3.04e-05	0.0388	0	0	0	0	2	2	6.15e-05	0.0583	1	1	2.94e-05	0.0388	0	0	0	0	1	1	3.07e-05	0.0388	0	0	0	0
B2RNR6,Q96KR1	Zinc finger RNA binding protein OS=Homo sapiens OX=9606 GN=ZFR PE=2 SV=1	ZFR	ZFR	1	1	3.07e-05	0.00783	0	0	0	0	3	2	9.13e-05	0.0226	0	0	0	0	1	1	3.07e-05	0.00783	1	1	2.94e-05	0.00783	0	0	0	0	1	1	3.07e-05	0.00783	1	1	3.09e-05	0.00783
B2RD27,B4DXI8,P51665	cDNA, FLJ96428, highly similar to Homo sapiens proteasome (prosome, macropain) 26S subunit, non-ATPase, 7 (Mov34 homolog) (PSMD7), mRNA OS=Homo sapiens OX=9606 PE=2 SV=1	PSMD7	PSMD7	0	0	0	0	1	1	3.05e-05	0.0102	1	1	3.04e-05	0.0102	0	0	0	0	1	1	3.07e-05	0.0102	0	0	0	0	0	0	0	0	1	1	3.07e-05	0.013	1	1	3.09e-05	0.0158
A0A140VKF2,O00487	26S proteasome regulatory subunit RPN11 OS=Homo sapiens OX=9606 PE=2 SV=1	PSMD14	PSMD14	0	0	0	0	1	1	3.05e-05	0.0278	3	3	9.13e-05	0.0988	1	1	3e-05	0.0278	1	1	3.07e-05	0.0401	1	1	2.94e-05	0.0278	0	0	0	0	0	0	0	0	1	1	3.09e-05	0.0401
A0A0D9SER5	Cyclin-dependent kinase 11B OS=Homo sapiens OX=9606 GN=CDK11B PE=1 SV=1	CDK11B	CDK11B	1	1	3.07e-05	0.0419	1	1	3.05e-05	0.0419	1	1	3.04e-05	0.0419	0	0	0	0	1	1	3.07e-05	0.0419	0	0	0	0	1	1	2.98e-05	0.0419	1	1	3.07e-05	0.0419	1	1	3.09e-05	0.0419
A0A140VK29,A0A804HJ24,A0A804HK37,A0A804HKE8,A0A804HLJ9,Q9HCC0,Q9HCC0-2	Testicular secretory protein Li 29 OS=Homo sapiens OX=9606 PE=2 SV=1	MCCC2	MCCC2	1	1	3.07e-05	0.0115	2	2	6.1e-05	0.0255	2	2	6.08e-05	0.0243	0	0	0	0	0	0	0	0	2	2	5.89e-05	0.0255	0	0	0	0	1	1	3.07e-05	0.0115	1	1	3.09e-05	0.0128
Q96NC0	Zinc finger matrin-type protein 2 OS=Homo sapiens OX=9606 GN=ZMAT2 PE=1 SV=1	ZMAT2	ZMAT2	0	0	0	0	2	1	6.1e-05	0.016	2	1	6.08e-05	0.016	0	0	0	0	1	1	3.07e-05	0.016	2	2	5.89e-05	0.0444	0	0	0	0	0	0	0	0	1	1	3.09e-05	0.016
A8K3S1,B3KMV2,P46926,P46926-2	Glucosamine-6-phosphate isomerase OS=Homo sapiens OX=9606 PE=2 SV=1	GNPDA1	GNPDA1	0	0	0	0	1	1	3.05e-05	0.0503	1	1	3.04e-05	0.0402	0	0	0	0	0	0	0	0	2	1	5.89e-05	0.0503	1	1	2.98e-05	0.0503	1	1	3.07e-05	0.0503	1	1	3.09e-05	0.0402
A0A140T9E9,H0Y6K2	Bromodomain-containing protein 2 (Fragment) OS=Homo sapiens OX=9606 GN=BRD2 PE=1 SV=1	BRD2	BRD2	2	2	6.15e-05	0.0657	0	0	0	0	1	1	3.04e-05	0.0311	1	1	3e-05	0.0346	0	0	0	0	1	1	2.94e-05	0.0311	1	1	2.98e-05	0.0311	1	1	3.07e-05	0.0311	1	1	3.09e-05	0.0311
Q8WVY7	Ubiquitin-like domain-containing CTD phosphatase 1 OS=Homo sapiens OX=9606 GN=UBLCP1 PE=1 SV=2	UBLCP1	UBLCP1	0	0	0	0	1	1	3.05e-05	0.0149	1	1	3.04e-05	0.00991	1	1	3e-05	0.00991	0	0	0	0	0	0	0	0	1	1	2.98e-05	0.0112	1	1	3.07e-05	0.00991	0	0	0	0
A8K435,C9J8Q5,P51649,P51649-2,X5D299,X5D8T4,X5DNC0,X5DQN2	Succinate-semialdehyde dehydrogenase OS=Homo sapiens OX=9606 PE=2 SV=1	ALDH5A1	ALDH5A1	1	1	3.07e-05	0.0283	0	0	0	0	1	1	3.04e-05	0.0283	1	1	3e-05	0.0283	1	1	3.07e-05	0.0283	1	1	2.94e-05	0.0283	1	1	2.98e-05	0.0283	1	1	3.07e-05	0.0283	1	1	3.09e-05	0.0283
P52948,P52948-2,P52948-5	Nuclear pore complex protein Nup98-Nup96 OS=Homo sapiens OX=9606 GN=NUP98 PE=1 SV=4	NUP98	NUP98	0	0	0	0	1	1	3.05e-05	0.0187	2	2	6.08e-05	0.0393	0	0	0	0	1	1	3.07e-05	0.0187	1	1	2.94e-05	0.0187	1	1	2.98e-05	0.0187	0	0	0	0	1	1	3.09e-05	0.0206
H0Y3K4,Q96EV2	RNA-binding protein 33 (Fragment) OS=Homo sapiens OX=9606 GN=RBM33 PE=1 SV=1	RBM33	RBM33	0	0	0	0	1	1	3.05e-05	0.00495	1	1	3.04e-05	0.00495	1	1	3e-05	0.00495	2	2	6.15e-05	0.0105	1	1	2.94e-05	0.0055	0	0	0	0	0	0	0	0	1	1	3.09e-05	0.00495
A0A3B3ITS8,B2RBY4,H0YIP2,P49642,Q53F98	DNA primase small subunit (Fragment) OS=Homo sapiens OX=9606 GN=PRIM1 PE=1 SV=1	PRIM1	PRIM1	1	1	3.07e-05	0.0099	2	2	6.1e-05	0.0187	2	2	6.08e-05	0.0308	0	0	0	0	0	0	0	0	1	1	2.94e-05	0.0209	0	0	0	0	1	1	3.07e-05	0.0132	0	0	0	0
Q96DT7,Q96DT7-2	Zinc finger and BTB domain-containing protein 10 OS=Homo sapiens OX=9606 GN=ZBTB10 PE=1 SV=2	ZBTB10	ZBTB10	0	0	0	0	2	2	6.1e-05	0.112	2	1	6.08e-05	0.112	0	0	0	0	1	0	0	0	1	1	2.94e-05	0.0592	0	0	0	0	0	0	0	0	1	1	3.09e-05	0.0592
A0A024RAW9,B4DMD3,Q9Y2W2	WW domain binding protein 11, isoform CRA_a OS=Homo sapiens OX=9606 GN=WBP11 PE=4 SV=1	WBP11	WBP11	1	1	3.07e-05	0.00918	1	1	3.05e-05	0.00918	1	1	3.04e-05	0.00918	0	0	0	0	1	1	3.07e-05	0.00918	2	2	5.89e-05	0.0207	0	0	0	0	1	1	3.07e-05	0.00918	0	0	0	0
A0A087WWJ2,C9J5D1,E7EQ69,Q9GZZ1,Q9GZZ1-2	N-alpha-acetyltransferase 50 OS=Homo sapiens OX=9606 GN=NAA50 PE=1 SV=1	NAA50	NAA50	2	2	6.15e-05	0.0343	2	2	6.1e-05	0.0452	2	2	6.08e-05	0.0359	0	0	0	0	1	1	3.07e-05	0.0218	0	0	0	0	0	0	0	0	1	1	3.07e-05	0.0172	0	0	0	0
C4P0D8	Disrupted in schizophrenia 1 isoform 51 OS=Homo sapiens OX=9606 GN=TSNAX-DISC1 PE=2 SV=1	TSNAX-DISC1	TSNAX-DISC1	2	2	6.15e-05	0.272	0	0	0	0	3	3	9.13e-05	0.296	0	0	0	0	0	0	0	0	1	1	2.94e-05	0.148	0	0	0	0	0	0	0	0	1	1	3.09e-05	0.136
K7EJ57,K7EKG4,O96008,O96008-2	Mitochondrial import receptor subunit TOM40 homolog (Fragment) OS=Homo sapiens OX=9606 GN=TOMM40 PE=1 SV=8	TOMM40	TOMM40	1	1	3.07e-05	0.0479	0	0	0	0	2	1	6.08e-05	0.0532	0	0	0	0	0	0	0	0	2	2	5.89e-05	0.101	0	0	0	0	0	0	0	0	2	2	6.18e-05	0.101
A0A384NL22,P49720	Proteasome subunit beta OS=Homo sapiens OX=9606 GN=PSMB3 PE=2 SV=1	PSMB3	PSMB3	1	1	3.07e-05	0.0514	1	1	3.05e-05	0.0514	1	1	3.04e-05	0.0514	0	0	0	0	0	0	0	0	1	1	2.94e-05	0.0514	1	1	2.98e-05	0.0514	1	1	3.07e-05	0.0514	0	0	0	0
Q9H0A0	RNA cytidine acetyltransferase OS=Homo sapiens OX=9606 GN=NAT10 PE=1 SV=2	NAT10	NAT10	1	1	3.07e-05	0.078	1	1	3.05e-05	0.078	0	0	0	0	0	0	0	0	0	0	0	0	0	0	0	0	0	0	0	0	1	1	3.07e-05	0.078	0	0	0	0
A0A0S2Z4V5,A0A0S2Z556,O60828,O60828-2,O60828-4,O60828-5	Polyglutamine binding protein 1 isoform 1 (Fragment) OS=Homo sapiens OX=9606 GN=PQBP1 PE=2 SV=1	PQBP1	PQBP1	1	1	3.07e-05	0.0127	1	1	3.05e-05	0.0127	0	0	0	0	0	0	0	0	1	1	3.07e-05	0.00878	0	0	0	0	0	0	0	0	0	0	0	0	2	2	6.18e-05	0.0215
P0DSE2	M1-specific T cell receptor beta chain OS=Homo sapiens OX=9606 GN=TRB PE=1 SV=1	TRB	TRB	1	1	3.07e-05	0.034	1	1	3.05e-05	0.034	1	1	3.04e-05	0.034	0	0	0	0	0	0	0	0	1	1	2.94e-05	0.034	1	1	2.98e-05	0.034	1	1	3.07e-05	0.034	1	1	3.09e-05	0.034
A0A384N605,Q9UBQ7,U3KQ56	Epididymis secretory sperm binding protein OS=Homo sapiens OX=9606 PE=2 SV=1	GRHPR	GRHPR	1	1	3.07e-05	0.0258	1	1	3.05e-05	0.0258	1	1	3.04e-05	0.0258	1	1	3e-05	0.0258	0	0	0	0	0	0	0	0	0	0	0	0	0	0	0	0	2	2	6.18e-05	0.0581
A0A6Q8PFU3,P43034	Platelet-activating factor acetylhydrolase IB subunit alpha OS=Homo sapiens OX=9606 GN=PAFAH1B1 PE=1 SV=1	PAFAH1B1	PAFAH1B1	1	1	3.07e-05	0.0305	1	1	3.05e-05	0.0305	1	1	3.04e-05	0.0305	1	1	3e-05	0.0305	0	0	0	0	1	1	2.94e-05	0.0305	1	1	2.98e-05	0.0305	0	0	0	0	1	1	3.09e-05	0.0305
O43252,Q05BW9	Bifunctional 3'-phosphoadenosine 5'-phosphosulfate synthase 1 OS=Homo sapiens OX=9606 GN=PAPSS1 PE=1 SV=2	PAPSS1	PAPSS1	1	1	3.07e-05	0.035	1	1	3.05e-05	0.035	1	1	3.04e-05	0.035	1	1	3e-05	0.035	0	0	0	0	1	1	2.94e-05	0.035	1	1	2.98e-05	0.035	0	0	0	0	1	1	3.09e-05	0.035
A0A384NPU2,A0A6Q8PGQ8,D6RC06,D6RD60,D6RE99,D6REP8,H0YC49,P49773	Epididymis secretory sperm binding protein OS=Homo sapiens OX=9606 GN=HINT1 PE=2 SV=1	HINT1	HINT1	0	0	0	0	1	1	3.05e-05	0.0208	1	1	3.04e-05	0.0208	1	1	3e-05	0.0208	2	2	6.15e-05	0.0401	0	0	0	0	0	0	0	0	0	0	0	0	1	1	3.09e-05	0.0208
C9J808	MKI67 FHA domain-interacting nucleolar phosphoprotein (Fragment) OS=Homo sapiens OX=9606 GN=NIFK PE=1 SV=8	NIFK	NIFK	1	1	3.07e-05	0.111	1	1	3.05e-05	0.111	1	1	3.04e-05	0.111	0	0	0	0	0	0	0	0	1	1	2.94e-05	0.111	0	0	0	0	1	1	3.07e-05	0.111	1	1	3.09e-05	0.111
O75663	TIP41-like protein OS=Homo sapiens OX=9606 GN=TIPRL PE=1 SV=2	TIPRL	TIPRL	1	1	3.07e-05	0.061	1	1	3.05e-05	0.061	1	1	3.04e-05	0.061	0	0	0	0	0	0	0	0	1	1	2.94e-05	0.061	0	0	0	0	1	1	3.07e-05	0.061	1	1	3.09e-05	0.061
Q8IXT5	RNA-binding protein 12B OS=Homo sapiens OX=9606 GN=RBM12B PE=1 SV=2	RBM12B	RBM12B	1	1	3.07e-05	0.0368	0	0	0	0	1	1	3.04e-05	0.0368	0	0	0	0	1	1	3.07e-05	0.0368	2	2	5.89e-05	0.0809	0	0	0	0	0	0	0	0	1	1	3.09e-05	0.0368
A0A087WWP4,A0A494C001,A0A499FJY3,Q96T37,Q96T37-2,Q96T37-3,Q96T37-4	RNA-binding protein 15 OS=Homo sapiens OX=9606 GN=RBM15 PE=1 SV=1	RBM15	RBM15	1	1	3.07e-05	0.00799	1	1	3.05e-05	0.00799	2	2	6.08e-05	0.016	0	0	0	0	1	1	3.07e-05	0.00799	1	1	2.94e-05	0.00799	0	0	0	0	0	0	0	0	1	1	3.09e-05	0.00799
P21399,V9HWB7	Cytoplasmic aconitate hydratase OS=Homo sapiens OX=9606 GN=ACO1 PE=1 SV=3	HEL60,ACO1	HEL60	1	1	3.07e-05	0.0204	0	0	0	0	2	2	6.08e-05	0.0343	0	0	0	0	2	2	6.15e-05	0.0289	1	1	2.94e-05	0.0204	0	0	0	0	0	0	0	0	1	1	3.09e-05	0.00857
P11766,Q2VIM7,Q5U043,Q6FI45,Q6IRT1	Alcohol dehydrogenase class-3 OS=Homo sapiens OX=9606 GN=ADH5 PE=1 SV=4	ADH5	ADH5	0	0	0	0	1	1	3.05e-05	0.009	2	2	6.08e-05	0.0247	0	0	0	0	1	1	3.07e-05	0.0157	2	2	5.89e-05	0.018	0	0	0	0	1	1	3.07e-05	0.009	0	0	0	0
A0A0G2JSE9,A0A0U1RQQ2,A0A0U1RRB8,A0A2R8Y5N5,A0A2R8YEE8,B4DRT1,B4E117,C9JTA6,G5E975,Q12824,Q12824-2,Q86WI7,Q86WI8,Q9H836	SWI/SNF-related matrix-associated actin-dependent regulator of chromatin subfamily B member 1 (Fragment) OS=Homo sapiens OX=9606 GN=SMARCB1 PE=1 SV=1	SMARCB1	SMARCB1	0	0	0	0	1	1	3.05e-05	0.0214	1	1	3.04e-05	0.0214	1	1	3e-05	0.0214	1	1	3.07e-05	0.0214	0	0	0	0	0	0	0	0	1	1	3.07e-05	0.0214	1	1	3.09e-05	0.0214
A0A024R9A9,Q9NPD8	Ubiquitin-conjugating enzyme E2T (Putative), isoform CRA_a OS=Homo sapiens OX=9606 GN=UBE2T PE=3 SV=1	UBE2T	UBE2T	1	1	3.07e-05	0.0573	1	1	3.05e-05	0.0573	1	1	3.04e-05	0.0573	0	0	0	0	0	0	0	0	1	1	2.94e-05	0.0573	0	0	0	0	0	0	0	0	1	1	3.09e-05	0.0573
B7ZMD6,Q8WZA9	IRGQ protein OS=Homo sapiens OX=9606 GN=IRGQ PE=2 SV=1	IRGQ	IRGQ	1	1	3.07e-05	0.066	1	1	3.05e-05	0.066	1	1	3.04e-05	0.066	0	0	0	0	0	0	0	0	1	1	2.94e-05	0.066	0	0	0	0	1	1	3.07e-05	0.066	1	1	3.09e-05	0.066
A4D275,O15143	Actin-related protein 2/3 complex subunit OS=Homo sapiens OX=9606 GN=ARPC1B PE=2 SV=1	ARPC1B	ARPC1B	1	1	3.07e-05	0.0128	1	1	3.05e-05	0.0128	1	1	3.04e-05	0.0128	1	1	3e-05	0.0128	0	0	0	0	1	1	2.94e-05	0.0128	0	0	0	0	1	1	3.07e-05	0.0128	0	0	0	0
A0A0S2Z3P9,P45954	Acyl-CoA dehydrogenase short/branched chain isoform 1 (Fragment) OS=Homo sapiens OX=9606 GN=ACADSB PE=2 SV=1	ACADSB	ACADSB	1	1	3.07e-05	0.0349	0	0	0	0	2	2	6.08e-05	0.0833	0	0	0	0	1	1	3.07e-05	0.0349	1	1	2.94e-05	0.0484	0	0	0	0	0	0	0	0	1	1	3.09e-05	0.0349
A0A024R2K3,C9J2P0,P51965,P51965-3	Ubiquitin-conjugating enzyme E2E 1 (UBC4/5 homolog, yeast), isoform CRA_a OS=Homo sapiens OX=9606 GN=UBE2E1 PE=3 SV=1	UBE2E1	UBE2E1	1	1	3.07e-05	0.0231	0	0	0	0	1	1	3.04e-05	0.0231	1	1	3e-05	0.0231	1	1	3.07e-05	0.0231	0	0	0	0	1	1	2.98e-05	0.0231	0	0	0	0	0	0	0	0
Q9BWT3,Q9BWT3-2	Poly(A) polymerase gamma OS=Homo sapiens OX=9606 GN=PAPOLG PE=1 SV=2	PAPOLG	PAPOLG	1	1	3.07e-05	0.0415	1	1	3.05e-05	0.0415	1	1	3.04e-05	0.0415	0	0	0	0	1	1	3.07e-05	0.0415	0	0	0	0	0	0	0	0	1	1	3.07e-05	0.0415	0	0	0	0
A8K9T8,E9PCB6,Q9BYT8	cDNA FLJ76106, highly similar to Homo sapiens neurolysin (metallopeptidase M3 family) (NLN), mRNA OS=Homo sapiens OX=9606 PE=2 SV=1	NLN	NLN	1	1	3.07e-05	0.0109	1	1	3.05e-05	0.0109	1	1	3.04e-05	0.0109	0	0	0	0	0	0	0	0	1	1	2.94e-05	0.0109	0	0	0	0	1	1	3.07e-05	0.0109	0	0	0	0
P07814	Bifunctional glutamate/proline--tRNA ligase OS=Homo sapiens OX=9606 GN=EPRS1 PE=1 SV=5	EPRS1	EPRS1	0	0	0	0	1	1	3.05e-05	0.0142	1	1	3.04e-05	0.0142	0	0	0	0	1	1	3.07e-05	0.0142	1	1	2.94e-05	0.0142	0	0	0	0	1	1	3.07e-05	0.0142	0	0	0	0
Q53HV2,Q99832	T-complex protein 1 subunit eta (Fragment) OS=Homo sapiens OX=9606 PE=2 SV=1	CCT7	CCT7	11	11	0.000338	0.086	10	9	0.000305	0.0714	22	19	0.000669	0.154	12	11	0.00036	0.0926	21	19	0.000646	0.155	17	16	0.0005	0.118	6	6	0.000179	0.047	15	14	0.00046	0.118	11	11	0.00034	0.0813
A0A804HIG4,A0A804HIN4,A0A804HK30,A0A804HKI2,A0A804HL40,A0A804HLG8,E5KNY5,P42704	Leucine-rich PPR motif-containing protein, mitochondrial OS=Homo sapiens OX=9606 GN=LRPPRC PE=4 SV=1	LRPPRC	LRPPRC	14	11	0.00043	0.221	15	12	0.000457	0.28	19	12	0.000578	0.271	21	12	0.000629	0.269	24	15	0.000738	0.328	19	12	0.000559	0.239	15	12	0.000446	0.287	14	11	0.000429	0.221	13	11	0.000402	0.23
B7Z899,E9PLK3,P55786	Aminopeptidase OS=Homo sapiens OX=9606 PE=2 SV=1	NPEPPS	NPEPPS	11	10	0.000338	0.0833	10	10	0.000305	0.0738	12	11	0.000365	0.0928	8	7	0.00024	0.0599	18	16	0.000553	0.126	17	15	0.0005	0.132	2	2	5.95e-05	0.0168	8	8	0.000245	0.0657	8	8	0.000247	0.065
A8K8U1,Q86VP6	cDNA FLJ77762, highly similar to Homo sapiens cullin-associated and neddylation-dissociated 1 (CAND1), mRNA OS=Homo sapiens OX=9606 PE=2 SV=1	CAND1	CAND1	6	6	0.000184	0.071	6	6	0.000183	0.0732	6	5	0.000183	0.0579	2	2	5.99e-05	0.023	12	12	0.000369	0.154	14	11	0.000412	0.141	3	3	8.93e-05	0.0393	8	8	0.000245	0.105	7	7	0.000216	0.082
P35520,P35520-2	Cystathionine beta-synthase OS=Homo sapiens OX=9606 GN=CBS PE=1 SV=2	CBS	CBS	6	6	0.000184	0.0553	4	4	0.000122	0.0325	5	4	0.000152	0.0398	3	3	8.99e-05	0.022	8	8	0.000246	0.0772	9	8	0.000265	0.0797	2	2	5.95e-05	0.0163	5	5	0.000153	0.0472	7	7	0.000216	0.0659
B2RBE5,Q9BXJ9	cDNA, FLJ95468, highly similar to Homo sapiens transcriptional coactivator tubedown-100 (TBDN100),transcript variant 1, mRNA OS=Homo sapiens OX=9606 PE=2 SV=1	NAA15	NAA15	6	5	0.000184	0.113	7	6	0.000213	0.122	8	5	0.000243	0.109	3	3	8.99e-05	0.0526	8	8	0.000246	0.171	10	7	0.000294	0.142	5	5	0.000149	0.0907	6	6	0.000184	0.122	4	4	0.000124	0.0835
A0A7P0TAE9	Calnexin OS=Homo sapiens OX=9606 GN=CANX PE=1 SV=1	CANX	CANX	4	4	0.000123	0.0393	4	4	0.000122	0.0404	4	4	0.000122	0.0323	7	5	0.00021	0.0531	8	7	0.000246	0.0739	7	7	0.000206	0.0739	2	2	5.95e-05	0.0196	2	2	6.13e-05	0.0219	3	3	9.27e-05	0.03
A0A024R5C5,P11498	Pyruvate carboxylase OS=Homo sapiens OX=9606 GN=PC PE=4 SV=1	PC	PC	4	4	0.000123	0.0639	6	6	0.000183	0.104	4	4	0.000122	0.0751	4	4	0.00012	0.0703	8	6	0.000246	0.118	8	6	0.000235	0.112	1	1	2.98e-05	0.0144	1	1	3.07e-05	0.0256	3	3	9.27e-05	0.0607
P11413-3	Isoform 3 of Glucose-6-phosphate 1-dehydrogenase OS=Homo sapiens OX=9606 GN=G6PD	G6PD	G6PD	2	2	6.15e-05	0.0221	6	6	0.000183	0.0594	5	4	0.000152	0.0407	5	5	0.00015	0.0509	6	6	0.000184	0.0645	4	4	0.000118	0.045	0	0	0	0	5	5	0.000153	0.0492	3	3	9.27e-05	0.034
P18077	60S ribosomal protein L35a OS=Homo sapiens OX=9606 GN=RPL35A PE=1 SV=2	RPL35A	RPL35A	5	5	0.000154	0.0899	4	4	0.000122	0.0844	4	4	0.000122	0.0716	2	2	5.99e-05	0.0477	6	5	0.000184	0.0991	8	7	0.000235	0.134	2	2	5.95e-05	0.0367	3	3	9.2e-05	0.0532	4	4	0.000124	0.0844
A0A090N8Y2,A0A499FI48,P13667	Protein disulfide-isomerase A4 OS=Homo sapiens OX=9606 GN=ERP70 PE=2 SV=1	ERP70,PDIA4	ERP70	6	4	0.000184	0.273	1	1	3.05e-05	0.0727	1	1	3.04e-05	0.0727	4	4	0.00012	0.273	1	1	3.07e-05	0.0727	3	2	8.83e-05	0.155	3	3	8.93e-05	0.273	2	2	6.13e-05	0.164	3	3	9.27e-05	0.164
B7Z2N4	cDNA FLJ56074, highly similar to 150 kDa oxygen-regulated protein (Orp150) OS=Homo sapiens OX=9606 PE=2 SV=1			1	1	3.07e-05	0.0124	2	2	6.1e-05	0.0372	3	3	9.13e-05	0.0496	6	6	0.00018	0.0946	5	5	0.000154	0.0853	3	3	8.83e-05	0.0481	1	1	2.98e-05	0.0155	1	1	3.07e-05	0.0186	1	1	3.09e-05	0.0155
O15371,O15371-2,O15371-3	Eukaryotic translation initiation factor 3 subunit D OS=Homo sapiens OX=9606 GN=EIF3D PE=1 SV=1	EIF3D	EIF3D	2	2	6.15e-05	0.0214	1	1	3.05e-05	0.0122	3	3	9.13e-05	0.0418	2	1	5.99e-05	0.00917	6	4	0.000184	0.051	4	3	0.000118	0.0387	2	1	5.95e-05	0.00917	3	2	9.2e-05	0.0214	2	2	6.18e-05	0.0214
A8K6V3	cDNA FLJ78677, highly similar to Homo sapiens splicing factor 3b, subunit 3, 130kDa (SF3B3), mRNA OS=Homo sapiens OX=9606 PE=2 SV=1			1	1	3.07e-05	0.0146	2	2	6.1e-05	0.0383	4	4	0.000122	0.0803	3	3	8.99e-05	0.0547	6	5	0.000184	0.0931	3	3	8.83e-05	0.0639	1	1	2.98e-05	0.0255	2	2	6.13e-05	0.0401	3	3	9.27e-05	0.0547
P16403	Histone H1.2 OS=Homo sapiens OX=9606 GN=H1-2 PE=1 SV=2	H1-2	H1-2	2	2	6.15e-05	0.0247	2	2	6.1e-05	0.0247	3	3	9.13e-05	0.0312	3	3	8.99e-05	0.0312	4	4	0.000123	0.046	3	3	8.83e-05	0.0337	1	1	2.98e-05	0.0131	2	2	6.13e-05	0.0197	2	2	6.18e-05	0.0197
A0A024R3R5	3-beta-hydroxysterol Delta (14)-reductase OS=Homo sapiens OX=9606 GN=LBR PE=3 SV=1	LBR	LBR	8	3	0.000246	0.277	0	0	0	0	0	0	0	0	3	3	8.99e-05	0.277	2	2	6.15e-05	0.277	1	1	2.94e-05	0.239	1	1	2.98e-05	0.192	2	1	6.13e-05	0.272	0	0	0	0
Q9BXP5,Q9BXP5-2,Q9BXP5-3,Q9BXP5-4	Serrate RNA effector molecule homolog OS=Homo sapiens OX=9606 GN=SRRT PE=1 SV=1	SRRT	SRRT	1	1	3.07e-05	0.0179	4	3	0.000122	0.0488	1	1	3.04e-05	0.0179	3	3	8.99e-05	0.0455	4	3	0.000123	0.0488	3	3	8.83e-05	0.0618	2	2	5.95e-05	0.0309	2	2	6.13e-05	0.0309	1	1	3.09e-05	0.013
A0A140VJF3,O43684,O43684-2	Testicular tissue protein Li 27 OS=Homo sapiens OX=9606 PE=2 SV=1	BUB3	BUB3	2	2	6.15e-05	0.0205	2	2	6.1e-05	0.0205	2	2	6.08e-05	0.0205	3	3	8.99e-05	0.032	5	5	0.000154	0.0548	5	5	0.000147	0.0525	1	1	2.98e-05	0.00913	1	1	3.07e-05	0.00913	1	1	3.09e-05	0.0126
P36551	Oxygen-dependent coproporphyrinogen-III oxidase, mitochondrial OS=Homo sapiens OX=9606 GN=CPOX PE=1 SV=3	CPOX	CPOX	3	3	9.22e-05	0.113	1	1	3.05e-05	0.0399	1	1	3.04e-05	0.0429	2	2	5.99e-05	0.0706	3	3	9.22e-05	0.117	3	3	8.83e-05	0.123	0	0	0	0	2	2	6.13e-05	0.0706	2	2	6.18e-05	0.0706
A0A024RAM0,Q92973,Q92973-2	Transportin 1, isoform CRA_a OS=Homo sapiens OX=9606 GN=TNPO1 PE=4 SV=1	TNPO1	TNPO1	1	1	3.07e-05	0.0198	2	2	6.1e-05	0.0396	3	3	9.13e-05	0.0771	0	0	0	0	3	3	9.22e-05	0.0771	4	4	0.000118	0.101	4	4	0.000119	0.101	1	1	3.07e-05	0.0198	2	2	6.18e-05	0.0573
B3KXS5,P36776	Lon protease homolog, mitochondrial OS=Homo sapiens OX=9606 GN=LONP1 PE=2 SV=1	LONP1	LONP1	1	1	3.07e-05	0.0122	2	2	6.1e-05	0.02	3	3	9.13e-05	0.0334	2	2	5.99e-05	0.0234	3	3	9.22e-05	0.0345	5	5	0.000147	0.0523	1	1	2.98e-05	0.01	0	0	0	0	1	1	3.09e-05	0.0134
A8K4H7,Q06203,Q53H22	Amidophosphoribosyltransferase OS=Homo sapiens OX=9606 GN=PPAT PE=2 SV=1	PPAT	PPAT	1	1	3.07e-05	0.0108	3	2	9.15e-05	0.0217	1	1	3.04e-05	0.0108	1	1	3e-05	0.0108	3	3	9.22e-05	0.052	6	6	0.000177	0.065	0	0	0	0	1	1	3.07e-05	0.0108	1	1	3.09e-05	0.0108
A0A140VKE7,O95757,Q53ZP9	Testis tissue sperm-binding protein Li 64n OS=Homo sapiens OX=9606 PE=2 SV=1	HSPA4L	HSPA4L	1	1	3.07e-05	0.0193	3	3	9.15e-05	0.06	1	1	3.04e-05	0.0193	5	4	0.00015	0.0928	2	2	6.15e-05	0.0445	3	3	8.83e-05	0.06	1	1	2.98e-05	0.0193	1	1	3.07e-05	0.0193	1	1	3.09e-05	0.0193
Q9BWD1,Q9BWD1-2	Acetyl-CoA acetyltransferase, cytosolic OS=Homo sapiens OX=9606 GN=ACAT2 PE=1 SV=2	ACAT2	ACAT2	0	0	0	0	1	1	3.05e-05	0.0286	3	3	9.13e-05	0.0393	3	3	8.99e-05	0.0346	4	4	0.000123	0.0679	0	0	0	0	0	0	0	0	2	2	6.13e-05	0.0441	3	3	9.27e-05	0.0548
B4DPV7	Cysteinyl-tRNA synthetase OS=Homo sapiens OX=9606 PE=2 SV=1			1	1	3.07e-05	0.0202	1	1	3.05e-05	0.0202	1	1	3.04e-05	0.0202	0	0	0	0	3	3	9.22e-05	0.121	3	3	8.83e-05	0.108	1	1	2.98e-05	0.0202	1	1	3.07e-05	0.0202	0	0	0	0
A0A7P0T824,A0A7P0T838,A0A7P0T8N0,A0A7P0T952,A0A7P0T977,A0A7P0T9I1,A0A7P0T9T1,A0A7P0TA16,A0A7P0TA65,A0A7P0TAA6,A0A7P0TAS8,A0A7P0TB15,A0A7P0TBB8,A0A7P0TBE4,A0A7P0Z3Z7,A0A7P0Z445,A0A7P0Z462,A8K245,H0YJF7,H0YJJ9,Q99986	Serine/threonine-protein kinase VRK1 OS=Homo sapiens OX=9606 GN=VRK1 PE=1 SV=1	VRK1	VRK1	0	0	0	0	2	2	6.1e-05	0.0309	0	0	0	0	2	2	5.99e-05	0.0309	2	2	6.15e-05	0.0358	3	3	8.83e-05	0.0482	0	0	0	0	1	1	3.07e-05	0.0185	1	1	3.09e-05	0.0185
Q0VDF9	Heat shock 70 kDa protein 14 OS=Homo sapiens OX=9606 GN=HSPA14 PE=1 SV=1	HSPA14	HSPA14	0	0	0	0	0	0	0	0	1	1	3.04e-05	0.018	1	1	3e-05	0.0203	1	1	3.07e-05	0.0203	1	1	2.94e-05	0.0203	1	1	2.98e-05	0.0203	1	1	3.07e-05	0.0203	0	0	0	0
H0YMG7,O94788,O94788-3	Retinal dehydrogenase 2 OS=Homo sapiens OX=9606 GN=ALDH1A2 PE=1 SV=1	ALDH1A2	ALDH1A2	0	0	0	0	2	2	6.1e-05	0.0334	0	0	0	0	1	1	3e-05	0.0177	1	1	3.07e-05	0.0157	1	1	2.94e-05	0.0177	1	1	2.98e-05	0.0157	1	1	3.07e-05	0.0157	0	0	0	0
B4DII5,B4DWX3,O60684	Importin subunit alpha OS=Homo sapiens OX=9606 PE=2 SV=1	KPNA6	KPNA6	0	0	0	0	1	1	3.05e-05	0.045	0	0	0	0	1	1	3e-05	0.0389	1	1	3.07e-05	0.045	1	1	2.94e-05	0.045	0	0	0	0	1	1	3.07e-05	0.045	1	1	3.09e-05	0.045
P29508	Serpin B3 OS=Homo sapiens OX=9606 GN=SERPINB3 PE=1 SV=2	SERPINB3	SERPINB3	1	1	3.07e-05	0.0188	0	0	0	0	0	0	0	0	2	1	5.99e-05	0.0263	1	1	3.07e-05	0.0356	1	1	2.94e-05	0.0188	0	0	0	0	1	1	3.07e-05	0.0263	1	1	3.09e-05	0.0263
B2R8R5,Q13263	cDNA, FLJ94025, highly similar to Homo sapiens tripartite motif-containing 28 (TRIM28), mRNA OS=Homo sapiens OX=9606 PE=2 SV=1	TRIM28	TRIM28	4	4	0.000123	0.138	7	6	0.000213	0.19	1	1	3.04e-05	0.0256	1	1	3e-05	0.0231	2	2	6.15e-05	0.0615	1	1	2.94e-05	0.0256	8	7	0.000238	0.187	2	2	6.13e-05	0.0795	8	7	0.000247	0.208
Q96P63-2	Isoform 2 of Serpin B12 OS=Homo sapiens OX=9606 GN=SERPINB12	SERPINB12	SERPINB12	2	2	6.15e-05	0.0395	3	3	9.15e-05	0.0527	1	1	3.04e-05	0.0204	1	1	3e-05	0.0204	3	3	9.22e-05	0.0515	5	4	0.000147	0.0623	3	3	8.93e-05	0.0491	6	5	0.000184	0.0731	7	5	0.000216	0.0802
A0A494C1K3	General transcription factor II-I OS=Homo sapiens OX=9606 GN=GTF2I PE=1 SV=1	GTF2I	GTF2I	4	4	0.000123	0.0871	3	3	9.15e-05	0.0776	4	4	0.000122	0.0871	3	3	8.99e-05	0.0965	2	2	6.15e-05	0.0588	3	3	8.83e-05	0.0824	7	5	0.000208	0.129	5	5	0.000153	0.155	9	8	0.000278	0.214
Q6PJT7,Q6PJT7-2,Q6PJT7-9	Zinc finger CCCH domain-containing protein 14 OS=Homo sapiens OX=9606 GN=ZC3H14 PE=1 SV=1	ZC3H14	ZC3H14	8	8	0.000246	0.0846	7	7	0.000213	0.0759	12	12	0.000365	0.13	2	2	5.99e-05	0.0242	10	10	0.000307	0.122	10	9	0.000294	0.0984	3	3	8.93e-05	0.0362	14	14	0.000429	0.14	12	12	0.000371	0.118
A0A0K0K1K4,O14818	Proteasome subunit alpha type OS=Homo sapiens OX=9606 GN=HEL-S-276 PE=2 SV=1	HEL-S-276,PSMA7	HEL-S-276	7	7	0.000215	0.117	6	5	0.000183	0.0883	6	5	0.000183	0.0802	5	5	0.00015	0.0815	8	7	0.000246	0.113	4	3	0.000118	0.0611	7	6	0.000208	0.102	8	7	0.000245	0.107	6	5	0.000185	0.0802
A1LUY1,P49207	60S ribosomal protein L34 OS=Homo sapiens OX=9606 GN=RPL34 PE=3 SV=1	RPL34	RPL34	4	4	0.000123	0.206	4	4	0.000122	0.198	6	5	0.000183	0.254	3	3	8.99e-05	0.137	4	4	0.000123	0.194	5	4	0.000147	0.218	6	6	0.000179	0.25	6	5	0.000184	0.25	5	4	0.000154	0.218
A0A024R4Q8,M0R0F0,M0R0R2,P46782	Ribosomal protein S5, isoform CRA_a OS=Homo sapiens OX=9606 GN=RPS5 PE=3 SV=1	RPS5	RPS5	4	4	0.000123	0.231	2	2	6.1e-05	0.0855	4	3	0.000122	0.154	3	3	8.99e-05	0.154	3	3	9.22e-05	0.162	5	3	0.000147	0.154	5	4	0.000149	0.231	4	4	0.000123	0.231	5	3	0.000154	0.154
A0A140VK44,G3V295,G3V5Z7,P60900	Proteasome subunit alpha type OS=Homo sapiens OX=9606 PE=2 SV=1	PSMA6	PSMA6	6	5	0.000184	0.23	2	2	6.1e-05	0.118	4	4	0.000122	0.23	3	3	8.99e-05	0.0882	1	1	3.07e-05	0.0441	4	4	0.000118	0.201	4	3	0.000119	0.172	4	4	0.000123	0.221	5	5	0.000154	0.235
O00425	Insulin-like growth factor 2 mRNA-binding protein 3 OS=Homo sapiens OX=9606 GN=IGF2BP3 PE=1 SV=2	IGF2BP3	IGF2BP3	5	4	0.000154	0.159	3	3	9.15e-05	0.134	3	2	9.13e-05	0.0854	2	2	5.99e-05	0.0854	2	2	6.15e-05	0.102	2	2	5.89e-05	0.0976	6	4	0.000179	0.159	5	4	0.000153	0.171	5	4	0.000154	0.179
A0A3B3ITX4,E9PN17,O75964	Uncharacterized protein OS=Homo sapiens OX=9606 PE=3 SV=1	ATP5MG	ATP5MG	5	5	0.000154	0.128	2	2	6.1e-05	0.0743	2	2	6.08e-05	0.0794	2	2	5.99e-05	0.0397	2	2	6.15e-05	0.095	0	0	0	0	2	2	5.95e-05	0.0743	3	3	9.2e-05	0.0881	2	2	6.18e-05	0.0794
G9K388,G9K389	YWHAE/FAM22A fusion protein (Fragment) OS=Homo sapiens OX=9606 GN=YWHAE/FAM22A fusion PE=2 SV=1	YWHAE/FAM22A,YWHAE/FAM22B	YWHAE/FAM22A	3	3	9.22e-05	0.363	2	2	6.1e-05	0.264	4	4	0.000122	0.527	3	3	8.99e-05	0.429	5	4	0.000154	0.527	6	5	0.000177	0.538	4	4	0.000119	0.44	5	4	0.000153	0.527	4	4	0.000124	0.527
D6W4Z6,P31350-2	HCG23833, isoform CRA_b OS=Homo sapiens OX=9606 GN=hCG_23833 PE=3 SV=1	hCG_23833,RRM2	hCG_23833	4	4	0.000123	0.133	1	1	3.05e-05	0.0521	1	1	3.04e-05	0.0781	2	2	5.99e-05	0.0807	0	0	0	0	7	6	0.000206	0.185	4	3	0.000119	0.128	3	3	9.2e-05	0.102	4	4	0.000124	0.159
A8K3H8,A8K7B7,P30153	cDNA FLJ77680, highly similar to Homo sapiens protein phosphatase 2 (formerly 2A), regulatory subunit A (PR 65), alpha isoform (PPP2R1A), mRNA OS=Homo sapiens OX=9606 PE=2 SV=1	PPP2R1A	PPP2R1A	3	3	9.22e-05	0.0891	2	2	6.1e-05	0.0802	4	4	0.000122	0.118	0	0	0	0	3	3	9.22e-05	0.0891	2	2	5.89e-05	0.069	3	3	8.93e-05	0.109	5	5	0.000153	0.163	5	5	0.000154	0.163
K7ELC2	40S ribosomal protein S15 OS=Homo sapiens OX=9606 GN=RPS15 PE=1 SV=1	RPS15	RPS15	1	1	3.07e-05	0.034	2	2	6.1e-05	0.0475	1	1	3.04e-05	0.034	0	0	0	0	2	2	6.15e-05	0.0509	2	2	5.89e-05	0.0475	2	2	5.95e-05	0.0475	3	3	9.2e-05	0.0679	3	3	9.27e-05	0.0696
A0A024RDU9,P13984	General transcription factor IIF subunit 2 OS=Homo sapiens OX=9606 GN=GTF2F2 PE=3 SV=1	GTF2F2	GTF2F2	4	3	0.000123	0.217	2	2	6.1e-05	0.138	2	2	6.08e-05	0.138	1	1	3e-05	0.0855	0	0	0	0	4	3	0.000118	0.138	2	2	5.95e-05	0.138	4	3	0.000123	0.138	2	1	6.18e-05	0.0855
A0A024RDV7,O00505	Importin subunit alpha OS=Homo sapiens OX=9606 GN=KPNA3 PE=3 SV=1	KPNA3	KPNA3	3	2	9.22e-05	0.124	2	1	6.1e-05	0.0442	4	3	0.000122	0.165	1	1	3e-05	0.0442	1	1	3.07e-05	0.0442	3	2	8.83e-05	0.0843	3	3	8.93e-05	0.165	4	3	0.000123	0.116	5	4	0.000154	0.197
P22532	Small proline-rich protein 2D OS=Homo sapiens OX=9606 GN=SPRR2D PE=2 SV=2	SPRR2D	SPRR2D	0	0	0	0	3	2	9.15e-05	0.0441	2	2	6.08e-05	0.0422	0	0	0	0	2	2	6.15e-05	0.0345	5	3	0.000147	0.0691	3	3	8.93e-05	0.0691	4	4	0.000123	0.0864	4	4	0.000124	0.0883
A0A024R7K7,A0A024R7M6,Q86YP4,Q86YP4-2,Q86YP4-3	GATA zinc finger domain containing 2A, isoform CRA_b OS=Homo sapiens OX=9606 GN=GATAD2A PE=4 SV=1	GATAD2A	GATAD2A	1	1	3.07e-05	0.181	0	0	0	0	0	0	0	0	0	0	0	0	0	0	0	0	1	1	2.94e-05	0.181	1	1	2.98e-05	0.181	1	1	3.07e-05	0.181	3	3	9.27e-05	0.486
Q5XPV6	Small nuclear ribonucleoprotein-associated protein OS=Homo sapiens OX=9606 PE=2 SV=1			1	1	3.07e-05	0.0363	1	1	3.05e-05	0.0363	0	0	0	0	1	1	3e-05	0.019	2	2	6.15e-05	0.06	0	0	0	0	1	1	2.98e-05	0.03	4	4	0.000123	0.103	3	3	9.27e-05	0.106
Q8N1G4	Leucine-rich repeat-containing protein 47 OS=Homo sapiens OX=9606 GN=LRRC47 PE=1 SV=1	LRRC47	LRRC47	2	2	6.15e-05	0.0693	1	1	3.05e-05	0.0346	3	2	9.13e-05	0.0693	1	1	3e-05	0.0346	0	0	0	0	2	2	5.89e-05	0.0693	1	1	2.98e-05	0.0346	3	2	9.2e-05	0.0693	3	2	9.27e-05	0.0693
A6NDG6	Glycerol-3-phosphate phosphatase OS=Homo sapiens OX=9606 GN=PGP PE=1 SV=1	PGP	PGP	1	1	3.07e-05	0.0189	4	3	0.000122	0.0703	2	2	6.08e-05	0.0395	0	0	0	0	3	2	9.22e-05	0.0395	2	2	5.89e-05	0.0395	2	2	5.95e-05	0.0395	2	2	6.13e-05	0.0395	3	3	9.27e-05	0.06
P09211,V9HWE9	Glutathione S-transferase P OS=Homo sapiens OX=9606 GN=GSTP1 PE=1 SV=2	HEL-S-22,GSTP1	HEL-S-22	0	0	0	0	2	2	6.1e-05	0.0654	2	2	6.08e-05	0.0654	2	2	5.99e-05	0.0654	1	1	3.07e-05	0.0249	2	2	5.89e-05	0.0872	3	3	8.93e-05	0.112	2	2	6.13e-05	0.0654	3	3	9.27e-05	0.112
O95218,O95218-2	Zinc finger Ran-binding domain-containing protein 2 OS=Homo sapiens OX=9606 GN=ZRANB2 PE=1 SV=2	ZRANB2	ZRANB2	2	2	6.15e-05	0.148	1	1	3.05e-05	0.0524	1	1	3.04e-05	0.0524	0	0	0	0	0	0	0	0	1	1	2.94e-05	0.0524	2	2	5.95e-05	0.148	1	1	3.07e-05	0.0524	3	3	9.27e-05	0.224
Q96DF8	Splicing factor ESS-2 homolog OS=Homo sapiens OX=9606 GN=ESS2 PE=1 SV=1	ESS2	ESS2	1	1	3.07e-05	0.0333	1	1	3.05e-05	0.0333	2	2	6.08e-05	0.0636	0	0	0	0	0	0	0	0	1	1	2.94e-05	0.0333	4	4	0.000119	0.13	3	3	9.2e-05	0.0879	2	2	6.18e-05	0.0606
				0	0	0	0	1	1	3.05e-05	0.042	1	1	3.04e-05	0.042	1	1	3e-05	0.042	1	1	3.07e-05	0.042	0	0	0	0	2	2	5.95e-05	0.0777	2	2	6.13e-05	0.0651	3	3	9.27e-05	0.101

## Sheet: MBP_Cit
				MBP_Biotin				MBP_Biotin				MBP_Biotin				CitMBP_Biotin				CitMBP_Biotin				CitMBP_Biotin				P21_Biotin				P21_Biotin				P21_Biotin
				Belogurov_039_20210528_ZR_MBP-1				Belogurov_040_20210528_ZR_MBP-2				Belogurov_041_20210528_ZR_MBP-3				Belogurov_043_20210528_ZR_Cit-1				Belogurov_044_20210528_ZR_Cit-2				Belogurov_045_20210528_ZR_Cit-3				Belogurov_032_20210528_ZR_P21-1				Belogurov_033_20210528_ZR_P21-2				Belogurov_034_20210528_ZR_P21-3
Protein.accession.numbers	Protein.name	Gene.simbols	Gene.simbol	Exclusive.spectrum.count	Exclusive.unique.peptide.count	Percentage.of.total.spectra	Percentage.sequence.coverage	Exclusive.spectrum.count	Exclusive.unique.peptide.count	Percentage.of.total.spectra	Percentage.sequence.coverage	Exclusive.spectrum.count	Exclusive.unique.peptide.count	Percentage.of.total.spectra	Percentage.sequence.coverage	Exclusive.spectrum.count	Exclusive.unique.peptide.count	Percentage.of.total.spectra	Percentage.sequence.coverage	Exclusive.spectrum.count	Exclusive.unique.peptide.count	Percentage.of.total.spectra	Percentage.sequence.coverage	Exclusive.spectrum.count	Exclusive.unique.peptide.count	Percentage.of.total.spectra	Percentage.sequence.coverage	Exclusive.spectrum.count	Exclusive.unique.peptide.count	Percentage.of.total.spectra	Percentage.sequence.coverage	Exclusive.spectrum.count	Exclusive.unique.peptide.count	Percentage.of.total.spectra	Percentage.sequence.coverage	Exclusive.spectrum.count	Exclusive.unique.peptide.count	Percentage.of.total.spectra	Percentage.sequence.coverage
A0A024R384,A8MZH3,P02686,P02686-5	Myelin basic protein OS=Homo sapiens OX=9606 GN=MBP PE=3 SV=1	MBP	MBP	41	15	0.00126	0.303	45	14	0.00137	0.303	43	14	0.00131	0.303	13	5	0.00039	0.118	23	10	0.000707	0.224	20	7	0.000589	0.171	0	0	0	0	0	0	0	0	0	0	0	0
O43491	Band 4.1-like protein 2 OS=Homo sapiens OX=9606 GN=EPB41L2 PE=1 SV=1	EPB41L2	EPB41L2	12	11	0.000369	0.147	9	8	0.000274	0.0856	14	11	0.000426	0.146	8	8	0.00024	0.0876	15	12	0.000461	0.158	7	5	0.000206	0.0697	0	0	0	0	0	0	0	0	0	0	0	0
C9JZR2,H0YC95,O60716,O60716-2,O60716-3,O60716-5,Q68DU0	Catenin delta-1 OS=Homo sapiens OX=9606 GN=CTNND1 PE=1 SV=2	DKFZp781O2021,CTNND1	DKFZp781O2021	5	5	0.000154	0.065	7	7	0.000213	0.0821	9	9	0.000274	0.111	4	4	0.00012	0.0458	10	9	0.000307	0.111	6	6	0.000177	0.0746	0	0	0	0	0	0	0	0	0	0	0	0
P50402	Emerin OS=Homo sapiens OX=9606 GN=EMD PE=1 SV=1	EMD	EMD	9	9	0.000277	0.421	5	4	0.000152	0.197	8	7	0.000243	0.35	3	3	8.99e-05	0.189	3	3	9.22e-05	0.154	9	8	0.000265	0.339	1	1	2.98e-05	0.0394	0	0	0	0	0	0	0	0
O60506,O60506-2	Heterogeneous nuclear ribonucleoprotein Q OS=Homo sapiens OX=9606 GN=SYNCRIP PE=1 SV=2	SYNCRIP	SYNCRIP	2	2	6.15e-05	0.0819	3	3	9.15e-05	0.0947	7	6	0.000213	0.175	1	1	3e-05	0.0482	1	1	3.07e-05	0.0337	3	3	8.83e-05	0.0867	0	0	0	0	0	0	0	0	2	2	6.18e-05	0.069
Q13813	Spectrin alpha chain, non-erythrocytic 1 OS=Homo sapiens OX=9606 GN=SPTAN1 PE=1 SV=3	SPTAN1	SPTAN1	10	10	0.000307	0.0473	6	6	0.000183	0.0336	12	12	0.000365	0.0587	7	7	0.00021	0.0279	5	5	0.000154	0.0202	7	7	0.000206	0.0336	0	0	0	0	0	0	0	0	0	0	0	0
B4DJ81,E5KRK5,P28331,P28331-2,P28331-3,P28331-4,P28331-5	NADH-ubiquinone oxidoreductase 75 kDa subunit, mitochondrial OS=Homo sapiens OX=9606 GN=NDUFS1 PE=1 SV=1	NDUFS1	NDUFS1	1	1	3.07e-05	0.0164	1	1	3.05e-05	0.0164	3	3	9.13e-05	0.0589	1	1	3e-05	0.0164	2	2	6.15e-05	0.0491	4	4	0.000118	0.0786	0	0	0	0	0	0	0	0	1	1	3.09e-05	0.0262
B3KQ33,Q8TEX9,Q8TEX9-2	cDNA FLJ32715 fis, clone TESTI2000784, highly similar to Importin-4 OS=Homo sapiens OX=9606 PE=2 SV=1	IPO4	IPO4	1	1	3.07e-05	0.00833	1	1	3.05e-05	0.00833	1	1	3.04e-05	0.00833	1	1	3e-05	0.0102	3	3	9.22e-05	0.0352	2	2	5.89e-05	0.0176	0	0	0	0	2	2	6.13e-05	0.0167	0	0	0	0
A8MQ02,G1UI22	Afadin OS=Homo sapiens OX=9606 GN=AFDN PE=1 SV=2	AFDN,MLLT4	AFDN	7	6	0.000215	0.0438	6	5	0.000183	0.0382	8	8	0.000243	0.0567	3	3	8.99e-05	0.0174	4	4	0.000123	0.027	4	4	0.000118	0.0309	0	0	0	0	0	0	0	0	0	0	0	0
O60493	Sorting nexin-3 OS=Homo sapiens OX=9606 GN=SNX3 PE=1 SV=3	SNX3	SNX3	5	4	0.000154	0.235	5	4	0.000152	0.235	6	4	0.000183	0.235	3	2	8.99e-05	0.123	2	2	6.15e-05	0.13	2	2	5.89e-05	0.105	0	0	0	0	0	0	0	0	2	1	6.18e-05	0.0679
O00566	U3 small nucleolar ribonucleoprotein protein MPP10 OS=Homo sapiens OX=9606 GN=MPHOSPH10 PE=1 SV=2	MPHOSPH10	MPHOSPH10	6	6	0.000184	0.117	5	5	0.000152	0.0984	11	9	0.000335	0.185	0	0	0	0	3	3	9.22e-05	0.0631	5	5	0.000147	0.116	0	0	0	0	0	0	0	0	0	0	0	0
P49792	E3 SUMO-protein ligase RanBP2 OS=Homo sapiens OX=9606 GN=RANBP2 PE=1 SV=2	RANBP2	RANBP2	4	4	0.000123	0.0158	0	0	0	0	10	9	0.000304	0.0326	5	5	0.00015	0.0174	6	6	0.000184	0.0226	2	2	5.89e-05	0.00806	0	0	0	0	0	0	0	0	0	0	0	0
P51398,P51398-2,P51398-3	28S ribosomal protein S29, mitochondrial OS=Homo sapiens OX=9606 GN=DAP3 PE=1 SV=1	DAP3	DAP3	1	1	3.07e-05	0.0377	0	0	0	0	2	2	6.08e-05	0.0628	0	0	0	0	2	2	6.15e-05	0.0628	2	2	5.89e-05	0.0578	0	0	0	0	0	0	0	0	0	0	0	0
A0A024RBB7,A0A024RBE6,B7Z2V4,B7Z9C2,F5H4R6,F8VV59,F8W0J6,H0YIV4,P55209,P55209-2	Nucleosome assembly protein 1-like 1, isoform CRA_a OS=Homo sapiens OX=9606 GN=NAP1L1 PE=3 SV=1	NAP1L1	NAP1L1	3	3	9.22e-05	0.0997	3	3	9.15e-05	0.0997	2	2	6.08e-05	0.0691	0	0	0	0	1	1	3.07e-05	0.0435	3	3	8.83e-05	0.0997	0	0	0	0	0	0	0	0	0	0	0	0
Q5BKZ1	DBIRD complex subunit ZNF326 OS=Homo sapiens OX=9606 GN=ZNF326 PE=1 SV=2	ZNF326	ZNF326	2	2	6.15e-05	0.0361	3	3	9.15e-05	0.0533	5	5	0.000152	0.0945	4	4	0.00012	0.0739	1	1	3.07e-05	0.0155	2	2	5.89e-05	0.0292	0	0	0	0	0	0	0	0	0	0	0	0
A0A1B0GUA3,Q96EK5	KIF-binding protein OS=Homo sapiens OX=9606 GN=KIFBP PE=1 SV=1	KIFBP	KIFBP	1	1	3.07e-05	0.0201	1	1	3.05e-05	0.0201	0	0	0	0	0	0	0	0	2	1	6.15e-05	0.0201	0	0	0	0	0	0	0	0	0	0	0	0	0	0	0	0
P04350	Tubulin beta-4A chain OS=Homo sapiens OX=9606 GN=TUBB4A PE=1 SV=2	TUBB4A	TUBB4A	0	0	0	0	1	1	3.05e-05	0.342	1	1	3.04e-05	0.405	0	0	0	0	1	1	3.07e-05	0.423	2	2	5.89e-05	0.5	0	0	0	0	0	0	0	0	1	1	3.09e-05	0.32
E9PKP7	Nucleolar transcription factor 1 OS=Homo sapiens OX=9606 GN=UBTF PE=1 SV=1	UBTF	UBTF	1	1	3.07e-05	0.0161	1	1	3.05e-05	0.0161	1	1	3.04e-05	0.0161	0	0	0	0	1	1	3.07e-05	0.0161	1	1	2.94e-05	0.0161	0	0	0	0	0	0	0	0	0	0	0	0
A0A0S2Z5J4,A8K586,O00203,O00203-3	Adaptor-related protein complex 3 beta 1 subunit isoform 1 (Fragment) OS=Homo sapiens OX=9606 GN=AP3B1 PE=2 SV=1	AP3B1	AP3B1	3	3	9.22e-05	0.0256	2	2	6.1e-05	0.0201	3	3	9.13e-05	0.0356	2	2	5.99e-05	0.0183	3	3	9.22e-05	0.0283	3	3	8.83e-05	0.0274	0	0	0	0	0	0	0	0	0	0	0	0
A0A7P0T893,O43823	A-kinase anchor protein 8 OS=Homo sapiens OX=9606 GN=AKAP8 PE=1 SV=1	AKAP8	AKAP8	2	2	6.15e-05	0.0353	5	4	0.000152	0.0707	3	3	9.13e-05	0.053	1	1	3e-05	0.0191	3	3	9.22e-05	0.0442	2	2	5.89e-05	0.025	0	0	0	0	0	0	0	0	1	1	3.09e-05	0.0118
C9JPK5,P05556-5	Integrin beta OS=Homo sapiens OX=9606 GN=ITGB1 PE=1 SV=2	ITGB1	ITGB1	3	3	9.22e-05	0.0445	4	4	0.000122	0.0569	6	6	0.000183	0.0791	0	0	0	0	3	3	9.22e-05	0.0445	2	2	5.89e-05	0.0321	0	0	0	0	0	0	0	0	0	0	0	0
Q7L2E3	ATP-dependent RNA helicase DHX30 OS=Homo sapiens OX=9606 GN=DHX30 PE=1 SV=1	DHX30	DHX30	2	2	6.15e-05	0.0159	1	1	3.05e-05	0.0067	2	2	6.08e-05	0.0184	0	0	0	0	1	1	3.07e-05	0.00921	1	1	2.94e-05	0.0067	0	0	0	0	1	1	3.07e-05	0.0067	0	0	0	0
O94906,O94906-2	Pre-mRNA-processing factor 6 OS=Homo sapiens OX=9606 GN=PRPF6 PE=1 SV=1	PRPF6	PRPF6	0	0	0	0	1	1	3.05e-05	0.0085	2	2	6.08e-05	0.0213	0	0	0	0	3	3	9.22e-05	0.0308	1	1	2.94e-05	0.0106	0	0	0	0	0	0	0	0	1	1	3.09e-05	0.0085
V5YQL4	Adenosylhomocysteinase OS=Homo sapiens OX=9606 GN=FGFR2-AHCYL1 PE=2 SV=1	FGFR2-AHCYL1	FGFR2-AHCYL1	3	2	9.22e-05	0.0317	2	1	6.1e-05	0.0248	3	2	9.13e-05	0.0317	1	1	3e-05	0.0137	3	2	9.22e-05	0.0317	3	2	8.83e-05	0.0317	0	0	0	0	0	0	0	0	0	0	0	0
P11717,Q59EZ3	Cation-independent mannose-6-phosphate receptor OS=Homo sapiens OX=9606 GN=IGF2R PE=1 SV=3	IGF2R	IGF2R	0	0	0	0	1	1	3.05e-05	0.00401	5	5	0.000152	0.0197	2	2	5.99e-05	0.00883	2	2	6.15e-05	0.00763	5	5	0.000147	0.0241	0	0	0	0	0	0	0	0	0	0	0	0
Q13596,Q13596-2,Q59GU6	Sorting nexin-1 OS=Homo sapiens OX=9606 GN=SNX1 PE=1 SV=3	SNX1	SNX1	4	4	0.000123	0.109	3	3	9.15e-05	0.0881	3	3	9.13e-05	0.0805	1	1	3e-05	0.0268	3	3	9.22e-05	0.0996	3	3	8.83e-05	0.0785	0	0	0	0	0	0	0	0	0	0	0	0
A0A087WUZ3,B2ZZ89,D6W5C0,K9MS24,Q01082	Spectrin beta chain OS=Homo sapiens OX=9606 GN=SPTBN1 PE=1 SV=1	SPTBN1	SPTBN1	1	1	3.07e-05	0.0038	2	2	6.1e-05	0.00761	2	2	6.08e-05	0.00972	4	4	0.00012	0.0178	2	2	6.15e-05	0.00972	2	2	5.89e-05	0.00761	0	0	0	0	0	0	0	0	0	0	0	0
Q96GA3	Protein LTV1 homolog OS=Homo sapiens OX=9606 GN=LTV1 PE=1 SV=1	LTV1	LTV1	1	1	3.07e-05	0.0211	2	2	6.1e-05	0.0526	2	2	6.08e-05	0.0526	0	0	0	0	1	1	3.07e-05	0.0211	3	3	8.83e-05	0.0863	0	0	0	0	0	0	0	0	0	0	0	0
A0A024R1J3,Q00587,Q00587-2	CDC42 effector protein (Rho GTPase binding) 1, isoform CRA_a OS=Homo sapiens OX=9606 GN=CDC42EP1 PE=3 SV=1	CDC42EP1	CDC42EP1	1	1	3.07e-05	0.0208	2	2	6.1e-05	0.0443	3	3	9.13e-05	0.0938	1	1	3e-05	0.0234	2	2	6.15e-05	0.0443	0	0	0	0	0	0	0	0	0	0	0	0	0	0	0	0
A8K2G0,O15126	Secretory carrier-associated membrane protein OS=Homo sapiens OX=9606 PE=2 SV=1	SCAMP1	SCAMP1	4	3	0.000123	0.124	1	1	3.05e-05	0.068	5	3	0.000152	0.124	1	1	3e-05	0.068	1	1	3.07e-05	0.0237	2	2	5.89e-05	0.0562	0	0	0	0	0	0	0	0	0	0	0	0
B4DYR6	Dynamin-1-like protein OS=Homo sapiens OX=9606 PE=2 SV=1			2	2	6.15e-05	0.0288	2	2	6.1e-05	0.0249	1	1	3.04e-05	0.0118	1	1	3e-05	0.017	3	3	9.22e-05	0.038	3	3	8.83e-05	0.0419	0	0	0	0	0	0	0	0	0	0	0	0
A0A087X0Q1,Q7Z739	YTH domain-containing family protein 3 OS=Homo sapiens OX=9606 GN=YTHDF3 PE=1 SV=1	YTHDF3	YTHDF3	0	0	0	0	2	2	6.1e-05	0.0463	2	2	6.08e-05	0.0617	4	3	0.00012	0.0926	2	1	6.15e-05	0.0532	0	0	0	0	0	0	0	0	0	0	0	0	1	1	3.09e-05	0.0274
A0A0A0MSA4	Band 4.1-like protein 3 OS=Homo sapiens OX=9606 GN=EPB41L3 PE=1 SV=1	EPB41L3	EPB41L3	1	1	3.07e-05	0.0124	2	2	6.1e-05	0.0239	2	2	6.08e-05	0.022	1	1	3e-05	0.0124	3	3	9.22e-05	0.043	1	1	2.94e-05	0.0124	0	0	0	0	0	0	0	0	0	0	0	0
F5GX19,F5H3Y3,Q6IAA8	Late endosomal/lysosomal adaptor and MAPK and MTOR activator 1 OS=Homo sapiens OX=9606 GN=LAMTOR1 PE=1 SV=1	LAMTOR1	LAMTOR1	2	2	6.15e-05	0.169	1	1	3.05e-05	0.0845	4	3	0.000122	0.169	0	0	0	0	1	1	3.07e-05	0.0845	3	3	8.83e-05	0.282	0	0	0	0	0	0	0	0	0	0	0	0
A0A024R753,Q9NW13,Q9NW13-2	RNA binding motif protein 28 isoform 1 OS=Homo sapiens OX=9606 GN=RBM28 PE=2 SV=1	RBM28	RBM28	0	0	0	0	1	1	3.05e-05	0.0119	1	1	3.04e-05	0.0145	2	2	5.99e-05	0.025	2	2	6.15e-05	0.025	2	2	5.89e-05	0.025	0	0	0	0	0	0	0	0	0	0	0	0
A0A2R8Y5A0,A0A2R8YD58,A0A2R8YF43,B2R6D7,B5BUH5,E7EU96,P68400,Q2I0Y7,Q5U5J2,Q8NEV1	Casein kinase II subunit alpha OS=Homo sapiens OX=9606 GN=CSNK2A1 PE=1 SV=1	CSNK2A1,CSNK2A3	CSNK2A1	1	1	3.07e-05	0.0508	2	2	6.1e-05	0.0932	2	2	6.08e-05	0.0791	0	0	0	0	1	1	3.07e-05	0.0508	3	3	8.83e-05	0.0932	1	1	2.98e-05	0.0508	0	0	0	0	0	0	0	0
Q9BX67	Junctional adhesion molecule C OS=Homo sapiens OX=9606 GN=JAM3 PE=1 SV=1	JAM3	JAM3	2	2	6.15e-05	0.0581	2	2	6.1e-05	0.0581	3	3	9.13e-05	0.0839	1	1	3e-05	0.0323	1	1	3.07e-05	0.0323	2	2	5.89e-05	0.0581	0	0	0	0	0	0	0	0	0	0	0	0
Q9H2M9	Rab3 GTPase-activating protein non-catalytic subunit OS=Homo sapiens OX=9606 GN=RAB3GAP2 PE=1 SV=1	RAB3GAP2	RAB3GAP2	1	1	3.07e-05	0.0079	1	1	3.05e-05	0.0079	0	0	0	0	1	1	3e-05	0.0079	2	2	6.15e-05	0.0151	1	1	2.94e-05	0.0079	0	0	0	0	0	0	0	0	0	0	0	0
A0A024R9Y7,Q5H909,Q9UNF1,Q9UNF1-2	Melanoma antigen family D, 2, isoform CRA_a OS=Homo sapiens OX=9606 GN=MAGED2 PE=4 SV=1	MAGED2	MAGED2	0	0	0	0	1	1	3.05e-05	0.0198	1	1	3.04e-05	0.0198	2	2	5.99e-05	0.0264	1	1	3.07e-05	0.0132	0	0	0	0	0	0	0	0	0	0	0	0	0	0	0	0
A0A2U9QGI0	NAP1L4/NUTM1D fusion protein OS=Homo sapiens OX=9606 GN=NAP1L4 PE=2 SV=1	NAP1L4	NAP1L4	1	1	3.07e-05	0.0192	1	1	3.05e-05	0.0164	1	1	3.04e-05	0.0164	1	1	3e-05	0.01	1	1	3.07e-05	0.01	1	1	2.94e-05	0.0164	0	0	0	0	0	0	0	0	0	0	0	0
J3QS36	L-xylulose reductase (Fragment) OS=Homo sapiens OX=9606 GN=DCXR PE=1 SV=1	DCXR	DCXR	2	1	6.15e-05	0.0533	1	1	3.05e-05	0.0489	2	2	6.08e-05	0.102	0	0	0	0	1	1	3.07e-05	0.0533	2	2	5.89e-05	0.102	0	0	0	0	0	0	0	0	0	0	0	0
Q9UIG0,Q9UIG0-2	Tyrosine-protein kinase BAZ1B OS=Homo sapiens OX=9606 GN=BAZ1B PE=1 SV=2	BAZ1B	BAZ1B	1	1	3.07e-05	0.00809	0	0	0	0	1	1	3.04e-05	0.00809	0	0	0	0	1	1	3.07e-05	0.00809	0	0	0	0	0	0	0	0	0	0	0	0	0	0	0	0
A8K6I4,P42285	cDNA FLJ76877, highly similar to Homo sapiens superkiller viralicidic activity 2-like 2 (SKIV2L2), mRNA OS=Homo sapiens OX=9606 PE=2 SV=1	MTREX	MTREX	2	2	6.15e-05	0.024	0	0	0	0	1	1	3.04e-05	0.0106	1	1	3e-05	0.0096	3	3	9.22e-05	0.0307	2	2	5.89e-05	0.023	0	0	0	0	0	0	0	0	0	0	0	0
A0A024R0A0,B4E385,Q9BRK3,Q9BRK3-2,Q9BRK3-3	Matrix remodeling-associated protein 8 OS=Homo sapiens OX=9606 GN=MXRA8 PE=4 SV=1	MXRA8	MXRA8	1	1	3.07e-05	0.0244	3	3	9.15e-05	0.0644	3	3	9.13e-05	0.0644	0	0	0	0	0	0	0	0	2	2	5.89e-05	0.0467	0	0	0	0	0	0	0	0	0	0	0	0
Q92692	Nectin-2 OS=Homo sapiens OX=9606 GN=NECTIN2 PE=1 SV=1	NECTIN2	NECTIN2	1	1	3.07e-05	0.0149	2	2	6.1e-05	0.0297	2	2	6.08e-05	0.0297	0	0	0	0	1	1	3.07e-05	0.0149	3	3	8.83e-05	0.0595	0	0	0	0	0	0	0	0	0	0	0	0
P78310	Coxsackievirus and adenovirus receptor OS=Homo sapiens OX=9606 GN=CXADR PE=1 SV=1	CXADR	CXADR	2	2	6.15e-05	0.0466	1	1	3.05e-05	0.0219	2	2	6.08e-05	0.0548	1	1	3e-05	0.0219	1	1	3.07e-05	0.0247	1	1	2.94e-05	0.0247	0	0	0	0	0	0	0	0	0	0	0	0
A0A7P0T9T8,Q8IYV2,Q8NEH0,Q9UHI6	RNA helicase OS=Homo sapiens OX=9606 GN=DDX20 PE=1 SV=1	DDX20	DDX20	0	0	0	0	2	2	6.1e-05	0.0318	1	1	3.04e-05	0.0119	1	1	3e-05	0.0133	2	2	6.15e-05	0.0265	2	2	5.89e-05	0.0345	0	0	0	0	0	0	0	0	0	0	0	0
A0A087X0K9,A0A0G2JNH2,A0A7I2V5U5,A9CQZ8,G3V1L9,G5E9E7,Q07157,Q07157-2,Q6MZU1	Tight junction protein 1 (Zona occludens 1), isoform CRA_a OS=Homo sapiens OX=9606 GN=TJP1 PE=1 SV=2	TJP1,DKFZp686A1195	TJP1	2	2	6.15e-05	0.0113	1	1	3.05e-05	0.00622	1	1	3.04e-05	0.00622	1	1	3e-05	0.00622	0	0	0	0	1	1	2.94e-05	0.00622	0	0	0	0	0	0	0	0	0	0	0	0
A0A2X0TVZ9,Q01968,Q01968-2,Q504W7	Phosphoinositide 5-phosphatase (Fragment) OS=Homo sapiens OX=9606 GN=OCRL PE=3 SV=1	OCRL	OCRL	0	0	0	0	1	1	3.05e-05	0.0112	1	1	3.04e-05	0.0112	1	1	3e-05	0.0112	2	2	6.15e-05	0.0235	1	1	2.94e-05	0.0123	0	0	0	0	0	0	0	0	0	0	0	0
B4DRP9,Q69YJ7,Q9NTZ6	cDNA FLJ58274, highly similar to RNA-binding protein 12 OS=Homo sapiens OX=9606 PE=2 SV=1	DKFZp667H197,RBM12	DKFZp667H197	1	1	3.07e-05	0.0123	1	1	3.05e-05	0.0123	1	1	3.04e-05	0.0123	1	1	3e-05	0.0123	1	1	3.07e-05	0.0123	1	1	2.94e-05	0.0123	0	0	0	0	1	1	3.07e-05	0.0123	0	0	0	0
B2RE46,P04844	Dolichyl-diphosphooligosaccharide--protein glycosyltransferase subunit 2 OS=Homo sapiens OX=9606 PE=2 SV=1	RPN2	RPN2	1	1	3.07e-05	0.0365	1	1	3.05e-05	0.0269	1	1	3.04e-05	0.0269	0	0	0	0	1	1	3.07e-05	0.0269	1	1	2.94e-05	0.0269	0	0	0	0	0	0	0	0	1	1	3.09e-05	0.0269
Q14400	Glutamate dehydrogenase (NAD(P)(+)) (Fragment) OS=Homo sapiens OX=9606 GN=GLUD1 PE=2 SV=1	GLUD1	GLUD1	1	1	3.07e-05	0.12	1	1	3.05e-05	0.151	1	1	3.04e-05	0.12	0	0	0	0	1	1	3.07e-05	0.151	1	1	2.94e-05	0.143	0	0	0	0	0	0	0	0	1	1	3.09e-05	0.12
A0A024R3P9,Q9H3P7	Acyl-Coenzyme A binding domain containing 3, isoform CRA_a OS=Homo sapiens OX=9606 GN=ACBD3 PE=4 SV=1	ACBD3	ACBD3	0	0	0	0	1	1	3.05e-05	0.0246	1	1	3.04e-05	0.0246	1	1	3e-05	0.0246	1	1	3.07e-05	0.0246	1	1	2.94e-05	0.0246	0	0	0	0	0	0	0	0	0	0	0	0
A0A2R8Y6Y7,A0A2R8YDQ9,B4DRV2,B7ZAF6,E5KS55,E5KS60,Q6N0B1,Q7Z503,Q9P2R7,Q9P2R7-2	Succinate--CoA ligase [ADP-forming] subunit beta, mitochondrial OS=Homo sapiens OX=9606 GN=SUCLA2 PE=1 SV=1	DKFZp686D0880,SUCLA2	DKFZp686D0880	2	2	6.15e-05	0.0372	1	1	3.05e-05	0.0165	1	1	3.04e-05	0.0207	0	0	0	0	0	0	0	0	1	1	2.94e-05	0.0207	0	0	0	0	0	0	0	0	0	0	0	0
A0A024R3I5,A8K6A6,B2R642,B3KXZ9,P43121	Melanoma cell adhesion molecule, isoform CRA_a OS=Homo sapiens OX=9606 GN=MCAM PE=4 SV=1	MCAM	MCAM	2	2	6.15e-05	0.0418	2	2	6.1e-05	0.0418	0	0	0	0	0	0	0	0	1	1	3.07e-05	0.0186	1	1	2.94e-05	0.017	0	0	0	0	0	0	0	0	0	0	0	0
A0A2R8YFE2	Actin, cytoplasmic 1 (Fragment) OS=Homo sapiens OX=9606 GN=ACTB PE=1 SV=1	ACTB	ACTB	1	1	3.07e-05	0.62	1	1	3.05e-05	0.633	1	1	3.04e-05	0.646	0	0	0	0	0	0	0	0	2	1	5.89e-05	0.633	0	0	0	0	1	1	3.07e-05	0.62	0	0	0	0
Q9NR45,V9HW39	Sialic acid synthase OS=Homo sapiens OX=9606 GN=NANS PE=1 SV=2	HEL-S-100,NANS	NANS	1	1	3.07e-05	0.039	1	1	3.05e-05	0.0501	1	1	3.04e-05	0.0501	0	0	0	0	1	1	3.07e-05	0.039	2	2	5.89e-05	0.0891	0	0	0	0	0	0	0	0	0	0	0	0
Q9UJA5,Q9UJA5-4	tRNA (adenine(58)-N(1))-methyltransferase non-catalytic subunit TRM6 OS=Homo sapiens OX=9606 GN=TRMT6 PE=1 SV=1	TRMT6	TRMT6	0	0	0	0	1	1	3.05e-05	0.0342	1	1	3.04e-05	0.0342	2	2	5.99e-05	0.0362	1	1	3.07e-05	0.0342	0	0	0	0	0	0	0	0	0	0	0	0	0	0	0	0
A0A140VKE9,Q13409,Q13409-2,Q13409-3,Q13409-5,Q13409-6,Q13409-7	Testis tissue sperm-binding protein Li 66n OS=Homo sapiens OX=9606 PE=2 SV=1	DYNC1I2	DYNC1I2	1	1	3.07e-05	0.0141	0	0	0	0	1	1	3.04e-05	0.0141	1	1	3e-05	0.0141	1	1	3.07e-05	0.0141	0	0	0	0	0	0	0	0	0	0	0	0	1	1	3.09e-05	0.0141
Q92615	La-related protein 4B OS=Homo sapiens OX=9606 GN=LARP4B PE=1 SV=3	LARP4B	LARP4B	0	0	0	0	1	1	3.05e-05	0.0108	1	1	3.04e-05	0.0108	0	0	0	0	1	1	3.07e-05	0.0122	1	1	2.94e-05	0.0108	0	0	0	0	0	0	0	0	0	0	0	0
A0A024R4F4,A0A087WYJ2,M0R2B7,P28340,Q308M6	DNA polymerase OS=Homo sapiens OX=9606 GN=POLD1 PE=3 SV=1	POLD1	POLD1	1	1	3.07e-05	0.00903	1	1	3.05e-05	0.00903	1	1	3.04e-05	0.00903	0	0	0	0	1	1	3.07e-05	0.00903	1	1	2.94e-05	0.00903	0	0	0	0	0	0	0	0	0	0	0	0
A0A0B4J2E5,Q15269	Utp12 domain-containing protein OS=Homo sapiens OX=9606 GN=LOC102724159 PE=1 SV=1	LOC102724159,PWP2	LOC102724159	1	1	3.07e-05	0.012	1	1	3.05e-05	0.012	1	1	3.04e-05	0.012	0	0	0	0	1	1	3.07e-05	0.012	1	1	2.94e-05	0.012	0	0	0	0	0	0	0	0	0	0	0	0
A0A140VJQ6,Q9BXB4	Oxysterol-binding protein OS=Homo sapiens OX=9606 PE=2 SV=1	OSBPL11	OSBPL11	1	1	3.07e-05	0.0134	1	1	3.05e-05	0.0134	2	2	6.08e-05	0.0335	0	0	0	0	0	0	0	0	1	1	2.94e-05	0.0134	0	0	0	0	0	0	0	0	0	0	0	0
O00186	Syntaxin-binding protein 3 OS=Homo sapiens OX=9606 GN=STXBP3 PE=1 SV=2	STXBP3	STXBP3	0	0	0	0	1	1	3.05e-05	0.0169	2	2	6.08e-05	0.0321	0	0	0	0	1	1	3.07e-05	0.0152	1	1	2.94e-05	0.0152	0	0	0	0	0	0	0	0	0	0	0	0
A0A0S2Z5H7,B3KM48,D6RAX7,Q53FV3,Q9BT78	COP9 signalosome complex subunit 4 (Fragment) OS=Homo sapiens OX=9606 GN=COPS4 PE=2 SV=1	COPS4	COPS4	1	1	3.07e-05	0.0296	0	0	0	0	1	1	3.04e-05	0.0296	0	0	0	0	0	0	0	0	1	1	2.94e-05	0.0296	0	0	0	0	0	0	0	0	0	0	0	0
A0A0S2Z534,A0A0S2Z5B1,A0A0S2Z5C8,A0A0S2Z5Z7,E5RFZ8,E5RGA7,E5RIP4,E5RJ40,E5RJG5,Q15043,Q15043-2,Q15043-3	Solute carrier family 39 (Zinc transporter), member 14, isoform CRA_a (Fragment) OS=Homo sapiens OX=9606 GN=SLC39A14 PE=2 SV=1	SLC39A14	SLC39A14	1	1	3.07e-05	0.027	1	1	3.05e-05	0.027	1	1	3.04e-05	0.027	0	0	0	0	1	1	3.07e-05	0.027	0	0	0	0	0	0	0	0	0	0	0	0	0	0	0	0
A0A1L7NY41,A0A1L7NY50,B7Z6K2,G3V1S6,Q10471	Polypeptide N-acetylgalactosaminyltransferase OS=Homo sapiens OX=9606 GN=GALNT2 PE=2 SV=1	GALNT2	GALNT2	1	1	3.07e-05	0.0169	1	1	3.05e-05	0.0169	1	1	3.04e-05	0.0169	0	0	0	0	1	1	3.07e-05	0.0203	0	0	0	0	0	0	0	0	0	0	0	0	0	0	0	0
A0A024R059,Q01581,Q8N995	3-hydroxy-3-methylglutaryl coenzyme A synthase OS=Homo sapiens OX=9606 GN=HMGCS1 PE=3 SV=1	HMGCS1	HMGCS1	0	0	0	0	1	1	3.05e-05	0.025	1	1	3.04e-05	0.025	0	0	0	0	1	1	3.07e-05	0.0173	1	1	2.94e-05	0.0212	0	0	0	0	0	0	0	0	0	0	0	0
A0A0A0MST8,B5M450,E9PFN4,Q9Y6M7-12,Q9Y6M7-13,Q9Y6M7-6,Q9Y6M7-7,Q9Y6M7-8,Q9Y6M7-9	Anion exchange protein OS=Homo sapiens OX=9606 GN=SLC4A7 PE=1 SV=1	SLC4A7	SLC4A7	0	0	0	0	1	1	3.05e-05	0.00999	1	1	3.04e-05	0.00999	0	0	0	0	1	1	3.07e-05	0.00749	1	1	2.94e-05	0.00999	0	0	0	0	0	0	0	0	0	0	0	0
B2R6N0,P61201,Q53HJ0	COP9 signalosome complex subunit 2 OS=Homo sapiens OX=9606 PE=2 SV=1	COPS2	COPS2	0	0	0	0	1	1	3.05e-05	0.0181	1	1	3.04e-05	0.0226	0	0	0	0	1	1	3.07e-05	0.0181	1	1	2.94e-05	0.0181	0	0	0	0	0	0	0	0	0	0	0	0
Q96N67-2	Isoform 2 of Dedicator of cytokinesis protein 7 OS=Homo sapiens OX=9606 GN=DOCK7	DOCK7	DOCK7	0	0	0	0	1	1	3.05e-05	0.00376	1	1	3.04e-05	0.00376	0	0	0	0	1	1	3.07e-05	0.0047	1	1	2.94e-05	0.00376	0	0	0	0	0	0	0	0	0	0	0	0
A0A384MDS7,A0A804HIS0,Q96IJ6,Q96IJ6-2	Epididymis secretory sperm binding protein OS=Homo sapiens OX=9606 GN=GMPPA PE=2 SV=1	GMPPA	GMPPA	1	1	3.07e-05	0.0357	0	0	0	0	1	1	3.04e-05	0.0357	0	0	0	0	1	1	3.07e-05	0.0238	1	1	2.94e-05	0.0357	0	0	0	0	0	0	0	0	0	0	0	0
M0QYC7	RNA polymerase II-associated factor 1 homolog (Fragment) OS=Homo sapiens OX=9606 GN=PAF1 PE=1 SV=1	PAF1	PAF1	1	1	3.07e-05	0.138	0	0	0	0	1	1	3.04e-05	0.138	0	0	0	0	1	1	3.07e-05	0.138	1	1	2.94e-05	0.138	0	0	0	0	0	0	0	0	0	0	0	0
Q9UNS2,Q9UNS2-2	COP9 signalosome complex subunit 3 OS=Homo sapiens OX=9606 GN=COPS3 PE=1 SV=3	COPS3	COPS3	1	1	3.07e-05	0.026	0	0	0	0	1	1	3.04e-05	0.026	0	0	0	0	1	1	3.07e-05	0.026	1	1	2.94e-05	0.026	0	0	0	0	0	0	0	0	0	0	0	0
A0A384MR33,Q14683	Structural maintenance of chromosomes protein OS=Homo sapiens OX=9606 GN=SMC1L1 PE=2 SV=1	SMC1L1,SMC1A	SMC1L1	2	2	6.15e-05	0.0154	1	1	3.05e-05	0.00811	5	4	0.000152	0.0357	5	4	0.00015	0.0308	6	5	0.000184	0.0511	4	4	0.000118	0.0324	0	0	0	0	2	2	6.13e-05	0.017	0	0	0	0
Q9UHB9	Signal recognition particle subunit SRP68 OS=Homo sapiens OX=9606 GN=SRP68 PE=1 SV=2	SRP68	SRP68	7	6	0.000215	0.0973	0	0	0	0	2	2	6.08e-05	0.0351	5	4	0.00015	0.0638	5	5	0.000154	0.0973	4	4	0.000118	0.0702	0	0	0	0	0	0	0	0	1	1	3.09e-05	0.0144
Q9Y678	Coatomer subunit gamma-1 OS=Homo sapiens OX=9606 GN=COPG1 PE=1 SV=1	COPG1	COPG1	1	1	3.07e-05	0.00915	2	2	6.1e-05	0.0195	3	3	9.13e-05	0.0389	0	0	0	0	4	4	0.000123	0.0481	4	4	0.000118	0.0492	0	0	0	0	0	0	0	0	1	1	3.09e-05	0.0103
A0A7G6J4N4,Q14694,Q14694-2,Q14694-3	Ubiquitin carboxyl-terminal hydrolase OS=Homo sapiens OX=9606 PE=2 SV=1	USP10	USP10	1	1	3.07e-05	0.0162	2	2	6.1e-05	0.0362	2	2	6.08e-05	0.0362	2	2	5.99e-05	0.0262	5	5	0.000154	0.086	5	5	0.000147	0.0835	0	0	0	0	0	0	0	0	0	0	0	0
H0YDU8	Serine/threonine-protein phosphatase (Fragment) OS=Homo sapiens OX=9606 GN=PPP5C PE=1 SV=1	PPP5C	PPP5C	1	1	3.07e-05	0.0186	1	1	3.05e-05	0.0206	1	1	3.04e-05	0.0268	4	3	0.00012	0.066	3	2	9.22e-05	0.0412	1	1	2.94e-05	0.0206	2	1	5.95e-05	0.0186	0	0	0	0	0	0	0	0
Q8IZ21,Q8IZ21-2,Q8IZ21-3	Phosphatase and actin regulator 4 OS=Homo sapiens OX=9606 GN=PHACTR4 PE=1 SV=1	PHACTR4	PHACTR4	1	1	3.07e-05	0.0128	4	4	0.000122	0.0741	2	2	6.08e-05	0.0342	0	0	0	0	3	3	9.22e-05	0.0527	3	3	8.83e-05	0.0541	0	0	0	0	0	0	0	0	0	0	0	0
A0A7P0T965,A0A7P0Z4B9,Q16531	DNA damage-binding protein 1 OS=Homo sapiens OX=9606 GN=DDB1 PE=1 SV=1	DDB1	DDB1	0	0	0	0	1	1	3.05e-05	0.00848	0	0	0	0	1	1	3e-05	0.00848	1	1	3.07e-05	0.0283	3	3	8.83e-05	0.0254	0	0	0	0	3	3	9.2e-05	0.0471	0	0	0	0
A0A6Q8PFA6,A0A6Q8PG37,A0A6Q8PGH7,A0A6Q8PH57,B0AZS5,B4DM85,O00139,O00139-1,O00139-2,O00139-4,O00139-5	Kinesin-like protein OS=Homo sapiens OX=9606 GN=KIF2A PE=1 SV=1	KIF2A	KIF2A	2	2	6.15e-05	0.032	0	0	0	0	0	0	0	0	1	1	3e-05	0.016	2	2	6.15e-05	0.032	1	1	2.94e-05	0.016	0	0	0	0	1	1	3.07e-05	0.016	0	0	0	0
B5BUD2,P35250,P35250-2,Q75MT5	Replication factor C 2 isoform 1 (Fragment) OS=Homo sapiens OX=9606 GN=RFC2 PE=2 SV=1	RFC2	RFC2	0	0	0	0	0	0	0	0	2	2	6.08e-05	0.0706	1	1	3e-05	0.0367	3	3	9.22e-05	0.11	1	1	2.94e-05	0.0226	0	0	0	0	0	0	0	0	0	0	0	0
E9PB90,P52789,Q68E10	Hexokinase OS=Homo sapiens OX=9606 GN=HK2 PE=1 SV=1	DKFZp686M1669,HK2	DKFZp686M1669	0	0	0	0	0	0	0	0	1	1	3.04e-05	0.0146	3	3	8.99e-05	0.0371	2	2	6.15e-05	0.0259	1	1	2.94e-05	0.0146	0	0	0	0	0	0	0	0	0	0	0	0
A8K5W7,Q9NSE4	Isoleucyl-tRNA synthetase OS=Homo sapiens OX=9606 PE=2 SV=1	IARS2	IARS2	0	0	0	0	0	0	0	0	1	1	3.04e-05	0.00957	1	1	3e-05	0.00851	1	1	3.07e-05	0.0128	1	1	2.94e-05	0.0128	0	0	0	0	0	0	0	0	0	0	0	0
Q12788	Transducin beta-like protein 3 OS=Homo sapiens OX=9606 GN=TBL3 PE=1 SV=2	TBL3	TBL3	0	0	0	0	1	1	3.05e-05	0.0111	0	0	0	0	2	2	5.99e-05	0.0272	2	2	6.15e-05	0.0309	1	1	2.94e-05	0.0186	0	0	0	0	0	0	0	0	0	0	0	0
Q6NUR1,Q9BPX3	Non-SMC condensin I complex, subunit G OS=Homo sapiens OX=9606 GN=NCAPG PE=2 SV=1	NCAPG	NCAPG	0	0	0	0	0	0	0	0	1	1	3.04e-05	0.00887	0	0	0	0	1	1	3.07e-05	0.00985	3	3	8.83e-05	0.0325	0	0	0	0	0	0	0	0	0	0	0	0
A0A590UJ18	Disks large homolog 1 OS=Homo sapiens OX=9606 GN=DLG1 PE=1 SV=1	DLG1	DLG1	0	0	0	0	0	0	0	0	2	2	6.08e-05	0.0242	0	0	0	0	2	2	6.15e-05	0.0242	2	2	5.89e-05	0.0242	0	0	0	0	0	0	0	0	0	0	0	0
B4DHN0,P28482,Q1HBJ4,Q499G7	Mitogen-activated protein kinase OS=Homo sapiens OX=9606 PE=2 SV=1	MAPK1	MAPK1	0	0	0	0	0	0	0	0	1	1	3.04e-05	0.0546	0	0	0	0	2	2	6.15e-05	0.0575	3	2	8.83e-05	0.0862	0	0	0	0	0	0	0	0	0	0	0	0
Q13480-2	Isoform 2 of GRB2-associated-binding protein 1 OS=Homo sapiens OX=9606 GN=GAB1	GAB1	GAB1	0	0	0	0	2	2	6.1e-05	0.0359	0	0	0	0	1	1	3e-05	0.0152	2	2	6.15e-05	0.0359	0	0	0	0	0	0	0	0	0	0	0	0	0	0	0	0
Q9BPU6	Dihydropyrimidinase-related protein 5 OS=Homo sapiens OX=9606 GN=DPYSL5 PE=1 SV=1	DPYSL5	DPYSL5	0	0	0	0	1	1	3.05e-05	0.0142	0	0	0	0	2	2	5.99e-05	0.0337	1	1	3.07e-05	0.0142	1	1	2.94e-05	0.0142	0	0	0	0	0	0	0	0	0	0	0	0
A0A3B3ISF9	Endothelin-converting enzyme 1 OS=Homo sapiens OX=9606 GN=ECE1 PE=1 SV=1	ECE1	ECE1	0	0	0	0	1	1	3.05e-05	0.0095	0	0	0	0	1	1	3e-05	0.0095	2	2	6.15e-05	0.0214	0	0	0	0	0	0	0	0	0	0	0	0	0	0	0	0
P55011,Q53ZR1	Solute carrier family 12 member 2 OS=Homo sapiens OX=9606 GN=SLC12A2 PE=1 SV=1	SLC12A2	SLC12A2	0	0	0	0	1	1	3.05e-05	0.00743	0	0	0	0	1	1	3e-05	0.00743	2	1	6.15e-05	0.0182	0	0	0	0	0	0	0	0	0	0	0	0	0	0	0	0
A0A7I2V4E5,Q9Y4W2,Q9Y4W2-2,Q9Y4W2-3	Ribosomal biogenesis protein LAS1L OS=Homo sapiens OX=9606 GN=LAS1L PE=1 SV=1	LAS1L	LAS1L	0	0	0	0	1	1	3.05e-05	0.0259	0	0	0	0	0	0	0	0	1	1	3.07e-05	0.0259	1	1	2.94e-05	0.0129	0	0	0	0	0	0	0	0	0	0	0	0
B4DGU8,E9PG22,Q8IW35,Q8IW35-2	cDNA FLJ60110, highly similar to Homo sapiens leucine-rich repeats and IQ motif containing 2 (LRRIQ2), mRNA OS=Homo sapiens OX=9606 PE=2 SV=1	CEP97	CEP97	2	2	6.15e-05	0.0248	0	0	0	0	0	0	0	0	1	1	3e-05	0.0124	1	1	3.07e-05	0.0124	0	0	0	0	0	0	0	0	0	0	0	0	0	0	0	0
A8K8T1,B8ZZS2,Q13506,Q13506-2	cDNA FLJ75800, highly similar to Homo sapiens NGFI-A binding protein 1 (EGR1 binding protein 1) (NAB1), mRNA OS=Homo sapiens OX=9606 PE=2 SV=1	NAB1	NAB1	0	0	0	0	1	1	3.05e-05	0.0329	0	0	0	0	0	0	0	0	1	1	3.07e-05	0.0329	1	1	2.94e-05	0.0329	0	0	0	0	0	0	0	0	0	0	0	0
A4D218,Q9Y6D9,Q9Y6D9-4	MAD1 mitotic arrest deficient-like 1 (Yeast) OS=Homo sapiens OX=9606 GN=MAD1L1 PE=3 SV=1	MAD1L1	MAD1L1	0	0	0	0	1	1	3.05e-05	0.0137	0	0	0	0	1	1	3e-05	0.0137	1	1	3.07e-05	0.0137	1	1	2.94e-05	0.0137	0	0	0	0	0	0	0	0	0	0	0	0
A0A024RAI1,P61158	Actin-like protein 3 OS=Homo sapiens OX=9606 GN=ACTR3 PE=3 SV=1	ACTR3	ACTR3	1	1	3.07e-05	0.0335	0	0	0	0	0	0	0	0	1	1	3e-05	0.0335	1	1	3.07e-05	0.0263	1	1	2.94e-05	0.0263	0	0	0	0	0	0	0	0	0	0	0	0
A0A024R571,B2R5U3,B4DMV9,B4DR44,B4DTR4,Q9H4M9	EH domain-containing protein 1 OS=Homo sapiens OX=9606 GN=EHD1 PE=1 SV=1	EHD1	EHD1	0	0	0	0	2	2	6.1e-05	0.0401	0	0	0	0	0	0	0	0	1	1	3.07e-05	0.0219	1	1	2.94e-05	0.0219	0	0	0	0	0	0	0	0	0	0	0	0
B4DU42	cDNA FLJ56153, highly similar to Homo sapiens transforming growth factor beta regulator 4 (TBRG4), transcript variant 1, mRNA OS=Homo sapiens OX=9606 PE=2 SV=1			0	0	0	0	2	2	6.1e-05	0.028	0	0	0	0	0	0	0	0	1	1	3.07e-05	0.0125	1	1	2.94e-05	0.0125	0	0	0	0	0	0	0	0	0	0	0	0
Q9NUD5	Zinc finger CCHC domain-containing protein 3 OS=Homo sapiens OX=9606 GN=ZCCHC3 PE=1 SV=2	ZCCHC3	ZCCHC3	0	0	0	0	0	0	0	0	1	1	3.04e-05	0.0397	0	0	0	0	1	1	3.07e-05	0.0397	1	1	2.94e-05	0.0397	0	0	0	0	0	0	0	0	0	0	0	0
Q86X55,Q86X55-1,Q86X55-2	Histone-arginine methyltransferase CARM1 OS=Homo sapiens OX=9606 GN=CARM1 PE=1 SV=3	CARM1	CARM1	0	0	0	0	0	0	0	0	1	1	3.04e-05	0.0148	1	1	3e-05	0.0148	1	1	3.07e-05	0.0214	1	1	2.94e-05	0.0148	0	0	0	0	0	0	0	0	0	0	0	0
A0A6I8PRZ0,A0A6I8PS32,A0A6I8PU73,A0A6I8PUD4,A8K4T2,B7Z9W6,K7ER44,Q59EH7,Q99615,Q99615-2	DnaJ homolog subfamily C member 7 (Fragment) OS=Homo sapiens OX=9606 GN=DNAJC7 PE=1 SV=1	DNAJC7	DNAJC7	0	0	0	0	0	0	0	0	1	1	3.04e-05	0.0321	1	1	3e-05	0.0252	0	0	0	0	2	1	5.89e-05	0.0344	0	0	0	0	0	0	0	0	0	0	0	0
E7EN32	Menin OS=Homo sapiens OX=9606 GN=MEN1 PE=1 SV=1	MEN1	MEN1	1	1	3.07e-05	0.0252	0	0	0	0	0	0	0	0	1	1	3e-05	0.0252	1	1	3.07e-05	0.0252	0	0	0	0	0	0	0	0	0	0	0	0	0	0	0	0
Q16094	Calnexin (Fragment) OS=Homo sapiens OX=9606 PE=2 SV=1			1	1	3.07e-05	0.114	0	0	0	0	0	0	0	0	1	1	3e-05	0.129	1	1	3.07e-05	0.173	0	0	0	0	0	0	0	0	0	0	0	0	0	0	0	0
B4DLT1,O75436,O75436-2,S4R3Q6	cDNA FLJ59716, highly similar to Vacuolar protein sorting 26A OS=Homo sapiens OX=9606 PE=2 SV=1	VPS26A	VPS26A	0	0	0	0	0	0	0	0	1	1	3.04e-05	0.0387	1	1	3e-05	0.0581	1	1	3.07e-05	0.0581	0	0	0	0	0	0	0	0	0	0	0	0	0	0	0	0
Q6P158	Putative ATP-dependent RNA helicase DHX57 OS=Homo sapiens OX=9606 GN=DHX57 PE=1 SV=2	DHX57	DHX57	1	1	3.07e-05	0.00722	0	0	0	0	0	0	0	0	1	1	3e-05	0.00649	0	0	0	0	1	1	2.94e-05	0.00722	0	0	0	0	0	0	0	0	0	0	0	0
F5H1Y4,Q9HD26,Q9HD26-2,Q9HD26-3,T1WFC1	Golgi-associated PDZ and coiled-coil motif containing protein transcript variant 3 OS=Homo sapiens OX=9606 GN=GOPC PE=1 SV=2	GOPC	GOPC	0	0	0	0	1	1	3.05e-05	0.0246	0	0	0	0	0	0	0	0	1	1	3.07e-05	0.0221	1	1	2.94e-05	0.0246	0	0	0	0	0	0	0	0	0	0	0	0
Q9BUI4	DNA-directed RNA polymerase III subunit RPC3 OS=Homo sapiens OX=9606 GN=POLR3C PE=1 SV=1	POLR3C	POLR3C	0	0	0	0	1	1	3.05e-05	0.0206	0	0	0	0	0	0	0	0	1	1	3.07e-05	0.0169	1	1	2.94e-05	0.0169	0	0	0	0	0	0	0	0	0	0	0	0
A0A140VJY7,I3L2R6,Q9BRA2	Thioredoxin domain-containing protein 17 OS=Homo sapiens OX=9606 PE=2 SV=1	TXNDC17	TXNDC17	0	0	0	0	0	0	0	0	1	1	3.04e-05	0.0732	1	1	3e-05	0.0732	0	0	0	0	1	1	2.94e-05	0.0732	0	0	0	0	0	0	0	0	0	0	0	0
A0A220K8H0,Q99808,Q99808-2	Solute carrier family 29 member 1 (Augustine blood group) OS=Homo sapiens OX=9606 GN=SLC29A1 PE=3 SV=1	SLC29A1	SLC29A1	0	0	0	0	0	0	0	0	1	1	3.04e-05	0.0219	1	1	3e-05	0.0219	0	0	0	0	1	1	2.94e-05	0.0219	0	0	0	0	0	0	0	0	0	0	0	0
Q5TDG3,Q9UNX4	WD repeat domain 3, isoform CRA_b OS=Homo sapiens OX=9606 GN=WDR3 PE=2 SV=1	WDR3	WDR3	0	0	0	0	0	0	0	0	1	1	3.04e-05	0.00848	1	1	3e-05	0.00848	0	0	0	0	1	1	2.94e-05	0.00848	0	0	0	0	0	0	0	0	0	0	0	0
Q8TC07-3	Isoform 3 of TBC1 domain family member 15 OS=Homo sapiens OX=9606 GN=TBC1D15	TBC1D15	TBC1D15	0	0	0	0	0	0	0	0	1	1	3.04e-05	0.0117	1	1	3e-05	0.0132	0	0	0	0	1	1	2.94e-05	0.0117	0	0	0	0	0	0	0	0	0	0	0	0
A0A087X117,A0A0G2JN29,A0A7I2V2Z5,A0A7I2V4T6,A0A7I2V6B0,J3KN36,P69849,Q15155,Q5JPE7,Q5JPE7-2	Nodal modulator 1 OS=Homo sapiens OX=9606 GN=NOMO1 PE=1 SV=1	NOMO3,NOMO1,NOMO2	NOMO3	0	0	0	0	0	0	0	0	1	1	3.04e-05	0.00789	0	0	0	0	1	1	3.07e-05	0.00868	1	1	2.94e-05	0.00868	0	0	0	0	0	0	0	0	0	0	0	0

## Sheet: MBP
				MBP_Biotin				MBP_Biotin				MBP_Biotin				CitMBP_Biotin				CitMBP_Biotin				CitMBP_Biotin				P21_Biotin				P21_Biotin				P21_Biotin
				Belogurov_039_20210528_ZR_MBP-1				Belogurov_040_20210528_ZR_MBP-2				Belogurov_041_20210528_ZR_MBP-3				Belogurov_043_20210528_ZR_Cit-1				Belogurov_044_20210528_ZR_Cit-2				Belogurov_045_20210528_ZR_Cit-3				Belogurov_032_20210528_ZR_P21-1				Belogurov_033_20210528_ZR_P21-2				Belogurov_034_20210528_ZR_P21-3
Protein.accession.numbers	Protein.name	Gene.simbols	Gene.simbol	Exclusive.spectrum.count	Exclusive.unique.peptide.count	Percentage.of.total.spectra	Percentage.sequence.coverage	Exclusive.spectrum.count	Exclusive.unique.peptide.count	Percentage.of.total.spectra	Percentage.sequence.coverage	Exclusive.spectrum.count	Exclusive.unique.peptide.count	Percentage.of.total.spectra	Percentage.sequence.coverage	Exclusive.spectrum.count	Exclusive.unique.peptide.count	Percentage.of.total.spectra	Percentage.sequence.coverage	Exclusive.spectrum.count	Exclusive.unique.peptide.count	Percentage.of.total.spectra	Percentage.sequence.coverage	Exclusive.spectrum.count	Exclusive.unique.peptide.count	Percentage.of.total.spectra	Percentage.sequence.coverage	Exclusive.spectrum.count	Exclusive.unique.peptide.count	Percentage.of.total.spectra	Percentage.sequence.coverage	Exclusive.spectrum.count	Exclusive.unique.peptide.count	Percentage.of.total.spectra	Percentage.sequence.coverage	Exclusive.spectrum.count	Exclusive.unique.peptide.count	Percentage.of.total.spectra	Percentage.sequence.coverage
Q9NVP1	ATP-dependent RNA helicase DDX18 OS=Homo sapiens OX=9606 GN=DDX18 PE=1 SV=2	DDX18	DDX18	2	2	6.15e-05	0.0284	3	2	9.15e-05	0.0343	3	2	9.13e-05	0.0313	0	0	0	0	0	0	0	0	1	1	2.94e-05	0.0179	0	0	0	0	0	0	0	0	1	1	3.09e-05	0.0134
A8K287,O00161	Synaptosomal-associated protein OS=Homo sapiens OX=9606 GN=SNAP23 PE=1 SV=1	SNAP23	SNAP23	3	3	9.22e-05	0.194	2	2	6.1e-05	0.114	5	4	0.000152	0.256	0	0	0	0	0	0	0	0	4	3	0.000118	0.175	0	0	0	0	0	0	0	0	0	0	0	0
B3KSJ3,Q9BZI7,Q9BZI7-2	cDNA FLJ36409 fis, clone THYMU2010448, highly similar to Regulator of nonsense transcripts 3B OS=Homo sapiens OX=9606 PE=2 SV=1	UPF3B	UPF3B	0	0	0	0	2	2	6.1e-05	0.0511	2	2	6.08e-05	0.0468	0	0	0	0	0	0	0	0	0	0	0	0	0	0	0	0	0	0	0	0	1	1	3.09e-05	0.0277
B5BU08,Q01081	U2 small nuclear RNA auxillary factor 1 isoform a OS=Homo sapiens OX=9606 GN=U2AF1 PE=2 SV=1	U2AF1	U2AF1	1	1	3.07e-05	0.0333	2	2	6.1e-05	0.0875	1	1	3.04e-05	0.0542	0	0	0	0	0	0	0	0	1	1	2.94e-05	0.0542	0	0	0	0	0	0	0	0	1	1	3.09e-05	0.0542
Q14684,Q14684-2	Ribosomal RNA processing protein 1 homolog B OS=Homo sapiens OX=9606 GN=RRP1B PE=1 SV=3	RRP1B	RRP1B	1	1	3.07e-05	0.0145	1	1	3.05e-05	0.0185	1	1	3.04e-05	0.0145	0	0	0	0	0	0	0	0	2	2	5.89e-05	0.0251	0	0	0	0	0	0	0	0	0	0	0	0
D3DU92,H3BMM9,H3BTC0,Q15287	RNA-binding protein with serine-rich domain 1 OS=Homo sapiens OX=9606 GN=RNPS1 PE=1 SV=1	RNPS1	RNPS1	1	1	3.07e-05	0.0492	1	1	3.05e-05	0.0492	1	1	3.04e-05	0.0492	0	0	0	0	0	0	0	0	1	1	2.94e-05	0.0492	0	0	0	0	1	1	3.07e-05	0.0492	0	0	0	0
Q16625-4	Isoform 4 of Occludin OS=Homo sapiens OX=9606 GN=OCLN	OCLN	OCLN	1	1	3.07e-05	0.0443	2	2	6.1e-05	0.0664	4	4	0.000122	0.177	0	0	0	0	3	3	9.22e-05	0.151	0	0	0	0	0	0	0	0	0	0	0	0	0	0	0	0
P98172	Ephrin-B1 OS=Homo sapiens OX=9606 GN=EFNB1 PE=1 SV=1	EFNB1	EFNB1	1	1	3.07e-05	0.0376	2	2	6.1e-05	0.0896	4	4	0.000122	0.179	0	0	0	0	1	1	3.07e-05	0.052	0	0	0	0	0	0	0	0	0	0	0	0	0	0	0	0
Q9Y3B9	RRP15-like protein OS=Homo sapiens OX=9606 GN=RRP15 PE=1 SV=2	RRP15	RRP15	2	2	6.15e-05	0.0851	1	1	3.05e-05	0.0284	2	2	6.08e-05	0.0674	0	0	0	0	0	0	0	0	0	0	0	0	0	0	0	0	0	0	0	0	0	0	0	0
A0A2R8Y5T0,A0A2R8Y706,A0A7P0T9C4,A0A7P0T9R4,A0A7P0TA13,A0A7P0TAW9,Q14204	Cytoplasmic dynein 1 heavy chain 1 OS=Homo sapiens OX=9606 GN=DYNC1H1 PE=1 SV=2	DYNC1H1	DYNC1H1	1	1	3.07e-05	0.00217	0	0	0	0	6	5	0.000183	0.0111	0	0	0	0	0	0	0	0	0	0	0	0	0	0	0	0	0	0	0	0	0	0	0	0
P26038,V9HWC0	Moesin OS=Homo sapiens OX=9606 GN=MSN PE=1 SV=3	HEL70,MSN	MSN	0	0	0	0	2	2	6.1e-05	0.0936	2	2	6.08e-05	0.0936	0	0	0	0	0	0	0	0	0	0	0	0	0	0	0	0	0	0	0	0	0	0	0	0
P17900	Ganglioside GM2 activator OS=Homo sapiens OX=9606 GN=GM2A PE=1 SV=4	GM2A	GM2A	1	1	3.07e-05	0.0518	1	1	3.05e-05	0.0518	0	0	0	0	0	0	0	0	0	0	0	0	0	0	0	0	0	0	0	0	0	0	0	0	0	0	0	0
Q8NEF9	Serum response factor-binding protein 1 OS=Homo sapiens OX=9606 GN=SRFBP1 PE=1 SV=1	SRFBP1	SRFBP1	0	0	0	0	2	2	6.1e-05	0.0606	1	1	3.04e-05	0.0256	0	0	0	0	0	0	0	0	0	0	0	0	0	0	0	0	0	0	0	0	0	0	0	0
A0A0A1HAW1	H.sapiens ras-related Hrab2 protein OS=Homo sapiens OX=9606 PE=2 SV=1	Hrab2	Hrab2	2	2	6.15e-05	0.118	1	1	3.05e-05	0.066	1	1	3.04e-05	0.066	0	0	0	0	0	0	0	0	0	0	0	0	0	0	0	0	0	0	0	0	0	0	0	0
Q7Z7K6-3	Isoform 3 of Centromere protein V OS=Homo sapiens OX=9606 GN=CENPV	CENPV	CENPV	1	1	3.07e-05	0.0772	0	0	0	0	1	1	3.04e-05	0.0515	0	0	0	0	0	0	0	0	0	0	0	0	0	0	0	0	0	0	0	0	0	0	0	0
O60488,O60488-2,Q8TAF6	Long-chain-fatty-acid--CoA ligase 4 OS=Homo sapiens OX=9606 GN=ACSL4 PE=1 SV=2	FACL4,ACSL4	FACL4	0	0	0	0	1	1	3.05e-05	0.0591	1	1	3.04e-05	0.0591	1	1	3e-05	0.0183	0	0	0	0	1	1	2.94e-05	0.0591	0	0	0	0	0	0	0	0	0	0	0	0
Q15836,Q6FGG2	Vesicle-associated membrane protein 3 OS=Homo sapiens OX=9606 GN=VAMP3 PE=1 SV=3	VAMP3	VAMP3	1	1	3.07e-05	0.17	1	1	3.05e-05	0.09	2	2	6.08e-05	0.26	0	0	0	0	0	0	0	0	0	0	0	0	0	0	0	0	0	0	0	0	0	0	0	0
A1P3F0,B8ZZX6,Q658P3,Q658P3-2,Q658P3-3,Q658P3-4	STEAP family member 3, isoform CRA_b OS=Homo sapiens OX=9606 GN=STEAP3 PE=3 SV=1	STEAP3	STEAP3	1	1	3.07e-05	0.0225	1	1	3.05e-05	0.0225	1	1	3.04e-05	0.0348	0	0	0	0	0	0	0	0	0	0	0	0	0	0	0	0	0	0	0	0	0	0	0	0
Q6DKJ4-2	Isoform 2 of Nucleoredoxin OS=Homo sapiens OX=9606 GN=NXN	NXN	NXN	1	1	3.07e-05	0.0508	1	1	3.05e-05	0.0508	1	1	3.04e-05	0.0508	0	0	0	0	0	0	0	0	0	0	0	0	0	0	0	0	0	0	0	0	0	0	0	0
A8K5D4,O95297,O95297-2	Myelin protein zero-like 1, isoform CRA_b OS=Homo sapiens OX=9606 GN=MPZL1 PE=2 SV=1	MPZL1	MPZL1	1	1	3.07e-05	0.0409	1	1	3.05e-05	0.0409	0	0	0	0	0	0	0	0	0	0	0	0	0	0	0	0	0	0	0	0	0	0	0	0	0	0	0	0
A0A024R124,F8VX04,Q9H2H9	Solute carrier family 38, member 1, isoform CRA_a OS=Homo sapiens OX=9606 GN=SLC38A1 PE=4 SV=1	SLC38A1	SLC38A1	0	0	0	0	1	1	3.05e-05	0.0205	1	1	3.04e-05	0.0205	0	0	0	0	0	0	0	0	0	0	0	0	0	0	0	0	0	0	0	0	0	0	0	0
A0A024R3W5,Q9ULF5	Solute carrier family 39 (Zinc transporter), member 10, isoform CRA_a OS=Homo sapiens OX=9606 GN=SLC39A10 PE=4 SV=1	SLC39A10	SLC39A10	0	0	0	0	1	1	3.05e-05	0.00963	1	1	3.04e-05	0.012	0	0	0	0	0	0	0	0	0	0	0	0	0	0	0	0	0	0	0	0	0	0	0	0
A0A2R8YFH5,B4DJW8,B4DRA5,B4DS04,Q15437,Q5QPE1	Protein transport protein SEC23 OS=Homo sapiens OX=9606 GN=SEC23B PE=1 SV=1	SEC23B	SEC23B	0	0	0	0	1	1	3.05e-05	0.016	1	1	3.04e-05	0.016	0	0	0	0	0	0	0	0	0	0	0	0	0	0	0	0	0	0	0	0	0	0	0	0
A0A7P0T868,A0A7P0TAR0,A0A7P0TBI0,A0A7P0Z4P2,Q9NY61	Protein AATF OS=Homo sapiens OX=9606 GN=AATF PE=1 SV=1	AATF	AATF	0	0	0	0	1	1	3.05e-05	0.0185	1	1	3.04e-05	0.0185	0	0	0	0	0	0	0	0	0	0	0	0	0	0	0	0	0	0	0	0	0	0	0	0
A7E244	TBC1 domain family, member 10A OS=Homo sapiens OX=9606 GN=TBC1D10A PE=2 SV=1	TBC1D10A	TBC1D10A	0	0	0	0	1	1	3.05e-05	0.0236	1	1	3.04e-05	0.0236	0	0	0	0	0	0	0	0	0	0	0	0	0	0	0	0	0	0	0	0	0	0	0	0
B2RCM3,P17655	Calcium-activated neutral proteinase 2 OS=Homo sapiens OX=9606 PE=2 SV=1	CAPN2	CAPN2	0	0	0	0	1	1	3.05e-05	0.0114	1	1	3.04e-05	0.0114	0	0	0	0	0	0	0	0	0	0	0	0	0	0	0	0	0	0	0	0	0	0	0	0
Q13433	Zinc transporter ZIP6 OS=Homo sapiens OX=9606 GN=SLC39A6 PE=1 SV=3	SLC39A6	SLC39A6	0	0	0	0	1	1	3.05e-05	0.0159	1	1	3.04e-05	0.0159	0	0	0	0	0	0	0	0	0	0	0	0	0	0	0	0	0	0	0	0	0	0	0	0
A0A024R0W3,A8K6H9,Q96QD8	Solute carrier family 38, member 2, isoform CRA_b OS=Homo sapiens OX=9606 GN=SLC38A2 PE=4 SV=1	SLC38A2	SLC38A2	1	1	3.07e-05	0.0415	0	0	0	0	1	1	3.04e-05	0.0415	0	0	0	0	0	0	0	0	0	0	0	0	0	0	0	0	0	0	0	0	0	0	0	0
A0A024R7F9,A0A2H4FWZ7,A0A2H4FX55,A0A2H4FX57,A0A2H4FX81,A0A2H4G0V0,A0A2H4G1S8,A0A2H4G235,A0A2H4G245,A0A2L2DH10,A0A2L2DH19,A0A2L2DH21,A0A2L2DH25,A0A2L2DH39,B4DK85,B4DUY0,Q92947	Glutaryl-Coenzyme A dehydrogenase, isoform CRA_a OS=Homo sapiens OX=9606 GN=GCDH PE=3 SV=1	GCDH	GCDH	1	1	3.07e-05	0.0274	0	0	0	0	1	1	3.04e-05	0.0274	0	0	0	0	0	0	0	0	0	0	0	0	0	0	0	0	0	0	0	0	0	0	0	0
A0A140VJL3,P00492,Q6LET3	Hypoxanthine phosphoribosyltransferase OS=Homo sapiens OX=9606 GN=HPRT1 PE=2 SV=1	HPRT1	HPRT1	1	1	3.07e-05	0.0596	0	0	0	0	1	1	3.04e-05	0.0596	0	0	0	0	0	0	0	0	0	0	0	0	0	0	0	0	0	0	0	0	0	0	0	0
A8K813,Q05DB2,Q9HCU5	cDNA FLJ77763, highly similar to Homo sapiens prolactin regulatory element binding (PREB), mRNA OS=Homo sapiens OX=9606 PE=2 SV=1	PREB	PREB	1	1	3.07e-05	0.0288	0	0	0	0	1	1	3.04e-05	0.0288	0	0	0	0	0	0	0	0	0	0	0	0	0	0	0	0	0	0	0	0	0	0	0	0
H7C0R7,Q9UHQ9	Cytochrome-b5 reductase (Fragment) OS=Homo sapiens OX=9606 GN=CYB5R1 PE=1 SV=1	CYB5R1	CYB5R1	1	1	3.07e-05	0.0487	0	0	0	0	1	1	3.04e-05	0.0487	0	0	0	0	0	0	0	0	0	0	0	0	0	0	0	0	0	0	0	0	0	0	0	0
O75940	Survival of motor neuron-related-splicing factor 30 OS=Homo sapiens OX=9606 GN=SMNDC1 PE=1 SV=1	SMNDC1	SMNDC1	1	1	3.07e-05	0.042	0	0	0	0	1	1	3.04e-05	0.042	0	0	0	0	0	0	0	0	0	0	0	0	0	0	0	0	0	0	0	0	0	0	0	0
Q9P031	Thyroid transcription factor 1-associated protein 26 OS=Homo sapiens OX=9606 GN=CCDC59 PE=1 SV=2	CCDC59	CCDC59	1	1	3.07e-05	0.0456	0	0	0	0	1	1	3.04e-05	0.0456	0	0	0	0	0	0	0	0	0	0	0	0	0	0	0	0	0	0	0	0	0	0	0	0

## Sheet: Cit
				MBP_Biotin				MBP_Biotin				MBP_Biotin				CitMBP_Biotin				CitMBP_Biotin				CitMBP_Biotin				P21_Biotin				P21_Biotin				P21_Biotin
				Belogurov_039_20210528_ZR_MBP-1				Belogurov_040_20210528_ZR_MBP-2				Belogurov_041_20210528_ZR_MBP-3				Belogurov_043_20210528_ZR_Cit-1				Belogurov_044_20210528_ZR_Cit-2				Belogurov_045_20210528_ZR_Cit-3				Belogurov_032_20210528_ZR_P21-1				Belogurov_033_20210528_ZR_P21-2				Belogurov_034_20210528_ZR_P21-3
Protein.accession.numbers	Protein.name	Gene.simbols	Gene.simbol	Exclusive.spectrum.count	Exclusive.unique.peptide.count	Percentage.of.total.spectra	Percentage.sequence.coverage	Exclusive.spectrum.count	Exclusive.unique.peptide.count	Percentage.of.total.spectra	Percentage.sequence.coverage	Exclusive.spectrum.count	Exclusive.unique.peptide.count	Percentage.of.total.spectra	Percentage.sequence.coverage	Exclusive.spectrum.count	Exclusive.unique.peptide.count	Percentage.of.total.spectra	Percentage.sequence.coverage	Exclusive.spectrum.count	Exclusive.unique.peptide.count	Percentage.of.total.spectra	Percentage.sequence.coverage	Exclusive.spectrum.count	Exclusive.unique.peptide.count	Percentage.of.total.spectra	Percentage.sequence.coverage	Exclusive.spectrum.count	Exclusive.unique.peptide.count	Percentage.of.total.spectra	Percentage.sequence.coverage	Exclusive.spectrum.count	Exclusive.unique.peptide.count	Percentage.of.total.spectra	Percentage.sequence.coverage	Exclusive.spectrum.count	Exclusive.unique.peptide.count	Percentage.of.total.spectra	Percentage.sequence.coverage
A0A024R5X7,O76031	ClpX caseinolytic peptidase X homolog (E. coli), isoform CRA_a OS=Homo sapiens OX=9606 GN=CLPX PE=3 SV=1	CLPX	CLPX	0	0	0	0	0	0	0	0	1	1	3.04e-05	0.0237	1	1	3e-05	0.0174	1	1	3.07e-05	0.0158	1	1	2.94e-05	0.0205	0	0	0	0	0	0	0	0	1	1	3.09e-05	0.0158
A0A0S2Z4B5,A0A0S2Z4C6,Q08209,Q08209-2,Q08209-3,Q08209-4	Serine/threonine-protein phosphatase (Fragment) OS=Homo sapiens OX=9606 GN=PPP3CA PE=2 SV=1	PPP3CA	PPP3CA	0	0	0	0	0	0	0	0	0	0	0	0	0	0	0	0	1	1	3.07e-05	0.0157	1	1	2.94e-05	0.0215	0	0	0	0	0	0	0	0	0	0	0	0
A0A024QZD5,A8KAQ5,P08621	U1 small nuclear ribonucleoprotein 70 kDa OS=Homo sapiens OX=9606 GN=SNRP70 PE=4 SV=1	SNRP70,SNRNP70	SNRP70	0	0	0	0	0	0	0	0	0	0	0	0	0	0	0	0	1	1	3.07e-05	0.0206	1	1	2.94e-05	0.0229	0	0	0	0	0	0	0	0	0	0	0	0
B2RDW0,B4DJ51,P0DP23,P0DP24,P0DP25,Q9BRL5	cDNA, FLJ96792, highly similar to Homo sapiens calmodulin 2 (phosphorylase kinase, delta) (CALM2), mRNA OS=Homo sapiens OX=9606 PE=2 SV=1	HEL-S-72,CALM1,CALM3,CALM2	CALM2	0	0	0	0	0	0	0	0	0	0	0	0	0	0	0	0	1	1	3.07e-05	0.114	1	1	2.94e-05	0.114	0	0	0	0	0	0	0	0	0	0	0	0
A0A1W2PNX8,Q9H3U1,Q9H3U1-2	Protein unc-45 homolog A OS=Homo sapiens OX=9606 GN=UNC45A PE=1 SV=1	UNC45A	UNC45A	0	0	0	0	0	0	0	0	0	0	0	0	0	0	0	0	1	1	3.07e-05	0.0148	3	3	8.83e-05	0.0323	0	0	0	0	0	0	0	0	0	0	0	0
Q9Y520,Q9Y520-5,Q9Y520-7	Protein PRRC2C OS=Homo sapiens OX=9606 GN=PRRC2C PE=1 SV=4	PRRC2C	PRRC2C	0	0	0	0	0	0	0	0	0	0	0	0	3	3	8.99e-05	0.0117	0	0	0	0	2	2	5.89e-05	0.00622	0	0	0	0	0	0	0	0	0	0	0	0
C9JIG9,O95747	Non-specific serine/threonine protein kinase OS=Homo sapiens OX=9606 GN=OXSR1 PE=1 SV=1	OXSR1	OXSR1	0	0	0	0	0	0	0	0	0	0	0	0	1	1	3e-05	0.0321	0	0	0	0	1	1	2.94e-05	0.0171	0	0	0	0	0	0	0	0	0	0	0	0
A0A8B0RAT7,Q6P2E9	EDC4 variant OS=Homo sapiens OX=9606 GN=EDC4 PE=2 SV=1	EDC4	EDC4	0	0	0	0	0	0	0	0	0	0	0	0	1	1	3e-05	0.00557	2	2	6.15e-05	0.0202	0	0	0	0	0	0	0	0	0	0	0	0	0	0	0	0
Q71RC2,Q71RC2-2,Q71RC2-3,Q71RC2-4,Q71RC2-5	La-related protein 4 OS=Homo sapiens OX=9606 GN=LARP4 PE=1 SV=3	LARP4	LARP4	0	0	0	0	0	0	0	0	0	0	0	0	2	2	5.99e-05	0.029	2	2	6.15e-05	0.0428	0	0	0	0	0	0	0	0	0	0	0	0	0	0	0	0
B7Z1D3,Q86TB9,Q86TB9-2,Q86TB9-4	cDNA FLJ54585 OS=Homo sapiens OX=9606 PE=2 SV=1	PATL1	PATL1	0	0	0	0	0	0	0	0	0	0	0	0	1	1	3e-05	0.0305	2	2	6.15e-05	0.0549	1	1	2.94e-05	0.0305	0	0	0	0	0	0	0	0	0	0	0	0
Q99543,Q99543-2	DnaJ homolog subfamily C member 2 OS=Homo sapiens OX=9606 GN=DNAJC2 PE=1 SV=4	DNAJC2	DNAJC2	0	0	0	0	0	0	0	0	0	0	0	0	1	1	3e-05	0.0129	0	0	0	0	2	2	5.89e-05	0.0306	0	0	0	0	0	0	0	0	0	0	0	0
A0A0S2Z5L1,B4DRU9,Q9NUQ8,Q9NUQ8-2	ATP-binding cassette sub-family F member 3 isoform 1 (Fragment) OS=Homo sapiens OX=9606 GN=ABCF3 PE=2 SV=1	ABCF3	ABCF3	0	0	0	0	0	0	0	0	0	0	0	0	0	0	0	0	2	2	6.15e-05	0.0282	2	2	5.89e-05	0.0282	0	0	0	0	0	0	0	0	0	0	0	0
Q92997	Segment polarity protein dishevelled homolog DVL-3 OS=Homo sapiens OX=9606 GN=DVL3 PE=1 SV=2	DVL3	DVL3	0	0	0	0	0	0	0	0	0	0	0	0	1	1	3e-05	0.0168	1	1	3.07e-05	0.0168	0	0	0	0	0	0	0	0	0	0	0	0	0	0	0	0
Q6NUQ4,Q6NUQ4-2	Transmembrane protein 214 OS=Homo sapiens OX=9606 GN=TMEM214 PE=1 SV=2	TMEM214	TMEM214	0	0	0	0	0	0	0	0	0	0	0	0	1	1	3e-05	0.0116	1	1	3.07e-05	0.0116	0	0	0	0	0	0	0	0	0	0	0	0	0	0	0	0
A0A0A0MRX9,A0A7I2V397,A0A7I2V5C6,A0A7I2YQT2,B4DH07,Q5JRX3,Q5JRX3-2,Q5JRX3-3	Pitrilysin metalloproteinase 1 OS=Homo sapiens OX=9606 GN=PITRM1 PE=1 SV=2	PITRM1	PITRM1	0	0	0	0	0	0	0	0	0	0	0	0	0	0	0	0	1	1	3.07e-05	0.0108	1	1	2.94e-05	0.0108	0	0	0	0	0	0	0	0	0	0	0	0
Q8IYB8	ATP-dependent RNA helicase SUPV3L1, mitochondrial OS=Homo sapiens OX=9606 GN=SUPV3L1 PE=1 SV=1	SUPV3L1	SUPV3L1	0	0	0	0	0	0	0	0	0	0	0	0	0	0	0	0	1	1	3.07e-05	0.0127	1	1	2.94e-05	0.0127	0	0	0	0	0	0	0	0	1	1	3.09e-05	0.0216
A0A024R794,B2R6H7,B3KM69,B3KMX1,C9J7E5,E9PFH4,Q9Y5L0,Q9Y5L0-1,Q9Y5L0-3	Transportin 3, isoform CRA_b OS=Homo sapiens OX=9606 GN=TNPO3 PE=4 SV=1	TNPO3	TNPO3	0	0	0	0	0	0	0	0	0	0	0	0	0	0	0	0	1	1	3.07e-05	0.013	2	2	5.89e-05	0.0217	0	0	0	0	0	0	0	0	0	0	0	0
A8K2R3,O60341,O60341-2,R4GMQ1	cDNA FLJ75083, highly similar to Homo sapiens amine oxidase (flavin containing) domain 2 (AOF2),mRNA OS=Homo sapiens OX=9606 PE=1 SV=1	KDM1A	KDM1A	0	0	0	0	0	0	0	0	0	0	0	0	0	0	0	0	1	1	3.07e-05	0.0205	2	2	5.89e-05	0.0342	0	0	0	0	0	0	0	0	0	0	0	0
A0A3F2YNX0,A0A3F2YNZ0,F1T0I1,O15027,O15027-2,O15027-3,O15027-4,O15027-5	Protein transport protein sec16 OS=Homo sapiens OX=9606 GN=SEC16A PE=1 SV=1	SEC16A	SEC16A	0	0	0	0	0	0	0	0	0	0	0	0	1	1	3e-05	0.00515	1	1	3.07e-05	0.00515	0	0	0	0	0	0	0	0	0	0	0	0	0	0	0	0
A0A5H1ZRS1,B9EIS5,D3DSQ0,Q15154,Q15154-5	Pericentriolar material 1 protein OS=Homo sapiens OX=9606 GN=PCM1 PE=1 SV=1	PCM1	PCM1	0	0	0	0	0	0	0	0	0	0	0	0	1	1	3e-05	0.00397	1	1	3.07e-05	0.00397	0	0	0	0	0	0	0	0	0	0	0	0	0	0	0	0
A0AVT1,A1LT96	Ubiquitin-like modifier-activating enzyme 6 OS=Homo sapiens OX=9606 GN=UBA6 PE=1 SV=1	UBE1L2,UBA6	UBE1L2	0	0	0	0	0	0	0	0	0	0	0	0	1	1	3e-05	0.00856	1	1	3.07e-05	0.00856	0	0	0	0	0	0	0	0	0	0	0	0	0	0	0	0
A8K6G9,B4DET0,Q92620	RNA helicase OS=Homo sapiens OX=9606 PE=2 SV=1	DHX38	DHX38	0	0	0	0	0	0	0	0	0	0	0	0	1	1	3e-05	0.00978	1	1	3.07e-05	0.00978	0	0	0	0	0	0	0	0	0	0	0	0	0	0	0	0
C0JYY2,E1A689,P04114	Apolipoprotein B (Including Ag(X) antigen) OS=Homo sapiens OX=9606 GN=APOB PE=4 SV=1	APOB	APOB	0	0	0	0	0	0	0	0	0	0	0	0	1	1	3e-05	0.00175	1	1	3.07e-05	0.00175	0	0	0	0	0	0	0	0	0	0	0	0	0	0	0	0
A0A024R1S5,O00178	GTP-binding protein 1 OS=Homo sapiens OX=9606 GN=GTPBP1 PE=4 SV=1	GTPBP1	GTPBP1	0	0	0	0	0	0	0	0	0	0	0	0	0	0	0	0	1	1	3.07e-05	0.0242	1	1	2.94e-05	0.0242	0	0	0	0	0	0	0	0	0	0	0	0
A0A0S2Z3Y2,A0A2R8Y4U4,A0A2R8Y7R1,A0A2R8YFL3,B2R6Q9,B4DLL6,P15260,Q14936,Q53GX8,Q9BY69	Interferon gamma receptor 1 isoform 1 (Fragment) OS=Homo sapiens OX=9606 GN=IFNGR1 PE=2 SV=1	IFNGR1	IFNGR1	0	0	0	0	0	0	0	0	0	0	0	0	0	0	0	0	1	1	3.07e-05	0.0225	1	1	2.94e-05	0.0225	0	0	0	0	0	0	0	0	0	0	0	0
E9PLP8,Q12996	Cleavage stimulation factor subunit 3 OS=Homo sapiens OX=9606 GN=CSTF3 PE=1 SV=2	CSTF3	CSTF3	0	0	0	0	0	0	0	0	0	0	0	0	0	0	0	0	1	1	3.07e-05	0.0134	1	1	2.94e-05	0.016	0	0	0	0	0	0	0	0	0	0	0	0
Q8TDN6	Ribosome biogenesis protein BRX1 homolog OS=Homo sapiens OX=9606 GN=BRIX1 PE=1 SV=2	BRIX1	BRIX1	0	0	0	0	0	0	0	0	0	0	0	0	0	0	0	0	1	1	3.07e-05	0.034	1	1	2.94e-05	0.034	0	0	0	0	0	0	0	0	0	0	0	0
Q9Y263	Phospholipase A-2-activating protein OS=Homo sapiens OX=9606 GN=PLAA PE=1 SV=2	PLAA	PLAA	0	0	0	0	0	0	0	0	0	0	0	0	0	0	0	0	1	1	3.07e-05	0.0189	1	1	2.94e-05	0.0113	0	0	0	0	0	0	0	0	0	0	0	0

## Sheet: p21
				MBP_Biotin				MBP_Biotin				MBP_Biotin				CitMBP_Biotin				CitMBP_Biotin				CitMBP_Biotin				P21_Biotin				P21_Biotin				P21_Biotin
				Belogurov_039_20210528_ZR_MBP-1				Belogurov_040_20210528_ZR_MBP-2				Belogurov_041_20210528_ZR_MBP-3				Belogurov_043_20210528_ZR_Cit-1				Belogurov_044_20210528_ZR_Cit-2				Belogurov_045_20210528_ZR_Cit-3				Belogurov_032_20210528_ZR_P21-1				Belogurov_033_20210528_ZR_P21-2				Belogurov_034_20210528_ZR_P21-3
Protein.accession.numbers	Protein.name	Gene.simbols	Gene.simbol	Exclusive.spectrum.count	Exclusive.unique.peptide.count	Percentage.of.total.spectra	Percentage.sequence.coverage	Exclusive.spectrum.count	Exclusive.unique.peptide.count	Percentage.of.total.spectra	Percentage.sequence.coverage	Exclusive.spectrum.count	Exclusive.unique.peptide.count	Percentage.of.total.spectra	Percentage.sequence.coverage	Exclusive.spectrum.count	Exclusive.unique.peptide.count	Percentage.of.total.spectra	Percentage.sequence.coverage	Exclusive.spectrum.count	Exclusive.unique.peptide.count	Percentage.of.total.spectra	Percentage.sequence.coverage	Exclusive.spectrum.count	Exclusive.unique.peptide.count	Percentage.of.total.spectra	Percentage.sequence.coverage	Exclusive.spectrum.count	Exclusive.unique.peptide.count	Percentage.of.total.spectra	Percentage.sequence.coverage	Exclusive.spectrum.count	Exclusive.unique.peptide.count	Percentage.of.total.spectra	Percentage.sequence.coverage	Exclusive.spectrum.count	Exclusive.unique.peptide.count	Percentage.of.total.spectra	Percentage.sequence.coverage
A0A024R2B6,P36952	Serpin B5 OS=Homo sapiens OX=9606 GN=SERPINB5 PE=3 SV=1	SERPINB5	SERPINB5	0	0	0	0	0	0	0	0	0	0	0	0	0	0	0	0	0	0	0	0	0	0	0	0	2	2	5.95e-05	0.048	0	0	0	0	1	1	3.09e-05	0.04
A0A024RCX5,P38936	Cyclin-dependent kinase inhibitor 1A (P21, Cip1), isoform CRA_a OS=Homo sapiens OX=9606 GN=CDKN1A PE=3 SV=1	CDKN1A	CDKN1A	0	0	0	0	1	1	3.05e-05	0.0732	1	1	3.04e-05	0.0854	2	2	5.99e-05	0.183	3	3	9.22e-05	0.268	0	0	0	0	44	14	0.00131	0.744	35	12	0.00107	0.732	29	11	0.000896	0.451
P04792,V9HW43	Heat shock protein beta-1 OS=Homo sapiens OX=9606 GN=HSPB1 PE=1 SV=2	HEL-S-102,HSPB1	HEL-S-102	4	4	0.000123	0.229	6	5	0.000183	0.307	5	4	0.000152	0.259	1	1	3e-05	0.0829	3	3	9.22e-05	0.21	7	6	0.000206	0.361	9	8	0.000268	0.444	7	6	0.000215	0.356	14	10	0.000433	0.463
P31947,P31947-2	14-3-3 protein sigma OS=Homo sapiens OX=9606 GN=SFN PE=1 SV=1	SFN	SFN	7	3	0.000215	0.101	4	2	0.000122	0.0645	7	4	0.000213	0.141	5	2	0.00015	0.0645	2	2	6.15e-05	0.0645	8	4	0.000235	0.141	18	10	0.000536	0.355	4	3	0.000123	0.101	22	10	0.00068	0.355
Q9H9B4	Sideroflexin-1 OS=Homo sapiens OX=9606 GN=SFXN1 PE=1 SV=4	SFXN1	SFXN1	6	6	0.000184	0.242	1	1	3.05e-05	0.0404	5	5	0.000152	0.199	1	1	3e-05	0.028	2	2	6.15e-05	0.0776	5	5	0.000147	0.186	6	6	0.000179	0.196	5	5	0.000153	0.189	4	4	0.000124	0.161
A0A024RB10,A0A024RB77,G3V5T9,P24941,P24941-2	Cyclin-dependent kinase 2, isoform CRA_a OS=Homo sapiens OX=9606 GN=CDK2 PE=3 SV=1	CDK2	CDK2	1	1	3.07e-05	0.11	0	0	0	0	0	0	0	0	1	1	3e-05	0.11	0	0	0	0	0	0	0	0	2	2	5.95e-05	0.121	2	2	6.13e-05	0.125	3	3	9.27e-05	0.182
B7Z992	Actin-depolymerizing factor OS=Homo sapiens OX=9606 PE=2 SV=1			0	0	0	0	0	0	0	0	0	0	0	0	1	1	3e-05	0.0112	0	0	0	0	0	0	0	0	4	4	0.000119	0.0657	0	0	0	0	4	4	0.000124	0.0517
Q9BU76-4	Isoform 4 of Multiple myeloma tumor-associated protein 2 OS=Homo sapiens OX=9606 GN=MMTAG2	MMTAG2	MMTAG2	2	2	6.15e-05	0.143	1	1	3.05e-05	0.0688	2	2	6.08e-05	0.122	1	1	3e-05	0.0741	1	1	3.07e-05	0.0688	1	1	2.94e-05	0.0688	3	3	8.93e-05	0.196	3	3	9.2e-05	0.185	1	1	3.09e-05	0.0529
P20248	Cyclin-A2 OS=Homo sapiens OX=9606 GN=CCNA2 PE=1 SV=2	CCNA2	CCNA2	1	1	3.07e-05	0.0185	0	0	0	0	0	0	0	0	1	1	3e-05	0.0185	0	0	0	0	0	0	0	0	2	2	5.95e-05	0.044	1	1	3.07e-05	0.0231	0	0	0	0
P0C869	Cytosolic phospholipase A2 beta OS=Homo sapiens OX=9606 GN=PLA2G4B PE=1 SV=2	PLA2G4B	PLA2G4B	0	0	0	0	0	0	0	0	0	0	0	0	0	0	0	0	0	0	0	0	0	0	0	0	0	0	0	0	1	1	3.07e-05	0.0102	1	1	3.09e-05	0.0102
B5MBX0	Sororin OS=Homo sapiens OX=9606 GN=CDCA5 PE=1 SV=1	CDCA5	CDCA5	0	0	0	0	0	0	0	0	1	1	3.04e-05	0.0261	0	0	0	0	0	0	0	0	1	1	2.94e-05	0.0261	2	2	5.95e-05	0.0749	2	2	6.13e-05	0.0717	3	3	9.27e-05	0.124
Q96JM3	Chromosome alignment-maintaining phosphoprotein 1 OS=Homo sapiens OX=9606 GN=CHAMP1 PE=1 SV=2	CHAMP1	CHAMP1	1	1	3.07e-05	0.0135	0	0	0	0	0	0	0	0	0	0	0	0	0	0	0	0	0	0	0	0	1	1	2.98e-05	0.0111	4	4	0.000123	0.0591	2	2	6.18e-05	0.0406
B2ZDQ1,P80188,P80188-2,X6R8F3	Neutrophil gelatinase-associated lipocalin OS=Homo sapiens OX=9606 GN=NGAL PE=2 SV=1	NGAL,LCN2	NGAL	0	0	0	0	0	0	0	0	0	0	0	0	0	0	0	0	0	0	0	0	0	0	0	0	1	1	2.98e-05	0.0754	1	1	3.07e-05	0.0754	1	1	3.09e-05	0.0754
A0A1U9X830,A0A1U9X839,H9ZYJ1,P18615,P18615-3	Negative elongation factor E OS=Homo sapiens OX=9606 PE=3 SV=1	NELF-E,NELFE	NELF-E	0	0	0	0	0	0	0	0	1	1	3.04e-05	0.0342	0	0	0	0	0	0	0	0	0	0	0	0	1	1	2.98e-05	0.0342	2	2	6.13e-05	0.0658	2	2	6.18e-05	0.0658
O60885	Bromodomain-containing protein 4 OS=Homo sapiens OX=9606 GN=BRD4 PE=1 SV=2	BRD4	BRD4	1	1	3.07e-05	0.00587	0	0	0	0	0	0	0	0	0	0	0	0	1	1	3.07e-05	0.00587	0	0	0	0	1	1	2.98e-05	0.00587	2	2	6.13e-05	0.0117	2	2	6.18e-05	0.0147
A0A087WY55,Q5TGM0,Q9NP79,Q9NP79-2	Chromosome 6 open reading frame 55, isoform CRA_b OS=Homo sapiens OX=9606 GN=VTA1 PE=1 SV=1	VTA1	VTA1	0	0	0	0	0	0	0	0	1	1	3.04e-05	0.0714	0	0	0	0	0	0	0	0	1	1	2.94e-05	0.0714	1	1	2.98e-05	0.0714	1	1	3.07e-05	0.0714	2	2	6.18e-05	0.1
A0A087WTI3,A0A087WXF6,A8K0V6,B7Z1U1,B7Z4P1,F5GXJ1,F5H5N1,O75251,O75251-2,Q6ZQU6,Q7LD69,Q8NAS7,Q9H3K5	NADH dehydrogenase [ubiquinone] iron-sulfur protein 7, mitochondrial OS=Homo sapiens OX=9606 GN=NDUFS7 PE=1 SV=1	NDUFS7	NDUFS7	0	0	0	0	0	0	0	0	0	0	0	0	0	0	0	0	0	0	0	0	0	0	0	0	2	1	5.95e-05	0.0421	1	1	3.07e-05	0.0421	1	1	3.09e-05	0.0421
Q9H211	DNA replication factor Cdt1 OS=Homo sapiens OX=9606 GN=CDT1 PE=1 SV=3	CDT1	CDT1	0	0	0	0	0	0	0	0	0	0	0	0	0	0	0	0	0	0	0	0	0	0	0	0	2	2	5.95e-05	0.033	1	1	3.07e-05	0.0147	1	1	3.09e-05	0.0147
A0A384NPW1,A8K8G0,B7Z958,P51858,P51858-2,P51858-3	Epididymis secretory sperm binding protein OS=Homo sapiens OX=9606 PE=2 SV=1	HDGF	HDGF	0	0	0	0	0	0	0	0	0	0	0	0	0	0	0	0	0	0	0	0	0	0	0	0	0	0	0	0	2	2	6.13e-05	0.104	1	1	3.09e-05	0.0375
Q7Z7M7	Superoxide dismutase (Fragment) OS=Homo sapiens OX=9606 GN=SOD2 PE=2 SV=1	SOD2	SOD2	0	0	0	0	0	0	0	0	0	0	0	0	0	0	0	0	0	0	0	0	0	0	0	0	1	1	2.98e-05	0.0423	0	0	0	0	1	1	3.09e-05	0.0657
A0A669KAV7	Protein Wiz OS=Homo sapiens OX=9606 GN=WIZ PE=1 SV=1	WIZ	WIZ	0	0	0	0	0	0	0	0	0	0	0	0	0	0	0	0	0	0	0	0	0	0	0	0	0	0	0	0	2	2	6.13e-05	0.0122	2	2	6.18e-05	0.0106
O95983,O95983-2	Isoform 2 of Methyl-CpG-binding domain protein 3 OS=Homo sapiens OX=9606 GN=MBD3	MBD3	MBD3	0	0	0	0	0	0	0	0	1	1	3.04e-05	0.0386	0	0	0	0	0	0	0	0	0	0	0	0	1	1	2.98e-05	0.0386	1	1	3.07e-05	0.0386	1	1	3.09e-05	0.0386
P63167,Q6FGH9	Dynein light chain 1, cytoplasmic OS=Homo sapiens OX=9606 GN=DYNLL1 PE=1 SV=1	DNCL1,DYNLL1	DNCL1	0	0	0	0	0	0	0	0	0	0	0	0	0	0	0	0	0	0	0	0	1	1	2.94e-05	0.124	1	1	2.98e-05	0.124	1	1	3.07e-05	0.124	1	1	3.09e-05	0.124
A0A384N647,P27144	Adenylate kinase 4, mitochondrial OS=Homo sapiens OX=9606 GN=AK4 PE=2 SV=1	AK4	AK4	0	0	0	0	0	0	0	0	0	0	0	0	0	0	0	0	0	0	0	0	0	0	0	0	1	1	2.98e-05	0.0493	1	1	3.07e-05	0.0493	0	0	0	0
A0A0S2Z5A4,A0A0S2Z5B9,A8K1I7,D3DVA4,Q7Z7F0,Q7Z7F0-2,Q7Z7F0-3,Q7Z7F0-4	Brings lots of money 7 OS=Homo sapiens OX=9606 GN=KIAA0907 PE=2 SV=1	KIAA0907,KHDC4	KIAA0907	0	0	0	0	0	0	0	0	0	0	0	0	0	0	0	0	0	0	0	0	0	0	0	0	1	1	2.98e-05	0.0517	0	0	0	0	1	1	3.09e-05	0.0517
B2RBL3,C9JGI3,E5KRG5,P19971,P19971-2	Thymidine phosphorylase OS=Homo sapiens OX=9606 PE=2 SV=1	TYMP	TYMP	0	0	0	0	0	0	0	0	0	0	0	0	0	0	0	0	0	0	0	0	0	0	0	0	1	1	2.98e-05	0.0228	0	0	0	0	1	1	3.09e-05	0.0228
D6RIE8,D6RIV9,Q16594	Transcription initiation factor TFIID subunit 9 (Fragment) OS=Homo sapiens OX=9606 GN=TAF9 PE=1 SV=9	TAF9	TAF9	0	0	0	0	0	0	0	0	0	0	0	0	0	0	0	0	0	0	0	0	0	0	0	0	1	1	2.98e-05	0.0406	0	0	0	0	1	1	3.09e-05	0.0457
A0A286YFF7,A0A2C9F2P4,E9PIA8,E9PSE5,P50897,P50897-2	Palmitoyl-protein hydrolase 1 OS=Homo sapiens OX=9606 GN=PPT1 PE=1 SV=1	PPT1	PPT1	0	0	0	0	0	0	0	0	0	0	0	0	0	0	0	0	0	0	0	0	0	0	0	0	0	0	0	0	1	1	3.07e-05	0.0448	1	1	3.09e-05	0.0448
P29084	Transcription initiation factor IIE subunit beta OS=Homo sapiens OX=9606 GN=GTF2E2 PE=1 SV=1	GTF2E2	GTF2E2	0	0	0	0	0	0	0	0	0	0	0	0	0	0	0	0	0	0	0	0	0	0	0	0	0	0	0	0	1	1	3.07e-05	0.0275	1	1	3.09e-05	0.0309
