# Supplementary material for: Identification of Myelin Basic Protein Proximity Interactome Using TurboID Labeling Proteomics
Source: Cells. 2023 Mar 20;12(6):944. doi: 10.3390/cells12060944 (PMC10047773; doi:10.3390/cells12060944)
Supplement: Supplementary file 1 [file cells-12-00944-s001.zip › Suppl_Table_S3.xlsx]

## Sheet: Nonspecific
				MBP_Flag				MBP_Flag				MBP_Flag				CitMBP_Flag				CitMBP_Flag				P21_Flag				P21_Flag				P21_Flag
				Belogurov_056_20210528_ZR_ES-20				Belogurov_057_20210528_ZR_ES-21				Belogurov_058_20210528_ZR_ES-22				Belogurov_059_20210528_ZR_ES-23				Belogurov_062_20210528_ZR_ES-26				Belogurov_061_20210528_ZR_ES-25				Belogurov_063_20210528_ZR_ES-27				Belogurov_064_20210528_ZR_ES-28
Protein.accession.numbers	Protein.name	Gene.simbols	Gene.simbol	Exclusive.spectrum.count	Exclusive.unique.peptide.count	Percentage.of.total.spectra	Percentage.sequence.coverage	Exclusive.spectrum.count	Exclusive.unique.peptide.count	Percentage.of.total.spectra	Percentage.sequence.coverage	Exclusive.spectrum.count	Exclusive.unique.peptide.count	Percentage.of.total.spectra	Percentage.sequence.coverage	Exclusive.spectrum.count	Exclusive.unique.peptide.count	Percentage.of.total.spectra	Percentage.sequence.coverage	Exclusive.spectrum.count	Exclusive.unique.peptide.count	Percentage.of.total.spectra	Percentage.sequence.coverage	Exclusive.spectrum.count	Exclusive.unique.peptide.count	Percentage.of.total.spectra	Percentage.sequence.coverage	Exclusive.spectrum.count	Exclusive.unique.peptide.count	Percentage.of.total.spectra	Percentage.sequence.coverage	Exclusive.spectrum.count	Exclusive.unique.peptide.count	Percentage.of.total.spectra	Percentage.sequence.coverage
P15924	Desmoplakin OS=Homo sapiens OX=9606 GN=DSP PE=1 SV=3	DSP	DSP	76	60	0.00262	0.222	3	3	0.000135	0.0101	48	39	0.00161	0.151	91	71	0.00312	0.254	3	3	0.000139	0.00975	3	3	0.000136	0.0153	134	97	0.00473	0.314	87	76	0.00369	0.277
Q02413	Desmoglein-1 OS=Homo sapiens OX=9606 GN=DSG1 PE=1 SV=2	DSG1	DSG1	33	21	0.00114	0.26	1	1	4.51e-05	0.0153	22	15	0.000738	0.2	38	22	0.0013	0.285	4	3	0.000185	0.0439	3	2	0.000136	0.0248	33	23	0.00116	0.287	19	15	0.000807	0.185
A0A024R1X8,A0A0S2Z487,P14923	Junction plakoglobin OS=Homo sapiens OX=9606 GN=JUP PE=3 SV=1	JUP	JUP	22	16	0.000758	0.295	1	1	4.51e-05	0.0188	20	15	0.000671	0.271	25	17	0.000858	0.297	0	0	0	0	1	1	4.54e-05	0.0161	38	24	0.00134	0.395	25	19	0.00106	0.319
Q04695	Keratin, type I cytoskeletal 17 OS=Homo sapiens OX=9606 GN=KRT17 PE=1 SV=2	KRT17	KRT17	13	11	0.000448	0.438	0	0	0	0	9	8	0.000302	0.37	16	13	0.000549	0.512	0	0	0	0	5	4	0.000227	0.157	13	11	0.000459	0.472	10	10	0.000425	0.454
Q5D862	Filaggrin-2 OS=Homo sapiens OX=9606 GN=FLG2 PE=1 SV=1	FLG2	FLG2	18	14	0.00062	0.0736	0	0	0	0	7	5	0.000235	0.0385	19	13	0.000652	0.0991	1	1	4.62e-05	0.00502	1	1	4.54e-05	0.00502	49	33	0.00173	0.222	17	14	0.000722	0.0974
Q5T749	Keratinocyte proline-rich protein OS=Homo sapiens OX=9606 GN=KPRP PE=1 SV=1	KPRP	KPRP	23	15	0.000792	0.366	0	0	0	0	13	10	0.000436	0.206	10	9	0.000343	0.202	1	1	4.62e-05	0.0155	1	1	4.54e-05	0.0415	24	14	0.000847	0.257	9	8	0.000382	0.188
I0B0K8,P20930	Truncated profilaggrin OS=Homo sapiens OX=9606 GN=FLG PE=4 SV=1	FLG	FLG	19	13	0.000655	0.0381	0	0	0	0	15	10	0.000503	0.0306	17	13	0.000584	0.0313	0	0	0	0	0	0	0	0	36	22	0.00127	0.0652	14	12	0.000595	0.0301
Q08554,Q08554-2,Q9HB00	Desmocollin-1 OS=Homo sapiens OX=9606 GN=DSC1 PE=1 SV=2	DSC1	DSC1	15	10	0.000517	0.116	2	2	9.02e-05	0.0313	9	7	0.000302	0.106	13	9	0.000446	0.125	0	0	0	0	1	1	4.54e-05	0.0145	19	11	0.00067	0.145	8	6	0.00034	0.0906
P48668	Keratin, type II cytoskeletal 6C OS=Homo sapiens OX=9606 GN=KRT6C PE=1 SV=3	KRT6C	KRT6C	6	5	0.000207	0.589	2	2	9.02e-05	0.278	4	4	0.000134	0.495	8	5	0.000275	0.573	1	1	4.62e-05	0.248	2	2	9.07e-05	0.285	8	5	0.000282	0.606	8	5	0.00034	0.573
Q6UWP8	Suprabasin OS=Homo sapiens OX=9606 GN=SBSN PE=1 SV=2	SBSN	SBSN	9	5	0.00031	0.122	0	0	0	0	5	3	0.000168	0.0915	17	8	0.000584	0.193	0	0	0	0	0	0	0	0	14	7	0.000494	0.169	10	6	0.000425	0.146
A0A0S2Z428,B4DRR0,P02538	HCG2039812, isoform CRA_b (Fragment) OS=Homo sapiens OX=9606 GN=KRT6A PE=2 SV=1	KRT6A	KRT6A	5	3	0.000172	0.606	1	1	4.51e-05	0.287	1	1	3.35e-05	0.473	4	3	0.000137	0.59	0	0	0	0	2	1	9.07e-05	0.285	6	3	0.000212	0.633	5	3	0.000212	0.612
A0A024R952,Q13835-2	Plakophilin 1 (Ectodermal dysplasia/skin fragility syndrome), isoform CRA_a OS=Homo sapiens OX=9606 GN=PKP1 PE=3 SV=1	PKP1	PKP1	5	5	0.000172	0.0813	0	0	0	0	9	9	0.000302	0.157	10	10	0.000343	0.165	0	0	0	0	0	0	0	0	18	14	0.000635	0.253	7	7	0.000297	0.109
B2R4C5,P61626	1,4-beta-N-acetylmuramidase C OS=Homo sapiens OX=9606 GN=LYZ PE=2 SV=1	LYZ	LYZ	3	3	0.000103	0.216	1	1	4.51e-05	0.0811	2	2	6.71e-05	0.162	2	2	6.86e-05	0.162	1	1	4.62e-05	0.0811	1	1	4.54e-05	0.0811	2	1	7.05e-05	0.0811	1	1	4.25e-05	0.0811
A0A161I202,B7ZAL5,E7EQB2,E7ER44,P02788,P02788-2,V9HWI4	Lactotransferrin OS=Homo sapiens OX=9606 GN=LTF PE=2 SV=1	HEL110,LTF	HEL110	11	9	0.000379	0.142	0	0	0	0	10	9	0.000335	0.142	10	7	0.000343	0.101	0	0	0	0	0	0	0	0	3	3	0.000106	0.0394	4	4	0.00017	0.0633
Q6KB66,Q6KB66-2	Keratin, type II cytoskeletal 80 OS=Homo sapiens OX=9606 GN=KRT80 PE=1 SV=2	KRT80	KRT80	5	5	0.000172	0.15	0	0	0	0	2	2	6.71e-05	0.0708	5	5	0.000172	0.153	0	0	0	0	0	0	0	0	14	13	0.000494	0.35	0	0	0	0
Q15323	Keratin, type I cuticular Ha1 OS=Homo sapiens OX=9606 GN=KRT31 PE=1 SV=3	KRT31	KRT31	3	3	0.000103	0.0913	0	0	0	0	2	2	6.71e-05	0.0505	0	0	0	0	0	0	0	0	0	0	0	0	1	1	3.53e-05	0.0505	31	13	0.00132	0.327
A0A286YEY1,P01876	Immunoglobulin heavy constant alpha 1 (Fragment) OS=Homo sapiens OX=9606 GN=IGHA1 PE=1 SV=1	IGHA1	IGHA1	8	7	0.000276	0.239	0	0	0	0	8	6	0.000268	0.156	7	6	0.00024	0.211	0	0	0	0	0	0	0	0	5	5	0.000176	0.158	5	5	0.000212	0.138
A0A384P5Q0,P04040	Catalase OS=Homo sapiens OX=9606 PE=2 SV=1	CAT	CAT	3	3	0.000103	0.0911	0	0	0	0	3	3	0.000101	0.0911	2	2	6.86e-05	0.0266	0	0	0	0	1	1	4.54e-05	0.0247	5	5	0.000176	0.0759	2	2	8.49e-05	0.0417
P13646	Keratin, type I cytoskeletal 13 OS=Homo sapiens OX=9606 GN=KRT13 PE=1 SV=4	KRT13	KRT13	12	11	0.000413	0.369	0	0	0	0	9	8	0.000302	0.279	1	1	3.43e-05	0.116	0	0	0	0	0	0	0	0	3	3	0.000106	0.155	2	1	8.49e-05	0.116
Q14CN4	Keratin, type II cytoskeletal 72 OS=Homo sapiens OX=9606 GN=KRT72 PE=1 SV=2	KRT72	KRT72	4	1	0.000138	0.0705	0	0	0	0	3	1	0.000101	0.0705	3	1	0.000103	0.0705	0	0	0	0	0	0	0	0	4	2	0.000141	0.0939	6	2	0.000255	0.0939
A0A024R4H6,B8K1J4,P49862	Kallikrein 7 (Chymotryptic, stratum corneum), isoform CRA_b OS=Homo sapiens OX=9606 GN=KLK7 PE=4 SV=1	KLK7	KLK7	7	5	0.000241	0.194	0	0	0	0	3	3	0.000101	0.134	4	3	0.000137	0.217	1	1	4.62e-05	0.0356	0	0	0	0	3	3	0.000106	0.138	1	1	4.25e-05	0.0356
A0A1U9X8X5,A0A1U9X8X6,A0A1U9X8X8,A0A1U9X8Y9,A0A1U9X901,A8K9C1,D2IYL2,G8JLG2,M1SWB8,Q0EFA5,Q15517,Q2L6G8	Corneodesmosin OS=Homo sapiens OX=9606 PE=4 SV=1	CDSN,S	CDSN	2	1	6.89e-05	0.0341	0	0	0	0	3	3	0.000101	0.0606	4	3	0.000137	0.0966	0	0	0	0	0	0	0	0	3	2	0.000106	0.0436	1	1	4.25e-05	0.017
A0A5C2GRU1	IG c224_light_IGKV4-1_IGKJ1 (Fragment) OS=Homo sapiens OX=9606 PE=2 SV=1			3	1	0.000103	0.0708	0	0	0	0	2	1	6.71e-05	0.0708	3	1	0.000103	0.0708	1	1	4.62e-05	0.0708	0	0	0	0	3	1	0.000106	0.0708	3	1	0.000127	0.0708
Q7Z4W8	Heparin-binding protein HBp15 OS=Homo sapiens OX=9606 PE=1 SV=1			5	4	0.000172	0.352	0	0	0	0	2	2	6.71e-05	0.195	1	1	3.43e-05	0.102	0	0	0	0	0	0	0	0	0	0	0	0	1	1	4.25e-05	0.102
A0A679KTH4	Beta-galactosidase (Fragment) OS=Homo sapiens OX=9606 GN=EmGFP-LacZ-E2F-TdTom PE=3 SV=1	EmGFP-LacZ-E2F-TdTom	EmGFP-LacZ-E2F-TdTom	6	5	0.000207	0.0344	0	0	0	0	4	4	0.000134	0.0336	4	4	0.000137	0.0281	0	0	0	0	0	0	0	0	5	5	0.000176	0.0352	5	5	0.000212	0.0344
P22528	Cornifin-B OS=Homo sapiens OX=9606 GN=SPRR1B PE=1 SV=2	SPRR1B	SPRR1B	1	1	3.44e-05	0.0899	0	0	0	0	1	1	3.35e-05	0.157	2	2	6.86e-05	0.18	0	0	0	0	0	0	0	0	4	3	0.000141	0.371	2	2	8.49e-05	0.281
Q5T750	Skin-specific protein 32 OS=Homo sapiens OX=9606 GN=XP32 PE=1 SV=1	XP32	XP32	1	1	3.44e-05	0.032	0	0	0	0	2	2	6.71e-05	0.08	2	2	6.86e-05	0.084	0	0	0	0	0	0	0	0	4	3	0.000141	0.124	1	1	4.25e-05	0.032
A0A024R1X9,Q9C075	Keratin 23 (Histone deacetylase inducible), isoform CRA_a OS=Homo sapiens OX=9606 GN=KRT23 PE=3 SV=1	KRT23	KRT23	4	3	0.000138	0.123	0	0	0	0	1	1	3.35e-05	0.0521	3	2	0.000103	0.102	0	0	0	0	0	0	0	0	8	5	0.000282	0.178	2	2	8.49e-05	0.0948
B4DKV4	cDNA FLJ60647, highly similar to Keratin, type II cytoskeletal 6B OS=Homo sapiens OX=9606 PE=2 SV=1			2	1	6.89e-05	0.538	0	0	0	0	1	1	3.35e-05	0.437	2	1	6.86e-05	0.504	0	0	0	0	0	0	0	0	2	1	7.05e-05	0.586	2	1	8.49e-05	0.555
A0A0C4DGL8,H0Y300,J3QR68,P00738	Haptoglobin OS=Homo sapiens OX=9606 GN=HP PE=1 SV=1	HP	HP	1	1	3.44e-05	0.0222	0	0	0	0	1	1	3.35e-05	0.0345	3	3	0.000103	0.0739	0	0	0	0	0	0	0	0	1	1	3.53e-05	0.0222	0	0	0	0
A0A075B6R9,A0A5C2FXM2,A0A5C2G6R6	Probable non-functional immunoglobulin kappa variable 2D-24 OS=Homo sapiens OX=9606 GN=IGKV2D-24 PE=1 SV=1	IGKV2D-24	IGKV2D-24	2	2	6.89e-05	0.133	0	0	0	0	2	1	6.71e-05	0.0917	3	2	0.000103	0.133	0	0	0	0	0	0	0	0	2	2	7.05e-05	0.133	2	2	8.49e-05	0.133
A0A024R8D7,P31025	Lipocalin 1 (Tear prealbumin), isoform CRA_a OS=Homo sapiens OX=9606 GN=LCN1 PE=3 SV=1	LCN1	LCN1	2	2	6.89e-05	0.108	0	0	0	0	2	2	6.71e-05	0.125	0	0	0	0	0	0	0	0	0	0	0	0	1	1	3.53e-05	0.0625	0	0	0	0
A0A2I2MP48,A0A2I2MP49,Q53F68,Q9Y337	Kallikrein-related peptidase 5 transcript variant 5 OS=Homo sapiens OX=9606 GN=KLK5 PE=2 SV=1	KLK5	KLK5	3	2	0.000103	0.151	0	0	0	0	1	1	3.35e-05	0.0548	2	2	6.86e-05	0.151	0	0	0	0	0	0	0	0	2	1	7.05e-05	0.0548	0	0	0	0
Q9NZH8	Interleukin-36 gamma OS=Homo sapiens OX=9606 GN=IL36G PE=1 SV=1	IL36G	IL36G	1	1	3.44e-05	0.071	0	0	0	0	1	1	3.35e-05	0.071	1	1	3.43e-05	0.071	0	0	0	0	0	0	0	0	1	1	3.53e-05	0.071	1	1	4.25e-05	0.071
A0A5C2G8Y0,A0A5C2GBX0,A0A5C2GLS3	IGL c500_light_IGKV2D-29_IGKJ1 (Fragment) OS=Homo sapiens OX=9606 PE=2 SV=1			2	1	6.89e-05	0.204	0	0	0	0	1	1	3.35e-05	0.177	2	1	6.86e-05	0.204	0	0	0	0	0	0	0	0	1	1	3.53e-05	0.177	1	1	4.25e-05	0.177
B4DRW1,P19013	cDNA FLJ55805, highly similar to Keratin, type II cytoskeletal 4 OS=Homo sapiens OX=9606 PE=2 SV=1	KRT4	KRT4	2	2	6.89e-05	0.177	0	0	0	0	2	2	6.71e-05	0.0907	0	0	0	0	0	0	0	0	0	0	0	0	0	0	0	0	0	0	0	0
P81605-2	Isoform 2 of Dermcidin OS=Homo sapiens OX=9606 GN=DCD	DCD	DCD	2	1	6.89e-05	0.413	0	0	0	0	1	1	3.35e-05	0.413	0	0	0	0	0	0	0	0	0	0	0	0	0	0	0	0	1	1	4.25e-05	0.413
O60259-2	Isoform 2 of Kallikrein-8 OS=Homo sapiens OX=9606 GN=KLK8	KLK8	KLK8	1	1	3.44e-05	0.0426	0	0	0	0	2	1	6.71e-05	0.0426	0	0	0	0	0	0	0	0	0	0	0	0	0	0	0	0	0	0	0	0
A0A0G2JMB2	Immunoglobulin heavy constant alpha 2 (Fragment) OS=Homo sapiens OX=9606 GN=IGHA2 PE=1 SV=1	IGHA2	IGHA2	1	1	3.44e-05	0.218	0	0	0	0	1	1	3.35e-05	0.156	1	1	3.43e-05	0.185	0	0	0	0	0	0	0	0	0	0	0	0	0	0	0	0
A0A5C2FUF3,A0A5C2FUI7,A0A5C2FWV6,A0A5C2FXH8,A0A5C2FYH1,A0A5C2G074,A0A5C2G2N2,A0A5C2G2W5,A0A5C2G3I7,A0A5C2G3T4,A0A5C2G4Z7,A0A5C2G5H5,A0A5C2G6K9,A0A5C2G9G2,A0A5C2GBX7,A0A5C2GCI2,A0A5C2GCY4,A0A5C2GKW0,A0A5C2GQP1,A0A5C2GSD3,A0A5C2GZP0,A0A5C2H0Q0	IGL c382_light_IGKV3-20_IGKJ2 (Fragment) OS=Homo sapiens OX=9606 PE=2 SV=1			1	1	3.44e-05	0.0833	0	0	0	0	1	1	3.35e-05	0.25	1	1	3.43e-05	0.0833	0	0	0	0	0	0	0	0	0	0	0	0	0	0	0	0
A0A0S2Z471	Creatine kinase (Fragment) OS=Homo sapiens OX=9606 GN=CKB PE=2 SV=1	CKB	CKB	0	0	0	0	0	0	0	0	0	0	0	0	10	8	0.000343	0.227	1	1	4.62e-05	0.0272	1	1	4.54e-05	0.0272	6	4	0.000212	0.148	8	7	0.00034	0.202
P59666,Q6EZE9	Neutrophil defensin 3 OS=Homo sapiens OX=9606 GN=DEFA3 PE=1 SV=1	DEFA3	DEFA3	2	2	6.89e-05	0.191	0	0	0	0	0	0	0	0	1	1	3.43e-05	0.0957	0	0	0	0	0	0	0	0	2	2	7.05e-05	0.191	1	1	4.25e-05	0.0957
E7EQ64,P07477	Trypsin-1 OS=Homo sapiens OX=9606 GN=PRSS1 PE=1 SV=1	PRSS1	PRSS1	0	0	0	0	0	0	0	0	0	0	0	0	2	2	6.86e-05	0.115	0	0	0	0	0	0	0	0	1	1	3.53e-05	0.0766	1	1	4.25e-05	0.0766

## Sheet: MBP_Cit_p21
				MBP_Flag				MBP_Flag				MBP_Flag				CitMBP_Flag				CitMBP_Flag				P21_Flag				P21_Flag				P21_Flag
				Belogurov_056_20210528_ZR_ES-20				Belogurov_057_20210528_ZR_ES-21				Belogurov_058_20210528_ZR_ES-22				Belogurov_059_20210528_ZR_ES-23				Belogurov_062_20210528_ZR_ES-26				Belogurov_061_20210528_ZR_ES-25				Belogurov_063_20210528_ZR_ES-27				Belogurov_064_20210528_ZR_ES-28
Protein.accession.numbers	Protein.name	Gene.simbols	Gene.simbol	Exclusive.spectrum.count	Exclusive.unique.peptide.count	Percentage.of.total.spectra	Percentage.sequence.coverage	Exclusive.spectrum.count	Exclusive.unique.peptide.count	Percentage.of.total.spectra	Percentage.sequence.coverage	Exclusive.spectrum.count	Exclusive.unique.peptide.count	Percentage.of.total.spectra	Percentage.sequence.coverage	Exclusive.spectrum.count	Exclusive.unique.peptide.count	Percentage.of.total.spectra	Percentage.sequence.coverage	Exclusive.spectrum.count	Exclusive.unique.peptide.count	Percentage.of.total.spectra	Percentage.sequence.coverage	Exclusive.spectrum.count	Exclusive.unique.peptide.count	Percentage.of.total.spectra	Percentage.sequence.coverage	Exclusive.spectrum.count	Exclusive.unique.peptide.count	Percentage.of.total.spectra	Percentage.sequence.coverage	Exclusive.spectrum.count	Exclusive.unique.peptide.count	Percentage.of.total.spectra	Percentage.sequence.coverage
P07437,Q5SU16	Tubulin beta chain OS=Homo sapiens OX=9606 GN=TUBB PE=1 SV=2	TUBB	TUBB	21	14	0.000723	0.338	0	0	0	0	15	8	0.000503	0.225	76	26	0.00261	0.619	1	1	4.62e-05	0.0338	4	3	0.000181	0.0698	53	23	0.00187	0.466	50	17	0.00212	0.304
A0A0G2JIW1,A8K5I0,P0DMV8,P0DMV9	Heat shock 70 kDa protein 1B OS=Homo sapiens OX=9606 GN=HSPA1B PE=1 SV=1	HSPA1A,HSPA1B	HSPA1A	25	18	0.000861	0.312	1	1	4.51e-05	0.0202	20	14	0.000671	0.273	21	16	0.000721	0.273	0	0	0	0	1	1	4.54e-05	0.0202	11	9	0.000388	0.164	13	10	0.000552	0.174
A0A024RD80,P08238	Heat shock protein 90kDa alpha (Cytosolic), class B member 1, isoform CRA_a OS=Homo sapiens OX=9606 GN=HSP90AB1 PE=3 SV=1	HSP90AB1	HSP90AB1	10	9	0.000344	0.166	0	0	0	0	7	6	0.000235	0.11	34	21	0.00117	0.298	0	0	0	0	0	0	0	0	34	23	0.0012	0.294	31	20	0.00132	0.294
B3KT06,P68363	Tubulin alpha chain OS=Homo sapiens OX=9606 PE=2 SV=1	TUBA1B	TUBA1B	15	7	0.000517	0.219	0	0	0	0	10	6	0.000335	0.171	38	17	0.0013	0.543	0	0	0	0	2	2	9.07e-05	0.0841	30	16	0.00106	0.502	12	7	0.00051	0.19
B2R4R0,P62805	Histone H4 OS=Homo sapiens OX=9606 GN=HIST1H4J PE=2 SV=1	HIST1H4L,H4C1	HIST1H4L	28	13	0.000965	0.621	1	1	4.51e-05	0.0971	19	9	0.000637	0.573	10	8	0.000343	0.563	0	0	0	0	2	2	9.07e-05	0.214	6	4	0.000212	0.417	6	6	0.000255	0.544
P11142,V9HW22	Heat shock cognate 71 kDa protein OS=Homo sapiens OX=9606 GN=HSPA8 PE=1 SV=1	HEL-S-72p,HSPA8	HEL-S-72p	11	11	0.000379	0.209	0	0	0	0	10	8	0.000335	0.193	11	10	0.000378	0.223	0	0	0	0	0	0	0	0	12	9	0.000423	0.184	13	10	0.000552	0.226
A0A024R4F1,P06733	2-phospho-D-glycerate hydro-lyase OS=Homo sapiens OX=9606 GN=HEL-S-17 PE=2 SV=1	HEL-S-17,ENO1	HEL-S-17	2	2	6.89e-05	0.0507	0	0	0	0	2	2	6.71e-05	0.0576	1	1	3.43e-05	0.03	0	0	0	0	3	3	0.000136	0.0714	5	4	0.000176	0.108	7	6	0.000297	0.164
P52272,P52272-2	Heterogeneous nuclear ribonucleoprotein M OS=Homo sapiens OX=9606 GN=HNRNPM PE=1 SV=3	HNRNPM	HNRNPM	34	13	0.00117	0.2	0	0	0	0	27	12	0.000906	0.205	37	15	0.00127	0.253	1	1	4.62e-05	0.011	0	0	0	0	10	8	0.000353	0.115	10	10	0.000425	0.152
P06576,V9HW31	ATP synthase subunit beta, mitochondrial OS=Homo sapiens OX=9606 GN=ATP5F1B PE=1 SV=3	HEL-S-271,ATP5F1B	HEL-S-271	13	9	0.000448	0.24	0	0	0	0	7	7	0.000235	0.178	34	18	0.00117	0.454	0	0	0	0	1	1	4.54e-05	0.0359	23	15	0.000811	0.355	25	14	0.00106	0.325
B2RDW1,P62979,Q5RKT7	40S ribosomal protein S27a OS=Homo sapiens OX=9606 GN=HEL112 PE=2 SV=1	RPS27A	RPS27A	22	10	0.000758	0.603	2	1	9.02e-05	0.0769	6	4	0.000201	0.276	13	6	0.000446	0.391	1	1	4.62e-05	0.0769	1	1	4.54e-05	0.103	14	4	0.000494	0.256	9	3	0.000382	0.256
A0A384N6H1,P13639	Epididymis secretory sperm binding protein OS=Homo sapiens OX=9606 PE=2 SV=1	EEF2	EEF2	1	1	3.44e-05	0.0105	0	0	0	0	1	1	3.35e-05	0.0128	3	3	0.000103	0.035	0	0	0	0	0	0	0	0	6	6	0.000212	0.0664	6	6	0.000255	0.0781
P25705,V9HW26	ATP synthase subunit alpha, mitochondrial OS=Homo sapiens OX=9606 GN=ATP5F1A PE=1 SV=1	HEL-S-123m,ATP5F1A	HEL-S-123m	10	9	0.000344	0.197	0	0	0	0	5	5	0.000168	0.116	26	19	0.000892	0.333	1	1	4.62e-05	0.0199	1	1	4.54e-05	0.0271	19	14	0.00067	0.275	20	15	0.000849	0.288
A0A024R3X4,A0A7I2V599,P10809	60 kDa chaperonin (Fragment) OS=Homo sapiens OX=9606 GN=HSPD1 PE=2 SV=1	HSPD1	HSPD1	4	4	0.000138	0.106	0	0	0	0	4	4	0.000134	0.096	14	13	0.000481	0.264	1	1	4.62e-05	0.0157	0	0	0	0	12	10	0.000423	0.168	14	11	0.000595	0.227
Q00839	Heterogeneous nuclear ribonucleoprotein U OS=Homo sapiens OX=9606 GN=HNRNPU PE=1 SV=6	HNRNPU	HNRNPU	17	13	0.000586	0.147	1	1	4.51e-05	0.0218	8	6	0.000268	0.0691	20	15	0.000686	0.183	2	1	9.25e-05	0.0218	1	1	4.54e-05	0.0218	2	2	7.05e-05	0.0376	5	4	0.000212	0.0582
P21333,P21333-2	Filamin-A OS=Homo sapiens OX=9606 GN=FLNA PE=1 SV=4	FLNA	FLNA	1	1	3.44e-05	0.00491	0	0	0	0	1	1	3.35e-05	0.00491	1	1	3.43e-05	0.00491	0	0	0	0	0	0	0	0	1	1	3.53e-05	0.00491	0	0	0	0
B2CIS9,P31944	Caspase 14, apoptosis-related cysteine peptidase OS=Homo sapiens OX=9606 GN=CASP14 PE=2 SV=1	CASP14	CASP14	21	12	0.000723	0.384	2	2	9.02e-05	0.0455	15	10	0.000503	0.347	25	14	0.000858	0.409	2	2	9.25e-05	0.0455	2	2	9.07e-05	0.0455	20	10	0.000705	0.347	12	10	0.00051	0.306
A0A0S2Z4Z9,A0A7I2V5Y7,A8K525,Q15233	Non-POU domain containing octamer-binding isoform 1 (Fragment) OS=Homo sapiens OX=9606 GN=NONO PE=2 SV=1	NONO	NONO	26	15	0.000896	0.327	1	1	4.51e-05	0.0255	16	9	0.000537	0.242	39	15	0.00134	0.312	0	0	0	0	0	0	0	0	5	4	0.000176	0.102	6	4	0.000255	0.0955
A0A024R3T8,P09874	Poly [ADP-ribose] polymerase OS=Homo sapiens OX=9606 GN=PARP1 PE=3 SV=1	PARP1	PARP1	8	8	0.000276	0.0947	0	0	0	0	4	4	0.000134	0.0513	9	9	0.000309	0.0976	0	0	0	0	0	0	0	0	2	2	7.05e-05	0.0227	4	4	0.00017	0.0464
A0A024RAZ7,A0A024RB53,P09651,P09651-2	Helix-destabilizing protein OS=Homo sapiens OX=9606 GN=HNRPA1 PE=4 SV=1	HNRPA1,HNRNPA1	HNRPA1	3	2	0.000103	0.0914	0	0	0	0	3	2	0.000101	0.0914	4	2	0.000137	0.0914	0	0	0	0	0	0	0	0	1	1	3.53e-05	0.0484	1	1	4.25e-05	0.0484
P04406,V9HVZ4	Glyceraldehyde-3-phosphate dehydrogenase OS=Homo sapiens OX=9606 GN=GAPDH PE=1 SV=3	HEL-S-162eP,GAPDH	HEL-S-162eP	9	8	0.00031	0.355	0	0	0	0	7	5	0.000235	0.215	7	6	0.00024	0.257	0	0	0	0	0	0	0	0	12	10	0.000423	0.379	6	5	0.000255	0.185
A0A4D5RAC7,A0A4D5RAC9,P68104,Q53HM9,Q53HQ7,Q5VTE0,Q6IPN6,Q6IPS9,Q6IPT9	Tr-type G domain-containing protein OS=Homo sapiens OX=9606 PE=4 SV=1	EEF1A1,EEF1A1P5	EEF1A1	5	4	0.000172	0.122	0	0	0	0	2	2	6.71e-05	0.0471	9	7	0.000309	0.193	0	0	0	0	2	2	9.07e-05	0.0824	7	4	0.000247	0.127	10	8	0.000425	0.221
P23396	40S ribosomal protein S3 OS=Homo sapiens OX=9606 GN=RPS3 PE=1 SV=2	RPS3	RPS3	16	12	0.000551	0.543	0	0	0	0	9	8	0.000302	0.412	22	15	0.000755	0.642	0	0	0	0	0	0	0	0	9	9	0.000317	0.444	10	8	0.000425	0.387
K9JA46,P07900,P07900-2	Epididymis luminal secretory protein 52 OS=Homo sapiens OX=9606 GN=EL52 PE=2 SV=1	EL52,HSP90AA1	EL52	2	2	6.89e-05	0.123	0	0	0	0	1	1	3.35e-05	0.0697	8	8	0.000275	0.234	0	0	0	0	0	0	0	0	10	10	0.000353	0.262	8	8	0.00034	0.236
P61247,Q6NXR8	40S ribosomal protein S3a OS=Homo sapiens OX=9606 GN=RPS3A PE=1 SV=2	RPS3A	RPS3A	21	13	0.000723	0.439	0	0	0	0	15	10	0.000503	0.356	21	15	0.000721	0.538	0	0	0	0	0	0	0	0	5	2	0.000176	0.0985	6	5	0.000255	0.197
A0A024R5Z7,H0YMW4,P07355,P07355-2,V9HW65	Annexin OS=Homo sapiens OX=9606 GN=ANXA2 PE=2 SV=1	ANXA2,HEL-S-270	ANXA2	20	18	0.000689	0.437	1	1	4.51e-05	0.0265	20	16	0.000671	0.372	22	18	0.000755	0.413	0	0	0	0	0	0	0	0	18	14	0.000635	0.398	8	7	0.00034	0.245
A0A024RCJ2,P06899	Histone H2B OS=Homo sapiens OX=9606 GN=HIST1H2BJ PE=3 SV=1	HIST1H2BJ,H2BC11	HIST1H2BJ	12	7	0.000413	0.452	0	0	0	0	7	4	0.000235	0.302	5	4	0.000172	0.349	0	0	0	0	1	1	4.54e-05	0.119	4	3	0.000141	0.278	1	1	4.25e-05	0.0714
B3KX11,P49368,Q59H77	T-complex protein 1 subunit gamma OS=Homo sapiens OX=9606 PE=2 SV=1	CCT3	CCT3	1	1	3.44e-05	0.0211	0	0	0	0	1	1	3.35e-05	0.0211	4	4	0.000137	0.0824	0	0	0	0	0	0	0	0	5	4	0.000176	0.09	5	5	0.000212	0.117
P17844,P17844-2	Probable ATP-dependent RNA helicase DDX5 OS=Homo sapiens OX=9606 GN=DDX5 PE=1 SV=1	DDX5	DDX5	16	13	0.000551	0.207	0	0	0	0	11	9	0.000369	0.15	11	10	0.000378	0.174	0	0	0	0	0	0	0	0	1	1	3.53e-05	0.013	2	2	8.49e-05	0.0326
A0A0S2Z4Z0,Q96PK6	RNA binding motif protein 14 isoform 1 (Fragment) OS=Homo sapiens OX=9606 GN=RBM14 PE=2 SV=1	RBM14	RBM14	4	4	0.000138	0.0717	0	0	0	0	5	5	0.000168	0.108	7	7	0.00024	0.118	0	0	0	0	0	0	0	0	1	1	3.53e-05	0.0135	1	1	4.25e-05	0.0135
P49411	Elongation factor Tu, mitochondrial OS=Homo sapiens OX=9606 GN=TUFM PE=1 SV=2	TUFM	TUFM	7	7	0.000241	0.188	0	0	0	0	3	3	0.000101	0.0929	10	9	0.000343	0.248	0	0	0	0	0	0	0	0	6	6	0.000212	0.168	7	7	0.000297	0.19
E7DVW5,Q01469	Fatty acid binding protein 5 (Psoriasis-associated) OS=Homo sapiens OX=9606 GN=FABP5 PE=3 SV=1	FABP5	FABP5	10	8	0.000344	0.667	0	0	0	0	3	2	0.000101	0.259	14	11	0.000481	0.667	0	0	0	0	0	0	0	0	12	10	0.000423	0.785	14	10	0.000595	0.704
A8K7F6,P60842	RNA helicase OS=Homo sapiens OX=9606 PE=2 SV=1	EIF4A1	EIF4A1	2	2	6.89e-05	0.0443	0	0	0	0	1	1	3.35e-05	0.0246	8	7	0.000275	0.217	0	0	0	0	0	0	0	0	5	5	0.000176	0.167	8	8	0.00034	0.249
A0A384N5Z8,P23246,Q86VG2	Epididymis secretory sperm binding protein OS=Homo sapiens OX=9606 PE=2 SV=1	SFPQ	SFPQ	16	12	0.000551	0.209	1	1	4.51e-05	0.0212	9	7	0.000302	0.132	15	14	0.000515	0.25	0	0	0	0	0	0	0	0	4	4	0.000141	0.0919	4	4	0.00017	0.0849
A0A494C0J7,Q08188	TGc domain-containing protein OS=Homo sapiens OX=9606 PE=3 SV=1	TGM3	TGM3	18	13	0.00062	0.211	0	0	0	0	12	10	0.000402	0.185	15	12	0.000515	0.225	0	0	0	0	0	0	0	0	20	15	0.000705	0.287	7	6	0.000297	0.115
P11021,V9HWB4	Endoplasmic reticulum chaperone BiP OS=Homo sapiens OX=9606 GN=HSPA5 PE=1 SV=2	HEL-S-89n,HSPA5	HEL-S-89n	3	3	0.000103	0.101	0	0	0	0	3	3	0.000101	0.0826	2	2	6.86e-05	0.0688	0	0	0	0	0	0	0	0	3	3	0.000106	0.0948	5	5	0.000212	0.112
P62424	60S ribosomal protein L7a OS=Homo sapiens OX=9606 GN=RPL7A PE=1 SV=2	RPL7A	RPL7A	10	10	0.000344	0.274	0	0	0	0	7	6	0.000235	0.226	10	9	0.000343	0.252	0	0	0	0	0	0	0	0	3	3	0.000106	0.0677	3	3	0.000127	0.102
A0A7I2V351,A0A7I2V487,A0A7I2YQE1,A8K7D9,P52292,Q7Z726	Importin subunit alpha OS=Homo sapiens OX=9606 GN=KPNA2 PE=1 SV=1	KPNA2	KPNA2	6	5	0.000207	0.143	0	0	0	0	5	5	0.000168	0.151	12	8	0.000412	0.21	0	0	0	0	0	0	0	0	10	8	0.000353	0.21	10	6	0.000425	0.163
Q9NZT1	Calmodulin-like protein 5 OS=Homo sapiens OX=9606 GN=CALML5 PE=1 SV=2	CALML5	CALML5	10	5	0.000344	0.342	0	0	0	0	6	4	0.000201	0.226	8	4	0.000275	0.226	0	0	0	0	0	0	0	0	10	4	0.000353	0.226	10	6	0.000425	0.37
A0A0S2Z4A5,B2RBA6,P33993	DNA replication licensing factor MCM7 (Fragment) OS=Homo sapiens OX=9606 GN=MCM7 PE=2 SV=1	MCM7	MCM7	7	7	0.000241	0.12	0	0	0	0	4	4	0.000134	0.0682	15	10	0.000515	0.177	0	0	0	0	1	1	4.54e-05	0.0167	11	10	0.000388	0.181	12	12	0.00051	0.203
P15880	40S ribosomal protein S2 OS=Homo sapiens OX=9606 GN=RPS2 PE=1 SV=2	RPS2	RPS2	7	6	0.000241	0.208	1	1	4.51e-05	0.0478	3	2	0.000101	0.0648	9	6	0.000309	0.205	0	0	0	0	0	0	0	0	1	1	3.53e-05	0.0273	1	1	4.25e-05	0.0273
P68371,Q8IZ29	Tubulin beta-4B chain OS=Homo sapiens OX=9606 GN=TUBB4B PE=1 SV=1	TUBB2C,TUBB4B	TUBB2C	6	4	0.000207	0.369	0	0	0	0	5	3	0.000168	0.225	11	6	0.000378	0.609	0	0	0	0	2	2	9.07e-05	0.0607	9	5	0.000317	0.503	8	4	0.00034	0.337
P04792,V9HW43	Heat shock protein beta-1 OS=Homo sapiens OX=9606 GN=HSPB1 PE=1 SV=2	HEL-S-102,HSPB1	HEL-S-102	2	2	6.89e-05	0.161	0	0	0	0	2	2	6.71e-05	0.161	4	3	0.000137	0.21	1	1	4.62e-05	0.0829	1	1	4.54e-05	0.0829	9	8	0.000317	0.376	9	7	0.000382	0.361
A0A384MTR5,B5BUB1,Q9Y265	RuvB-like helicase OS=Homo sapiens OX=9606 PE=2 SV=1	RUVBL1	RUVBL1	5	5	0.000172	0.158	0	0	0	0	1	1	3.35e-05	0.0241	14	12	0.000481	0.325	0	0	0	0	0	0	0	0	12	11	0.000423	0.296	9	8	0.000382	0.182
E9KL35,P63244	Epididymis tissue sperm binding protein Li 3a OS=Homo sapiens OX=9606 PE=1 SV=1	RACK1	RACK1	5	4	0.000172	0.148	0	0	0	0	3	2	0.000101	0.0789	7	6	0.00024	0.224	0	0	0	0	0	0	0	0	7	5	0.000247	0.189	7	6	0.000297	0.224
P07814	Bifunctional glutamate/proline--tRNA ligase OS=Homo sapiens OX=9606 GN=EPRS1 PE=1 SV=5	EPRS1	EPRS1	1	1	3.44e-05	0.00595	0	0	0	0	1	1	3.35e-05	0.00926	6	6	0.000206	0.0536	0	0	0	0	0	0	0	0	5	5	0.000176	0.0364	8	8	0.00034	0.0575
P22626	Heterogeneous nuclear ribonucleoproteins A2/B1 OS=Homo sapiens OX=9606 GN=HNRNPA2B1 PE=1 SV=2	HNRNPA2B1	HNRNPA2B1	2	2	6.89e-05	0.0708	0	0	0	0	2	2	6.71e-05	0.0708	3	3	0.000103	0.0963	0	0	0	0	0	0	0	0	2	2	7.05e-05	0.0708	2	2	8.49e-05	0.068
A0A024R9C1,H0YAR2,P11940	Polyadenylate-binding protein OS=Homo sapiens OX=9606 GN=PABPC1 PE=3 SV=1	PABPC1	PABPC1	18	13	0.00062	0.231	0	0	0	0	10	9	0.000335	0.17	15	12	0.000515	0.206	0	0	0	0	0	0	0	0	1	1	3.53e-05	0.0173	1	1	4.25e-05	0.0267
A8K9A4,B2R5W2,B2R603,G3V2Q1,G3V4C1,P07910,P07910-2	cDNA FLJ75154, highly similar to Homo sapiens heterogeneous nuclear ribonucleoprotein C (C1/C2), mRNA OS=Homo sapiens OX=9606 PE=2 SV=1	HNRNPC	HNRNPC	9	6	0.00031	0.222	0	0	0	0	9	6	0.000302	0.196	11	6	0.000378	0.17	0	0	0	0	0	0	0	0	2	1	7.05e-05	0.0294	2	1	8.49e-05	0.0294
Q9NVI7-2	Isoform 2 of ATPase family AAA domain-containing protein 3A OS=Homo sapiens OX=9606 GN=ATAD3A	ATAD3A	ATAD3A	13	11	0.000448	0.222	0	0	0	0	8	8	0.000268	0.145	11	11	0.000378	0.196	0	0	0	0	0	0	0	0	2	2	7.05e-05	0.0427	2	2	8.49e-05	0.0427
P62917	60S ribosomal protein L8 OS=Homo sapiens OX=9606 GN=RPL8 PE=1 SV=2	RPL8	RPL8	6	4	0.000207	0.167	0	0	0	0	2	2	6.71e-05	0.0739	6	4	0.000206	0.14	0	0	0	0	0	0	0	0	2	2	7.05e-05	0.105	2	2	8.49e-05	0.0739
A8K4C8,P26373,Q6NZ55	60S ribosomal protein L13 OS=Homo sapiens OX=9606 GN=RPL13 PE=2 SV=1	RPL13	RPL13	14	10	0.000482	0.403	0	0	0	0	6	5	0.000201	0.209	6	5	0.000206	0.209	0	0	0	0	0	0	0	0	1	1	3.53e-05	0.0521	3	3	0.000127	0.137
P12273	Prolactin-inducible protein OS=Homo sapiens OX=9606 GN=PIP PE=1 SV=1	PIP	PIP	5	5	0.000172	0.336	1	1	4.51e-05	0.0548	4	4	0.000134	0.308	7	6	0.00024	0.384	1	1	4.62e-05	0.0548	0	0	0	0	6	6	0.000212	0.384	2	2	8.49e-05	0.199
A0A1B0GV23,A0A1B0GVD5,A0A1B0GW44,A0A1B0GWE8,C9JH19,F8W787,P07339,V9HWI3	Cathepsin D OS=Homo sapiens OX=9606 GN=CTSD PE=1 SV=1	CTSD,HEL-S-130P	CTSD	4	4	0.000138	0.116	0	0	0	0	5	5	0.000168	0.155	2	2	6.86e-05	0.0419	1	1	4.62e-05	0.0197	1	1	4.54e-05	0.0197	4	3	0.000141	0.0911	2	2	8.49e-05	0.0419
A0A024R7T3,P52597	Heterogeneous nuclear ribonucleoprotein F, isoform CRA_a OS=Homo sapiens OX=9606 GN=HNRPF PE=4 SV=1	HNRPF,HNRNPF	HNRPF	7	4	0.000241	0.142	0	0	0	0	4	1	0.000134	0.0241	7	6	0.00024	0.234	0	0	0	0	0	0	0	0	1	1	3.53e-05	0.0241	1	1	4.25e-05	0.0241
B2R8R5,Q13263	cDNA, FLJ94025, highly similar to Homo sapiens tripartite motif-containing 28 (TRIM28), mRNA OS=Homo sapiens OX=9606 PE=2 SV=1	TRIM28	TRIM28	5	4	0.000172	0.0527	0	0	0	0	3	3	0.000101	0.0527	10	7	0.000343	0.115	0	0	0	0	1	1	4.54e-05	0.0132	10	8	0.000353	0.135	5	4	0.000212	0.0503
A0A024R1Q8,P62829	60S ribosomal protein L23 OS=Homo sapiens OX=9606 GN=RPL23 PE=3 SV=1	RPL23	RPL23	13	7	0.000448	0.521	0	0	0	0	6	5	0.000201	0.436	1	1	3.43e-05	0.0714	0	0	0	0	0	0	0	0	1	1	3.53e-05	0.0714	0	0	0	0
Q96P63-2	Isoform 2 of Serpin B12 OS=Homo sapiens OX=9606 GN=SERPINB12	SERPINB12	SERPINB12	6	5	0.000207	0.158	0	0	0	0	10	6	0.000335	0.165	8	7	0.000275	0.238	0	0	0	0	0	0	0	0	8	7	0.000282	0.151	6	6	0.000255	0.132
Q6ZVX7	F-box only protein 50 OS=Homo sapiens OX=9606 GN=NCCRP1 PE=1 SV=1	NCCRP1	NCCRP1	3	3	0.000103	0.12	1	1	4.51e-05	0.0436	2	2	6.71e-05	0.08	3	2	0.000103	0.0836	1	1	4.62e-05	0.0436	1	1	4.54e-05	0.0436	4	3	0.000141	0.12	3	2	0.000127	0.0764
P22695	Cytochrome b-c1 complex subunit 2, mitochondrial OS=Homo sapiens OX=9606 GN=UQCRC2 PE=1 SV=3	UQCRC2	UQCRC2	2	2	6.89e-05	0.0552	0	0	0	0	2	2	6.71e-05	0.0596	6	5	0.000206	0.152	0	0	0	0	0	0	0	0	4	4	0.000141	0.113	7	6	0.000297	0.179
A0A384P5G6,A0A7I2V2G2,B7Z4V2,P38646,Q8N1C8,V9HW84	75 kDa glucose-regulated protein OS=Homo sapiens OX=9606 PE=2 SV=1	HEL-S-124m,HSPA9	HEL-S-124m	4	4	0.000138	0.0722	0	0	0	0	2	2	6.71e-05	0.0368	3	3	0.000103	0.0545	0	0	0	0	0	0	0	0	3	3	0.000106	0.0545	4	4	0.00017	0.0677
P30050	60S ribosomal protein L12 OS=Homo sapiens OX=9606 GN=RPL12 PE=1 SV=1	RPL12	RPL12	8	5	0.000276	0.388	0	0	0	0	4	3	0.000134	0.242	2	2	6.86e-05	0.152	0	0	0	0	0	0	0	0	1	1	3.53e-05	0.0545	1	1	4.25e-05	0.0545
A0A384NPQ2,Q06830	Epididymis secretory sperm binding protein OS=Homo sapiens OX=9606 PE=2 SV=1	PRDX1	PRDX1	4	3	0.000138	0.166	0	0	0	0	1	1	3.35e-05	0.0553	4	3	0.000137	0.166	0	0	0	0	0	0	0	0	5	4	0.000176	0.211	1	1	4.25e-05	0.0553
O43390,O43390-2,Q0VGD6,Q6MZS5	Heterogeneous nuclear ribonucleoprotein R OS=Homo sapiens OX=9606 GN=HNRNPR PE=1 SV=1	HNRPR,DKFZp686A13234,HNRNPR	HNRPR	10	9	0.000344	0.167	0	0	0	0	7	5	0.000235	0.079	13	10	0.000446	0.19	0	0	0	0	0	0	0	0	1	1	3.53e-05	0.019	1	1	4.25e-05	0.019
A0A090N7V5,O75223	Gamma-glutamylcyclotransferase OS=Homo sapiens OX=9606 GN=C7orf24 PE=4 SV=1	C7orf24,GGCT	C7orf24	10	8	0.000344	0.42	0	0	0	0	9	8	0.000302	0.473	9	8	0.000309	0.426	0	0	0	0	0	0	0	0	9	8	0.000317	0.516	6	6	0.000255	0.372
Q6N095	Uncharacterized protein OS=Homo sapiens OX=9606 GN=DKFZp686K03196 PE=1 SV=1	DKFZp686K03196	DKFZp686K03196	4	4	0.000138	0.103	0	0	0	0	4	4	0.000134	0.103	5	5	0.000172	0.139	0	0	0	0	0	0	0	0	3	3	0.000106	0.0926	1	1	4.25e-05	0.0211
A0A0U1RR32,A0A0U1RRH7	Histone H2A OS=Homo sapiens OX=9606 GN=hCG_2039566 PE=3 SV=1	hCG_2039566	hCG_2039566	4	3	0.000138	0.16	0	0	0	0	5	2	0.000168	0.118	5	3	0.000172	0.16	0	0	0	0	0	0	0	0	1	1	3.53e-05	0.0533	3	2	0.000127	0.118
P83731,V9HW01	60S ribosomal protein L24 OS=Homo sapiens OX=9606 GN=RPL24 PE=1 SV=1	HEL-S-310,RPL24	HEL-S-310	7	6	0.000241	0.274	0	0	0	0	6	4	0.000201	0.242	4	3	0.000137	0.191	0	0	0	0	0	0	0	0	1	1	3.53e-05	0.0828	1	1	4.25e-05	0.0828
A0A7I2YQG2,J3KTE4,J3QR09,P84098	Ribosomal protein L19 OS=Homo sapiens OX=9606 GN=RPL19 PE=1 SV=1	RPL19	RPL19	8	6	0.000276	0.176	0	0	0	0	2	2	6.71e-05	0.12	9	7	0.000309	0.218	0	0	0	0	0	0	0	0	1	1	3.53e-05	0.0417	1	1	4.25e-05	0.0417
P68431,Q16695,Q71DI3	Histone H3.1 OS=Homo sapiens OX=9606 GN=H3C1 PE=1 SV=2	H3-4,H3C1,H3C15	H3-4	2	2	6.89e-05	0.147	0	0	0	0	3	2	0.000101	0.147	3	2	0.000103	0.147	0	0	0	0	0	0	0	0	3	2	0.000106	0.147	3	2	0.000127	0.147
Q9Y3I0	RNA-splicing ligase RtcB homolog OS=Homo sapiens OX=9606 GN=RTCB PE=1 SV=1	RTCB	RTCB	8	7	0.000276	0.147	0	0	0	0	2	2	6.71e-05	0.0376	12	8	0.000412	0.188	0	0	0	0	0	0	0	0	2	2	7.05e-05	0.0495	2	2	8.49e-05	0.0495
P06702	Protein S100-A9 OS=Homo sapiens OX=9606 GN=S100A9 PE=1 SV=1	S100A9	S100A9	2	2	6.89e-05	0.149	0	0	0	0	1	1	3.35e-05	0.114	3	3	0.000103	0.316	0	0	0	0	0	0	0	0	9	6	0.000317	0.491	6	4	0.000255	0.228
P05109	Protein S100-A8 OS=Homo sapiens OX=9606 GN=S100A8 PE=1 SV=1	S100A8	S100A8	3	2	0.000103	0.237	0	0	0	0	2	2	6.71e-05	0.237	3	2	0.000103	0.237	0	0	0	0	0	0	0	0	7	5	0.000247	0.376	4	3	0.00017	0.323
Q9BV20	Methylthioribose-1-phosphate isomerase OS=Homo sapiens OX=9606 GN=MRI1 PE=1 SV=1	MRI1	MRI1	3	3	0.000103	0.0705	0	0	0	0	2	2	6.71e-05	0.0488	3	3	0.000103	0.0705	0	0	0	0	0	0	0	0	4	4	0.000141	0.1	4	4	0.00017	0.1
A0A024R2L6,A0A0C4DG17,C9J9K3,P08865	40S ribosomal protein SA OS=Homo sapiens OX=9606 GN=RPSA PE=3 SV=1	RPSA	RPSA	1	1	3.44e-05	0.0441	0	0	0	0	1	1	3.35e-05	0.0441	2	2	6.86e-05	0.0712	0	0	0	0	0	0	0	0	1	1	3.53e-05	0.0576	2	2	8.49e-05	0.0847
A8K5N5,P22735	cDNA FLJ78142, highly similar to Homo sapiens transglutaminase 1 (K polypeptide epidermal type I, protein-glutamine-gamma-glutamyltransferase), mRNA OS=Homo sapiens OX=9606 PE=2 SV=1	TGM1	TGM1	8	8	0.000276	0.115	0	0	0	0	2	2	6.71e-05	0.0343	5	5	0.000172	0.0685	0	0	0	0	0	0	0	0	16	14	0.000564	0.212	3	3	0.000127	0.0441
B2RBR9,Q14974	cDNA, FLJ95650, highly similar to Homo sapiens karyopherin (importin) beta 1 (KPNB1), mRNA OS=Homo sapiens OX=9606 PE=2 SV=1	KPNB1	KPNB1	3	3	0.000103	0.0331	0	0	0	0	1	1	3.35e-05	0.0137	5	5	0.000172	0.0685	0	0	0	0	0	0	0	0	2	2	7.05e-05	0.0308	3	3	0.000127	0.0331
E9PC52,Q16576,Q6FHQ0	Histone-binding protein RBBP7 OS=Homo sapiens OX=9606 GN=RBBP7 PE=1 SV=1	RBBP7	RBBP7	3	3	0.000103	0.0409	0	0	0	0	2	2	6.71e-05	0.0505	4	4	0.000137	0.0721	0	0	0	0	0	0	0	0	2	2	7.05e-05	0.0385	2	2	8.49e-05	0.0505
A0A804CF45,O14654	Insulin receptor substrate 4 OS=Homo sapiens OX=9606 GN=IRS4 PE=4 SV=1	IRS4	IRS4	3	3	0.000103	0.0374	0	0	0	0	4	4	0.000134	0.0446	1	1	3.43e-05	0.0175	0	0	0	0	0	0	0	0	2	1	7.05e-05	0.0175	1	1	4.25e-05	0.0175
H9ZYJ2,P10599	Thioredoxin OS=Homo sapiens OX=9606 GN=TXN PE=2 SV=1	TXN	TXN	3	3	0.000103	0.305	0	0	0	0	2	2	6.71e-05	0.19	2	2	6.86e-05	0.219	0	0	0	0	0	0	0	0	3	3	0.000106	0.305	2	2	8.49e-05	0.19
A0A024QZN4,A0A384NYN5,P18206,P18206-2,V9HWK2	Metavinculin OS=Homo sapiens OX=9606 GN=VCL PE=3 SV=1	HEL114,VCL	HEL114	7	7	0.000241	0.0854	0	0	0	0	8	8	0.000268	0.104	5	5	0.000172	0.0572	0	0	0	0	0	0	0	0	4	4	0.000141	0.0441	1	1	4.25e-05	0.0103
P47929	Galectin-7 OS=Homo sapiens OX=9606 GN=LGALS7 PE=1 SV=2	LGALS7	LGALS7	1	1	3.44e-05	0.0809	0	0	0	0	1	1	3.35e-05	0.0809	1	1	3.43e-05	0.0809	0	0	0	0	0	0	0	0	4	3	0.000141	0.272	6	5	0.000255	0.419
P67809,Q6PKI6	Y-box-binding protein 1 OS=Homo sapiens OX=9606 GN=YBX1 PE=1 SV=3	YBX1	YBX1	11	6	0.000379	0.318	0	0	0	0	6	4	0.000201	0.318	9	6	0.000309	0.367	0	0	0	0	0	0	0	0	1	1	3.53e-05	0.111	2	2	8.49e-05	0.204
A0A384MEJ3,E9PCY7,G8JLB6,P31943	Epididymis secretory sperm binding protein OS=Homo sapiens OX=9606 PE=2 SV=1	HNRNPH1	HNRNPH1	3	3	0.000103	0.176	0	0	0	0	2	2	6.71e-05	0.0891	6	6	0.000206	0.272	0	0	0	0	0	0	0	0	1	1	3.53e-05	0.0601	1	1	4.25e-05	0.0579
A0A140VJP5,P31153	S-adenosylmethionine synthase OS=Homo sapiens OX=9606 PE=2 SV=1	MAT2A	MAT2A	1	1	3.44e-05	0.038	0	0	0	0	1	1	3.35e-05	0.038	1	1	3.43e-05	0.038	0	0	0	0	0	0	0	0	1	1	3.53e-05	0.038	1	1	4.25e-05	0.0228
A8K9U6,Q7Z2W4,Q7Z2W4-2	cDNA FLJ76121, highly similar to Homo sapiens zinc finger CCCH-type, antiviral 1 (ZC3HAV1), transcript variant 1, mRNA OS=Homo sapiens OX=9606 PE=2 SV=1	ZC3HAV1	ZC3HAV1	6	6	0.000207	0.0909	0	0	0	0	4	4	0.000134	0.0621	6	6	0.000206	0.0909	0	0	0	0	0	0	0	0	2	2	7.05e-05	0.031	1	1	4.25e-05	0.0166
D6RAN4	60S ribosomal protein L9 (Fragment) OS=Homo sapiens OX=9606 GN=RPL9 PE=1 SV=8	RPL9	RPL9	6	4	0.000207	0.21	0	0	0	0	1	1	3.35e-05	0.0552	1	1	3.43e-05	0.0552	0	0	0	0	0	0	0	0	1	1	3.53e-05	0.0552	1	1	4.25e-05	0.0552
Q96LW5	cDNA FLJ33163 fis, clone UTERU2000541 OS=Homo sapiens OX=9606 PE=2 SV=1			3	1	0.000103	0.0656	0	0	0	0	3	1	0.000101	0.0656	3	1	0.000103	0.0656	0	0	0	0	0	0	0	0	2	1	7.05e-05	0.0656	2	1	8.49e-05	0.0656
Q6PJG0	Uncharacterized protein OS=Homo sapiens OX=9606 PE=1 SV=1			3	2	0.000103	0.128	0	0	0	0	3	2	0.000101	0.128	3	2	0.000103	0.128	0	0	0	0	0	0	0	0	1	1	3.53e-05	0.0638	1	1	4.25e-05	0.0638
A0A024RB14,P62854	40S ribosomal protein S26 OS=Homo sapiens OX=9606 GN=RPS26 PE=3 SV=1	RPS26	RPS26	3	2	0.000103	0.209	0	0	0	0	2	2	6.71e-05	0.209	2	2	6.86e-05	0.209	0	0	0	0	0	0	0	0	1	1	3.53e-05	0.0783	1	1	4.25e-05	0.0783
Q8IW75	Serpin A12 OS=Homo sapiens OX=9606 GN=SERPINA12 PE=1 SV=1	SERPINA12	SERPINA12	6	5	0.000207	0.114	0	0	0	0	5	5	0.000168	0.087	5	5	0.000172	0.111	0	0	0	0	0	0	0	0	2	2	7.05e-05	0.0217	3	3	0.000127	0.07
B7Z5J4	Carboxypeptidase A4 OS=Homo sapiens OX=9606 GN=CPA4 PE=1 SV=1	CPA4	CPA4	6	6	0.000207	0.218	0	0	0	0	3	3	0.000101	0.0726	4	4	0.000137	0.139	0	0	0	0	0	0	0	0	2	2	7.05e-05	0.0789	1	1	4.25e-05	0.0315
Q5JTZ9	Alanine--tRNA ligase, mitochondrial OS=Homo sapiens OX=9606 GN=AARS2 PE=1 SV=1	AARS2	AARS2	1	1	3.44e-05	0.0112	0	0	0	0	1	1	3.35e-05	0.0112	6	6	0.000206	0.0761	0	0	0	0	0	0	0	0	5	5	0.000176	0.065	4	4	0.00017	0.0487
P27482	Calmodulin-like protein 3 OS=Homo sapiens OX=9606 GN=CALML3 PE=1 SV=2	CALML3	CALML3	3	2	0.000103	0.195	0	0	0	0	2	2	6.71e-05	0.195	1	1	3.43e-05	0.0805	0	0	0	0	0	0	0	0	1	1	3.53e-05	0.114	4	4	0.00017	0.376
A8K6V7	cDNA FLJ76053, highly similar to Homo sapiens Ras-GTPase activating protein SH3 domain-binding protein 2 (G3BP2), transcript variant 3, mRNA OS=Homo sapiens OX=9606 PE=2 SV=1			2	1	6.89e-05	0.029	0	0	0	0	1	1	3.35e-05	0.029	2	1	6.86e-05	0.029	0	0	0	0	0	0	0	0	1	1	3.53e-05	0.029	1	1	4.25e-05	0.029
A0A0J9YX62,O75190,O75190-3	DnaJ homolog subfamily B member 6 OS=Homo sapiens OX=9606 GN=DNAJB6 PE=1 SV=1	DNAJB6	DNAJB6	2	2	6.89e-05	0.0898	0	0	0	0	1	1	3.35e-05	0.0329	2	2	6.86e-05	0.0898	0	0	0	0	0	0	0	0	3	3	0.000106	0.123	2	2	8.49e-05	0.0719
B3KSL5,Q9Y383	cDNA FLJ36545 fis, clone TRACH2006670, highly similar to RNA-binding protein Luc7-like 2 OS=Homo sapiens OX=9606 PE=2 SV=1	LUC7L2	LUC7L2	4	4	0.000138	0.125	0	0	0	0	2	2	6.71e-05	0.0944	9	6	0.000309	0.171	0	0	0	0	0	0	0	0	1	1	3.53e-05	0.0383	1	1	4.25e-05	0.0383
B2R6F3,P84103,P84103-2	Epididymis secretory sperm binding protein OS=Homo sapiens OX=9606 GN=SFRS3 PE=2 SV=1	SFRS3,SRSF3	SFRS3	4	4	0.000138	0.244	0	0	0	0	2	2	6.71e-05	0.14	2	2	6.86e-05	0.128	0	0	0	0	0	0	0	0	1	1	3.53e-05	0.0549	1	1	4.25e-05	0.0549
B7Z592,Q8WU90	Zinc finger CCCH domain-containing protein 15 OS=Homo sapiens OX=9606 PE=2 SV=1	ZC3H15	ZC3H15	1	1	3.44e-05	0.0357	0	0	0	0	1	1	3.35e-05	0.0357	2	2	6.86e-05	0.0587	0	0	0	0	0	0	0	0	1	1	3.53e-05	0.0357	1	1	4.25e-05	0.0357
A0A384ME54,E5RHW4,O94905	Epididymis secretory sperm binding protein OS=Homo sapiens OX=9606 PE=2 SV=1	ERLIN2	ERLIN2	1	1	3.44e-05	0.0354	0	0	0	0	1	1	3.35e-05	0.0354	2	2	6.86e-05	0.0708	0	0	0	0	0	0	0	0	1	1	3.53e-05	0.0354	2	2	8.49e-05	0.0708
A0A024R8U5,B3KUY1,J3KP15,Q01130,Q53FN0	Serine/arginine-rich splicing factor 2 OS=Homo sapiens OX=9606 GN=SFRS2 PE=3 SV=1	SFRS2,SRSF2	SFRS2	5	4	0.000172	0.163	0	0	0	0	1	1	3.35e-05	0.0362	3	2	0.000103	0.086	0	0	0	0	0	0	0	0	1	1	3.53e-05	0.0362	1	1	4.25e-05	0.0362
A8K9I2,D3DS13,Q9H1E1	cDNA FLJ75277, highly similar to Homo sapiens ribonuclease, RNase A family, 7 (RNASE7), mRNA OS=Homo sapiens OX=9606 PE=2 SV=1	RNASE7	RNASE7	3	2	0.000103	0.147	0	0	0	0	1	1	3.35e-05	0.0577	3	1	0.000103	0.0897	0	0	0	0	0	0	0	0	2	2	7.05e-05	0.192	1	1	4.25e-05	0.0897
Q8NF17	FLJ00385 protein (Fragment) OS=Homo sapiens OX=9606 GN=FLJ00385 PE=1 SV=1	FLJ00385	FLJ00385	1	1	3.44e-05	0.0864	0	0	0	0	1	1	3.35e-05	0.0864	1	1	3.43e-05	0.0589	0	0	0	0	0	0	0	0	1	1	3.53e-05	0.0393	1	1	4.25e-05	0.0373
A0A024RDY3,P11279,P11279-2	Lysosomal-associated membrane protein 1, isoform CRA_a OS=Homo sapiens OX=9606 GN=LAMP1 PE=3 SV=1	LAMP1	LAMP1	1	1	3.44e-05	0.0264	0	0	0	0	1	1	3.35e-05	0.0264	0	0	0	0	0	0	0	0	0	0	0	0	1	1	3.53e-05	0.0264	1	1	4.25e-05	0.0264
A0A0S2Z4B5,A0A0S2Z4C6,Q08209,Q08209-2,Q08209-3,Q08209-4	Serine/threonine-protein phosphatase (Fragment) OS=Homo sapiens OX=9606 GN=PPP3CA PE=2 SV=1	PPP3CA	PPP3CA	1	1	3.44e-05	0.0215	0	0	0	0	1	1	3.35e-05	0.0215	1	1	3.43e-05	0.0215	0	0	0	0	0	0	0	0	2	1	7.05e-05	0.0215	1	1	4.25e-05	0.0215
P0C869	Cytosolic phospholipase A2 beta OS=Homo sapiens OX=9606 GN=PLA2G4B PE=1 SV=2	PLA2G4B	PLA2G4B	1	1	3.44e-05	0.0102	0	0	0	0	1	1	3.35e-05	0.0102	1	1	3.43e-05	0.0102	0	0	0	0	0	0	0	0	1	1	3.53e-05	0.0102	1	1	4.25e-05	0.0102
P31689	DnaJ homolog subfamily A member 1 OS=Homo sapiens OX=9606 GN=DNAJA1 PE=1 SV=2	DNAJA1	DNAJA1	1	1	3.44e-05	0.0327	0	0	0	0	1	1	3.35e-05	0.0327	2	2	6.86e-05	0.063	0	0	0	0	0	0	0	0	1	1	3.53e-05	0.0327	1	1	4.25e-05	0.0302

## Sheet: MBP_Cit
				MBP_Flag				MBP_Flag				MBP_Flag				CitMBP_Flag				CitMBP_Flag				P21_Flag				P21_Flag				P21_Flag
				Belogurov_056_20210528_ZR_ES-20				Belogurov_057_20210528_ZR_ES-21				Belogurov_058_20210528_ZR_ES-22				Belogurov_059_20210528_ZR_ES-23				Belogurov_062_20210528_ZR_ES-26				Belogurov_061_20210528_ZR_ES-25				Belogurov_063_20210528_ZR_ES-27				Belogurov_064_20210528_ZR_ES-28
Protein.accession.numbers	Protein.name	Gene.simbols	Gene.simbol	Exclusive.spectrum.count	Exclusive.unique.peptide.count	Percentage.of.total.spectra	Percentage.sequence.coverage	Exclusive.spectrum.count	Exclusive.unique.peptide.count	Percentage.of.total.spectra	Percentage.sequence.coverage	Exclusive.spectrum.count	Exclusive.unique.peptide.count	Percentage.of.total.spectra	Percentage.sequence.coverage	Exclusive.spectrum.count	Exclusive.unique.peptide.count	Percentage.of.total.spectra	Percentage.sequence.coverage	Exclusive.spectrum.count	Exclusive.unique.peptide.count	Percentage.of.total.spectra	Percentage.sequence.coverage	Exclusive.spectrum.count	Exclusive.unique.peptide.count	Percentage.of.total.spectra	Percentage.sequence.coverage	Exclusive.spectrum.count	Exclusive.unique.peptide.count	Percentage.of.total.spectra	Percentage.sequence.coverage	Exclusive.spectrum.count	Exclusive.unique.peptide.count	Percentage.of.total.spectra	Percentage.sequence.coverage
A0A024R384,A8MZH3,P02686,P02686-5	Myelin basic protein OS=Homo sapiens OX=9606 GN=MBP PE=3 SV=1	MBP	MBP	57	16	0.00196	0.349	1	1	4.51e-05	0.0395	37	11	0.00124	0.296	26	9	0.000892	0.217	1	1	4.62e-05	0.0329	0	0	0	0	1	1	3.53e-05	0.0329	0	0	0	0
A0A7I2V3F3,A0A7I2V428,C9JLB1,P19338	Nucleolin OS=Homo sapiens OX=9606 GN=NCL PE=1 SV=1	NCL	NCL	23	17	0.000792	0.21	0	0	0	0	14	10	0.00047	0.15	10	9	0.000343	0.144	0	0	0	0	0	0	0	0	0	0	0	0	2	2	8.49e-05	0.0417
P61978-3	Isoform 3 of Heterogeneous nuclear ribonucleoprotein K OS=Homo sapiens OX=9606 GN=HNRNPK	HNRNPK	HNRNPK	4	4	0.000138	0.102	0	0	0	0	1	1	3.35e-05	0.025	2	2	6.86e-05	0.075	0	0	0	0	0	0	0	0	0	0	0	0	0	0	0	0
A3R0T8,P10412,Q4VB24	Histone 1, H1e OS=Homo sapiens OX=9606 GN=HIST1H1E PE=2 SV=1	HIST1H1E,H1-4	HIST1H1E	6	5	0.000207	0.174	0	0	0	0	7	5	0.000235	0.174	9	6	0.000309	0.174	0	0	0	0	0	0	0	0	0	0	0	0	2	2	8.49e-05	0.0913
Q12906-7	Isoform 7 of Interleukin enhancer-binding factor 3 OS=Homo sapiens OX=9606 GN=ILF3	ILF3	ILF3	17	14	0.000586	0.213	0	0	0	0	13	10	0.000436	0.175	17	13	0.000584	0.166	0	0	0	0	0	0	0	0	0	0	0	0	1	1	4.25e-05	0.01
A0A7I2V5S2	Nucleophosmin OS=Homo sapiens OX=9606 GN=NPM1 PE=1 SV=1	NPM1	NPM1	3	2	0.000103	0.0557	0	0	0	0	2	1	6.71e-05	0.0262	8	6	0.000275	0.18	1	1	4.62e-05	0.0393	0	0	0	0	0	0	0	0	2	1	8.49e-05	0.0262
Q59GY2	60S ribosomal protein L4 (Fragment) OS=Homo sapiens OX=9606 PE=2 SV=1			11	8	0.000379	0.213	0	0	0	0	8	6	0.000268	0.141	11	10	0.000378	0.281	0	0	0	0	0	0	0	0	0	0	0	0	1	1	4.25e-05	0.0249
Q9NZI8	Insulin-like growth factor 2 mRNA-binding protein 1 OS=Homo sapiens OX=9606 GN=IGF2BP1 PE=1 SV=2	IGF2BP1	IGF2BP1	11	9	0.000379	0.198	0	0	0	0	7	5	0.000235	0.121	16	12	0.000549	0.234	0	0	0	0	0	0	0	0	1	1	3.53e-05	0.0295	0	0	0	0
P62280	40S ribosomal protein S11 OS=Homo sapiens OX=9606 GN=RPS11 PE=1 SV=3	RPS11	RPS11	14	9	0.000482	0.456	0	0	0	0	11	7	0.000369	0.316	4	4	0.000137	0.177	0	0	0	0	0	0	0	0	1	1	3.53e-05	0.0506	0	0	0	0
Q9NR30	Nucleolar RNA helicase 2 OS=Homo sapiens OX=9606 GN=DDX21 PE=1 SV=5	DDX21	DDX21	6	4	0.000207	0.0587	0	0	0	0	3	3	0.000101	0.0485	4	4	0.000137	0.0587	0	0	0	0	0	0	0	0	0	0	0	0	0	0	0	0
Q08211	ATP-dependent RNA helicase A OS=Homo sapiens OX=9606 GN=DHX9 PE=1 SV=4	DHX9	DHX9	5	5	0.000172	0.0543	0	0	0	0	1	1	3.35e-05	0.0126	4	4	0.000137	0.0378	0	0	0	0	0	0	0	0	0	0	0	0	0	0	0	0
A2A3R6,P62753,Q96DV6	40S ribosomal protein S6 OS=Homo sapiens OX=9606 GN=RPS6 PE=2 SV=1	RPS6	RPS6	12	10	0.000413	0.301	0	0	0	0	6	6	0.000201	0.213	8	6	0.000275	0.241	0	0	0	0	0	0	0	0	0	0	0	0	0	0	0	0
A0A024RBS2,A8K4Z4,P05388	60S acidic ribosomal protein P0 OS=Homo sapiens OX=9606 GN=RPLP0 PE=3 SV=1	RPLP0	RPLP0	6	4	0.000207	0.199	0	0	0	0	4	3	0.000134	0.161	6	5	0.000206	0.24	0	0	0	0	0	0	0	0	1	1	3.53e-05	0.0347	1	1	4.25e-05	0.0347
Q8TBK5	60S ribosomal protein L6 OS=Homo sapiens OX=9606 GN=RPL6 PE=1 SV=1	RPL6	RPL6	9	8	0.00031	0.167	0	0	0	0	2	2	6.71e-05	0.066	6	6	0.000206	0.181	0	0	0	0	0	0	0	0	0	0	0	0	0	0	0	0
O75533	Splicing factor 3B subunit 1 OS=Homo sapiens OX=9606 GN=SF3B1 PE=1 SV=3	SF3B1	SF3B1	6	6	0.000207	0.0583	0	0	0	0	3	3	0.000101	0.0353	4	4	0.000137	0.0391	0	0	0	0	0	0	0	0	0	0	0	0	0	0	0	0
A0A5H1ZRQ2,Q59F66	RNA helicase OS=Homo sapiens OX=9606 GN=DDX17 PE=1 SV=2	DDX17	DDX17	4	4	0.000138	0.115	0	0	0	0	4	4	0.000134	0.0971	5	5	0.000172	0.133	1	1	4.62e-05	0.0192	0	0	0	0	0	0	0	0	0	0	0	0
P62750	60S ribosomal protein L23a OS=Homo sapiens OX=9606 GN=RPL23A PE=1 SV=1	RPL23A	RPL23A	11	6	0.000379	0.353	0	0	0	0	7	4	0.000235	0.205	5	5	0.000172	0.282	0	0	0	0	0	0	0	0	2	2	7.05e-05	0.135	2	2	8.49e-05	0.135
P61254,Q6IBH6	60S ribosomal protein L26 OS=Homo sapiens OX=9606 GN=RPL26 PE=1 SV=1	RPL26	RPL26	10	7	0.000344	0.359	0	0	0	0	5	5	0.000168	0.297	5	4	0.000172	0.138	0	0	0	0	0	0	0	0	0	0	0	0	1	1	4.25e-05	0.0621
A0A3B3ITZ9,Q9Y2W1	Thyroid hormone receptor-associated protein 3 OS=Homo sapiens OX=9606 GN=THRAP3 PE=1 SV=1	THRAP3	THRAP3	4	4	0.000138	0.0484	0	0	0	0	2	2	6.71e-05	0.0231	3	3	0.000103	0.0341	0	0	0	0	0	0	0	0	0	0	0	0	0	0	0	0
B4DY09,F4ZW62,Q12905,Q53FG3	Interleukin enhancer-binding factor 2 OS=Homo sapiens OX=9606 GN=ILF2 PE=1 SV=1	ILF2	ILF2	6	4	0.000207	0.145	0	0	0	0	6	5	0.000201	0.176	7	6	0.00024	0.21	0	0	0	0	0	0	0	0	0	0	0	0	1	1	4.25e-05	0.0483
A0A2R8Y811,P62263	40S ribosomal protein S14 (Fragment) OS=Homo sapiens OX=9606 GN=RPS14 PE=1 SV=1	RPS14	RPS14	16	9	0.000551	0.42	0	0	0	0	9	6	0.000302	0.34	6	5	0.000206	0.187	0	0	0	0	0	0	0	0	0	0	0	0	1	1	4.25e-05	0.0733
A0A024R814,P18124	Ribosomal protein L7, isoform CRA_a OS=Homo sapiens OX=9606 GN=RPL7 PE=3 SV=1	RPL7	RPL7	6	6	0.000207	0.247	0	0	0	0	3	3	0.000101	0.116	9	7	0.000309	0.201	0	0	0	0	0	0	0	0	1	1	3.53e-05	0.0425	2	2	8.49e-05	0.116
J3QQ67	60S ribosomal protein L18 (Fragment) OS=Homo sapiens OX=9606 GN=RPL18 PE=1 SV=1	RPL18	RPL18	7	6	0.000241	0.311	0	0	0	0	3	3	0.000101	0.195	2	2	6.86e-05	0.121	0	0	0	0	0	0	0	0	0	0	0	0	1	1	4.25e-05	0.0684
P62906	60S ribosomal protein L10a OS=Homo sapiens OX=9606 GN=RPL10A PE=1 SV=2	RPL10A	RPL10A	8	5	0.000276	0.207	0	0	0	0	2	2	6.71e-05	0.0968	9	6	0.000309	0.286	0	0	0	0	0	0	0	0	3	3	0.000106	0.134	0	0	0	0
A0A024R4M0,P46781	40S ribosomal protein S9 OS=Homo sapiens OX=9606 GN=RPS9 PE=1 SV=1	RPS9	RPS9	15	12	0.000517	0.448	0	0	0	0	2	2	6.71e-05	0.0619	3	3	0.000103	0.139	0	0	0	0	0	0	0	0	0	0	0	0	0	0	0	0
P38159	RNA-binding motif protein, X chromosome OS=Homo sapiens OX=9606 GN=RBMX PE=1 SV=3	RBMX	RBMX	11	9	0.000379	0.233	0	0	0	0	4	4	0.000134	0.123	12	9	0.000412	0.207	0	0	0	0	0	0	0	0	4	4	0.000141	0.11	1	1	4.25e-05	0.0205
A0A0D9SF53	RNA helicase OS=Homo sapiens OX=9606 GN=DDX3X PE=1 SV=1	DDX3X	DDX3X	4	4	0.000138	0.0928	0	0	0	0	3	3	0.000101	0.0614	6	6	0.000206	0.119	0	0	0	0	0	0	0	0	0	0	0	0	1	1	4.25e-05	0.015
B2R491,P62701,Q96IR1	40S ribosomal protein S4 OS=Homo sapiens OX=9606 GN=RPS4X PE=2 SV=1	RPS4X	RPS4X	8	8	0.000276	0.289	0	0	0	0	2	1	6.71e-05	0.0342	6	4	0.000206	0.175	0	0	0	0	0	0	0	0	0	0	0	0	1	1	4.25e-05	0.0418
A0A024QYU9,A1KYQ7,B4DVQ5,B5ME19,Q99613,Q99613-2	Eukaryotic translation initiation factor 3 subunit C OS=Homo sapiens OX=9606 GN=EIF3S8 PE=3 SV=1	EIF3S8,EIF3C,EIF3CL	EIF3S8	2	2	6.89e-05	0.0285	0	0	0	0	1	1	3.35e-05	0.0175	4	4	0.000137	0.0515	0	0	0	0	0	0	0	0	0	0	0	0	1	1	4.25e-05	0.0175
Q13428-3	Isoform 3 of Treacle protein OS=Homo sapiens OX=9606 GN=TCOF1	TCOF1	TCOF1	3	3	0.000103	0.0208	0	0	0	0	2	2	6.71e-05	0.0128	3	3	0.000103	0.0188	0	0	0	0	0	0	0	0	0	0	0	0	0	0	0	0
P62277	40S ribosomal protein S13 OS=Homo sapiens OX=9606 GN=RPS13 PE=1 SV=2	RPS13	RPS13	7	5	0.000241	0.291	0	0	0	0	4	4	0.000134	0.232	2	2	6.86e-05	0.0861	0	0	0	0	0	0	0	0	1	1	3.53e-05	0.0795	0	0	0	0
Q9NYF8,Q9NYF8-2	Bcl-2-associated transcription factor 1 OS=Homo sapiens OX=9606 GN=BCLAF1 PE=1 SV=2	BCLAF1	BCLAF1	6	5	0.000207	0.0543	0	0	0	0	2	2	6.71e-05	0.0185	2	2	6.86e-05	0.0207	0	0	0	0	0	0	0	0	0	0	0	0	0	0	0	0
P62269	40S ribosomal protein S18 OS=Homo sapiens OX=9606 GN=RPS18 PE=1 SV=3	RPS18	RPS18	16	10	0.000551	0.395	0	0	0	0	5	4	0.000168	0.25	3	3	0.000103	0.191	0	0	0	0	0	0	0	0	0	0	0	0	0	0	0	0
P62249	40S ribosomal protein S16 OS=Homo sapiens OX=9606 GN=RPS16 PE=1 SV=2	RPS16	RPS16	10	8	0.000344	0.459	0	0	0	0	6	5	0.000201	0.349	3	3	0.000103	0.199	0	0	0	0	0	0	0	0	0	0	0	0	0	0	0	0
Q5JR95	40S ribosomal protein S8 OS=Homo sapiens OX=9606 GN=RPS8 PE=1 SV=1	RPS8	RPS8	6	4	0.000207	0.218	0	0	0	0	4	3	0.000134	0.218	4	4	0.000137	0.218	0	0	0	0	0	0	0	0	0	0	0	0	2	2	8.49e-05	0.128
B4DLG2,O75152	cDNA FLJ58196, highly similar to Zinc finger CCCH domain-containing protein 11A OS=Homo sapiens OX=9606 PE=2 SV=1	ZC3H11A	ZC3H11A	2	2	6.89e-05	0.0278	0	0	0	0	1	1	3.35e-05	0.0119	2	2	6.86e-05	0.0278	0	0	0	0	0	0	0	0	1	1	3.53e-05	0.0119	0	0	0	0
A0A0A6YYL6,P18621-3	60S ribosomal protein L17 OS=Homo sapiens OX=9606 GN=RPL17-C18orf32 PE=3 SV=1	RPL17-C18orf32,RPL17	RPL17-C18orf32	6	5	0.000207	0.175	0	0	0	0	1	1	3.35e-05	0.0439	1	1	3.43e-05	0.0702	0	0	0	0	0	0	0	0	0	0	0	0	0	0	0	0
B0ZBD0,P39019	40S ribosomal protein S19 OS=Homo sapiens OX=9606 GN=RPS19 PE=2 SV=1	RPS19	RPS19	17	11	0.000586	0.614	0	0	0	0	7	7	0.000235	0.331	1	1	3.43e-05	0.069	0	0	0	0	0	0	0	0	0	0	0	0	0	0	0	0
Q13435	Splicing factor 3B subunit 2 OS=Homo sapiens OX=9606 GN=SF3B2 PE=1 SV=2	SF3B2	SF3B2	10	7	0.000344	0.109	0	0	0	0	5	3	0.000168	0.0492	8	6	0.000275	0.0994	0	0	0	0	0	0	0	0	0	0	0	0	0	0	0	0
B3KY60,B4DSH1,Q99459	cDNA FLJ16777 fis, clone BRHIP2029567, highly similar to Cell division cycle 5-like protein OS=Homo sapiens OX=9606 PE=2 SV=1	CDC5L	CDC5L	8	8	0.000276	0.126	0	0	0	0	7	7	0.000235	0.107	7	7	0.00024	0.106	0	0	0	0	0	0	0	0	0	0	0	0	0	0	0	0
A0A024R1V4,P61353	60S ribosomal protein L27 OS=Homo sapiens OX=9606 GN=RPL27 PE=3 SV=1	RPL27	RPL27	7	5	0.000241	0.331	0	0	0	0	4	4	0.000134	0.265	1	1	3.43e-05	0.0662	0	0	0	0	0	0	0	0	0	0	0	0	1	1	4.25e-05	0.0662
Q99497,V9HWC2	Parkinson disease protein 7 OS=Homo sapiens OX=9606 GN=PARK7 PE=1 SV=2	HEL-S-67p,PARK7	HEL-S-67p	1	1	3.44e-05	0.0423	0	0	0	0	1	1	3.35e-05	0.0794	4	3	0.000137	0.164	0	0	0	0	0	0	0	0	2	2	7.05e-05	0.0847	0	0	0	0
B2R791,O43395,Q53GV6	Pre-mRNA-splicing factor 3 OS=Homo sapiens OX=9606 PE=2 SV=1	PRPF3	PRPF3	1	1	3.44e-05	0.0146	0	0	0	0	1	1	3.35e-05	0.0146	2	2	6.86e-05	0.0337	0	0	0	0	0	0	0	0	0	0	0	0	0	0	0	0
P55084	Trifunctional enzyme subunit beta, mitochondrial OS=Homo sapiens OX=9606 GN=HADHB PE=1 SV=3	HADHB	HADHB	2	2	6.89e-05	0.038	0	0	0	0	1	1	3.35e-05	0.019	3	3	0.000103	0.057	0	0	0	0	0	0	0	0	0	0	0	0	2	2	8.49e-05	0.038
P62081	40S ribosomal protein S7 OS=Homo sapiens OX=9606 GN=RPS7 PE=1 SV=1	RPS7	RPS7	9	7	0.00031	0.247	0	0	0	0	3	2	0.000101	0.0876	3	2	0.000103	0.0825	0	0	0	0	0	0	0	0	0	0	0	0	0	0	0	0
Q6PKG0	La-related protein 1 OS=Homo sapiens OX=9606 GN=LARP1 PE=1 SV=2	LARP1	LARP1	7	7	0.000241	0.083	0	0	0	0	4	4	0.000134	0.0493	6	6	0.000206	0.0666	0	0	0	0	0	0	0	0	0	0	0	0	0	0	0	0
M0QYS1	60S ribosomal protein L13a (Fragment) OS=Homo sapiens OX=9606 GN=RPL13A PE=1 SV=2	RPL13A	RPL13A	6	5	0.000207	0.176	0	0	0	0	2	2	6.71e-05	0.0905	5	4	0.000172	0.176	0	0	0	0	0	0	0	0	0	0	0	0	0	0	0	0
A0A024RAQ1,P16989	Cold shock domain protein A, isoform CRA_a OS=Homo sapiens OX=9606 GN=CSDA PE=4 SV=1	CSDA,YBX3	CSDA	11	7	0.000379	0.306	0	0	0	0	7	4	0.000235	0.188	19	13	0.000652	0.489	0	0	0	0	0	0	0	0	1	1	3.53e-05	0.0457	1	1	4.25e-05	0.0457
P25786,P25786-2	Proteasome subunit alpha type-1 OS=Homo sapiens OX=9606 GN=PSMA1 PE=1 SV=1	PSMA1	PSMA1	1	1	3.44e-05	0.0304	0	0	0	0	1	1	3.35e-05	0.0304	1	1	3.43e-05	0.0304	0	0	0	0	0	0	0	0	2	2	7.05e-05	0.0875	0	0	0	0
P50914	60S ribosomal protein L14 OS=Homo sapiens OX=9606 GN=RPL14 PE=1 SV=4	RPL14	RPL14	3	3	0.000103	0.153	0	0	0	0	2	2	6.71e-05	0.116	5	5	0.000172	0.247	0	0	0	0	0	0	0	0	1	1	3.53e-05	0.0558	0	0	0	0
Q5SW79	Centrosomal protein of 170 kDa OS=Homo sapiens OX=9606 GN=CEP170 PE=1 SV=1	CEP170	CEP170	2	2	6.89e-05	0.0152	0	0	0	0	1	1	3.35e-05	0.00631	0	0	0	0	0	0	0	0	0	0	0	0	0	0	0	0	0	0	0	0
B2R4C1,P62899	60S ribosomal protein L31 OS=Homo sapiens OX=9606 PE=2 SV=1	RPL31	RPL31	10	6	0.000344	0.424	0	0	0	0	5	4	0.000168	0.352	3	3	0.000103	0.256	0	0	0	0	0	0	0	0	0	0	0	0	1	1	4.25e-05	0.072
P42766	60S ribosomal protein L35 OS=Homo sapiens OX=9606 GN=RPL35 PE=1 SV=2	RPL35	RPL35	7	5	0.000241	0.309	0	0	0	0	4	3	0.000134	0.195	1	1	3.43e-05	0.114	0	0	0	0	0	0	0	0	0	0	0	0	0	0	0	0
B4DF70,P32119,V9HW12	cDNA FLJ60461, highly similar to Peroxiredoxin-2 OS=Homo sapiens OX=9606 PE=2 SV=1	HEL-S-2a,PRDX2	HEL-S-2a	2	2	6.89e-05	0.158	0	0	0	0	2	2	6.71e-05	0.197	3	3	0.000103	0.175	0	0	0	0	0	0	0	0	3	3	0.000106	0.18	0	0	0	0
P27635,X5D2T3	60S ribosomal protein L10 OS=Homo sapiens OX=9606 GN=RPL10 PE=1 SV=4	RPL10	RPL10	7	5	0.000241	0.201	0	0	0	0	3	3	0.000101	0.121	7	5	0.00024	0.215	0	0	0	0	0	0	0	0	0	0	0	0	0	0	0	0
B0AZQ4,Q86VX4,Q9UQE7	Structural maintenance of chromosomes protein OS=Homo sapiens OX=9606 PE=2 SV=1	SMC3	SMC3	6	6	0.000207	0.0485	0	0	0	0	2	2	6.71e-05	0.0205	8	8	0.000275	0.0657	0	0	0	0	0	0	0	0	0	0	0	0	1	1	4.25e-05	0.0123
P62913,P62913-2,Q08ES8,Q5VVC8,Q5VVD0	60S ribosomal protein L11 OS=Homo sapiens OX=9606 GN=RPL11 PE=1 SV=2	RPL11	RPL11	5	5	0.000172	0.275	0	0	0	0	2	2	6.71e-05	0.135	1	1	3.43e-05	0.0449	0	0	0	0	0	0	0	0	0	0	0	0	0	0	0	0
P46783	40S ribosomal protein S10 OS=Homo sapiens OX=9606 GN=RPS10 PE=1 SV=1	RPS10	RPS10	3	2	0.000103	0.0909	0	0	0	0	1	1	3.35e-05	0.0848	1	1	3.43e-05	0.0909	0	0	0	0	0	0	0	0	0	0	0	0	0	0	0	0
B2RDF2,B5MCF9,O00541,O00541-2	Pescadillo homolog OS=Homo sapiens OX=9606 GN=PES1 PE=2 SV=1	PES1	PES1	2	2	6.89e-05	0.0323	0	0	0	0	2	2	6.71e-05	0.0323	2	2	6.86e-05	0.0323	0	0	0	0	0	0	0	0	0	0	0	0	0	0	0	0
P22087	rRNA 2'-O-methyltransferase fibrillarin OS=Homo sapiens OX=9606 GN=FBL PE=1 SV=2	FBL	FBL	6	5	0.000207	0.153	0	0	0	0	1	1	3.35e-05	0.0405	4	4	0.000137	0.125	0	0	0	0	0	0	0	0	0	0	0	0	0	0	0	0
A0A7I2V430,A0A7I2V4F0,A3RJH1,Q92499	ATP-dependent RNA helicase DDX1 OS=Homo sapiens OX=9606 GN=DDX1 PE=1 SV=1	DDX1	DDX1	3	3	0.000103	0.043	0	0	0	0	2	2	6.71e-05	0.0316	7	7	0.00024	0.108	0	0	0	0	0	0	0	0	0	0	0	0	2	2	8.49e-05	0.0316
A8K622,O95793,O95793-2,Q59F99	cDNA FLJ75871, highly similar to Homo sapiens staufen, RNA binding protein (STAU), transcript variant T3, mRNA OS=Homo sapiens OX=9606 PE=2 SV=1	STAU1	STAU1	7	7	0.000241	0.139	0	0	0	0	4	3	0.000134	0.0745	7	7	0.00024	0.149	0	0	0	0	0	0	0	0	0	0	0	0	0	0	0	0
A8K517,P62266	40S ribosomal protein S23 OS=Homo sapiens OX=9606 GN=RPS23 PE=2 SV=1	RPS23	RPS23	8	6	0.000276	0.301	0	0	0	0	1	1	3.35e-05	0.0769	1	1	3.43e-05	0.0769	0	0	0	0	0	0	0	0	0	0	0	0	0	0	0	0
P46087,P46087-4	Probable 28S rRNA (cytosine(4447)-C(5))-methyltransferase OS=Homo sapiens OX=9606 GN=NOP2 PE=1 SV=2	NOP2	NOP2	5	5	0.000172	0.0665	0	0	0	0	2	2	6.71e-05	0.0283	2	2	6.86e-05	0.0283	0	0	0	0	0	0	0	0	0	0	0	0	0	0	0	0
B2R4W8,I3L3P7,P62244	40S ribosomal protein S15a OS=Homo sapiens OX=9606 GN=hCG_1994130 PE=2 SV=1	RPS15A,hCG_1994130	RPS15A	9	6	0.00031	0.362	0	0	0	0	2	1	6.71e-05	0.0692	2	2	6.86e-05	0.131	0	0	0	0	0	0	0	0	0	0	0	0	0	0	0	0
A0A024R9D3,E5RI99,P62888	60S ribosomal protein L30 OS=Homo sapiens OX=9606 GN=RPL30 PE=3 SV=1	RPL30	RPL30	7	6	0.000241	0.583	0	0	0	0	3	3	0.000101	0.313	1	1	3.43e-05	0.0696	0	0	0	0	0	0	0	0	0	0	0	0	0	0	0	0
P62861	40S ribosomal protein S30 OS=Homo sapiens OX=9606 GN=FAU PE=1 SV=1	FAU	FAU	4	3	0.000138	0.322	0	0	0	0	3	2	0.000101	0.322	5	3	0.000172	0.322	0	0	0	0	0	0	0	0	0	0	0	0	1	1	4.25e-05	0.136
A0A384NQ03,B4E1M7,G3XAC6,Q14498,Q14498-2,Q68DD9	Epididymis secretory sperm binding protein OS=Homo sapiens OX=9606 PE=2 SV=1	DKFZp781C0423,RBM39	DKFZp781C0423	5	5	0.000172	0.125	0	0	0	0	3	3	0.000101	0.0792	4	4	0.000137	0.0981	0	0	0	0	0	0	0	0	0	0	0	0	2	2	8.49e-05	0.0509
A0A384NL63,A0A7I2V2R3,P51991	Epididymis secretory sperm binding protein OS=Homo sapiens OX=9606 GN=HNRPA3 PE=2 SV=1	HNRPA3,HNRNPA3	HNRPA3	1	1	3.44e-05	0.0582	0	0	0	0	1	1	3.35e-05	0.0582	1	1	3.43e-05	0.0582	0	0	0	0	0	0	0	0	0	0	0	0	0	0	0	0
Q6NWZ1	CKAP4 protein (Fragment) OS=Homo sapiens OX=9606 GN=CKAP4 PE=2 SV=1	CKAP4	CKAP4	12	11	0.000413	0.253	0	0	0	0	5	5	0.000168	0.12	12	11	0.000412	0.255	0	0	0	0	0	0	0	0	1	1	3.53e-05	0.015	0	0	0	0
Q15046	Lysine--tRNA ligase OS=Homo sapiens OX=9606 GN=KARS1 PE=1 SV=3	KARS1	KARS1	1	1	3.44e-05	0.0151	0	0	0	0	1	1	3.35e-05	0.0151	6	6	0.000206	0.109	0	0	0	0	0	0	0	0	0	0	0	0	0	0	0	0
P46776,Q6NZ52	60S ribosomal protein L27a OS=Homo sapiens OX=9606 GN=RPL27A PE=1 SV=2	RPL27A	RPL27A	5	4	0.000172	0.243	0	0	0	0	2	2	6.71e-05	0.0878	2	1	6.86e-05	0.0743	0	0	0	0	0	0	0	0	0	0	0	0	1	1	4.25e-05	0.0743
A1LUY1,P49207	60S ribosomal protein L34 OS=Homo sapiens OX=9606 GN=RPL34 PE=3 SV=1	RPL34	RPL34	5	5	0.000172	0.333	0	0	0	0	1	1	3.35e-05	0.0769	1	1	3.43e-05	0.0684	0	0	0	0	0	0	0	0	0	0	0	0	0	0	0	0
F8W930,Q9Y6M1,Q9Y6M1-1	Insulin-like growth factor 2 mRNA-binding protein 2 OS=Homo sapiens OX=9606 GN=IGF2BP2 PE=1 SV=1	IGF2BP2	IGF2BP2	5	4	0.000172	0.126	0	0	0	0	3	3	0.000101	0.0959	2	2	6.86e-05	0.0694	0	0	0	0	0	0	0	0	0	0	0	0	0	0	0	0
A0A024R4Q8,M0R0F0,M0R0R2,P46782	Ribosomal protein S5, isoform CRA_a OS=Homo sapiens OX=9606 GN=RPS5 PE=3 SV=1	RPS5	RPS5	4	3	0.000138	0.127	0	0	0	0	2	2	6.71e-05	0.049	1	1	3.43e-05	0.0441	0	0	0	0	0	0	0	0	0	0	0	0	0	0	0	0
I3L1L3	Myb-binding protein 1A (Fragment) OS=Homo sapiens OX=9606 GN=MYBBP1A PE=1 SV=1	MYBBP1A	MYBBP1A	4	3	0.000138	0.0232	0	0	0	0	2	2	6.71e-05	0.0176	4	3	0.000137	0.0208	0	0	0	0	0	0	0	0	0	0	0	0	0	0	0	0
O60506,O60506-2	Heterogeneous nuclear ribonucleoprotein Q OS=Homo sapiens OX=9606 GN=SYNCRIP PE=1 SV=2	SYNCRIP	SYNCRIP	7	5	0.000241	0.116	0	0	0	0	1	1	3.35e-05	0.0417	10	7	0.000343	0.169	0	0	0	0	0	0	0	0	0	0	0	0	0	0	0	0
Q7Z417	Nuclear fragile X mental retardation-interacting protein 2 OS=Homo sapiens OX=9606 GN=NUFIP2 PE=1 SV=1	NUFIP2	NUFIP2	1	1	3.44e-05	0.0187	0	0	0	0	2	2	6.71e-05	0.0345	1	1	3.43e-05	0.0187	0	0	0	0	0	0	0	0	0	0	0	0	0	0	0	0
P83881	60S ribosomal protein L36a OS=Homo sapiens OX=9606 GN=RPL36A PE=1 SV=2	RPL36A	RPL36A	6	6	0.000207	0.274	0	0	0	0	1	1	3.35e-05	0.0943	1	1	3.43e-05	0.0943	0	0	0	0	0	0	0	0	0	0	0	0	0	0	0	0
A0A024R2Q4,P61313	Ribosomal protein L15 OS=Homo sapiens OX=9606 GN=RPL15 PE=3 SV=1	RPL15	RPL15	2	2	6.89e-05	0.0882	0	0	0	0	1	1	3.35e-05	0.0441	0	0	0	0	0	0	0	0	0	0	0	0	0	0	0	0	0	0	0	0
A0A384MR33,Q14683	Structural maintenance of chromosomes protein OS=Homo sapiens OX=9606 GN=SMC1L1 PE=2 SV=1	SMC1L1,SMC1A	SMC1L1	7	6	0.000241	0.0495	0	0	0	0	2	2	6.71e-05	0.0154	1	1	3.43e-05	0.00811	0	0	0	0	0	0	0	0	0	0	0	0	1	1	4.25e-05	0.00811
Q8N684-3	Isoform 3 of Cleavage and polyadenylation specificity factor subunit 7 OS=Homo sapiens OX=9606 GN=CPSF7	CPSF7	CPSF7	4	4	0.000138	0.0875	0	0	0	0	1	1	3.35e-05	0.0253	2	2	6.86e-05	0.0447	0	0	0	0	0	0	0	0	0	0	0	0	0	0	0	0
A8K7N0	60S ribosomal protein L14 OS=Homo sapiens OX=9606 PE=2 SV=1			1	1	3.44e-05	0.165	0	0	0	0	2	1	6.71e-05	0.128	3	1	0.000103	0.22	0	0	0	0	0	0	0	0	1	1	3.53e-05	0.128	0	0	0	0
P62851	40S ribosomal protein S25 OS=Homo sapiens OX=9606 GN=RPS25 PE=1 SV=1	RPS25	RPS25	6	4	0.000207	0.304	0	0	0	0	4	3	0.000134	0.24	2	2	6.86e-05	0.152	0	0	0	0	0	0	0	0	0	0	0	0	1	1	4.25e-05	0.08
A0A7P0MKV3,G5E9W7,P82650	28S ribosomal protein S22, mitochondrial OS=Homo sapiens OX=9606 GN=MRPS22 PE=1 SV=1	MRPS22	MRPS22	6	4	0.000207	0.123	0	0	0	0	5	4	0.000168	0.123	7	5	0.00024	0.156	0	0	0	0	0	0	0	0	1	1	3.53e-05	0.0334	0	0	0	0
O00425	Insulin-like growth factor 2 mRNA-binding protein 3 OS=Homo sapiens OX=9606 GN=IGF2BP3 PE=1 SV=2	IGF2BP3	IGF2BP3	4	4	0.000138	0.114	0	0	0	0	2	2	6.71e-05	0.0656	4	4	0.000137	0.102	0	0	0	0	0	0	0	0	0	0	0	0	0	0	0	0
B4DWI8,Q8WXF1	Paraspeckle component 1 OS=Homo sapiens OX=9606 PE=2 SV=1	PSPC1	PSPC1	2	2	6.89e-05	0.054	0	0	0	0	1	1	3.35e-05	0.0302	2	2	6.86e-05	0.054	0	0	0	0	0	0	0	0	0	0	0	0	0	0	0	0
A0A384MDQ7,E9KL23,P01009	Epididymis secretory sperm binding protein OS=Homo sapiens OX=9606 PE=2 SV=1	SERPINA1	SERPINA1	2	2	6.89e-05	0.0478	0	0	0	0	2	2	6.71e-05	0.0478	1	1	3.43e-05	0.0239	0	0	0	0	0	0	0	0	0	0	0	0	0	0	0	0
H3BNC9,P08708	40S ribosomal protein S17 OS=Homo sapiens OX=9606 PE=3 SV=2	RPS17	RPS17	7	5	0.000241	0.116	0	0	0	0	1	1	3.35e-05	0.0154	1	1	3.43e-05	0.0171	0	0	0	0	0	0	0	0	0	0	0	0	0	0	0	0
A0A090N7X1,A0A090N7Y2,Q9UG63,Q9UG63-2	ATP-binding cassette, sub-family F (GCN20), member 2 OS=Homo sapiens OX=9606 GN=ABCF2 PE=4 SV=1	ABCF2	ABCF2	3	3	0.000103	0.0578	0	0	0	0	2	2	6.71e-05	0.0321	4	4	0.000137	0.0819	0	0	0	0	0	0	0	0	0	0	0	0	0	0	0	0
O00567	Nucleolar protein 56 OS=Homo sapiens OX=9606 GN=NOP56 PE=1 SV=4	NOP56	NOP56	1	1	3.44e-05	0.0253	0	0	0	0	2	2	6.71e-05	0.0438	1	1	3.43e-05	0.0253	0	0	0	0	0	0	0	0	0	0	0	0	0	0	0	0
Q9H6F5	Coiled-coil domain-containing protein 86 OS=Homo sapiens OX=9606 GN=CCDC86 PE=1 SV=1	CCDC86	CCDC86	1	1	3.44e-05	0.0639	0	0	0	0	1	1	3.35e-05	0.0472	3	3	0.000103	0.128	1	1	4.62e-05	0.0639	0	0	0	0	0	0	0	0	0	0	0	0
H0YER2	Activating signal cointegrator 1 complex subunit 1 (Fragment) OS=Homo sapiens OX=9606 GN=ASCC1 PE=1 SV=1	ASCC1	ASCC1	1	1	3.44e-05	0.0552	0	0	0	0	1	1	3.35e-05	0.0552	1	1	3.43e-05	0.0552	1	1	4.62e-05	0.0552	0	0	0	0	0	0	0	0	1	1	4.25e-05	0.0552
O75367,O75367-2,O75367-3	Core histone macro-H2A.1 OS=Homo sapiens OX=9606 GN=MACROH2A1 PE=1 SV=4	MACROH2A1	MACROH2A1	1	1	3.44e-05	0.0242	0	0	0	0	1	1	3.35e-05	0.0242	0	0	0	0	0	0	0	0	0	0	0	0	0	0	0	0	0	0	0	0
A0A024R2Z6,Q9BVP2,Q9BVP2-2	Guanine nucleotide-binding protein-like 3 OS=Homo sapiens OX=9606 GN=GNL3 PE=4 SV=1	GNL3	GNL3	3	3	0.000103	0.054	0	0	0	0	1	1	3.35e-05	0.0149	1	1	3.43e-05	0.0149	0	0	0	0	0	0	0	0	0	0	0	0	0	0	0	0
Q96HS1	Serine/threonine-protein phosphatase PGAM5, mitochondrial OS=Homo sapiens OX=9606 GN=PGAM5 PE=1 SV=2	PGAM5	PGAM5	2	2	6.89e-05	0.0657	0	0	0	0	1	1	3.35e-05	0.0346	1	1	3.43e-05	0.0311	0	0	0	0	0	0	0	0	0	0	0	0	1	1	4.25e-05	0.0346
Q92522	Histone H1.10 OS=Homo sapiens OX=9606 GN=H1-10 PE=1 SV=1	H1-10	H1-10	3	3	0.000103	0.131	0	0	0	0	3	3	0.000101	0.174	3	3	0.000103	0.131	0	0	0	0	0	0	0	0	0	0	0	0	0	0	0	0
Q9Y5A9	YTH domain-containing family protein 2 OS=Homo sapiens OX=9606 GN=YTHDF2 PE=1 SV=2	YTHDF2	YTHDF2	1	1	3.44e-05	0.0294	0	0	0	0	1	1	3.35e-05	0.0207	1	1	3.43e-05	0.0294	0	0	0	0	0	0	0	0	0	0	0	0	0	0	0	0
A0A0F7KYT8,A0A0F7L0Q8	Fragile X mental retardation autosomal homolog variant p2K OS=Homo sapiens OX=9606 GN=FXR1 PE=2 SV=1	FXR1	FXR1	1	1	3.44e-05	0.0118	0	0	0	0	1	1	3.35e-05	0.0118	1	1	3.43e-05	0.0118	0	0	0	0	0	0	0	0	0	0	0	0	0	0	0	0
A8K3Q9	60S ribosomal protein L14 OS=Homo sapiens OX=9606 PE=1 SV=1			1	1	3.44e-05	0.157	0	0	0	0	1	1	3.35e-05	0.12	2	1	6.86e-05	0.194	0	0	0	0	0	0	0	0	1	1	3.53e-05	0.12	0	0	0	0
K7ELC2	40S ribosomal protein S15 OS=Homo sapiens OX=9606 GN=RPS15 PE=1 SV=1	RPS15	RPS15	4	2	0.000138	0.132	0	0	0	0	1	1	3.35e-05	0.0789	1	1	3.43e-05	0.0789	0	0	0	0	0	0	0	0	0	0	0	0	0	0	0	0
B2R8F3,O15479,Q53G50	cDNA, FLJ93871, highly similar to Homo sapiens melanoma antigen, family B, 2 (MAGEB2), mRNA OS=Homo sapiens OX=9606 PE=2 SV=1	MAGEB2	MAGEB2	2	1	6.89e-05	0.0502	0	0	0	0	1	1	3.35e-05	0.0502	3	2	0.000103	0.0752	0	0	0	0	0	0	0	0	0	0	0	0	0	0	0	0
A0A3B3ITT5	60S ribosomal protein L29 OS=Homo sapiens OX=9606 GN=RPL29 PE=1 SV=1	RPL29	RPL29	4	2	0.000138	0.138	0	0	0	0	2	2	6.71e-05	0.138	3	2	0.000103	0.138	0	0	0	0	0	0	0	0	0	0	0	0	0	0	0	0
Q9P015	39S ribosomal protein L15, mitochondrial OS=Homo sapiens OX=9606 GN=MRPL15 PE=1 SV=1	MRPL15	MRPL15	4	4	0.000138	0.162	0	0	0	0	4	4	0.000134	0.149	6	4	0.000206	0.155	0	0	0	0	0	0	0	0	0	0	0	0	0	0	0	0
A0A2R8YD14	40S ribosomal protein S24 OS=Homo sapiens OX=9606 GN=RPS24 PE=1 SV=1	RPS24	RPS24	10	3	0.000344	0.164	0	0	0	0	1	1	3.35e-05	0.0909	1	1	3.43e-05	0.0909	0	0	0	0	0	0	0	0	0	0	0	0	0	0	0	0
J3KPP4,O95232	Cisplatin resistance-associated overexpressed protein, isoform CRA_b OS=Homo sapiens OX=9606 GN=LUC7L3 PE=1 SV=1	LUC7L3	LUC7L3	3	3	0.000103	0.0838	0	0	0	0	5	4	0.000168	0.106	7	6	0.00024	0.131	0	0	0	0	0	0	0	0	0	0	0	0	0	0	0	0
Q9Y3U8	60S ribosomal protein L36 OS=Homo sapiens OX=9606 GN=RPL36 PE=1 SV=3	RPL36	RPL36	6	5	0.000207	0.333	0	0	0	0	3	3	0.000101	0.286	0	0	0	0	0	0	0	0	0	0	0	0	0	0	0	0	1	1	4.25e-05	0.0952
E9PB61	THO complex subunit 4 OS=Homo sapiens OX=9606 GN=ALYREF PE=1 SV=1	ALYREF	ALYREF	3	2	0.000103	0.11	0	0	0	0	3	2	0.000101	0.11	4	3	0.000137	0.148	0	0	0	0	0	0	0	0	0	0	0	0	0	0	0	0
A0A024R158,A8K984,B7ZLZ7,O95347	Structural maintenance of chromosomes protein OS=Homo sapiens OX=9606 GN=SMC2L1 PE=3 SV=1	SMC2,SMC2L1	SMC2	2	2	6.89e-05	0.0167	0	0	0	0	1	1	3.35e-05	0.00919	3	3	0.000103	0.0267	0	0	0	0	0	0	0	0	0	0	0	0	1	1	4.25e-05	0.00919
A0A024RAJ1,Q92552,Q92552-2	Mitochondrial ribosomal protein S27, isoform CRA_a OS=Homo sapiens OX=9606 GN=MRPS27 PE=4 SV=1	MRPS27	MRPS27	1	1	3.44e-05	0.0266	0	0	0	0	2	2	6.71e-05	0.0531	4	4	0.000137	0.104	0	0	0	0	0	0	0	0	0	0	0	0	0	0	0	0
Q9Y2X3	Nucleolar protein 58 OS=Homo sapiens OX=9606 GN=NOP58 PE=1 SV=1	NOP58	NOP58	1	1	3.44e-05	0.0265	0	0	0	0	2	2	6.71e-05	0.051	1	1	3.43e-05	0.0265	0	0	0	0	0	0	0	0	0	0	0	0	0	0	0	0
Q92665	28S ribosomal protein S31, mitochondrial OS=Homo sapiens OX=9606 GN=MRPS31 PE=1 SV=3	MRPS31	MRPS31	3	3	0.000103	0.104	0	0	0	0	2	2	6.71e-05	0.0658	7	4	0.00024	0.132	0	0	0	0	0	0	0	0	0	0	0	0	0	0	0	0
J3KTL2,Q07955	Serine/arginine-rich splicing factor 1 OS=Homo sapiens OX=9606 GN=SRSF1 PE=1 SV=1	SRSF1	SRSF1	4	4	0.000138	0.15	0	0	0	0	3	3	0.000101	0.0791	5	5	0.000172	0.158	0	0	0	0	0	0	0	0	0	0	0	0	1	1	4.25e-05	0.0395
F8WJN3,Q16630,Q16630-2,Q16630-3	Cleavage and polyadenylation specificity factor subunit 6 OS=Homo sapiens OX=9606 GN=CPSF6 PE=1 SV=1	CPSF6	CPSF6	2	1	6.89e-05	0.0293	0	0	0	0	1	1	3.35e-05	0.0293	3	2	0.000103	0.0586	0	0	0	0	0	0	0	0	0	0	0	0	0	0	0	0
A0A1W2PPH1,A0A1W2PQH3,A0A1W2PQT3,A0A1W2PQY8,A0A1W2PR68,P23368	Malic enzyme OS=Homo sapiens OX=9606 GN=ME2 PE=1 SV=1	ME2	ME2	2	2	6.89e-05	0.0421	0	0	0	0	2	2	6.71e-05	0.0421	2	2	6.86e-05	0.0421	0	0	0	0	0	0	0	0	0	0	0	0	0	0	0	0
A0A024R321,A0A804HK76,O75369,O75369-2,O75369-8,O75369-9	Filamin B, beta (Actin binding protein 278), isoform CRA_a OS=Homo sapiens OX=9606 GN=FLNB PE=3 SV=1	FLNB	FLNB	1	1	3.44e-05	0.00305	0	0	0	0	2	2	6.71e-05	0.00992	3	3	0.000103	0.013	0	0	0	0	0	0	0	0	0	0	0	0	0	0	0	0
A0A024R8L0,Q9Y2R9	Mitochondrial ribosomal protein S7, isoform CRA_a OS=Homo sapiens OX=9606 GN=MRPS7 PE=3 SV=1	MRPS7	MRPS7	4	4	0.000138	0.198	0	0	0	0	2	2	6.71e-05	0.107	7	4	0.00024	0.219	0	0	0	0	0	0	0	0	0	0	0	0	0	0	0	0
P51398,P51398-2,P51398-3	28S ribosomal protein S29, mitochondrial OS=Homo sapiens OX=9606 GN=DAP3 PE=1 SV=1	DAP3	DAP3	3	3	0.000103	0.093	0	0	0	0	3	3	0.000101	0.093	2	2	6.86e-05	0.0628	0	0	0	0	0	0	0	0	0	0	0	0	0	0	0	0
B5BU25,P26368,P26368-2	U2 snRNP auxiliary factor large subunit OS=Homo sapiens OX=9606 GN=U2AF2 PE=2 SV=1	U2AF2	U2AF2	1	1	3.44e-05	0.0234	0	0	0	0	1	1	3.35e-05	0.0212	2	2	6.86e-05	0.0446	0	0	0	0	0	0	0	0	0	0	0	0	0	0	0	0
Q9BXW7,Q9BXW7-2	Haloacid dehalogenase-like hydrolase domain-containing 5 OS=Homo sapiens OX=9606 GN=HDHD5 PE=1 SV=1	HDHD5	HDHD5	1	1	3.44e-05	0.0213	0	0	0	0	1	1	3.35e-05	0.0213	1	1	3.43e-05	0.0213	0	0	0	0	0	0	0	0	2	2	7.05e-05	0.0567	0	0	0	0
I6L9E8,Q8NCA5	Family with sequence similarity 98, member A OS=Homo sapiens OX=9606 GN=FAM98A PE=2 SV=1	FAM98A	FAM98A	1	1	3.44e-05	0.0232	0	0	0	0	1	1	3.35e-05	0.0232	1	1	3.43e-05	0.029	0	0	0	0	0	0	0	0	0	0	0	0	0	0	0	0
Q5BKZ1	DBIRD complex subunit ZNF326 OS=Homo sapiens OX=9606 GN=ZNF326 PE=1 SV=2	ZNF326	ZNF326	1	1	3.44e-05	0.0223	0	0	0	0	1	1	3.35e-05	0.0223	1	1	3.43e-05	0.0155	0	0	0	0	0	0	0	0	0	0	0	0	0	0	0	0
D9IAI1,P30086	Epididymis secretory protein Li 34 OS=Homo sapiens OX=9606 GN=HEL-S-34 PE=2 SV=1	PEBP1,HEL-S-34	PEBP1	1	1	3.44e-05	0.0428	0	0	0	0	1	1	3.35e-05	0.107	1	1	3.43e-05	0.0428	0	0	0	0	0	0	0	0	0	0	0	0	1	1	4.25e-05	0.0428
A0A7I2V4L7,Q13310-2,Q13310-3,Q6IQ30	Polyadenylate-binding protein OS=Homo sapiens OX=9606 GN=PABPC4 PE=1 SV=1	PABPC4	PABPC4	2	2	6.89e-05	0.0799	0	0	0	0	1	1	3.35e-05	0.0832	2	2	6.86e-05	0.0998	0	0	0	0	0	0	0	0	0	0	0	0	0	0	0	0
Q9BRS2	Serine/threonine-protein kinase RIO1 OS=Homo sapiens OX=9606 GN=RIOK1 PE=1 SV=2	RIOK1	RIOK1	3	3	0.000103	0.0581	0	0	0	0	2	2	6.71e-05	0.0352	2	2	6.86e-05	0.044	0	0	0	0	0	0	0	0	0	0	0	0	0	0	0	0
P82933	28S ribosomal protein S9, mitochondrial OS=Homo sapiens OX=9606 GN=MRPS9 PE=1 SV=2	MRPS9	MRPS9	1	1	3.44e-05	0.0253	0	0	0	0	2	1	6.71e-05	0.0253	7	5	0.00024	0.124	0	0	0	0	0	0	0	0	0	0	0	0	0	0	0	0
Q2NL82	Pre-rRNA-processing protein TSR1 homolog OS=Homo sapiens OX=9606 GN=TSR1 PE=1 SV=1	TSR1	TSR1	2	2	6.89e-05	0.0299	0	0	0	0	2	2	6.71e-05	0.0336	4	4	0.000137	0.0572	0	0	0	0	0	0	0	0	0	0	0	0	0	0	0	0
O95969	Secretoglobin family 1D member 2 OS=Homo sapiens OX=9606 GN=SCGB1D2 PE=2 SV=1	SCGB1D2	SCGB1D2	3	2	0.000103	0.211	0	0	0	0	2	1	6.71e-05	0.1	1	1	3.43e-05	0.1	0	0	0	0	0	0	0	0	1	1	3.53e-05	0.1	0	0	0	0
A8K8B2,Q96SB4	cDNA FLJ78127, highly similar to Homo sapiens SFRS protein kinase 1 (SRPK1), mRNA OS=Homo sapiens OX=9606 PE=2 SV=1	SRPK1	SRPK1	4	4	0.000138	0.0534	0	0	0	0	2	2	6.71e-05	0.0397	3	3	0.000103	0.0519	0	0	0	0	0	0	0	0	0	0	0	0	0	0	0	0
Q9NSI2,Q9NSI2-2	Ribosome biogenesis protein SLX9 homolog OS=Homo sapiens OX=9606 GN=SLX9 PE=1 SV=2	SLX9	SLX9	1	1	3.44e-05	0.0565	0	0	0	0	2	2	6.71e-05	0.104	2	2	6.86e-05	0.104	0	0	0	0	0	0	0	0	0	0	0	0	0	0	0	0
M0QZM1	Heterogeneous nuclear ribonucleoprotein M (Fragment) OS=Homo sapiens OX=9606 GN=HNRNPM PE=1 SV=1	HNRNPM	HNRNPM	2	1	6.89e-05	0.29	0	0	0	0	1	1	3.35e-05	0.29	1	1	3.43e-05	0.29	0	0	0	0	0	0	0	0	0	0	0	0	0	0	0	0
A0A024R8D4,Q9Y399	Mitochondrial ribosomal protein S2, isoform CRA_a OS=Homo sapiens OX=9606 GN=MRPS2 PE=3 SV=1	MRPS2	MRPS2	2	2	6.89e-05	0.0502	0	0	0	0	1	1	3.35e-05	0.0251	2	2	6.86e-05	0.0533	0	0	0	0	0	0	0	0	0	0	0	0	0	0	0	0
Q549M8,Q9Y224	RNA transcription, translation and transport factor protein OS=Homo sapiens OX=9606 GN=C14orf166 PE=2 SV=1	C14orf166,RTRAF	C14orf166	2	2	6.89e-05	0.102	0	0	0	0	1	1	3.35e-05	0.0656	7	7	0.00024	0.32	0	0	0	0	0	0	0	0	0	0	0	0	0	0	0	0
A0A494C028,H0Y993,P35659	Protein DEK OS=Homo sapiens OX=9606 GN=DEK PE=1 SV=1	DEK	DEK	5	4	0.000172	0.108	0	0	0	0	1	1	3.35e-05	0.0237	3	3	0.000103	0.0763	0	0	0	0	0	0	0	0	0	0	0	0	0	0	0	0
P01833	Polymeric immunoglobulin receptor OS=Homo sapiens OX=9606 GN=PIGR PE=1 SV=4	PIGR	PIGR	2	2	6.89e-05	0.034	0	0	0	0	4	4	0.000134	0.0785	1	1	3.43e-05	0.0105	0	0	0	0	0	0	0	0	0	0	0	0	0	0	0	0
Q9Y3Y2,Q9Y3Y2-3,X6R700	Chromatin target of PRMT1 protein OS=Homo sapiens OX=9606 GN=CHTOP PE=1 SV=2	CHTOP	CHTOP	2	1	6.89e-05	0.0524	0	0	0	0	1	1	3.35e-05	0.0524	5	3	0.000172	0.145	0	0	0	0	0	0	0	0	0	0	0	0	0	0	0	0
Q07021	Complement component 1 Q subcomponent-binding protein, mitochondrial OS=Homo sapiens OX=9606 GN=C1QBP PE=1 SV=1	C1QBP	C1QBP	3	3	0.000103	0.17	0	0	0	0	2	2	6.71e-05	0.124	4	4	0.000137	0.188	0	0	0	0	0	0	0	0	0	0	0	0	0	0	0	0
A0A140VJI7,Q16610,Q16610-2,Q16610-4	Testicular tissue protein Li 61 OS=Homo sapiens OX=9606 PE=2 SV=1	ECM1	ECM1	1	1	3.44e-05	0.0259	0	0	0	0	1	1	3.35e-05	0.0259	1	1	3.43e-05	0.0259	0	0	0	0	0	0	0	0	5	5	0.000176	0.106	0	0	0	0
E9PKP7	Nucleolar transcription factor 1 OS=Homo sapiens OX=9606 GN=UBTF PE=1 SV=1	UBTF	UBTF	2	2	6.89e-05	0.0376	0	0	0	0	2	2	6.71e-05	0.0376	2	2	6.86e-05	0.0336	0	0	0	0	0	0	0	0	0	0	0	0	0	0	0	0
Q9BYN8	28S ribosomal protein S26, mitochondrial OS=Homo sapiens OX=9606 GN=MRPS26 PE=1 SV=1	MRPS26	MRPS26	2	1	6.89e-05	0.0537	0	0	0	0	1	1	3.35e-05	0.0537	7	7	0.00024	0.312	0	0	0	0	0	0	0	0	0	0	0	0	0	0	0	0
P56182,Q53FR7,Q6PJJ2	Ribosomal RNA processing protein 1 homolog A OS=Homo sapiens OX=9606 GN=RRP1 PE=1 SV=1	RRP1	RRP1	2	2	6.89e-05	0.0477	0	0	0	0	2	2	6.71e-05	0.0542	4	4	0.000137	0.0933	0	0	0	0	0	0	0	0	0	0	0	0	0	0	0	0
A8KA74,P78316	cDNA FLJ76065 OS=Homo sapiens OX=9606 PE=2 SV=1	NOP14	NOP14	5	4	0.000172	0.0513	0	0	0	0	1	1	3.35e-05	0.0105	3	3	0.000103	0.0385	0	0	0	0	0	0	0	0	0	0	0	0	0	0	0	0
Q15717,Q15717-2	ELAV-like protein 1 OS=Homo sapiens OX=9606 GN=ELAVL1 PE=1 SV=2	ELAVL1	ELAVL1	1	1	3.44e-05	0.0399	0	0	0	0	1	1	3.35e-05	0.0399	1	1	3.43e-05	0.0399	0	0	0	0	0	0	0	0	0	0	0	0	0	0	0	0
Q16629,Q16629-4	Serine/arginine-rich splicing factor 7 OS=Homo sapiens OX=9606 GN=SRSF7 PE=1 SV=1	SRSF7	SRSF7	2	2	6.89e-05	0.13	0	0	0	0	1	1	3.35e-05	0.13	3	3	0.000103	0.16	0	0	0	0	0	0	0	0	0	0	0	0	0	0	0	0
P56537	Eukaryotic translation initiation factor 6 OS=Homo sapiens OX=9606 GN=EIF6 PE=1 SV=1	EIF6	EIF6	2	2	6.89e-05	0.114	0	0	0	0	1	1	3.35e-05	0.0408	0	0	0	0	0	0	0	0	0	0	0	0	1	1	3.53e-05	0.0735	0	0	0	0
Q6N093	Uncharacterized protein DKFZp686I04196 (Fragment) OS=Homo sapiens OX=9606 GN=DKFZp686I04196 PE=2 SV=1	DKFZp686I04196	DKFZp686I04196	2	2	6.89e-05	0.106	0	0	0	0	2	2	6.71e-05	0.106	1	1	3.43e-05	0.0719	0	0	0	0	0	0	0	0	0	0	0	0	0	0	0	0
X6RAY8	39S ribosomal protein L4, mitochondrial OS=Homo sapiens OX=9606 GN=MRPL4 PE=1 SV=1	MRPL4	MRPL4	1	1	3.44e-05	0.0532	0	0	0	0	1	1	3.35e-05	0.0532	3	2	0.000103	0.098	0	0	0	0	0	0	0	0	0	0	0	0	0	0	0	0
Q1W6G4,Q53G47,Q9NQ29,Q9NQ29-2	LUC7-like (S. cerevisiae) OS=Homo sapiens OX=9606 GN=LUC7L PE=3 SV=1	LUC7L	LUC7L	2	2	6.89e-05	0.105	0	0	0	0	2	2	6.71e-05	0.08	3	2	0.000103	0.111	0	0	0	0	0	0	0	0	0	0	0	0	0	0	0	0
B3KSJ3,Q9BZI7,Q9BZI7-2	cDNA FLJ36409 fis, clone THYMU2010448, highly similar to Regulator of nonsense transcripts 3B OS=Homo sapiens OX=9606 PE=2 SV=1	UPF3B	UPF3B	1	1	3.44e-05	0.0234	0	0	0	0	1	1	3.35e-05	0.0234	1	1	3.43e-05	0.0234	0	0	0	0	0	0	0	0	0	0	0	0	0	0	0	0
A0A024R017,P04908,Q08AJ9,Q7L7L0,Q93077	Histone H2A OS=Homo sapiens OX=9606 GN=HIST1H2AC PE=3 SV=1	HIST1H2AB,HIST1H2AC,H2AC6,H2AW,H2AC4	HIST1H2AB	2	1	6.89e-05	0.208	0	0	0	0	1	1	3.35e-05	0.154	1	1	3.43e-05	0.208	0	0	0	0	0	0	0	0	0	0	0	0	0	0	0	0
B5BU08,Q01081	U2 small nuclear RNA auxillary factor 1 isoform a OS=Homo sapiens OX=9606 GN=U2AF1 PE=2 SV=1	U2AF1	U2AF1	1	1	3.44e-05	0.0333	0	0	0	0	1	1	3.35e-05	0.0333	1	1	3.43e-05	0.0333	0	0	0	0	0	0	0	0	0	0	0	0	0	0	0	0
Q9H2W6	39S ribosomal protein L46, mitochondrial OS=Homo sapiens OX=9606 GN=MRPL46 PE=1 SV=1	MRPL46	MRPL46	2	2	6.89e-05	0.0789	0	0	0	0	2	2	6.71e-05	0.0789	2	2	6.86e-05	0.0789	0	0	0	0	0	0	0	0	0	0	0	0	0	0	0	0
D3DU92,H3BMM9,H3BTC0,Q15287	RNA-binding protein with serine-rich domain 1 OS=Homo sapiens OX=9606 GN=RNPS1 PE=1 SV=1	RNPS1	RNPS1	1	1	3.44e-05	0.0492	0	0	0	0	1	1	3.35e-05	0.0492	1	1	3.43e-05	0.0492	0	0	0	0	0	0	0	0	0	0	0	0	0	0	0	0
B7ZMD7,P04746,P0DTE7,P0DTE8,P0DUB6,P19961,P19961-2,Q6NSB3	Alpha-amylase OS=Homo sapiens OX=9606 GN=AMY1A PE=2 SV=1	AMY1A,AMY2A,AMY2B,AMY1B,AMY1C	AMY1A	2	2	6.89e-05	0.0548	0	0	0	0	1	1	3.35e-05	0.0313	2	1	6.86e-05	0.0235	0	0	0	0	0	0	0	0	1	1	3.53e-05	0.0313	0	0	0	0
Q6P4A8	Phospholipase B-like 1 OS=Homo sapiens OX=9606 GN=PLBD1 PE=1 SV=2	PLBD1	PLBD1	2	2	6.89e-05	0.0416	0	0	0	0	1	1	3.35e-05	0.0217	2	2	6.86e-05	0.038	0	0	0	0	0	0	0	0	1	1	3.53e-05	0.0181	0	0	0	0
A0A024QZD5,A8KAQ5,P08621	U1 small nuclear ribonucleoprotein 70 kDa OS=Homo sapiens OX=9606 GN=SNRP70 PE=4 SV=1	SNRP70,SNRNP70	SNRP70	2	2	6.89e-05	0.0412	0	0	0	0	1	1	3.35e-05	0.0206	1	1	3.43e-05	0.0297	0	0	0	0	0	0	0	0	0	0	0	0	0	0	0	0
A0A087WU62,A0A087X2D5,A0A0G2JMS5,B4DEF8,Q9BRJ2	39S ribosomal protein L45, mitochondrial OS=Homo sapiens OX=9606 GN=MRPL45 PE=1 SV=1	MRPL45	MRPL45	1	1	3.44e-05	0.0352	0	0	0	0	1	1	3.35e-05	0.0352	1	1	3.43e-05	0.0352	0	0	0	0	0	0	0	0	0	0	0	0	0	0	0	0
O43150,O43150-2	Arf-GAP with SH3 domain, ANK repeat and PH domain-containing protein 2 OS=Homo sapiens OX=9606 GN=ASAP2 PE=1 SV=3	ASAP2	ASAP2	1	1	3.44e-05	0.00795	0	0	0	0	1	1	3.35e-05	0.00795	1	1	3.43e-05	0.00795	0	0	0	0	0	0	0	0	0	0	0	0	1	1	4.25e-05	0.00795
A0PJ79,Q9BYD6	MRPL1 protein (Fragment) OS=Homo sapiens OX=9606 GN=MRPL1 PE=2 SV=1	MRPL1	MRPL1	1	1	3.44e-05	0.0397	0	0	0	0	1	1	3.35e-05	0.0397	1	1	3.43e-05	0.0397	0	0	0	0	0	0	0	0	0	0	0	0	0	0	0	0
A0A024R6B5,P54652	Heat shock 70kDa protein 2, isoform CRA_a OS=Homo sapiens OX=9606 GN=HSPA2 PE=3 SV=1	HSPA2	HSPA2	1	1	3.44e-05	0.155	0	0	0	0	1	1	3.35e-05	0.136	1	1	3.43e-05	0.155	0	0	0	0	0	0	0	0	1	1	3.53e-05	0.13	0	0	0	0
B2R7W3,O75934	Pre-mRNA-splicing factor SPF27 OS=Homo sapiens OX=9606 GN=BCAS2 PE=2 SV=1	BCAS2	BCAS2	2	1	6.89e-05	0.0578	0	0	0	0	1	1	3.35e-05	0.0578	1	1	3.43e-05	0.0578	0	0	0	0	0	0	0	0	0	0	0	0	0	0	0	0
Q59GY3	Arginine/serine-rich splicing factor 6 variant (Fragment) OS=Homo sapiens OX=9606 PE=2 SV=1			2	2	6.89e-05	0.0824	0	0	0	0	1	1	3.35e-05	0.0323	1	1	3.43e-05	0.0323	0	0	0	0	0	0	0	0	0	0	0	0	0	0	0	0
A0A087WTA5,E7ERK9,Q9UI10,Q9UI10-2,Q9UI10-3	Translation initiation factor eIF-2B subunit delta OS=Homo sapiens OX=9606 GN=EIF2B4 PE=1 SV=1	EIF2B4	EIF2B4	1	1	3.44e-05	0.0269	0	0	0	0	1	1	3.35e-05	0.025	1	1	3.43e-05	0.0269	0	0	0	0	0	0	0	0	0	0	0	0	0	0	0	0
Q2NLC9	PURA protein (Fragment) OS=Homo sapiens OX=9606 GN=PURA PE=2 SV=1	PURA	PURA	1	1	3.44e-05	0.0867	0	0	0	0	1	1	3.35e-05	0.03	1	1	3.43e-05	0.03	0	0	0	0	0	0	0	0	0	0	0	0	0	0	0	0

## Sheet: MBP
				MBP_Flag				MBP_Flag				MBP_Flag				CitMBP_Flag				CitMBP_Flag				P21_Flag				P21_Flag				P21_Flag
				Belogurov_056_20210528_ZR_ES-20				Belogurov_057_20210528_ZR_ES-21				Belogurov_058_20210528_ZR_ES-22				Belogurov_059_20210528_ZR_ES-23				Belogurov_062_20210528_ZR_ES-26				Belogurov_061_20210528_ZR_ES-25				Belogurov_063_20210528_ZR_ES-27				Belogurov_064_20210528_ZR_ES-28
Protein.accession.numbers	Protein.name	Gene.simbols	Gene.simbol	Exclusive.spectrum.count	Exclusive.unique.peptide.count	Percentage.of.total.spectra	Percentage.sequence.coverage	Exclusive.spectrum.count	Exclusive.unique.peptide.count	Percentage.of.total.spectra	Percentage.sequence.coverage	Exclusive.spectrum.count	Exclusive.unique.peptide.count	Percentage.of.total.spectra	Percentage.sequence.coverage	Exclusive.spectrum.count	Exclusive.unique.peptide.count	Percentage.of.total.spectra	Percentage.sequence.coverage	Exclusive.spectrum.count	Exclusive.unique.peptide.count	Percentage.of.total.spectra	Percentage.sequence.coverage	Exclusive.spectrum.count	Exclusive.unique.peptide.count	Percentage.of.total.spectra	Percentage.sequence.coverage	Exclusive.spectrum.count	Exclusive.unique.peptide.count	Percentage.of.total.spectra	Percentage.sequence.coverage	Exclusive.spectrum.count	Exclusive.unique.peptide.count	Percentage.of.total.spectra	Percentage.sequence.coverage
B2R4C0,Q02543	60S ribosomal protein L18a OS=Homo sapiens OX=9606 PE=2 SV=1	RPL18A	RPL18A	6	5	0.000207	0.284	0	0	0	0	1	1	3.35e-05	0.0568	0	0	0	0	0	0	0	0	0	0	0	0	0	0	0	0	0	0	0	0
P46778,Q6IAX2	60S ribosomal protein L21 OS=Homo sapiens OX=9606 GN=RPL21 PE=1 SV=2	RPL21	RPL21	5	4	0.000172	0.225	0	0	0	0	1	1	3.35e-05	0.05	0	0	0	0	0	0	0	0	0	0	0	0	0	0	0	0	0	0	0	0
A0A024RCA7,P05387	60S acidic ribosomal protein P2 OS=Homo sapiens OX=9606 GN=RPLP2 PE=3 SV=1	RPLP2	RPLP2	2	2	6.89e-05	0.252	0	0	0	0	1	1	3.35e-05	0.104	0	0	0	0	0	0	0	0	0	0	0	0	0	0	0	0	0	0	0	0
B3KMC9,Q9H0D6	5'-3' exoribonuclease OS=Homo sapiens OX=9606 PE=2 SV=1	XRN2	XRN2	2	2	6.89e-05	0.0305	0	0	0	0	2	2	6.71e-05	0.0305	0	0	0	0	0	0	0	0	0	0	0	0	0	0	0	0	0	0	0	0
A5Y5A3,H0YC42	PC1/MRPS28 fusion protein OS=Homo sapiens OX=9606 PE=2 SV=1			2	1	6.89e-05	0.036	0	0	0	0	1	1	3.35e-05	0.036	0	0	0	0	0	0	0	0	0	0	0	0	0	0	0	0	0	0	0	0
B4DKU3,Q8IY81	cDNA FLJ53449, highly similar to rRNA methyltransferase 3 OS=Homo sapiens OX=9606 PE=2 SV=1	FTSJ3	FTSJ3	2	2	6.89e-05	0.0248	0	0	0	0	3	2	0.000101	0.0248	0	0	0	0	0	0	0	0	0	0	0	0	0	0	0	0	0	0	0	0
A0A0S2Z563,A0A0S2Z5D2,A0A0S2Z5H0,Q53G62,Q9Y2Q9	Mitochondrial ribosomal protein S28 isoform 1 (Fragment) OS=Homo sapiens OX=9606 GN=MRPS28 PE=2 SV=1	MRPS28	MRPS28	2	2	6.89e-05	0.155	0	0	0	0	2	2	6.71e-05	0.155	0	0	0	0	0	0	0	0	0	0	0	0	0	0	0	0	0	0	0	0
Q9HD33,Q9HD33-2	39S ribosomal protein L47, mitochondrial OS=Homo sapiens OX=9606 GN=MRPL47 PE=1 SV=2	MRPL47	MRPL47	4	3	0.000138	0.08	0	0	0	0	2	2	6.71e-05	0.076	0	0	0	0	0	0	0	0	0	0	0	0	0	0	0	0	0	0	0	0
P37108	Signal recognition particle 14 kDa protein OS=Homo sapiens OX=9606 GN=SRP14 PE=1 SV=2	SRP14	SRP14	3	3	0.000103	0.169	0	0	0	0	1	1	3.35e-05	0.0588	0	0	0	0	0	0	0	0	0	0	0	0	0	0	0	0	0	0	0	0
A8K9D2,Q9H0U6	Mitochondrial ribosomal protein L18, isoform CRA_b OS=Homo sapiens OX=9606 GN=MRPL18 PE=1 SV=1	MRPL18	MRPL18	3	3	0.000103	0.19	0	0	0	0	1	1	3.35e-05	0.0503	0	0	0	0	0	0	0	0	0	0	0	0	0	0	0	0	0	0	0	0
P82663	28S ribosomal protein S25, mitochondrial OS=Homo sapiens OX=9606 GN=MRPS25 PE=1 SV=1	MRPS25	MRPS25	3	3	0.000103	0.208	0	0	0	0	2	2	6.71e-05	0.116	0	0	0	0	0	0	0	0	0	0	0	0	0	0	0	0	0	0	0	0
O96019-2	Isoform 2 of Actin-like protein 6A OS=Homo sapiens OX=9606 GN=ACTL6A	ACTL6A	ACTL6A	1	1	3.44e-05	0.0362	0	0	0	0	1	1	3.35e-05	0.0362	0	0	0	0	0	0	0	0	0	0	0	0	0	0	0	0	0	0	0	0
Q9BYD1	39S ribosomal protein L13, mitochondrial OS=Homo sapiens OX=9606 GN=MRPL13 PE=1 SV=1	MRPL13	MRPL13	4	4	0.000138	0.247	0	0	0	0	1	1	3.35e-05	0.0843	0	0	0	0	0	0	0	0	0	0	0	0	0	0	0	0	0	0	0	0
A0A4D5RAB7,A0A4D5RAG0,P04083,Q5TZZ9	Annexin OS=Homo sapiens OX=9606 PE=3 SV=1	ANXA1	ANXA1	2	2	6.89e-05	0.0875	0	0	0	0	1	1	3.35e-05	0.037	0	0	0	0	0	0	0	0	0	0	0	0	1	1	3.53e-05	0.0269	0	0	0	0
A0A7I2YQQ3,A8K335,Q92820	Folate gamma-glutamyl hydrolase OS=Homo sapiens OX=9606 GN=GGH PE=1 SV=1	GGH	GGH	1	1	3.44e-05	0.045	0	0	0	0	2	2	6.71e-05	0.0727	0	0	0	0	0	0	0	0	0	0	0	0	0	0	0	0	0	0	0	0
E9PRG8,L0R588	Uncharacterized protein C11orf98 OS=Homo sapiens OX=9606 GN=C11orf98 PE=4 SV=2	C11orf48,C11orf98	C11orf48	3	3	0.000103	0.276	0	0	0	0	1	1	3.35e-05	0.106	0	0	0	0	0	0	0	0	0	0	0	0	0	0	0	0	0	0	0	0
A0A087WWF8,F8VV13,Q96DR8	Mucin-like protein 1 OS=Homo sapiens OX=9606 GN=MUCL1 PE=1 SV=1	MUCL1	MUCL1	1	1	3.44e-05	0.112	0	0	0	0	1	1	3.35e-05	0.112	0	0	0	0	0	0	0	0	0	0	0	0	1	1	3.53e-05	0.112	0	0	0	0
Q5SSJ5,Q5SSJ5-2	Heterochromatin protein 1-binding protein 3 OS=Homo sapiens OX=9606 GN=HP1BP3 PE=1 SV=1	HP1BP3	HP1BP3	1	1	3.44e-05	0.0271	0	0	0	0	1	1	3.35e-05	0.0271	0	0	0	0	0	0	0	0	0	0	0	0	0	0	0	0	0	0	0	0
Q8IWN7	Retinitis pigmentosa 1-like 1 protein OS=Homo sapiens OX=9606 GN=RP1L1 PE=1 SV=5	RP1L1	RP1L1	1	1	3.44e-05	0.00333	0	0	0	0	1	1	3.35e-05	0.00333	0	0	0	0	0	0	0	0	0	0	0	0	1	1	3.53e-05	0.00333	0	0	0	0
A8MVT4,A8MYK1	39S ribosomal protein L23, mitochondrial OS=Homo sapiens OX=9606 GN=MRPL23 PE=1 SV=1	MRPL23	MRPL23	2	2	6.89e-05	0.139	0	0	0	0	1	1	3.35e-05	0.0904	0	0	0	0	0	0	0	0	0	0	0	0	0	0	0	0	0	0	0	0
A8K5D5,P49406	cDNA FLJ76832, highly similar to Homo sapiens mitochondrial ribosomal protein L19 (MRPL19), mRNA OS=Homo sapiens OX=9606 PE=2 SV=1	MRPL19	MRPL19	1	1	3.44e-05	0.0321	0	0	0	0	1	1	3.35e-05	0.0321	0	0	0	0	0	0	0	0	0	0	0	0	0	0	0	0	0	0	0	0
A0A024R141,B2R717,O60911	Cathepsin L2, isoform CRA_a OS=Homo sapiens OX=9606 GN=CTSL2 PE=3 SV=1	CTSL2,CTSV	CTSL2	1	1	3.44e-05	0.0359	0	0	0	0	1	1	3.35e-05	0.0359	0	0	0	0	0	0	0	0	0	0	0	0	1	1	3.53e-05	0.0359	0	0	0	0
A4D1T3,C9JBY7,Q3KRB4,Q9Y291	Mitochondrial ribosomal protein S33 OS=Homo sapiens OX=9606 GN=MRPS33 PE=3 SV=1	MRPS33	MRPS33	2	2	6.89e-05	0.198	0	0	0	0	1	1	3.35e-05	0.0849	0	0	0	0	0	0	0	0	0	0	0	0	0	0	0	0	0	0	0	0
J3KS15,Q14197	Peptidyl-tRNA hydrolase ICT1, mitochondrial (Fragment) OS=Homo sapiens OX=9606 GN=MRPL58 PE=1 SV=1	MRPL58	MRPL58	2	2	6.89e-05	0.115	0	0	0	0	1	1	3.35e-05	0.0625	0	0	0	0	0	0	0	0	0	0	0	0	0	0	0	0	0	0	0	0
Q52LJ0	Protein FAM98B OS=Homo sapiens OX=9606 GN=FAM98B PE=1 SV=2	FAM98B	FAM98B	2	2	6.89e-05	0.0554	0	0	0	0	1	1	3.35e-05	0.03	0	0	0	0	0	0	0	0	0	0	0	0	0	0	0	0	0	0	0	0
Q8TAE8	Growth arrest and DNA damage-inducible proteins-interacting protein 1 OS=Homo sapiens OX=9606 GN=GADD45GIP1 PE=1 SV=1	GADD45GIP1	GADD45GIP1	2	2	6.89e-05	0.117	0	0	0	0	1	1	3.35e-05	0.045	0	0	0	0	0	0	0	0	0	0	0	0	0	0	0	0	0	0	0	0
A8K3R2,B2RDN4,Q14137	Ribosome biogenesis protein BOP1 OS=Homo sapiens OX=9606 GN=BOP1 PE=2 SV=1	BOP1	BOP1	1	1	3.44e-05	0.0134	0	0	0	0	1	1	3.35e-05	0.0134	0	0	0	0	0	0	0	0	0	0	0	0	0	0	0	0	0	0	0	0
Q2VIL4	RcDNAJ9 (Fragment) OS=Homo sapiens OX=9606 PE=4 SV=1			1	1	3.44e-05	0.0476	0	0	0	0	1	1	3.35e-05	0.0476	0	0	0	0	0	0	0	0	0	0	0	0	0	0	0	0	0	0	0	0
A0A0S2Z504,O75494,O75494-2,Q53GD7	Serine/arginine-rich splicing factor 10 isoform 1 (Fragment) OS=Homo sapiens OX=9606 GN=SRSF10 PE=2 SV=1	SRSF10	SRSF10	1	1	3.44e-05	0.0458	0	0	0	0	1	1	3.35e-05	0.0458	0	0	0	0	0	0	0	0	0	0	0	0	0	0	0	0	0	0	0	0
A0A024RD03,B4DP77,P82664	28S ribosomal protein S10, mitochondrial OS=Homo sapiens OX=9606 GN=MRPS10 PE=3 SV=1	MRPS10	MRPS10	1	1	3.44e-05	0.0597	0	0	0	0	1	1	3.35e-05	0.0597	0	0	0	0	0	0	0	0	0	0	0	0	0	0	0	0	0	0	0	0
B2R4A5,O60783	cDNA, FLJ92019, highly similar to Homo sapiens mitochondrial ribosomal protein S14 (MRPS14), nuclear gene encoding mitochondrial protein, mRNA OS=Homo sapiens OX=9606 PE=2 SV=1	MRPS14	MRPS14	1	1	3.44e-05	0.117	0	0	0	0	1	1	3.35e-05	0.117	0	0	0	0	0	0	0	0	0	0	0	0	0	0	0	0	0	0	0	0
B3KM81,Q53G26,Q59E88,Q96EY1,Q96EY1-2	cDNA FLJ10471 fis, clone NT2RP2000045, highly similar to DnaJ homolog subfamily A member 3, mitochondrial OS=Homo sapiens OX=9606 PE=2 SV=1	DNAJA3	DNAJA3	1	1	3.44e-05	0.0265	0	0	0	0	1	1	3.35e-05	0.0265	0	0	0	0	0	0	0	0	0	0	0	0	0	0	0	0	0	0	0	0
B4DQG8,Q5TG40,Q9NPF5	cDNA FLJ54124, highly similar to DNA methyltransferase 1-associated protein 1 OS=Homo sapiens OX=9606 PE=2 SV=1	DMAP1	DMAP1	1	1	3.44e-05	0.0263	0	0	0	0	1	1	3.35e-05	0.0263	0	0	0	0	0	0	0	0	0	0	0	0	0	0	0	0	0	0	0	0
H0YJH9	Polyadenylate-binding protein 2 (Fragment) OS=Homo sapiens OX=9606 GN=PABPN1 PE=1 SV=1	PABPN1	PABPN1	1	1	3.44e-05	0.115	0	0	0	0	1	1	3.35e-05	0.115	0	0	0	0	0	0	0	0	0	0	0	0	0	0	0	0	0	0	0	0
H7C5U8	39S ribosomal protein L27, mitochondrial (Fragment) OS=Homo sapiens OX=9606 GN=MRPL27 PE=1 SV=1	MRPL27	MRPL27	1	1	3.44e-05	0.0735	0	0	0	0	1	1	3.35e-05	0.0735	0	0	0	0	0	0	0	0	0	0	0	0	0	0	0	0	0	0	0	0
P62273	40S ribosomal protein S29 OS=Homo sapiens OX=9606 GN=RPS29 PE=1 SV=2	RPS29	RPS29	1	1	3.44e-05	0.143	0	0	0	0	1	1	3.35e-05	0.143	0	0	0	0	0	0	0	0	0	0	0	0	0	0	0	0	0	0	0	0
P78362-2	Isoform 2 of SRSF protein kinase 2 OS=Homo sapiens OX=9606 GN=SRPK2	SRPK2	SRPK2	1	1	3.44e-05	0.0286	0	0	0	0	1	1	3.35e-05	0.0172	0	0	0	0	0	0	0	0	0	0	0	0	0	0	0	0	0	0	0	0
Q9NZB2,Q9NZB2-4,Q9NZB2-6	Constitutive coactivator of PPAR-gamma-like protein 1 OS=Homo sapiens OX=9606 GN=FAM120A PE=1 SV=2	FAM120A	FAM120A	1	1	3.44e-05	0.00805	0	0	0	0	1	1	3.35e-05	0.00805	0	0	0	0	0	0	0	0	0	0	0	0	0	0	0	0	0	0	0	0

## Sheet: Cit
				MBP_Flag				MBP_Flag				MBP_Flag				CitMBP_Flag				CitMBP_Flag				P21_Flag				P21_Flag				P21_Flag
				Belogurov_056_20210528_ZR_ES-20				Belogurov_057_20210528_ZR_ES-21				Belogurov_058_20210528_ZR_ES-22				Belogurov_059_20210528_ZR_ES-23				Belogurov_062_20210528_ZR_ES-26				Belogurov_061_20210528_ZR_ES-25				Belogurov_063_20210528_ZR_ES-27				Belogurov_064_20210528_ZR_ES-28
Protein.accession.numbers	Protein.name	Gene.simbols	Gene.simbol	Exclusive.spectrum.count	Exclusive.unique.peptide.count	Percentage.of.total.spectra	Percentage.sequence.coverage	Exclusive.spectrum.count	Exclusive.unique.peptide.count	Percentage.of.total.spectra	Percentage.sequence.coverage	Exclusive.spectrum.count	Exclusive.unique.peptide.count	Percentage.of.total.spectra	Percentage.sequence.coverage	Exclusive.spectrum.count	Exclusive.unique.peptide.count	Percentage.of.total.spectra	Percentage.sequence.coverage	Exclusive.spectrum.count	Exclusive.unique.peptide.count	Percentage.of.total.spectra	Percentage.sequence.coverage	Exclusive.spectrum.count	Exclusive.unique.peptide.count	Percentage.of.total.spectra	Percentage.sequence.coverage	Exclusive.spectrum.count	Exclusive.unique.peptide.count	Percentage.of.total.spectra	Percentage.sequence.coverage	Exclusive.spectrum.count	Exclusive.unique.peptide.count	Percentage.of.total.spectra	Percentage.sequence.coverage
non of specific proteins

## Sheet: p21
				MBP_Flag				MBP_Flag				MBP_Flag				CitMBP_Flag				CitMBP_Flag				P21_Flag				P21_Flag				P21_Flag
				Belogurov_056_20210528_ZR_ES-20				Belogurov_057_20210528_ZR_ES-21				Belogurov_058_20210528_ZR_ES-22				Belogurov_059_20210528_ZR_ES-23				Belogurov_062_20210528_ZR_ES-26				Belogurov_061_20210528_ZR_ES-25				Belogurov_063_20210528_ZR_ES-27				Belogurov_064_20210528_ZR_ES-28
Protein.accession.numbers	Protein.name	Gene.simbols	Gene.simbol	Exclusive.spectrum.count	Exclusive.unique.peptide.count	Percentage.of.total.spectra	Percentage.sequence.coverage	Exclusive.spectrum.count	Exclusive.unique.peptide.count	Percentage.of.total.spectra	Percentage.sequence.coverage	Exclusive.spectrum.count	Exclusive.unique.peptide.count	Percentage.of.total.spectra	Percentage.sequence.coverage	Exclusive.spectrum.count	Exclusive.unique.peptide.count	Percentage.of.total.spectra	Percentage.sequence.coverage	Exclusive.spectrum.count	Exclusive.unique.peptide.count	Percentage.of.total.spectra	Percentage.sequence.coverage	Exclusive.spectrum.count	Exclusive.unique.peptide.count	Percentage.of.total.spectra	Percentage.sequence.coverage	Exclusive.spectrum.count	Exclusive.unique.peptide.count	Percentage.of.total.spectra	Percentage.sequence.coverage	Exclusive.spectrum.count	Exclusive.unique.peptide.count	Percentage.of.total.spectra	Percentage.sequence.coverage
P29508	Serpin B3 OS=Homo sapiens OX=9606 GN=SERPINB3 PE=1 SV=2	SERPINB3	SERPINB3	4	4	0.000138	0.144	0	0	0	0	4	4	0.000134	0.133	3	3	0.000103	0.0846	0	0	0	0	0	0	0	0	26	17	0.000917	0.374	13	11	0.000552	0.31
P31947,P31947-2	14-3-3 protein sigma OS=Homo sapiens OX=9606 GN=SFN PE=1 SV=1	SFN	SFN	1	1	3.44e-05	0.0323	0	0	0	0	3	2	0.000101	0.0685	3	2	0.000103	0.0645	0	0	0	0	0	0	0	0	1	1	3.53e-05	0.0323	13	6	0.000552	0.202
Q8WVV4,Q8WVV4-1	Protein POF1B OS=Homo sapiens OX=9606 GN=POF1B PE=1 SV=3	POF1B	POF1B	1	1	3.44e-05	0.0153	0	0	0	0	1	1	3.35e-05	0.017	2	2	6.86e-05	0.0357	0	0	0	0	1	1	4.54e-05	0.017	11	9	0.000388	0.185	7	7	0.000297	0.132
P60174,P60174-3,V9HWK1	Triosephosphate isomerase OS=Homo sapiens OX=9606 GN=TPI1 PE=1 SV=4	HEL-S-49,TPI1	HEL-S-49	2	2	6.89e-05	0.0884	0	0	0	0	1	1	3.35e-05	0.0522	1	1	3.43e-05	0.0482	0	0	0	0	0	0	0	0	6	6	0.000212	0.317	3	3	0.000127	0.133
I3L4N8,P63261	Actin, cytoplasmic 2 OS=Homo sapiens OX=9606 GN=ACTG1 PE=1 SV=9	ACTG1	ACTG1	15	10	0.000517	0.348	0	0	0	0	9	8	0.000302	0.271	25	14	0.000858	0.425	2	2	9.25e-05	0.0741	3	3	0.000136	0.108	25	16	0.000882	0.519	33	16	0.0014	0.43
P04075,V9HWN7	Fructose-bisphosphate aldolase A OS=Homo sapiens OX=9606 GN=ALDOA PE=1 SV=2	HEL-S-87p,ALDOA	HEL-S-87p	2	2	6.89e-05	0.0522	0	0	0	0	0	0	0	0	1	1	3.43e-05	0.0302	0	0	0	0	0	0	0	0	1	1	3.53e-05	0.0302	6	5	0.000255	0.132
P14618,V9HWB8	Pyruvate kinase PKM OS=Homo sapiens OX=9606 GN=PKM PE=1 SV=4	PKM,HEL-S-30	PKM	4	4	0.000138	0.0829	0	0	0	0	0	0	0	0	13	11	0.000446	0.269	0	0	0	0	0	0	0	0	7	6	0.000247	0.16	7	7	0.000297	0.141
P78371,V9HW96	T-complex protein 1 subunit beta OS=Homo sapiens OX=9606 GN=CCT2 PE=1 SV=4	HEL-S-100n,CCT2	HEL-S-100n	1	1	3.44e-05	0.015	0	0	0	0	0	0	0	0	4	4	0.000137	0.101	0	0	0	0	0	0	0	0	3	3	0.000106	0.0617	7	7	0.000297	0.168
A0A024RCX5,P38936	Cyclin-dependent kinase inhibitor 1A (P21, Cip1), isoform CRA_a OS=Homo sapiens OX=9606 GN=CDKN1A PE=3 SV=1	CDKN1A	CDKN1A	0	0	0	0	0	0	0	0	0	0	0	0	0	0	0	0	0	0	0	0	1	1	4.54e-05	0.0732	26	12	0.000917	0.628	29	12	0.00123	0.591
P00338,P00338-3,V9HWB9	L-lactate dehydrogenase A chain OS=Homo sapiens OX=9606 GN=LDHA PE=1 SV=2	HEL-S-133P,LDHA	HEL-S-133P	1	1	3.44e-05	0.0361	0	0	0	0	0	0	0	0	1	1	3.43e-05	0.0361	0	0	0	0	0	0	0	0	1	1	3.53e-05	0.0361	1	1	4.25e-05	0.0361
F5H2F4,P11586,V9GYY3	C-1-tetrahydrofolate synthase, cytoplasmic OS=Homo sapiens OX=9606 GN=MTHFD1 PE=1 SV=2	MTHFD1	MTHFD1	0	0	0	0	0	0	0	0	0	0	0	0	8	8	0.000275	0.0996	0	0	0	0	0	0	0	0	14	14	0.000494	0.156	10	9	0.000425	0.0965
A0A024RDL1,B2R9K8,P40227,Q59ET3	Chaperonin containing TCP1, subunit 6A (Zeta 1), isoform CRA_a OS=Homo sapiens OX=9606 GN=CCT6A PE=3 SV=1	CCT6A	CCT6A	0	0	0	0	0	0	0	0	0	0	0	0	6	6	0.000206	0.141	0	0	0	0	0	0	0	0	1	1	3.53e-05	0.0226	4	4	0.00017	0.0942
A0A384N6C2,A0A7I2V2T3,H0Y4R1,P12268	Inosine-5'-monophosphate dehydrogenase OS=Homo sapiens OX=9606 GN=IMPDH PE=2 SV=1	IMPDH2,IMPDH	IMPDH2	1	1	3.44e-05	0.0214	0	0	0	0	0	0	0	0	0	0	0	0	0	0	0	0	0	0	0	0	2	2	7.05e-05	0.037	2	2	8.49e-05	0.0311
A8K3C3,P50991	T-complex protein 1 subunit delta OS=Homo sapiens OX=9606 PE=2 SV=1	CCT4	CCT4	0	0	0	0	0	0	0	0	0	0	0	0	2	2	6.86e-05	0.039	0	0	0	0	0	0	0	0	1	1	3.53e-05	0.0297	1	1	4.25e-05	0.0241
A0A286YF22,A0A2C9F2M7,O43175	D-3-phosphoglycerate dehydrogenase OS=Homo sapiens OX=9606 GN=PHGDH PE=1 SV=1	PHGDH	PHGDH	1	1	3.44e-05	0.0285	0	0	0	0	0	0	0	0	6	6	0.000206	0.135	0	0	0	0	0	0	0	0	6	6	0.000212	0.122	8	8	0.00034	0.186
A0A384MTQ3,P23526	Adenosylhomocysteinase OS=Homo sapiens OX=9606 PE=2 SV=1	AHCY	AHCY	0	0	0	0	0	0	0	0	0	0	0	0	2	2	6.86e-05	0.0417	0	0	0	0	0	0	0	0	3	3	0.000106	0.0694	1	1	4.25e-05	0.0185
P17987	T-complex protein 1 subunit alpha OS=Homo sapiens OX=9606 GN=TCP1 PE=1 SV=1	TCP1	TCP1	1	1	3.44e-05	0.018	0	0	0	0	0	0	0	0	6	5	0.000206	0.104	0	0	0	0	0	0	0	0	1	1	3.53e-05	0.018	1	1	4.25e-05	0.018
P12004,Q6FHF5	Proliferating cell nuclear antigen OS=Homo sapiens OX=9606 GN=PCNA PE=1 SV=1	PCNA	PCNA	0	0	0	0	0	0	0	0	0	0	0	0	0	0	0	0	0	0	0	0	0	0	0	0	27	12	0.000952	0.594	17	8	0.000722	0.326
P14625,Q5CAQ5,V9HWP2	Endoplasmin OS=Homo sapiens OX=9606 GN=HSP90B1 PE=1 SV=1	HEL-S-125m,TRA1,HSP90B1	HEL-S-125m	0	0	0	0	0	0	0	0	0	0	0	0	1	1	3.43e-05	0.0286	0	0	0	0	0	0	0	0	2	2	7.05e-05	0.0399	2	2	8.49e-05	0.0399
P26641,P26641-2,Q53YD7	Elongation factor 1-gamma OS=Homo sapiens OX=9606 GN=EEF1G PE=1 SV=3	EEF1G	EEF1G	1	1	3.44e-05	0.0229	0	0	0	0	0	0	0	0	6	5	0.000206	0.103	0	0	0	0	0	0	0	0	7	6	0.000247	0.103	9	7	0.000382	0.156
E7EUU4	Eukaryotic translation initiation factor 4 gamma 1 OS=Homo sapiens OX=9606 GN=EIF4G1 PE=1 SV=1	EIF4G1	EIF4G1	0	0	0	0	0	0	0	0	0	0	0	0	0	0	0	0	0	0	0	0	0	0	0	0	1	1	3.53e-05	0.00577	1	1	4.25e-05	0.00577
P05141,Q6NVC0	ADP/ATP translocase 2 OS=Homo sapiens OX=9606 GN=SLC25A5 PE=1 SV=7	SLC25A5	SLC25A5	1	1	3.44e-05	0.0336	0	0	0	0	0	0	0	0	3	3	0.000103	0.104	0	0	0	0	0	0	0	0	5	4	0.000176	0.131	5	4	0.000212	0.131
P31151	Protein S100-A7 OS=Homo sapiens OX=9606 GN=S100A7 PE=1 SV=4	S100A7	S100A7	2	2	6.89e-05	0.119	0	0	0	0	0	0	0	0	4	2	0.000137	0.218	0	0	0	0	0	0	0	0	15	7	0.000529	0.356	8	5	0.00034	0.356
Q9Y230	RuvB-like 2 OS=Homo sapiens OX=9606 GN=RUVBL2 PE=1 SV=3	RUVBL2	RUVBL2	1	1	3.44e-05	0.0281	0	0	0	0	0	0	0	0	7	7	0.00024	0.184	0	0	0	0	0	0	0	0	5	5	0.000176	0.123	7	5	0.000297	0.106
B5MDF5,J3KQE5,P62826	GTP-binding nuclear protein Ran OS=Homo sapiens OX=9606 GN=RAN PE=1 SV=1	RAN	RAN	0	0	0	0	0	0	0	0	0	0	0	0	2	2	6.86e-05	0.0815	0	0	0	0	0	0	0	0	2	2	7.05e-05	0.0815	1	1	4.25e-05	0.0343
P04843,Q53EP4	Dolichyl-diphosphooligosaccharide--protein glycosyltransferase subunit 1 OS=Homo sapiens OX=9606 GN=RPN1 PE=1 SV=1	RPN1	RPN1	0	0	0	0	0	0	0	0	0	0	0	0	1	1	3.43e-05	0.0165	0	0	0	0	0	0	0	0	2	2	7.05e-05	0.0362	3	3	0.000127	0.0494
A8K401,P35232,Q6FHP5	Prohibitin OS=Homo sapiens OX=9606 GN=PHB PE=2 SV=1	PHB,PHB1	PHB	0	0	0	0	0	0	0	0	0	0	0	0	0	0	0	0	0	0	0	0	0	0	0	0	1	1	3.53e-05	0.0368	1	1	4.25e-05	0.0368
P05023	Sodium/potassium-transporting ATPase subunit alpha-1 OS=Homo sapiens OX=9606 GN=ATP1A1 PE=1 SV=1	ATP1A1	ATP1A1	0	0	0	0	0	0	0	0	0	0	0	0	2	2	6.86e-05	0.0283	0	0	0	0	0	0	0	0	2	2	7.05e-05	0.0283	3	3	0.000127	0.0371
P22392-2,Q32Q12	Isoform 3 of Nucleoside diphosphate kinase B OS=Homo sapiens OX=9606 GN=NME2	NME1-NME2,NME2	NME1-NME2	0	0	0	0	0	0	0	0	0	0	0	0	0	0	0	0	0	0	0	0	0	0	0	0	1	1	3.53e-05	0.0337	2	1	8.49e-05	0.0449
P54136	Arginine--tRNA ligase, cytoplasmic OS=Homo sapiens OX=9606 GN=RARS1 PE=1 SV=2	RARS1	RARS1	0	0	0	0	0	0	0	0	0	0	0	0	5	5	0.000172	0.0864	0	0	0	0	0	0	0	0	5	5	0.000176	0.0803	3	3	0.000127	0.05
B4DZF2,D3DQV9,H0Y3P2,Q59G42	cDNA FLJ59571, highly similar to Eukaryotic translation initiation factor 4gamma 2 OS=Homo sapiens OX=9606 PE=2 SV=1	EIF4G2	EIF4G2	0	0	0	0	0	0	0	0	0	0	0	0	1	1	3.43e-05	0.0153	0	0	0	0	0	0	0	0	1	1	3.53e-05	0.0153	1	1	4.25e-05	0.0153
A0A140VJX1,A0A5F9ZHL1,P24752	Testicular tissue protein Li 198 OS=Homo sapiens OX=9606 PE=2 SV=1	ACAT1	ACAT1	0	0	0	0	0	0	0	0	0	0	0	0	4	4	0.000137	0.11	0	0	0	0	0	0	0	0	5	5	0.000176	0.152	6	6	0.000255	0.176
A8K897,Q8N1F7	Nuclear pore complex protein Nup93 OS=Homo sapiens OX=9606 PE=2 SV=1	NUP93	NUP93	1	1	3.44e-05	0.0122	0	0	0	0	0	0	0	0	5	5	0.000172	0.0684	0	0	0	0	0	0	0	0	5	5	0.000176	0.0635	6	5	0.000255	0.0684
A0A024R7U6,B3KMX0	DNA replication licensing factor MCM4 OS=Homo sapiens OX=9606 GN=MCM4 PE=3 SV=1	MCM4	MCM4	0	0	0	0	0	0	0	0	0	0	0	0	8	7	0.000275	0.0834	0	0	0	0	0	0	0	0	6	5	0.000212	0.0626	5	4	0.000212	0.0626
A0A024RCM3,Q13838,Q13838-2	RNA helicase OS=Homo sapiens OX=9606 GN=hCG_2005638 PE=4 SV=1	hCG_2005638,DDX39B	hCG_2005638	0	0	0	0	0	0	0	0	0	0	0	0	2	2	6.86e-05	0.0561	0	0	0	0	0	0	0	0	1	1	3.53e-05	0.0327	1	1	4.25e-05	0.0327
Q4ZG57	DNA replication licensing factor MCM6 (Fragment) OS=Homo sapiens OX=9606 GN=MCM6 PE=3 SV=1	MCM6	MCM6	0	0	0	0	0	0	0	0	0	0	0	0	2	2	6.86e-05	0.0268	0	0	0	0	0	0	0	0	2	2	7.05e-05	0.0268	3	3	0.000127	0.0408
A0A7P0TAW3,P55072,V9HW80	15S Mg(2+)-ATPase p97 subunit OS=Homo sapiens OX=9606 GN=VCP PE=1 SV=1	VCP,HEL-S-70	VCP	0	0	0	0	0	0	0	0	3	2	0.000101	0.013	0	0	0	0	0	0	0	0	0	0	0	0	3	3	0.000106	0.0453	2	2	8.49e-05	0.0311
A0A6Q8PFJ0	Prelamin-A/C OS=Homo sapiens OX=9606 GN=LMNA PE=1 SV=1	LMNA	LMNA	0	0	0	0	0	0	0	0	0	0	0	0	1	1	3.43e-05	0.0123	0	0	0	0	0	0	0	0	14	13	0.000494	0.213	12	11	0.00051	0.176
P39023	60S ribosomal protein L3 OS=Homo sapiens OX=9606 GN=RPL3 PE=1 SV=2	RPL3	RPL3	1	1	3.44e-05	0.0199	0	0	0	0	0	0	0	0	2	2	6.86e-05	0.0422	0	0	0	0	0	0	0	0	1	1	3.53e-05	0.0223	1	1	4.25e-05	0.0223
A0A024QZP7,P06493,Q5H9N4	Cell division cycle 2, G1 to S and G2 to M, isoform CRA_a OS=Homo sapiens OX=9606 GN=CDK1 PE=1 SV=1	CDK1,DKFZp686L20222	CDK1	1	1	3.44e-05	0.0269	0	0	0	0	0	0	0	0	1	1	3.43e-05	0.0404	0	0	0	0	0	0	0	0	9	7	0.000317	0.269	11	10	0.000467	0.256
B4DLV7,P50395,Q6IAT1	Rab GDP dissociation inhibitor OS=Homo sapiens OX=9606 PE=2 SV=1	GDI2	GDI2	0	0	0	0	0	0	0	0	0	0	0	0	0	0	0	0	0	0	0	0	0	0	0	0	1	1	3.53e-05	0.0178	1	1	4.25e-05	0.0178
P28838,P28838-2,V9HW38	Cytosol aminopeptidase OS=Homo sapiens OX=9606 GN=LAP3 PE=1 SV=3	HEL-S-106,LAP3	HEL-S-106	0	0	0	0	0	0	0	0	0	0	0	0	2	2	6.86e-05	0.0501	0	0	0	0	0	0	0	0	1	1	3.53e-05	0.0231	2	2	8.49e-05	0.0462
P14635	G2/mitotic-specific cyclin-B1 OS=Homo sapiens OX=9606 GN=CCNB1 PE=1 SV=1	CCNB1	CCNB1	0	0	0	0	0	0	0	0	0	0	0	0	0	0	0	0	0	0	0	0	0	0	0	0	10	8	0.000353	0.24	8	5	0.00034	0.132
P54886,P54886-2	Delta-1-pyrroline-5-carboxylate synthase OS=Homo sapiens OX=9606 GN=ALDH18A1 PE=1 SV=2	ALDH18A1	ALDH18A1	1	1	3.44e-05	0.0113	0	0	0	0	0	0	0	0	5	5	0.000172	0.0579	0	0	0	0	0	0	0	0	2	2	7.05e-05	0.0226	3	2	0.000127	0.0239
A0A3B3IRI2,P17812	CTP synthase OS=Homo sapiens OX=9606 GN=CTPS1 PE=1 SV=1	CTPS1	CTPS1	0	0	0	0	0	0	0	0	0	0	0	0	1	1	3.43e-05	0.0142	0	0	0	0	0	0	0	0	2	2	7.05e-05	0.0355	3	3	0.000127	0.0532
A8K8U1,Q86VP6	cDNA FLJ77762, highly similar to Homo sapiens cullin-associated and neddylation-dissociated 1 (CAND1), mRNA OS=Homo sapiens OX=9606 PE=2 SV=1	CAND1	CAND1	0	0	0	0	0	0	0	0	0	0	0	0	1	1	3.43e-05	0.00732	0	0	0	0	0	0	0	0	1	1	3.53e-05	0.00732	3	2	0.000127	0.0146
C9JF17,P05090	Apolipoprotein D (Fragment) OS=Homo sapiens OX=9606 GN=APOD PE=1 SV=1	APOD	APOD	2	1	6.89e-05	0.0512	0	0	0	0	0	0	0	0	3	2	0.000103	0.102	0	0	0	0	0	0	0	0	2	2	7.05e-05	0.102	3	2	0.000127	0.102
Q9H9B4	Sideroflexin-1 OS=Homo sapiens OX=9606 GN=SFXN1 PE=1 SV=4	SFXN1	SFXN1	1	1	3.44e-05	0.0404	0	0	0	0	0	0	0	0	4	4	0.000137	0.155	0	0	0	0	0	0	0	0	3	3	0.000106	0.118	3	3	0.000127	0.106
A0A109NGN6,P28066,Q5U0A0	Proteasome subunit alpha type OS=Homo sapiens OX=9606 PE=2 SV=1	PSMA5	PSMA5	1	1	3.44e-05	0.0415	0	0	0	0	0	0	0	0	2	2	6.86e-05	0.12	0	0	0	0	0	0	0	0	3	3	0.000106	0.174	1	1	4.25e-05	0.0788
H3BPK7,P49588	Alanine--tRNA ligase OS=Homo sapiens OX=9606 GN=AARS1 PE=1 SV=4	AARS1	AARS1	0	0	0	0	0	0	0	0	0	0	0	0	3	3	0.000103	0.034	0	0	0	0	0	0	0	0	6	6	0.000212	0.0741	3	3	0.000127	0.033
A0A024R4U3,Q14166	Tubulin tyrosine ligase-like family, member 12, isoform CRA_a OS=Homo sapiens OX=9606 GN=TTLL12 PE=4 SV=1	TTLL12	TTLL12	0	0	0	0	0	0	0	0	0	0	0	0	2	2	6.86e-05	0.059	0	0	0	0	0	0	0	0	2	2	7.05e-05	0.0373	2	2	8.49e-05	0.0373
A0A6Q8PFM5,A0A6Q8PG15,A0A7I2PK44,O95831,O95831-3	Apoptosis-inducing factor 1, mitochondrial OS=Homo sapiens OX=9606 GN=AIFM1 PE=1 SV=1	AIFM1	AIFM1	0	0	0	0	0	0	0	0	0	0	0	0	2	2	6.86e-05	0.031	0	0	0	0	0	0	0	0	1	1	3.53e-05	0.018	1	1	4.25e-05	0.018
C9JZR2,H0YC95,O60716,O60716-2,O60716-3,O60716-5,Q68DU0	Catenin delta-1 OS=Homo sapiens OX=9606 GN=CTNND1 PE=1 SV=2	DKFZp781O2021,CTNND1	DKFZp781O2021	0	0	0	0	0	0	0	0	0	0	0	0	1	1	3.43e-05	0.0107	0	0	0	0	0	0	0	0	4	4	0.000141	0.0469	3	3	0.000127	0.0309
P28072,Q6IAT9	Proteasome subunit beta type-6 OS=Homo sapiens OX=9606 GN=PSMB6 PE=1 SV=4	PSMB6	PSMB6	0	0	0	0	0	0	0	0	0	0	0	0	2	2	6.86e-05	0.0879	0	0	0	0	0	0	0	0	3	3	0.000106	0.134	1	1	4.25e-05	0.046
P50402	Emerin OS=Homo sapiens OX=9606 GN=EMD PE=1 SV=1	EMD	EMD	0	0	0	0	0	0	0	0	0	0	0	0	0	0	0	0	0	0	0	0	0	0	0	0	2	2	7.05e-05	0.0827	2	2	8.49e-05	0.0984
A0A384MEE3,Q9BVA1	Tubulin beta chain OS=Homo sapiens OX=9606 PE=2 SV=1	TUBB2B	TUBB2B	1	1	3.44e-05	0.281	0	0	0	0	0	0	0	0	5	4	0.000172	0.485	0	0	0	0	0	0	0	0	8	5	0.000282	0.485	6	3	0.000255	0.303
O95373	Importin-7 OS=Homo sapiens OX=9606 GN=IPO7 PE=1 SV=1	IPO7	IPO7	2	2	6.89e-05	0.0212	0	0	0	0	0	0	0	0	5	5	0.000172	0.0453	0	0	0	0	0	0	0	0	1	1	3.53e-05	0.00867	1	1	4.25e-05	0.00867
Q53GR7,Q9UJS0,Q9UJS0-2	Solute carrier family 25, member 13 (Citrin) variant (Fragment) OS=Homo sapiens OX=9606 PE=2 SV=1	SLC25A13	SLC25A13	0	0	0	0	0	0	0	0	0	0	0	0	1	1	3.43e-05	0.0119	0	0	0	0	0	0	0	0	1	1	3.53e-05	0.0119	1	1	4.25e-05	0.0119
A0A7I2V3U3,A0A7I2YQC8,A0A7I2YQF8,A0A7I2YQT9,Q13347,Q5U0F4	Eukaryotic translation initiation factor 3 subunit I OS=Homo sapiens OX=9606 GN=EIF3I PE=1 SV=1	EIF3I,EIF3S2	EIF3I	0	0	0	0	0	0	0	0	0	0	0	0	1	1	3.43e-05	0.037	0	0	0	0	0	0	0	0	1	1	3.53e-05	0.037	1	1	4.25e-05	0.037
P20700	Lamin-B1 OS=Homo sapiens OX=9606 GN=LMNB1 PE=1 SV=2	LMNB1	LMNB1	0	0	0	0	0	0	0	0	0	0	0	0	2	2	6.86e-05	0.041	0	0	0	0	0	0	0	0	3	3	0.000106	0.0546	6	6	0.000255	0.108
P06737,P06737-2	Glycogen phosphorylase, liver form OS=Homo sapiens OX=9606 GN=PYGL PE=1 SV=4	PYGL	PYGL	0	0	0	0	0	0	0	0	0	0	0	0	1	1	3.43e-05	0.00945	0	0	0	0	0	0	0	0	1	1	3.53e-05	0.00945	1	1	4.25e-05	0.00945
A0A024R6C9,P36957	Dihydrolipoyllysine-residue succinyltransferase component of 2-oxoglutarate dehydrogenase complex, mitochondrial OS=Homo sapiens OX=9606 GN=DLST PE=3 SV=1	DLST	DLST	0	0	0	0	0	0	0	0	0	0	0	0	0	0	0	0	0	0	0	0	0	0	0	0	1	1	3.53e-05	0.0177	1	1	4.25e-05	0.0177
B3KSH1	Eukaryotic translation initiation factor 3 subunit F OS=Homo sapiens OX=9606 GN=EIF3F PE=2 SV=1	EIF3F	EIF3F	0	0	0	0	0	0	0	0	0	0	0	0	1	1	3.43e-05	0.0457	0	0	0	0	0	0	0	0	1	1	3.53e-05	0.0457	1	1	4.25e-05	0.0457
O95678	Keratin, type II cytoskeletal 75 OS=Homo sapiens OX=9606 GN=KRT75 PE=1 SV=2	KRT75	KRT75	1	1	3.44e-05	0.214	0	0	0	0	0	0	0	0	1	1	3.43e-05	0.214	0	0	0	0	0	0	0	0	1	1	3.53e-05	0.216	1	1	4.25e-05	0.236
A8K5J1,P11172	OMPdecase OS=Homo sapiens OX=9606 GN=UMPS PE=2 SV=1	UMPS	UMPS	0	0	0	0	0	0	0	0	0	0	0	0	0	0	0	0	0	0	0	0	0	0	0	0	1	1	3.53e-05	0.0208	1	1	4.25e-05	0.0188
B4DJ81,E5KRK5,P28331,P28331-2,P28331-3,P28331-4,P28331-5	NADH-ubiquinone oxidoreductase 75 kDa subunit, mitochondrial OS=Homo sapiens OX=9606 GN=NDUFS1 PE=1 SV=1	NDUFS1	NDUFS1	0	0	0	0	0	0	0	0	0	0	0	0	6	5	0.000206	0.0917	0	0	0	0	0	0	0	0	3	3	0.000106	0.0556	4	4	0.00017	0.0786
E9PAV3	Nascent polypeptide-associated complex subunit alpha, muscle-specific form OS=Homo sapiens OX=9606 GN=NACA PE=1 SV=1	NACA	NACA	0	0	0	0	0	0	0	0	0	0	0	0	0	0	0	0	0	0	0	0	0	0	0	0	1	1	3.53e-05	0.00674	1	1	4.25e-05	0.00674
A0A024QZY1,Q13155	Aminoacyl tRNA synthase complex-interacting multifunctional protein 2 OS=Homo sapiens OX=9606 GN=JTV1 PE=4 SV=1	JTV1,AIMP2	JTV1	1	1	3.44e-05	0.0781	0	0	0	0	0	0	0	0	1	1	3.43e-05	0.0781	0	0	0	0	0	0	0	0	1	1	3.53e-05	0.0781	2	2	8.49e-05	0.103
G9K388,G9K389	YWHAE/FAM22A fusion protein (Fragment) OS=Homo sapiens OX=9606 GN=YWHAE/FAM22A fusion PE=2 SV=1	YWHAE/FAM22A,YWHAE/FAM22B	YWHAE/FAM22A	0	0	0	0	0	0	0	0	0	0	0	0	0	0	0	0	0	0	0	0	0	0	0	0	1	1	3.53e-05	0.0495	2	2	8.49e-05	0.0833
B3KQ33,Q8TEX9,Q8TEX9-2	cDNA FLJ32715 fis, clone TESTI2000784, highly similar to Importin-4 OS=Homo sapiens OX=9606 PE=2 SV=1	IPO4	IPO4	1	1	3.44e-05	0.0102	0	0	0	0	0	0	0	0	7	7	0.00024	0.0786	0	0	0	0	0	0	0	0	4	3	0.000141	0.0342	2	2	8.49e-05	0.0185
A8K3H8,A8K7B7,P30153	cDNA FLJ77680, highly similar to Homo sapiens protein phosphatase 2 (formerly 2A), regulatory subunit A (PR 65), alpha isoform (PPP2R1A), mRNA OS=Homo sapiens OX=9606 PE=2 SV=1	PPP2R1A	PPP2R1A	0	0	0	0	0	0	0	0	0	0	0	0	3	3	0.000103	0.0713	0	0	0	0	0	0	0	0	1	1	3.53e-05	0.017	3	3	0.000127	0.0441
A0A3B3ISG5,A0A7I2V2P6,A0A7I2V3E3,A0A7I2YQV5,P14735	Insulin-degrading enzyme OS=Homo sapiens OX=9606 GN=IDE PE=1 SV=1	IDE	IDE	0	0	0	0	0	0	0	0	0	0	0	0	0	0	0	0	0	0	0	0	0	0	0	0	2	2	7.05e-05	0.0167	5	4	0.000212	0.0412
O43615,Q53G69	Mitochondrial import inner membrane translocase subunit TIM44 OS=Homo sapiens OX=9606 GN=TIMM44 PE=1 SV=2	TIMM44	TIMM44	0	0	0	0	0	0	0	0	0	0	0	0	1	1	3.43e-05	0.0265	0	0	0	0	0	0	0	0	2	1	7.05e-05	0.0243	1	1	4.25e-05	0.0243
A0A7I2V2S3	Exportin-1 OS=Homo sapiens OX=9606 GN=XPO1 PE=1 SV=1	XPO1	XPO1	0	0	0	0	0	0	0	0	0	0	0	0	1	1	3.43e-05	0.0168	0	0	0	0	0	0	0	0	1	1	3.53e-05	0.0158	1	1	4.25e-05	0.0158
A1A508	PRSS3 protein OS=Homo sapiens OX=9606 GN=PRSS3 PE=2 SV=1	PRSS3	PRSS3	0	0	0	0	0	0	0	0	0	0	0	0	0	0	0	0	1	1	4.62e-05	0.0526	0	0	0	0	1	1	3.53e-05	0.0526	1	1	4.25e-05	0.0526
A8K6T3,Q14574,Q14574-2	cDNA FLJ78674, highly similar to Homo sapiens desmocollin type 4 OS=Homo sapiens OX=9606 PE=2 SV=1	DSC3	DSC3	2	2	6.89e-05	0.0268	0	0	0	0	0	0	0	0	2	2	6.86e-05	0.029	0	0	0	0	0	0	0	0	4	4	0.000141	0.0703	1	1	4.25e-05	0.0167
A0A384MTJ7	Epididymis secretory sperm binding protein OS=Homo sapiens OX=9606 PE=2 SV=1			0	0	0	0	0	0	0	0	0	0	0	0	0	0	0	0	0	0	0	0	0	0	0	0	1	1	3.53e-05	0.0155	1	1	4.25e-05	0.0155
A0A804HJ86,Q9GZZ9	Ubiquitin-like modifier-activating enzyme 5 OS=Homo sapiens OX=9606 GN=UBA5 PE=4 SV=1	UBA5	UBA5	0	0	0	0	0	0	0	0	0	0	0	0	2	2	6.86e-05	0.0803	0	0	0	0	0	0	0	0	2	2	7.05e-05	0.0781	4	3	0.00017	0.106
K7EPJ1,Q16763	Ubiquitin-conjugating enzyme E2 S (Fragment) OS=Homo sapiens OX=9606 GN=UBE2S PE=1 SV=1	UBE2S	UBE2S	0	0	0	0	0	0	0	0	1	1	3.35e-05	0.0588	2	1	6.86e-05	0.0735	0	0	0	0	0	0	0	0	1	1	3.53e-05	0.0588	1	1	4.25e-05	0.0588
Q13885	Tubulin beta-2A chain OS=Homo sapiens OX=9606 GN=TUBB2A PE=1 SV=1	TUBB2A	TUBB2A	0	0	0	0	0	0	0	0	0	0	0	0	2	2	6.86e-05	0.485	0	0	0	0	0	0	0	0	2	2	7.05e-05	0.485	3	2	0.000127	0.303
Q15293,V9HW95	Reticulocalbin-1 OS=Homo sapiens OX=9606 GN=RCN1 PE=1 SV=1	HEL-S-84,RCN1	HEL-S-84	0	0	0	0	0	0	0	0	0	0	0	0	3	3	0.000103	0.145	0	0	0	0	0	0	0	0	4	3	0.000141	0.121	5	4	0.000212	0.169
A0A024R718,A0A7P0T973,A0A7P0T9I9,P43490	Nicotinamide phosphoribosyltransferase OS=Homo sapiens OX=9606 GN=PBEF1 PE=3 SV=1	NAMPT,PBEF1	NAMPT	1	1	3.44e-05	0.0204	0	0	0	0	0	0	0	0	2	2	6.86e-05	0.0509	0	0	0	0	0	0	0	0	1	1	3.53e-05	0.0204	3	2	0.000127	0.0509
A8K2U0	Alpha-2-macroglobulin-like protein 1 OS=Homo sapiens OX=9606 GN=A2ML1 PE=1 SV=3	A2ML1	A2ML1	1	1	3.44e-05	0.00894	0	0	0	0	0	0	0	0	0	0	0	0	0	0	0	0	0	0	0	0	8	8	0.000282	0.0612	3	3	0.000127	0.0234
A0A075B730,P58107	Epiplakin OS=Homo sapiens OX=9606 GN=EPPK1 PE=1 SV=2	EPPK1	EPPK1	0	0	0	0	0	0	0	0	0	0	0	0	0	0	0	0	0	0	0	0	0	0	0	0	3	3	0.000106	0.00553	1	1	4.25e-05	0.00257
P48735,P48735-2,Q53GL5	Isocitrate dehydrogenase [NADP], mitochondrial OS=Homo sapiens OX=9606 GN=IDH2 PE=1 SV=2	IDH2	IDH2	0	0	0	0	0	0	0	0	0	0	0	0	0	0	0	0	0	0	0	0	0	0	0	0	1	1	3.53e-05	0.0487	1	1	4.25e-05	0.0288
B3KNB4,P61981	cDNA FLJ14168 fis, clone NT2RP2001440, highly similar to 14-3-3 protein gamma OS=Homo sapiens OX=9606 PE=2 SV=1	YWHAG	YWHAG	0	0	0	0	0	0	0	0	0	0	0	0	1	1	3.43e-05	0.121	0	0	0	0	0	0	0	0	1	1	3.53e-05	0.0891	1	1	4.25e-05	0.121
P22532	Small proline-rich protein 2D OS=Homo sapiens OX=9606 GN=SPRR2D PE=2 SV=2	SPRR2D	SPRR2D	1	1	3.44e-05	0.181	0	0	0	0	0	0	0	0	1	1	3.43e-05	0.181	0	0	0	0	0	0	0	0	3	3	0.000106	0.486	2	1	8.49e-05	0.181
A0A024RAY2,B2RA03,F8VZY9,P05783	Keratin 18, isoform CRA_a OS=Homo sapiens OX=9606 GN=KRT18 PE=3 SV=1	KRT18	KRT18	1	1	3.44e-05	0.0209	0	0	0	0	0	0	0	0	1	1	3.43e-05	0.0209	0	0	0	0	0	0	0	0	1	1	3.53e-05	0.0209	2	2	8.49e-05	0.0395
A0A024RBE8,A0A024RBH9,B2RE88,Q00325,Q00325-2,Q8NCF7	Phosphate carrier protein, mitochondrial OS=Homo sapiens OX=9606 GN=SLC25A3 PE=2 SV=1	SLC25A3	SLC25A3	0	0	0	0	0	0	0	0	0	0	0	0	1	1	3.43e-05	0.0332	0	0	0	0	0	0	0	0	1	1	3.53e-05	0.0332	1	1	4.25e-05	0.0332
A0A024R5X7,O76031	ClpX caseinolytic peptidase X homolog (E. coli), isoform CRA_a OS=Homo sapiens OX=9606 GN=CLPX PE=3 SV=1	CLPX	CLPX	0	0	0	0	0	0	0	0	1	1	3.35e-05	0.0205	2	2	6.86e-05	0.0363	0	0	0	0	0	0	0	0	2	2	7.05e-05	0.0363	3	3	0.000127	0.0379
F8W1S1,Q7RTS7	Keratin, type II cytoskeletal 74 OS=Homo sapiens OX=9606 GN=KRT74 PE=1 SV=1	KRT74	KRT74	4	2	0.000138	0.0866	0	0	0	0	0	0	0	0	3	1	0.000103	0.0847	0	0	0	0	0	0	0	0	2	1	7.05e-05	0.107	2	2	8.49e-05	0.0645
O94925-3	Isoform 3 of Glutaminase kidney isoform, mitochondrial OS=Homo sapiens OX=9606 GN=GLS	GLS	GLS	0	0	0	0	0	0	0	0	0	0	0	0	2	2	6.86e-05	0.0485	0	0	0	0	0	0	0	0	1	1	3.53e-05	0.0134	1	1	4.25e-05	0.0134
A0A024RB10,A0A024RB77,G3V5T9,P24941,P24941-2	Cyclin-dependent kinase 2, isoform CRA_a OS=Homo sapiens OX=9606 GN=CDK2 PE=3 SV=1	CDK2	CDK2	0	0	0	0	0	0	0	0	0	0	0	0	0	0	0	0	0	0	0	0	0	0	0	0	3	3	0.000106	0.167	2	2	8.49e-05	0.17
O43852,O43852-3,Q6IAW5	Calumenin OS=Homo sapiens OX=9606 GN=CALU PE=1 SV=2	CALU	CALU	0	0	0	0	0	0	0	0	0	0	0	0	3	2	0.000103	0.114	0	0	0	0	0	0	0	0	4	3	0.000141	0.156	3	2	0.000127	0.0667
B7Z992	Actin-depolymerizing factor OS=Homo sapiens OX=9606 PE=2 SV=1			0	0	0	0	0	0	0	0	1	1	3.35e-05	0.0238	1	1	3.43e-05	0.0182	0	0	0	0	0	0	0	0	1	1	3.53e-05	0.0182	1	1	4.25e-05	0.0182
P42357	Histidine ammonia-lyase OS=Homo sapiens OX=9606 GN=HAL PE=1 SV=1	HAL	HAL	0	0	0	0	0	0	0	0	0	0	0	0	1	1	3.43e-05	0.0122	0	0	0	0	0	0	0	0	8	7	0.000282	0.135	1	1	4.25e-05	0.0167
A8K7V1,B3KY12,Q12874	cDNA FLJ78053, highly similar to Homo sapiens splicing factor 3a, subunit 3, 60kDa (SF3A3), mRNA OS=Homo sapiens OX=9606 PE=2 SV=1	SF3A3	SF3A3	1	1	3.44e-05	0.018	0	0	0	0	0	0	0	0	1	1	3.43e-05	0.018	0	0	0	0	0	0	0	0	3	2	0.000106	0.0419	2	1	8.49e-05	0.018
A8K4T8,B4DRG7,E9PHA2,Q15003	Condensin complex subunit 2 OS=Homo sapiens OX=9606 PE=2 SV=1	NCAPH	NCAPH	1	1	3.44e-05	0.0108	0	0	0	0	0	0	0	0	1	1	3.43e-05	0.0108	0	0	0	0	0	0	0	0	1	1	3.53e-05	0.0108	1	1	4.25e-05	0.0108
A0A1B0GUA3,Q96EK5	KIF-binding protein OS=Homo sapiens OX=9606 GN=KIFBP PE=1 SV=1	KIFBP	KIFBP	0	0	0	0	0	0	0	0	0	0	0	0	1	1	3.43e-05	0.0201	0	0	0	0	0	0	0	0	3	3	0.000106	0.0712	3	2	0.000127	0.0387
B3KT25,Q96S55,Q96S55-2	cDNA FLJ37504 fis, clone BRAWH2017103, highly similar to ATPase WRNIP1 OS=Homo sapiens OX=9606 PE=2 SV=1	WRNIP1	WRNIP1	0	0	0	0	0	0	0	0	0	0	0	0	1	1	3.43e-05	0.0147	0	0	0	0	0	0	0	0	1	1	3.53e-05	0.0147	1	1	4.25e-05	0.0147
Q6E0U4-16,Q6E0U4-2	Isoform 16 of Dermokine OS=Homo sapiens OX=9606 GN=DMKN	DMKN	DMKN	2	2	6.89e-05	0.0602	0	0	0	0	0	0	0	0	1	1	3.43e-05	0.0366	0	0	0	0	0	0	0	0	2	1	7.05e-05	0.0366	2	1	8.49e-05	0.0366
P04350	Tubulin beta-4A chain OS=Homo sapiens OX=9606 GN=TUBB4A PE=1 SV=2	TUBB4A	TUBB4A	0	0	0	0	0	0	0	0	0	0	0	0	3	3	0.000103	0.561	0	0	0	0	0	0	0	0	3	2	0.000106	0.387	1	1	4.25e-05	0.284
P10909-4	Isoform 4 of Clusterin OS=Homo sapiens OX=9606 GN=CLU	CLU	CLU	1	1	3.44e-05	0.0264	0	0	0	0	0	0	0	0	0	0	0	0	0	0	0	0	0	0	0	0	5	5	0.000176	0.18	1	1	4.25e-05	0.0192
A0A0A0MQS1,D3DWK4,Q53H96,Q53H96-2	Pyrroline-5-carboxylate reductase OS=Homo sapiens OX=9606 GN=PYCR3 PE=1 SV=1	PYCRL,PYCR3	PYCRL	0	0	0	0	0	0	0	0	0	0	0	0	1	1	3.43e-05	0.0385	0	0	0	0	0	0	0	0	2	2	7.05e-05	0.0769	1	1	4.25e-05	0.0385
Q14671,Q14671-2,Q14671-3,Q5T1Z4,Q5T1Z8	Pumilio homolog 1 OS=Homo sapiens OX=9606 GN=PUM1 PE=1 SV=3	PUM1	PUM1	0	0	0	0	0	0	0	0	0	0	0	0	0	0	0	0	0	0	0	0	0	0	0	0	1	1	3.53e-05	0.0143	3	3	0.000127	0.032
P20248	Cyclin-A2 OS=Homo sapiens OX=9606 GN=CCNA2 PE=1 SV=2	CCNA2	CCNA2	0	0	0	0	0	0	0	0	0	0	0	0	0	0	0	0	0	0	0	0	0	0	0	0	4	3	0.000141	0.123	1	1	4.25e-05	0.0208
O75342	Arachidonate 12-lipoxygenase, 12R-type OS=Homo sapiens OX=9606 GN=ALOX12B PE=1 SV=1	ALOX12B	ALOX12B	1	1	3.44e-05	0.0171	0	0	0	0	0	0	0	0	2	2	6.86e-05	0.03	0	0	0	0	0	0	0	0	4	3	0.000141	0.0471	1	1	4.25e-05	0.0128
Q5K634	SCCA2/SCCA1 fusion protein isoform 1 OS=Homo sapiens OX=9606 PE=2 SV=1			0	0	0	0	0	0	0	0	0	0	0	0	0	0	0	0	0	0	0	0	0	0	0	0	2	1	7.05e-05	0.333	3	2	0.000127	0.269
A0A024R3W7,P24534	Elongation factor 1-beta OS=Homo sapiens OX=9606 GN=EEF1B2 PE=3 SV=1	EEF1B2	EEF1B2	0	0	0	0	0	0	0	0	0	0	0	0	1	1	3.43e-05	0.0578	0	0	0	0	0	0	0	0	1	1	3.53e-05	0.0578	1	1	4.25e-05	0.0578
J3KRG2,Q96QA5	Gasdermin-A (Fragment) OS=Homo sapiens OX=9606 GN=GSDMA PE=1 SV=8	GSDMA	GSDMA	2	2	6.89e-05	0.196	0	0	0	0	0	0	0	0	0	0	0	0	0	0	0	0	0	0	0	0	4	4	0.000141	0.335	1	1	4.25e-05	0.0506
A0A024R862,A0A024R875,A0A024R8A2,F8W9S7,Q14C86,Q14C86-2,Q14C86-3,Q14C86-4,Q14C86-5,Q14C86-6	GTPase activating protein and VPS9 domains 1, isoform CRA_b OS=Homo sapiens OX=9606 GN=GAPVD1 PE=3 SV=1	GAPVD1	GAPVD1	0	0	0	0	0	0	0	0	0	0	0	0	0	0	0	0	0	0	0	0	0	0	0	0	3	2	0.000106	0.0164	1	1	4.25e-05	0.00616
P57740	Nuclear pore complex protein Nup107 OS=Homo sapiens OX=9606 GN=NUP107 PE=1 SV=1	NUP107	NUP107	0	0	0	0	0	0	0	0	0	0	0	0	1	1	3.43e-05	0.013	0	0	0	0	0	0	0	0	3	3	0.000106	0.0346	2	2	8.49e-05	0.0238
A0A140VJZ1,P45974,P45974-2	Ubiquitin carboxyl-terminal hydrolase OS=Homo sapiens OX=9606 PE=2 SV=1	USP5	USP5	0	0	0	0	0	0	0	0	0	0	0	0	0	0	0	0	0	0	0	0	0	0	0	0	1	1	3.53e-05	0.0105	1	1	4.25e-05	0.0128
H0YL43,Q14257,Q14257-2	Reticulocalbin-2 (Fragment) OS=Homo sapiens OX=9606 GN=RCN2 PE=1 SV=1	RCN2	RCN2	0	0	0	0	0	0	0	0	0	0	0	0	3	3	0.000103	0.271	0	0	0	0	0	0	0	0	1	1	3.53e-05	0.0968	2	2	8.49e-05	0.181
B4DP54,Q9BUF5	Tubulin beta chain OS=Homo sapiens OX=9606 PE=2 SV=1	TUBB6	TUBB6	0	0	0	0	0	0	0	0	1	1	3.35e-05	0.0933	1	1	3.43e-05	0.215	0	0	0	0	0	0	0	0	2	2	7.05e-05	0.251	1	1	4.25e-05	0.136
A0A0S2Z3G9,F5GXS2,H7C144,O43707	Actinin alpha 4 isoform 1 (Fragment) OS=Homo sapiens OX=9606 GN=ACTN4 PE=2 SV=1	ACTN4	ACTN4	0	0	0	0	0	0	0	0	0	0	0	0	0	0	0	0	0	0	0	0	0	0	0	0	1	1	3.53e-05	0.0132	1	1	4.25e-05	0.0132
A0A087WZN1,A0A0D9SG66,O43837,O43837-3,Q9UIC5	Isocitrate dehydrogenase [NAD] subunit, mitochondrial OS=Homo sapiens OX=9606 GN=IDH3B PE=1 SV=1	IDH3B	IDH3B	1	1	3.44e-05	0.0233	0	0	0	0	0	0	0	0	1	1	3.43e-05	0.0233	0	0	0	0	0	0	0	0	1	1	3.53e-05	0.0233	1	1	4.25e-05	0.0233
A4D1N4,C9JRZ6,F8WAR4,Q9NX63	Coiled-coil-helix-coiled-coil-helix domain containing 3 OS=Homo sapiens OX=9606 GN=CHCHD3 PE=4 SV=1	CHCHD3	CHCHD3	0	0	0	0	0	0	0	0	0	0	0	0	0	0	0	0	0	0	0	0	0	0	0	0	1	1	3.53e-05	0.0661	1	1	4.25e-05	0.0352
H0YEB6,O60232	Protein ZNRD2 (Fragment) OS=Homo sapiens OX=9606 GN=ZNRD2 PE=1 SV=1	ZNRD2	ZNRD2	0	0	0	0	0	0	0	0	0	0	0	0	1	1	3.43e-05	0.0415	0	0	0	0	0	0	0	0	2	1	7.05e-05	0.0415	1	1	4.25e-05	0.0415
Q5K684	SCCA1/SCCA2 fusion protein OS=Homo sapiens OX=9606 PE=2 SV=1			0	0	0	0	0	0	0	0	0	0	0	0	0	0	0	0	0	0	0	0	0	0	0	0	2	2	7.05e-05	0.321	1	1	4.25e-05	0.279
Q96HU8	GTP-binding protein Di-Ras2 OS=Homo sapiens OX=9606 GN=DIRAS2 PE=1 SV=1	DIRAS2	DIRAS2	1	1	3.44e-05	0.0553	0	0	0	0	0	0	0	0	0	0	0	0	0	0	0	0	0	0	0	0	1	1	3.53e-05	0.0553	1	1	4.25e-05	0.0553
H0YC88	Synembryn-A (Fragment) OS=Homo sapiens OX=9606 GN=RIC8A PE=1 SV=1	RIC8A	RIC8A	0	0	0	0	0	0	0	0	0	0	0	0	1	1	3.43e-05	0.0612	0	0	0	0	0	0	0	0	1	1	3.53e-05	0.0612	1	1	4.25e-05	0.0612
Q6PJG6,Q6PJG6-3	BRCA1-associated ATM activator 1 OS=Homo sapiens OX=9606 GN=BRAT1 PE=1 SV=2	BRAT1	BRAT1	0	0	0	0	0	0	0	0	0	0	0	0	1	1	3.43e-05	0.00974	0	0	0	0	0	0	0	0	1	1	3.53e-05	0.00974	1	1	4.25e-05	0.00974
A0A0S2Z430,A0A0S2Z4C0,A0A384MTT2,H0YML5,Q16822,Q16822-3,Q6IB91	Phosphoenolpyruvate carboxykinase (GTP) (Fragment) OS=Homo sapiens OX=9606 GN=PCK2 PE=2 SV=1	PCK2	PCK2	0	0	0	0	0	0	0	0	0	0	0	0	0	0	0	0	0	0	0	0	0	0	0	0	1	1	3.53e-05	0.0156	1	1	4.25e-05	0.0156
A0A384MDW3,B1AXG1,B4DG22,B4DKZ2,B7ZB17,P51812	Ribosomal protein S6 kinase OS=Homo sapiens OX=9606 PE=2 SV=1	RPS6KA3	RPS6KA3	0	0	0	0	0	0	0	0	0	0	0	0	0	0	0	0	0	0	0	0	0	0	0	0	1	1	3.53e-05	0.0149	1	1	4.25e-05	0.0149
