# Supplementary material for: Identification of Myelin Basic Protein Proximity Interactome Using TurboID Labeling Proteomics
Source: Cells. 2023 Mar 20;12(6):944. doi: 10.3390/cells12060944 (PMC10047773; doi:10.3390/cells12060944)
Supplement: Supplementary file 1 [file cells-12-00944-s001.zip › Suppl_Table_S4.xlsx]

## Sheet: Sample_annotations
MS.MS.sample.name	Biological.sample.name	Biological.sample.category	MS.MS.spectra.identified
Belogurov_032_20210528_ZR_P21-1	P21_Biotin	P21	4649
Belogurov_033_20210528_ZR_P21-2	P21_Biotin	P21	5471
Belogurov_034_20210528_ZR_P21-3	P21_Biotin	P21	5704
Belogurov_036_20210528_ZR_Turbo-1	tBL_Biotin	tBL	5064
Belogurov_036_20210528_ZR_Turbo-2	tBL_Biotin	tBL	5056
Belogurov_037_20210528_ZR_Turbo-3	tBL_Biotin	tBL	5695
Belogurov_039_20210528_ZR_MBP-1	MBP_Biotin	MBP	6407
Belogurov_040_20210528_ZR_MBP-2	MBP_Biotin	MBP	6199
Belogurov_041_20210528_ZR_MBP-3	MBP_Biotin	MBP	7220
Belogurov_043_20210528_ZR_Cit-1	CitMBP_Biotin	CitMBP	5781
Belogurov_044_20210528_ZR_Cit-2	CitMBP_Biotin	CitMBP	6464
Belogurov_045_20210528_ZR_Cit-3	CitMBP_Biotin	CitMBP	7686
Belogurov_054_20210528_ZR_ES-18	tBL_Flag	tBL	110
Belogurov_055_20210528_ZR_ES-19	tBL_Flag	tBL	67
Belogurov_056_20210528_ZR_ES-20	MBP_Flag	MBP	3224
Belogurov_057_20210528_ZR_ES-21	MBP_Flag	MBP	195
Belogurov_058_20210528_ZR_ES-22	MBP_Flag	MBP	2073
Belogurov_059_20210528_ZR_ES-23	CitMBP_Flag	CitMBP	3567
Belogurov_061_20210528_ZR_ES-25	P21_Flag	P21	199
Belogurov_062_20210528_ZR_ES-26	CitMBP_Flag	CitMBP	205
Belogurov_063_20210528_ZR_ES-27	P21_Flag	P21	2961
Belogurov_064_20210528_ZR_ES-28	P21_Flag	P21	2241

## Sheet: Protein_Report
Biological.sample.category	Biological.sample.name	MS.MS.sample.name	Protein.name	Protein.accession.numbers	Protein.molecular.weight..Da.	Protein.identification.probability	Exclusive.unique.peptide.count	Exclusive.unique.spectrum.count	Exclusive.spectrum.count	Percentage.of.total.spectra	Percentage.sequence.coverage	Length
MBP	MBP_Biotin	Belogurov_039_20210528_ZR_MBP-1	ADP-ribosylation factor 4 OS=Homo sapiens OX=9606 GN=ARF4 PE=1 SV=3	P18085	20,511.6	100.0%	1	1	1	0.00307%	5.56%	180
MBP	MBP_Biotin	Belogurov_039_20210528_ZR_MBP-1	Aspartate aminotransferase OS=Homo sapiens OX=9606 GN=GOT2 PE=3 SV=1	A0A024R6W0,P00505	47,518.6	100.0%	6	7	7	0.0215%	14.0%	430
MBP	MBP_Biotin	Belogurov_039_20210528_ZR_MBP-1	60S ribosomal protein L35a OS=Homo sapiens OX=9606 GN=RPL35A PE=1 SV=2	P18077	12,538.1	100.0%	4	6	6	0.0184%	27.3%	110
MBP	MBP_Biotin	Belogurov_039_20210528_ZR_MBP-1	Histone H2A.Z OS=Homo sapiens OX=9606 GN=H2AZ1 PE=1 SV=2	P0C0S5,Q71UI9	13,553.2	100.0%	2	2	2	0.00615%	25.8%	128
MBP	MBP_Biotin	Belogurov_039_20210528_ZR_MBP-1	Isoform 2 of Septin-11 OS=Homo sapiens OX=9606 GN=SEPTIN11	A0A384P5S0,D6RER5,D6RGI3,Q9NVA2,Q9NVA2-2	50,823.9	98.4%	0	0	0	0.000%	2.05%	439
MBP	MBP_Biotin	Belogurov_039_20210528_ZR_MBP-1	Trinucleotide repeat containing 6B, isoform CRA_b OS=Homo sapiens OX=9606 GN=TNRC6B PE=3 SV=1	A0A024R1T4,Q9UPQ9,Q9UPQ9-1	182,813.6	100.0%	1	1	1	0.00307%	0.720%	1723
MBP	MBP_Biotin	Belogurov_039_20210528_ZR_MBP-1	Fatty acid synthase OS=Homo sapiens OX=9606 GN=FASN PE=1 SV=3	P49327	273,427.1	100.0%	29	34	35	0.108%	14.5%	2511
MBP	MBP_Biotin	Belogurov_039_20210528_ZR_MBP-1	Cytoplasmic dynein 1 light intermediate chain 1 OS=Homo sapiens OX=9606 GN=DYNC1LI1 PE=1 SV=3	Q9Y6G9	56,580.2	98.7%	0	0	0	0.000%	0.000%	523
MBP	MBP_Biotin	Belogurov_039_20210528_ZR_MBP-1	Acyl-coenzyme A thioesterase 13 OS=Homo sapiens OX=9606 GN=ACOT13 PE=1 SV=1	Q9NPJ3,Q9NPJ3-2	14,960.6	98.1%	1	1	1	0.00307%	8.57%	140
MBP	MBP_Biotin	Belogurov_039_20210528_ZR_MBP-1	A-kinase anchor protein 8 OS=Homo sapiens OX=9606 GN=AKAP8 PE=1 SV=1	A0A7P0T893,O43823	76,109.1	100.0%	2	2	2	0.00615%	3.53%	692
MBP	MBP_Biotin	Belogurov_039_20210528_ZR_MBP-1	Basic leucine zipper and W2 domains 2, isoform CRA_a OS=Homo sapiens OX=9606 GN=BZW2 PE=3 SV=1	A0A024RA42,B7Z4K8,E7ETZ4,Q9Y6E2	48,164.0	100.0%	1	1	1	0.00307%	2.15%	419
MBP	MBP_Biotin	Belogurov_039_20210528_ZR_MBP-1	Ubiquitin-conjugating enzyme E2E 1 (UBC4/5 homolog, yeast), isoform CRA_a OS=Homo sapiens OX=9606 GN=UBE2E1 PE=3 SV=1	A0A024R2K3,C9J2P0,P51965,P51965-3	19,499.7	99.8%	1	1	1	0.00307%	4.15%	176
MBP	MBP_Biotin	Belogurov_039_20210528_ZR_MBP-1	Epididymis tissue sperm binding protein Li 3a OS=Homo sapiens OX=9606 PE=1 SV=1	E9KL35,P63244	35,077.0	100.0%	14	17	17	0.0523%	51.4%	317
MBP	MBP_Biotin	Belogurov_039_20210528_ZR_MBP-1	40S ribosomal protein S6 OS=Homo sapiens OX=9606 GN=RPS6 PE=2 SV=1	A2A3R6,P62753,Q96DV6	28,681.7	100.0%	8	11	11	0.0338%	30.1%	249
MBP	MBP_Biotin	Belogurov_039_20210528_ZR_MBP-1	Cleavage and polyadenylation specificity factor subunit 5 OS=Homo sapiens OX=9606 GN=NUDT21 PE=3 SV=1	A0A024R6W2,B2R6U8,O43809	26,228.1	100.0%	5	6	6	0.0184%	24.2%	227
MBP	MBP_Biotin	Belogurov_039_20210528_ZR_MBP-1	Mitochondrial carrier homolog 2 OS=Homo sapiens OX=9606 GN=MTCH2 PE=1 SV=1	Q9Y6C9	33,331.6	99.9%	1	1	1	0.00307%	2.97%	303
MBP	MBP_Biotin	Belogurov_039_20210528_ZR_MBP-1	Heterogeneous nuclear ribonucleoprotein A/B OS=Homo sapiens OX=9606 GN=HNRNPAB PE=1 SV=1	D6RD18	30,474.1	100.0%	4	4	4	0.0123%	16.3%	283
MBP	MBP_Biotin	Belogurov_039_20210528_ZR_MBP-1	Ribonucleoside-diphosphate reductase OS=Homo sapiens OX=9606 PE=2 SV=1	B4DNN4,P23921,Q53GZ5	90,073.5	99.7%	1	1	1	0.00307%	1.84%	792
MBP	MBP_Biotin	Belogurov_039_20210528_ZR_MBP-1	Probable 28S rRNA (cytosine(4447)-C(5))-methyltransferase OS=Homo sapiens OX=9606 GN=NOP2 PE=1 SV=2	P46087,P46087-4	92,861.8	100.0%	3	3	3	0.00922%	3.82%	845
MBP	MBP_Biotin	Belogurov_039_20210528_ZR_MBP-1	Transforming acidic coiled-coil-containing protein 3 OS=Homo sapiens OX=9606 GN=TACC3 PE=1 SV=1	A0A087WUE2,A0A494BZT8,Q9Y6A5	90,359.7	7.0%	0	0	0	0.000%	0.000%	838
MBP	MBP_Biotin	Belogurov_039_20210528_ZR_MBP-1	Cilia- and flagella-associated protein 20 OS=Homo sapiens OX=9606 GN=CFAP20 PE=1 SV=1	Q9Y6A4	22,775.6	39.5%	0	0	0	0.000%	0.000%	193
MBP	MBP_Biotin	Belogurov_039_20210528_ZR_MBP-1	cDNA FLJ52068, highly similar to Microtubule-associated protein RP/EB family member 1 OS=Homo sapiens OX=9606 PE=2 SV=1	B4DM33,Q15691	29,999.5	100.0%	6	8	8	0.0246%	38.7%	268
MBP	MBP_Biotin	Belogurov_039_20210528_ZR_MBP-1	Mucin-like protein 1 OS=Homo sapiens OX=9606 GN=MUCL1 PE=1 SV=1	A0A087WWF8,F8VV13,Q96DR8	9,039.3	99.8%	1	1	1	0.00307%	11.2%	90
MBP	MBP_Biotin	Belogurov_039_20210528_ZR_MBP-1	Glutamate dehydrogenase OS=Homo sapiens OX=9606 PE=2 SV=1	B4DMF5,B4E0N9,E9KL48,P00367,Q53GW3	61,399.7	100.0%	3	3	3	0.00922%	5.89%	558
MBP	MBP_Biotin	Belogurov_039_20210528_ZR_MBP-1	Pre-mRNA-splicing factor 3 OS=Homo sapiens OX=9606 PE=2 SV=1	B2R791,O43395,Q53GV6	77,530.7	100.0%	8	8	8	0.0246%	9.81%	683
MBP	MBP_Biotin	Belogurov_039_20210528_ZR_MBP-1	Ubiquitin-like domain-containing CTD phosphatase 1 OS=Homo sapiens OX=9606 GN=UBLCP1 PE=1 SV=2	Q8WVY7	36,806.4	98.9%	1	1	1	0.00307%	2.83%	318
MBP	MBP_Biotin	Belogurov_039_20210528_ZR_MBP-1	Keratin 18, isoform CRA_a OS=Homo sapiens OX=9606 GN=KRT18 PE=3 SV=1	A0A024RAY2,B2RA03,F8VZY9,P05783	48,059.0	9.3%	0	0	0	0.000%	0.000%	430
MBP	MBP_Biotin	Belogurov_039_20210528_ZR_MBP-1	Keratin, type II cytoskeletal 8 OS=Homo sapiens OX=9606 GN=KRT8 PE=1 SV=7	P05787	53,706.2	100.0%	4	4	4	0.0123%	19.0%	483
MBP	MBP_Biotin	Belogurov_039_20210528_ZR_MBP-1	Component 3 of promoter of RISC OS=Homo sapiens OX=9606 GN=TSN PE=1 SV=1	E9PGT1,Q15631,Q53GR3	26,183.4	99.8%	1	1	1	0.00307%	4.48%	228
MBP	MBP_Biotin	Belogurov_039_20210528_ZR_MBP-1	P-type Ca(2+) transporter (Fragment) OS=Homo sapiens OX=9606 GN=ATP2A2 PE=2 SV=1	A0A0S2Z3L2,P16615,P16615-2,P16615-3,P16615-5	109,736.1	100.0%	2	2	2	0.00615%	2.69%	997
MBP	MBP_Biotin	Belogurov_039_20210528_ZR_MBP-1	Amidophosphoribosyltransferase OS=Homo sapiens OX=9606 GN=PPAT PE=2 SV=1	A8K4H7,Q06203,Q53H22	57,399.3	98.1%	1	1	1	0.00307%	1.93%	517
MBP	MBP_Biotin	Belogurov_039_20210528_ZR_MBP-1	Chloride intracellular channel protein OS=Homo sapiens OX=9606 GN=CLIC4 PE=2 SV=1	Q6FIC5,Q9NVF8,Q9Y696	28,773.6	98.1%	1	1	1	0.00307%	4.74%	253
MBP	MBP_Biotin	Belogurov_039_20210528_ZR_MBP-1	EBNA1 binding protein 2, isoform CRA_d OS=Homo sapiens OX=9606 GN=EBNA1BP2 PE=1 SV=1	H7C2Q8,Q6IB29,Q99848	34,852.9	99.3%	1	1	1	0.00307%	2.77%	306
MBP	MBP_Biotin	Belogurov_039_20210528_ZR_MBP-1	Replication protein A 70 kDa DNA-binding subunit OS=Homo sapiens OX=9606 GN=RPA1 PE=1 SV=2	P27694	68,139.0	100.0%	3	4	4	0.0123%	6.66%	616
MBP	MBP_Biotin	Belogurov_039_20210528_ZR_MBP-1	Nuclear autoantigenic sperm protein OS=Homo sapiens OX=9606 GN=NASP PE=1 SV=2	P49321,P49321-3,Q53H03	86,266.5	100.0%	3	3	3	0.00922%	3.81%	790
MBP	MBP_Biotin	Belogurov_039_20210528_ZR_MBP-1	T-complex protein 1 subunit eta (Fragment) OS=Homo sapiens OX=9606 PE=2 SV=1	Q53HV2,Q99832	59,367.8	100.0%	11	14	14	0.0430%	22.1%	543
MBP	MBP_Biotin	Belogurov_039_20210528_ZR_MBP-1	ARAP1 (Fragment) OS=Homo sapiens OX=9606 GN=ARAP1 PE=4 SV=1	A0A2X0SFK3,B7ZMI2,E7EU13,Q6ZMJ9,Q96P48,Q96P48-1,Q96P48-2,Q96P48-3,Q96P48-4,Q96P48-7	127,666.4	85.3%	0	0	0	0.000%	0.000%	1133
MBP	MBP_Biotin	Belogurov_039_20210528_ZR_MBP-1	Truncated profilaggrin OS=Homo sapiens OX=9606 GN=FLG PE=4 SV=1	I0B0K8,P20930	430,383.3	100.0%	5	5	5	0.0154%	1.19%	4021
MBP	MBP_Biotin	Belogurov_039_20210528_ZR_MBP-1	TIP41-like protein OS=Homo sapiens OX=9606 GN=TIPRL PE=1 SV=2	O75663	31,444.8	86.0%	1	1	1	0.00307%	3.68%	272
MBP	MBP_Biotin	Belogurov_039_20210528_ZR_MBP-1	RNA binding protein (Autoantigenic, hnRNP-associated with lethal yellow) long isoform variant (Fragment) OS=Homo sapiens OX=9606 GN=RALY PE=1 SV=1	Q53GL6	32,550.9	100.0%	2	2	2	0.00615%	6.84%	307
MBP	MBP_Biotin	Belogurov_039_20210528_ZR_MBP-1	Isocitrate dehydrogenase [NADP], mitochondrial OS=Homo sapiens OX=9606 GN=IDH2 PE=1 SV=2	P48735,P48735-2,Q53GL5	50,911.3	100.0%	2	2	2	0.00615%	5.75%	452
MBP	MBP_Biotin	Belogurov_039_20210528_ZR_MBP-1	Vesicle-fusing ATPase OS=Homo sapiens OX=9606 PE=2 SV=1	B4DH19,B7Z9U2,P46459-2	71,586.8	94.0%	1	1	1	0.00307%	1.54%	644
MBP	MBP_Biotin	Belogurov_039_20210528_ZR_MBP-1	60S ribosomal protein L3 OS=Homo sapiens OX=9606 GN=RPL3 PE=1 SV=2	P39023	46,109.5	100.0%	5	6	6	0.0184%	9.93%	403
MBP	MBP_Biotin	Belogurov_039_20210528_ZR_MBP-1	C-Jun-amino-terminal kinase-interacting protein 4 OS=Homo sapiens OX=9606 GN=SPAG9 PE=1 SV=1	A0A087X2D8,O60271,O60271-2,O60271-4	144,681.8	100.0%	2	2	2	0.00615%	1.68%	1307
MBP	MBP_Biotin	Belogurov_039_20210528_ZR_MBP-1	40S ribosomal protein S19 OS=Homo sapiens OX=9606 GN=RPS19 PE=2 SV=1	B0ZBD0,P39019	16,060.5	100.0%	3	4	4	0.0123%	20.7%	145
MBP	MBP_Biotin	Belogurov_039_20210528_ZR_MBP-1	U5 small nuclear ribonucleoprotein 200 kDa helicase OS=Homo sapiens OX=9606 GN=SNRNP200 PE=1 SV=2	O75643	244,513.8	100.0%	7	7	7	0.0215%	3.98%	2136
MBP	MBP_Biotin	Belogurov_039_20210528_ZR_MBP-1	Melanoma cell adhesion molecule, isoform CRA_a OS=Homo sapiens OX=9606 GN=MCAM PE=4 SV=1	A0A024R3I5,A8K6A6,B2R642,B3KXZ9,P43121	71,634.5	100.0%	2	2	2	0.00615%	4.18%	646
MBP	MBP_Biotin	Belogurov_039_20210528_ZR_MBP-1	Mitochondrial tRNA pseudouridine synthase A OS=Homo sapiens OX=9606 PE=3 SV=1	E5KMT5,Q9Y606	47,470.5	82.6%	1	1	1	0.00307%	2.81%	427
MBP	MBP_Biotin	Belogurov_039_20210528_ZR_MBP-1	Solute carrier family 12 member 2 OS=Homo sapiens OX=9606 GN=SLC12A2 PE=1 SV=1	P55011,Q53ZR1	131,452.0	5.8%	0	0	0	0.000%	0.000%	1212
MBP	MBP_Biotin	Belogurov_039_20210528_ZR_MBP-1	Nucleoplasmin-3 OS=Homo sapiens OX=9606 GN=NPM3 PE=1 SV=3	O75607	19,343.1	93.3%	1	1	1	0.00307%	4.49%	178
MBP	MBP_Biotin	Belogurov_039_20210528_ZR_MBP-1	Testicular tissue protein Li 206 OS=Homo sapiens OX=9606 GN=TMED10 PE=2 SV=1	A0A024R6I3,P49755,Q53GF9	24,977.5	100.0%	2	3	3	0.00922%	9.59%	219
MBP	MBP_Biotin	Belogurov_039_20210528_ZR_MBP-1	Signal recognition particle receptor subunit beta OS=Homo sapiens OX=9606 GN=SRPRB PE=2 SV=1	Q549N5,Q9Y5M8	29,703.1	100.0%	3	3	3	0.00922%	17.0%	271
MBP	MBP_Biotin	Belogurov_039_20210528_ZR_MBP-1	Pyruvate dehydrogenase E1 component subunit alpha OS=Homo sapiens OX=9606 GN=PDHA1 PE=4 SV=1	A0A024RBX9,P08559,P08559-2,P08559-3,P08559-4,Q53GE3	47,580.7	100.0%	3	3	3	0.00922%	7.95%	428
MBP	MBP_Biotin	Belogurov_039_20210528_ZR_MBP-1	F-actin-capping protein subunit alpha OS=Homo sapiens OX=9606 GN=CAPZA2 PE=2 SV=1	A4D0V4,P47755,Q53GC7,Q53GE2	32,967.2	93.3%	1	1	1	0.00307%	6.29%	286
MBP	MBP_Biotin	Belogurov_039_20210528_ZR_MBP-1	Phosphatidylinositol binding clathrin assembly protein, isoform CRA_c OS=Homo sapiens OX=9606 GN=PICALM PE=3 SV=1	A0A024R5L7,A0A024R5P1,A8K5U9,B5BU72,Q13492,Q13492-2,Q13492-3,Q13492-5	70,038.4	85.6%	1	1	1	0.00307%	1.31%	645
MBP	MBP_Biotin	Belogurov_039_20210528_ZR_MBP-1	Profilin (Fragment) OS=Homo sapiens OX=9606 GN=PFN2 PE=3 SV=1	D3DNI2,D3DNI3	35,544.6	100.0%	2	2	2	0.00615%	7.49%	340
MBP	MBP_Biotin	Belogurov_039_20210528_ZR_MBP-1	CD2-associated protein OS=Homo sapiens OX=9606 GN=CD2AP PE=1 SV=1	Q9Y5K6	71,454.0	100.0%	2	2	2	0.00615%	2.97%	639
MBP	MBP_Biotin	Belogurov_039_20210528_ZR_MBP-1	Asparagine--tRNA ligase, cytoplasmic OS=Homo sapiens OX=9606 GN=NARS1 PE=1 SV=1	O43776	62,944.3	100.0%	2	2	2	0.00615%	5.11%	548
MBP	MBP_Biotin	Belogurov_039_20210528_ZR_MBP-1	ATP-dependent RNA helicase DHX30 OS=Homo sapiens OX=9606 GN=DHX30 PE=1 SV=1	Q7L2E3	133,941.6	100.0%	2	2	2	0.00615%	1.59%	1194
MBP	MBP_Biotin	Belogurov_039_20210528_ZR_MBP-1	Isoform 3 of Treacle protein OS=Homo sapiens OX=9606 GN=TCOF1	Q13428-3	152,203.5	100.0%	8	8	8	0.0246%	5.10%	1489
MBP	MBP_Biotin	Belogurov_039_20210528_ZR_MBP-1	rRNA 2'-O-methyltransferase fibrillarin OS=Homo sapiens OX=9606 GN=FBL PE=1 SV=2	P22087	33,784.1	100.0%	5	6	6	0.0184%	15.0%	321
MBP	MBP_Biotin	Belogurov_039_20210528_ZR_MBP-1	Coatomer subunit beta' OS=Homo sapiens OX=9606 GN=COPB2 PE=1 SV=1	A0A7I2V258,H0Y938,H0YAC7,P35606,P35606-2	99,047.8	100.0%	4	4	4	0.0123%	5.80%	877
MBP	MBP_Biotin	Belogurov_039_20210528_ZR_MBP-1	Proteasomal ubiquitin receptor ADRM1 OS=Homo sapiens OX=9606 GN=ADRM1 PE=1 SV=1	A0A087WX59,Q16186	42,154.3	98.1%	1	1	1	0.00307%	4.35%	407
MBP	MBP_Biotin	Belogurov_039_20210528_ZR_MBP-1	Isoform 3 of Coronin-1C OS=Homo sapiens OX=9606 GN=CORO1C	Q9ULV4-3	58,948.9	100.0%	5	6	6	0.0184%	8.54%	527
MBP	MBP_Biotin	Belogurov_039_20210528_ZR_MBP-1	Epididymis secretory sperm binding protein OS=Homo sapiens OX=9606 PE=2 SV=1	A0A384NKJ3,P42126,P42126-2	30,896.1	10.6%	0	0	0	0.000%	0.000%	285
MBP	MBP_Biotin	Belogurov_039_20210528_ZR_MBP-1	Nucleoporin NUP53 OS=Homo sapiens OX=9606 PE=2 SV=1	A8K3Z5,Q8NFH5,Q8NFH5-2	33,120.7	99.9%	1	1	1	0.00307%	3.99%	309
MBP	MBP_Biotin	Belogurov_039_20210528_ZR_MBP-1	Nestin, isoform CRA_c OS=Homo sapiens OX=9606 GN=NES PE=3 SV=1	D3DVC4,P48681	177,437.1	89.2%	1	1	1	0.00307%	0.555%	1621
MBP	MBP_Biotin	Belogurov_039_20210528_ZR_MBP-1	X-ray repair complementing defective repair in Chinese hamster cells 1, isoform CRA_b OS=Homo sapiens OX=9606 GN=XRCC1 PE=4 SV=1	A0A024R0S8,F5H8D7,P18887,Q59HH7	69,476.7	83.5%	1	1	1	0.00307%	1.42%	633
MBP	MBP_Biotin	Belogurov_039_20210528_ZR_MBP-1	Transaldolase OS=Homo sapiens OX=9606 PE=2 SV=1	A0A140VK56,P37837	37,541.7	100.0%	9	12	12	0.0369%	24.6%	337
MBP	MBP_Biotin	Belogurov_039_20210528_ZR_MBP-1	M-phase phosphoprotein 9 OS=Homo sapiens OX=9606 GN=MPHOSPH9 PE=1 SV=1	A0A0A0MTP3,J3KNE4,Q99550,Q99550-2	132,617.5	96.1%	1	1	1	0.00307%	0.954%	1180
MBP	MBP_Biotin	Belogurov_039_20210528_ZR_MBP-1	cDNA FLJ60139, highly similar to Homo sapiens HIV TAT specific factor 1 (HTATSF1), mRNA OS=Homo sapiens OX=9606 PE=2 SV=1	B4DRS4,O43719	85,854.6	100.0%	2	2	2	0.00615%	2.50%	755
MBP	MBP_Biotin	Belogurov_039_20210528_ZR_MBP-1	Keratin, type II cytoskeletal 6C OS=Homo sapiens OX=9606 GN=KRT6C PE=1 SV=3	P48668	60,026.7	100.0%	2	3	3	0.00922%	45.4%	564
MBP	MBP_Biotin	Belogurov_039_20210528_ZR_MBP-1	Leucine zipper protein 1, isoform CRA_a OS=Homo sapiens OX=9606 GN=LUZP1 PE=4 SV=1	A0A024RAC0	120,306.5	99.8%	1	1	1	0.00307%	1.12%	1076
MBP	MBP_Biotin	Belogurov_039_20210528_ZR_MBP-1	Ubiquitin carboxyl-terminal hydrolase 7 OS=Homo sapiens OX=9606 GN=USP7 PE=1 SV=1	A0A669KBL1,B7ZAX6,Q6U8A4,Q93009,Q93009-3	126,272.2	100.0%	2	2	2	0.00615%	1.58%	1086
MBP	MBP_Biotin	Belogurov_039_20210528_ZR_MBP-1	60S ribosomal protein L31 OS=Homo sapiens OX=9606 PE=2 SV=1	B2R4C1,P62899	14,463.2	100.0%	3	5	5	0.0154%	25.6%	125
MBP	MBP_Biotin	Belogurov_039_20210528_ZR_MBP-1	Coatomer subunit alpha OS=Homo sapiens OX=9606 GN=COPA PE=1 SV=1	A0A3B3IS84,P53621,P53621-2	139,327.4	90.4%	1	1	1	0.00307%	0.831%	1233
MBP	MBP_Biotin	Belogurov_039_20210528_ZR_MBP-1	FACT complex subunit SPT16 OS=Homo sapiens OX=9606 GN=SUPT16H PE=1 SV=1	Q9Y5B9	119,917.4	100.0%	6	6	6	0.0184%	6.30%	1047
MBP	MBP_Biotin	Belogurov_039_20210528_ZR_MBP-1	YTH domain-containing family protein 2 OS=Homo sapiens OX=9606 GN=YTHDF2 PE=1 SV=2	Q9Y5A9	62,334.4	100.0%	2	2	2	0.00615%	4.32%	579
MBP	MBP_Biotin	Belogurov_039_20210528_ZR_MBP-1	Succinate dehydrogenase [ubiquinone] flavoprotein subunit, mitochondrial OS=Homo sapiens OX=9606 GN=SDHA PE=3 SV=1	A0A024QZ30,D6RFM5,P31040,P31040-2	67,300.0	100.0%	3	4	4	0.0123%	6.48%	616
MBP	MBP_Biotin	Belogurov_039_20210528_ZR_MBP-1	PRRC2A OS=Homo sapiens OX=9606 PE=4 SV=1	A0A1U9X972,A0A1U9X974,A0A1U9X975,A0A1U9X977,A0A1U9X982,A0A1U9X985,A0A1U9X993,A0A1U9X996,A0A1U9X998,A0A1U9X999,A0A1U9X9A9,P48634	228,866.2	100.0%	5	5	5	0.0154%	4.45%	2157
MBP	MBP_Biotin	Belogurov_039_20210528_ZR_MBP-1	Isoform 2 of Eukaryotic peptide chain release factor GTP-binding subunit ERF3A OS=Homo sapiens OX=9606 GN=GSPT1	P15170-2,P15170-3	68,700.1	100.0%	3	3	3	0.00922%	3.93%	637
MBP	MBP_Biotin	Belogurov_039_20210528_ZR_MBP-1	Ribose-phosphate diphosphokinase OS=Homo sapiens OX=9606 GN=PRPS1 PE=1 SV=1	A0A2R8Y7H4,P60891,Q53FW2	34,834.7	100.0%	3	5	5	0.0154%	11.8%	318
MBP	MBP_Biotin	Belogurov_039_20210528_ZR_MBP-1	Beta-MPP OS=Homo sapiens OX=9606 PE=2 SV=1	A8K1E9,B3KM34,O75439,Q96CP5	54,367.1	45.0%	0	0	0	0.000%	0.000%	489
MBP	MBP_Biotin	Belogurov_039_20210528_ZR_MBP-1	Loricrin OS=Homo sapiens OX=9606 GN=LORICRIN PE=1 SV=2	P23490,Q6FHY3	25,759.4	19.4%	0	0	0	0.000%	0.000%	312
MBP	MBP_Biotin	Belogurov_039_20210528_ZR_MBP-1	Mitochondrial import inner membrane translocase subunit TIM44 OS=Homo sapiens OX=9606 GN=TIMM44 PE=1 SV=2	O43615,Q53G69	51,357.1	98.1%	1	2	2	0.00615%	2.43%	452
MBP	MBP_Biotin	Belogurov_039_20210528_ZR_MBP-1	U2 small nuclear ribonucleoprotein A' OS=Homo sapiens OX=9606 GN=SNRPA1 PE=1 SV=2	P09661,Q53G21,Q53G61	28,417.1	100.0%	7	7	7	0.0215%	29.0%	255
MBP	MBP_Biotin	Belogurov_039_20210528_ZR_MBP-1	Splicing factor, arginine/serine-rich 14, isoform CRA_a OS=Homo sapiens OX=9606 GN=SFRS14 PE=4 SV=1	A0A024R7K0,A8K5G0,M0R2Z9,Q8IX01,Q8IX01-4	120,241.2	100.0%	3	3	3	0.00922%	3.33%	1082
MBP	MBP_Biotin	Belogurov_039_20210528_ZR_MBP-1	RNA-binding protein 26 OS=Homo sapiens OX=9606 GN=RBM26 PE=1 SV=1	A0A087X0H9,Q5T8P6,Q5T8P6-2,Q5T8P6-3	110,668.3	100.0%	1	1	1	0.00307%	1.19%	980
MBP	MBP_Biotin	Belogurov_039_20210528_ZR_MBP-1	Flap endonuclease 1 OS=Homo sapiens OX=9606 GN=FEN1 PE=1 SV=1	P39748,Q6FHX6	42,594.2	100.0%	5	5	5	0.0154%	16.8%	380
MBP	MBP_Biotin	Belogurov_039_20210528_ZR_MBP-1	Proteasome subunit beta OS=Homo sapiens OX=9606 PE=2 SV=1	A0A140VK45,P20618,Q53FT8	26,490.5	100.0%	2	2	2	0.00615%	9.96%	241
MBP	MBP_Biotin	Belogurov_039_20210528_ZR_MBP-1	cDNA, FLJ93871, highly similar to Homo sapiens melanoma antigen, family B, 2 (MAGEB2), mRNA OS=Homo sapiens OX=9606 PE=2 SV=1	B2R8F3,O15479,Q53G50	35,277.7	100.0%	2	3	3	0.00922%	7.52%	319
MBP	MBP_Biotin	Belogurov_039_20210528_ZR_MBP-1	Isochorismatase domain-containing protein 1 OS=Homo sapiens OX=9606 GN=ISOC1 PE=1 SV=3	Q96CN7	32,236.7	99.9%	1	1	1	0.00307%	3.69%	298
MBP	MBP_Biotin	Belogurov_039_20210528_ZR_MBP-1	DNA mismatch repair protein Msh6 OS=Homo sapiens OX=9606 GN=MSH6 PE=1 SV=2	P52701	152,789.9	98.2%	0	0	0	0.000%	0.000%	1360
MBP	MBP_Biotin	Belogurov_039_20210528_ZR_MBP-1	Nucleolar transcription factor 1 OS=Homo sapiens OX=9606 GN=UBTF PE=1 SV=1	E9PKP7	87,440.5	98.1%	1	1	1	0.00307%	1.61%	745
MBP	MBP_Biotin	Belogurov_039_20210528_ZR_MBP-1	Phosphoglycerate mutase (Fragment) OS=Homo sapiens OX=9606 PE=2 SV=1	Q53G35	28,832.8	100.0%	11	14	15	0.0461%	46.9%	254
MBP	MBP_Biotin	Belogurov_039_20210528_ZR_MBP-1	Ribosomal RNA processing protein 1 homolog B OS=Homo sapiens OX=9606 GN=RRP1B PE=1 SV=3	Q14684,Q14684-2	84,429.8	78.1%	1	1	1	0.00307%	1.45%	758
MBP	MBP_Biotin	Belogurov_039_20210528_ZR_MBP-1	ABCF1 OS=Homo sapiens OX=9606 PE=4 SV=1	A0A1U9X609,Q2L6I2,Q5STZ8,Q8NE71,Q8NE71-2	91,682.6	7.7%	0	0	0	0.000%	0.000%	807
MBP	MBP_Biotin	Belogurov_039_20210528_ZR_MBP-1	cDNA, FLJ95650, highly similar to Homo sapiens karyopherin (importin) beta 1 (KPNB1), mRNA OS=Homo sapiens OX=9606 PE=2 SV=1	B2RBR9,Q14974	97,171.3	100.0%	3	3	3	0.00922%	4.11%	876
MBP	MBP_Biotin	Belogurov_039_20210528_ZR_MBP-1	60S ribosomal protein L4 (Fragment) OS=Homo sapiens OX=9606 PE=2 SV=1	Q59GY2	48,997.7	100.0%	14	16	16	0.0492%	32.7%	441
MBP	MBP_Biotin	Belogurov_039_20210528_ZR_MBP-1	Glucose-6-phosphate isomerase OS=Homo sapiens OX=9606 GN=GPI PE=1 SV=1	A0A2U3TZU2,B4DE36,P06744,P06744-2	64,325.9	100.0%	8	10	10	0.0307%	16.1%	569
MBP	MBP_Biotin	Belogurov_039_20210528_ZR_MBP-1	Protein phosphatase methylesterase 1 OS=Homo sapiens OX=9606 PE=2 SV=1	A0A140VK39,Q9Y570	42,315.8	48.7%	0	0	0	0.000%	0.000%	386
MBP	MBP_Biotin	Belogurov_039_20210528_ZR_MBP-1	Serine/arginine-rich splicing factor 2 OS=Homo sapiens OX=9606 GN=SFRS2 PE=3 SV=1	A0A024R8U5,B3KUY1,J3KP15,Q01130,Q53FN0	25,477.1	93.3%	1	1	1	0.00307%	3.62%	221
MBP	MBP_Biotin	Belogurov_039_20210528_ZR_MBP-1	Dual specificity mitogen-activated protein kinase kinase 3 OS=Homo sapiens OX=9606 GN=MAP2K3 PE=1 SV=2	P46734,P46734-2,P46734-3,Q6FHG1,Q6FI23	39,941.2	10.6%	0	0	0	0.000%	0.000%	352
MBP	MBP_Biotin	Belogurov_039_20210528_ZR_MBP-1	Histone-binding protein RBBP7 OS=Homo sapiens OX=9606 GN=RBBP7 PE=1 SV=1	E9PC52,Q16576,Q6FHQ0	47,820.0	100.0%	5	6	6	0.0184%	13.7%	425
MBP	MBP_Biotin	Belogurov_039_20210528_ZR_MBP-1	NADH dehydrogenase [ubiquinone] iron-sulfur protein 3, mitochondrial OS=Homo sapiens OX=9606 GN=NDUFS3 PE=1 SV=1	O75489,Q53FM7	30,241.7	100.0%	1	1	1	0.00307%	4.92%	264
MBP	MBP_Biotin	Belogurov_039_20210528_ZR_MBP-1	Epididymis secretory sperm binding protein (Fragment) OS=Homo sapiens OX=9606 GN=HSD17B10 PE=2 SV=1	A0A0S2Z410,Q99714	26,923.1	100.0%	7	10	10	0.0307%	44.1%	261
MBP	MBP_Biotin	Belogurov_039_20210528_ZR_MBP-1	Prohibitin OS=Homo sapiens OX=9606 GN=PHB PE=2 SV=1	A8K401,P35232,Q6FHP5	29,804.6	100.0%	10	12	12	0.0369%	43.4%	272
MBP	MBP_Biotin	Belogurov_039_20210528_ZR_MBP-1	T-complex protein 1 subunit gamma OS=Homo sapiens OX=9606 PE=2 SV=1	B3KX11,P49368,Q59H77	60,535.4	100.0%	16	19	21	0.0646%	36.0%	545
MBP	MBP_Biotin	Belogurov_039_20210528_ZR_MBP-1	Sorting nexin-1 OS=Homo sapiens OX=9606 GN=SNX1 PE=1 SV=3	Q13596,Q13596-2,Q59GU6	51,813.8	100.0%	4	4	4	0.0123%	10.9%	457
MBP	MBP_Biotin	Belogurov_039_20210528_ZR_MBP-1	Platelet-activating factor acetylhydrolase IB subunit alpha OS=Homo sapiens OX=9606 GN=PAFAH1B1 PE=1 SV=1	A0A6Q8PFU3,P43034	46,637.4	100.0%	1	1	1	0.00307%	3.50%	410
MBP	MBP_Biotin	Belogurov_039_20210528_ZR_MBP-1	Splicing factor 3B subunit 1 OS=Homo sapiens OX=9606 GN=SF3B1 PE=1 SV=3	O75533	145,835.3	100.0%	12	12	12	0.0369%	11.3%	1304
MBP	MBP_Biotin	Belogurov_039_20210528_ZR_MBP-1	Proteasome 26S ATPase subunit 5 variant (Fragment) OS=Homo sapiens OX=9606 PE=2 SV=1	Q59GS3	38,761.9	100.0%	2	2	2	0.00615%	6.38%	345
MBP	MBP_Biotin	Belogurov_039_20210528_ZR_MBP-1	60S ribosomal protein L8 OS=Homo sapiens OX=9606 GN=RPL8 PE=1 SV=2	P62917	28,024.8	100.0%	9	13	13	0.0400%	26.5%	257
MBP	MBP_Biotin	Belogurov_039_20210528_ZR_MBP-1	Ribosomal protein L32, isoform CRA_a OS=Homo sapiens OX=9606 GN=RPL32 PE=3 SV=1	A0A024R2G7,D3YTB1,F8W727,P62910	15,860.4	100.0%	2	2	2	0.00615%	17.0%	135
MBP	MBP_Biotin	Belogurov_039_20210528_ZR_MBP-1	Isoform 3 of Ethylmalonyl-CoA decarboxylase OS=Homo sapiens OX=9606 GN=ECHDC1	Q9NTX5-3	24,859.7	100.0%	2	2	2	0.00615%	9.73%	226
MBP	MBP_Biotin	Belogurov_039_20210528_ZR_MBP-1	60S ribosomal protein L10a OS=Homo sapiens OX=9606 GN=RPL10A PE=1 SV=2	P62906	24,832.0	100.0%	7	11	12	0.0369%	28.6%	217
MBP	MBP_Biotin	Belogurov_039_20210528_ZR_MBP-1	Interleukin enhancer-binding factor 2 OS=Homo sapiens OX=9606 GN=ILF2 PE=1 SV=1	B4DY09,F4ZW62,Q12905,Q53FG3	43,062.7	100.0%	8	11	11	0.0338%	19.9%	390
MBP	MBP_Biotin	Belogurov_039_20210528_ZR_MBP-1	Secretory carrier-associated membrane protein 3 OS=Homo sapiens OX=9606 GN=SCAMP3 PE=1 SV=3	O14828,O14828-2,Q6FHJ5	35,202.4	100.0%	3	5	5	0.0154%	13.0%	321
MBP	MBP_Biotin	Belogurov_039_20210528_ZR_MBP-1	Aminoacyl tRNA synthase complex-interacting multifunctional protein 1 OS=Homo sapiens OX=9606 GN=AIMP1 PE=1 SV=2	Q12904,Q12904-2	37,039.5	47.5%	0	0	0	0.000%	0.000%	336
MBP	MBP_Biotin	Belogurov_039_20210528_ZR_MBP-1	cDNA FLJ56092, highly similar to Pentatricopeptide repeat protein 1 OS=Homo sapiens OX=9606 PE=2 SV=1	B4DJ38,C9JJT5,C9JU26,G3V325,P56134,P56134-2,P56134-3,P56134-4,Q53FE1	5,741.0	90.5%	1	1	1	0.00307%	1.74%	49
MBP	MBP_Biotin	Belogurov_039_20210528_ZR_MBP-1	OMPdecase OS=Homo sapiens OX=9606 GN=UMPS PE=2 SV=1	A8K5J1,P11172	52,222.6	100.0%	3	3	3	0.00922%	5.83%	480
MBP	MBP_Biotin	Belogurov_039_20210528_ZR_MBP-1	Putative 60S ribosomal protein L39-like 5 OS=Homo sapiens OX=9606 GN=RPL39P5 PE=5 SV=2	Q59GN2	6,323.1	54.6%	0	0	0	0.000%	0.000%	51
MBP	MBP_Biotin	Belogurov_039_20210528_ZR_MBP-1	Septin-2 OS=Homo sapiens OX=9606 GN=SEPTIN2 PE=1 SV=1	B5MCX3,Q15019,Q15019-2	45,461.6	100.0%	2	3	3	0.00922%	8.10%	396
MBP	MBP_Biotin	Belogurov_039_20210528_ZR_MBP-1	Proliferating cell nuclear antigen OS=Homo sapiens OX=9606 GN=PCNA PE=1 SV=1	P12004,Q6FHF5	28,769.3	100.0%	7	9	9	0.0277%	31.0%	261
MBP	MBP_Biotin	Belogurov_039_20210528_ZR_MBP-1	Aldehyde dehydrogenase 2 family (Mitochondrial), isoform CRA_c OS=Homo sapiens OX=9606 GN=ALDH2 PE=2 SV=1	A0A384NPN7,P05091,Q53FB6	56,381.4	94.3%	0	0	0	0.000%	1.55%	517
MBP	MBP_Biotin	Belogurov_039_20210528_ZR_MBP-1	DnaJ homolog subfamily B member 6 OS=Homo sapiens OX=9606 GN=DNAJB6 PE=1 SV=1	A0A0J9YX62,O75190,O75190-3	35,715.2	100.0%	2	2	2	0.00615%	6.59%	325
MBP	MBP_Biotin	Belogurov_039_20210528_ZR_MBP-1	Nuclear mitotic apparatus protein 1, isoform CRA_a OS=Homo sapiens OX=9606 GN=NUMA1 PE=4 SV=1	A0A024R5M9,Q14980,Q14980-2,Q4LE64	236,516.0	99.4%	0	0	0	0.000%	0.000%	2101
MBP	MBP_Biotin	Belogurov_039_20210528_ZR_MBP-1	Coatomer subunit delta OS=Homo sapiens OX=9606 GN=ARCN1 PE=1 SV=1	B0YIW6,Q6MZV5	61,599.4	100.0%	3	4	4	0.0123%	6.52%	552
MBP	MBP_Biotin	Belogurov_039_20210528_ZR_MBP-1	IGH c752_heavy_IGHV3-7_IGHD4-17_IGHJ5 (Fragment) OS=Homo sapiens OX=9606 PE=2 SV=1	A0A7S5EVA4,A0A7S5EX31	12,704.8	55.8%	0	0	0	0.000%	0.000%	116
MBP	MBP_Biotin	Belogurov_039_20210528_ZR_MBP-1	Thioredoxin OS=Homo sapiens OX=9606 GN=TXN PE=2 SV=1	H9ZYJ2,P10599	11,737.3	100.0%	3	3	3	0.00922%	31.4%	105
MBP	MBP_Biotin	Belogurov_039_20210528_ZR_MBP-1	Craniofacial development protein 1 OS=Homo sapiens OX=9606 GN=CFDP1 PE=1 SV=1	Q9UEE9	33,593.4	100.0%	2	2	2	0.00615%	6.02%	299
MBP	MBP_Biotin	Belogurov_039_20210528_ZR_MBP-1	Protein scribble homolog OS=Homo sapiens OX=9606 GN=SCRIB PE=1 SV=1	A0A0G2JNZ2,A0A0G2JPP5,A0A669KB89,Q14160,Q14160-3	177,696.8	100.0%	6	6	6	0.0184%	3.99%	1655
MBP	MBP_Biotin	Belogurov_039_20210528_ZR_MBP-1	Keratin, type I cytoskeletal 17 OS=Homo sapiens OX=9606 GN=KRT17 PE=1 SV=2	Q04695	48,106.7	100.0%	3	3	3	0.00922%	26.6%	432
MBP	MBP_Biotin	Belogurov_039_20210528_ZR_MBP-1	Adaptor-related protein complex 3 beta 1 subunit isoform 1 (Fragment) OS=Homo sapiens OX=9606 GN=AP3B1 PE=2 SV=1	A0A0S2Z5J4,A8K586,O00203,O00203-3	116,198.2	100.0%	3	3	3	0.00922%	2.56%	1045
MBP	MBP_Biotin	Belogurov_039_20210528_ZR_MBP-1	cDNA FLJ55148, highly similar to Thioredoxin domain-containing protein 9 OS=Homo sapiens OX=9606 PE=2 SV=1	B7Z7A4,O14530,O14530-2	22,199.9	65.1%	0	0	0	0.000%	0.000%	188
MBP	MBP_Biotin	Belogurov_039_20210528_ZR_MBP-1	Isoform 2 of Ran-specific GTPase-activating protein OS=Homo sapiens OX=9606 GN=RANBP1	P43487-2	23,239.7	100.0%	3	3	3	0.00922%	15.5%	200
MBP	MBP_Biotin	Belogurov_039_20210528_ZR_MBP-1	Threonyl-tRNA synthetase OS=Homo sapiens OX=9606 PE=1 SV=1	B2RDX5	82,116.1	100.0%	5	6	6	0.0184%	7.74%	711
MBP	MBP_Biotin	Belogurov_039_20210528_ZR_MBP-1	DNA-(apurinic or apyrimidinic site) endonuclease OS=Homo sapiens OX=9606 GN=APEX1 PE=1 SV=2	P27695,Q5TZP7	35,555.7	100.0%	5	6	6	0.0184%	19.8%	318
MBP	MBP_Biotin	Belogurov_039_20210528_ZR_MBP-1	Transcription factor 12 (HTF4, helix-loop-helix transcription factors 4), isoform CRA_c OS=Homo sapiens OX=9606 GN=TCF12 PE=4 SV=1	A0A024R5T1,A0A024R5Z0,B4DGI9,Q99081,Q99081-3	75,846.4	5.1%	0	0	0	0.000%	0.000%	706
MBP	MBP_Biotin	Belogurov_039_20210528_ZR_MBP-1	60S ribosomal protein L9 (Fragment) OS=Homo sapiens OX=9606 GN=RPL9 PE=1 SV=8	D6RAN4	20,775.7	100.0%	4	5	6	0.0184%	22.7%	181
MBP	MBP_Biotin	Belogurov_039_20210528_ZR_MBP-1	Pyrroline-5-carboxylate reductase (Fragment) OS=Homo sapiens OX=9606 GN=PYCR2 PE=2 SV=1	A0A0S2Z5U6,Q96C36	33,637.8	100.0%	3	3	3	0.00922%	13.4%	320
MBP	MBP_Biotin	Belogurov_039_20210528_ZR_MBP-1	tRNA methyltransferase 10 homolog C OS=Homo sapiens OX=9606 GN=TRMT10C PE=1 SV=2	Q7L0Y3	47,348.9	100.0%	3	3	3	0.00922%	7.20%	403
MBP	MBP_Biotin	Belogurov_039_20210528_ZR_MBP-1	Cytochrome b-c1 complex subunit Rieske, mitochondrial OS=Homo sapiens OX=9606 PE=2 SV=1	A0A384MTZ1,A0A384NPX8,P47985	29,667.8	100.0%	2	2	2	0.00615%	11.3%	274
MBP	MBP_Biotin	Belogurov_039_20210528_ZR_MBP-1	EF-hand domain-containing protein D2 OS=Homo sapiens OX=9606 GN=EFHD2 PE=1 SV=1	A0A024QZ77,Q96C19	26,698.4	100.0%	2	3	3	0.00922%	9.58%	240
MBP	MBP_Biotin	Belogurov_039_20210528_ZR_MBP-1	Proteasome subunit beta type-5 OS=Homo sapiens OX=9606 GN=PSMB5 PE=1 SV=3	P28074	28,481.0	100.0%	3	3	3	0.00922%	12.9%	263
MBP	MBP_Biotin	Belogurov_039_20210528_ZR_MBP-1	Proteasome subunit beta OS=Homo sapiens OX=9606 PE=2 SV=1	A0A140VK46,P28070	29,205.0	100.0%	2	2	2	0.00615%	9.09%	264
MBP	MBP_Biotin	Belogurov_039_20210528_ZR_MBP-1	Deoxyuridine 5'-triphosphate nucleotidohydrolase (Fragment) OS=Homo sapiens OX=9606 GN=DUT PE=1 SV=1	H0YKC5,H0YNW5,P33316,P33316-2	17,748.4	92.2%	1	1	1	0.00307%	3.62%	164
MBP	MBP_Biotin	Belogurov_039_20210528_ZR_MBP-1	Zinc finger CCCH domain-containing protein 15 OS=Homo sapiens OX=9606 PE=2 SV=1	B7Z592,Q8WU90	48,603.7	8.7%	0	0	0	0.000%	0.000%	426
MBP	MBP_Biotin	Belogurov_039_20210528_ZR_MBP-1	Adenylate kinase isoenzyme 1 OS=Homo sapiens OX=9606 GN=AK1 PE=1 SV=3	P00568,Q53EY8,Q5T9B7,Q6FGX9	21,635.2	97.5%	1	1	1	0.00307%	6.19%	194
MBP	MBP_Biotin	Belogurov_039_20210528_ZR_MBP-1	Zinc finger protein 233 OS=Homo sapiens OX=9606 GN=ZNF233 PE=2 SV=3	A6NK53	76,859.5	51.0%	0	0	0	0.000%	1.34%	670
MBP	MBP_Biotin	Belogurov_039_20210528_ZR_MBP-1	Vacuolar protein sorting-associated protein 29 OS=Homo sapiens OX=9606 PE=2 SV=1	A0A384MR19,F8VXU5,Q5JPE4,Q9UBQ0,Q9UBQ0-2	20,927.5	99.9%	1	1	1	0.00307%	5.38%	186
MBP	MBP_Biotin	Belogurov_039_20210528_ZR_MBP-1	Polyglutamine binding protein 1 isoform 1 (Fragment) OS=Homo sapiens OX=9606 GN=PQBP1 PE=2 SV=1	A0A0S2Z4V5,A0A0S2Z556,O60828,O60828-2,O60828-4,O60828-5	18,706.4	95.8%	1	1	1	0.00307%	3.40%	165
MBP	MBP_Biotin	Belogurov_039_20210528_ZR_MBP-1	Glutaryl-Coenzyme A dehydrogenase, isoform CRA_a OS=Homo sapiens OX=9606 GN=GCDH PE=3 SV=1	A0A024R7F9,A0A2H4FWZ7,A0A2H4FX55,A0A2H4FX57,A0A2H4FX81,A0A2H4G0V0,A0A2H4G1S8,A0A2H4G235,A0A2H4G245,A0A2L2DH10,A0A2L2DH19,A0A2L2DH21,A0A2L2DH25,A0A2L2DH39,B4DK85,B4DUY0,Q92947	29,521.6	98.1%	1	1	1	0.00307%	2.74%	274
MBP	MBP_Biotin	Belogurov_039_20210528_ZR_MBP-1	Far upstream element-binding protein 2 OS=Homo sapiens OX=9606 GN=KHSRP PE=1 SV=1	A0A087WTP3,A0A384P5V3,M0R0C6,Q92945	73,115.6	100.0%	14	15	17	0.0523%	24.9%	711
MBP	MBP_Biotin	Belogurov_039_20210528_ZR_MBP-1	Nuclear pore complex protein Nup160 (Fragment) OS=Homo sapiens OX=9606 GN=NUP160 PE=1 SV=2	G3V198	148,975.5	82.5%	1	1	1	0.00307%	0.609%	1314
MBP	MBP_Biotin	Belogurov_039_20210528_ZR_MBP-1	Ribonucloprotein OS=Homo sapiens OX=9606 GN=SNU13 PE=1 SV=1	A0A3B3IUA2	30,162.1	8.7%	0	0	0	0.000%	0.000%	272
MBP	MBP_Biotin	Belogurov_039_20210528_ZR_MBP-1	Thymidylate kinase OS=Homo sapiens OX=9606 GN=DTYMK PE=1 SV=4	P23919,Q6FGU2	23,819.8	92.9%	0	0	0	0.000%	0.000%	212
MBP	MBP_Biotin	Belogurov_039_20210528_ZR_MBP-1	PIN2/TERF1-interacting telomerase inhibitor 1 OS=Homo sapiens OX=9606 GN=PINX1 PE=1 SV=2	Q96BK5	37,035.4	100.0%	1	1	1	0.00307%	4.27%	328
MBP	MBP_Biotin	Belogurov_039_20210528_ZR_MBP-1	cDNA FLJ57671, highly similar to SWI/SNF-related matrix-associated actin-dependent regulator of chromatin subfamily C member 1 OS=Homo sapiens OX=9606 PE=2 SV=1	B4DYQ1,Q58EY4,Q92922	122,867.4	47.9%	0	0	0	0.000%	0.000%	1105
MBP	MBP_Biotin	Belogurov_039_20210528_ZR_MBP-1	Talin-1 OS=Homo sapiens OX=9606 GN=TLN1 PE=2 SV=1	A0A1S5UZ07,Q9Y490	269,765.1	100.0%	4	4	4	0.0123%	1.80%	2541
MBP	MBP_Biotin	Belogurov_039_20210528_ZR_MBP-1	Nuclear cap-binding protein subunit 3 OS=Homo sapiens OX=9606 GN=NCBP3 PE=1 SV=2	Q53F19	70,594.0	84.1%	0	0	0	0.000%	0.000%	620
MBP	MBP_Biotin	Belogurov_039_20210528_ZR_MBP-1	Galectin-7 OS=Homo sapiens OX=9606 GN=LGALS7 PE=1 SV=2	P47929	15,074.7	98.1%	1	1	1	0.00307%	8.09%	136
MBP	MBP_Biotin	Belogurov_039_20210528_ZR_MBP-1	60S ribosomal protein L30 OS=Homo sapiens OX=9606 GN=RPL30 PE=3 SV=1	A0A024R9D3,E5RI99,P62888	12,784.7	100.0%	5	5	5	0.0154%	58.3%	115
MBP	MBP_Biotin	Belogurov_039_20210528_ZR_MBP-1	Ribosomal L1 domain-containing protein 1 OS=Homo sapiens OX=9606 GN=RSL1D1 PE=1 SV=3	O76021	54,974.7	100.0%	4	4	4	0.0123%	7.35%	490
MBP	MBP_Biotin	Belogurov_039_20210528_ZR_MBP-1	cDNA FLJ52530, highly similar to Tumor protein D54 OS=Homo sapiens OX=9606 PE=2 SV=1	B4DDV4,O43399,O43399-5,O43399-7,Q6FGS1	22,237.9	100.0%	3	3	3	0.00922%	21.0%	206
MBP	MBP_Biotin	Belogurov_039_20210528_ZR_MBP-1	Keratin, type I cuticular Ha6 OS=Homo sapiens OX=9606 GN=KRT36 PE=1 SV=1	O76013	52,247.0	29.9%	0	0	0	0.000%	0.000%	467
MBP	MBP_Biotin	Belogurov_039_20210528_ZR_MBP-1	Serum response factor-binding protein 1 OS=Homo sapiens OX=9606 GN=SRFBP1 PE=1 SV=1	Q8NEF9	48,635.3	7.9%	0	0	0	0.000%	0.000%	429
MBP	MBP_Biotin	Belogurov_039_20210528_ZR_MBP-1	Heterogeneous nuclear ribonucleoprotein M OS=Homo sapiens OX=9606 GN=HNRNPM PE=1 SV=3	P52272,P52272-2	73,622.5	100.0%	22	27	28	0.0861%	32.6%	691
MBP	MBP_Biotin	Belogurov_039_20210528_ZR_MBP-1	Prohibitin-2 OS=Homo sapiens OX=9606 GN=PHB2 PE=1 SV=2	Q99623	33,297.6	100.0%	13	15	15	0.0461%	44.8%	299
MBP	MBP_Biotin	Belogurov_039_20210528_ZR_MBP-1	60S ribosomal protein L36 OS=Homo sapiens OX=9606 GN=RPL36 PE=1 SV=3	Q9Y3U8	12,254.2	95.4%	1	1	1	0.00307%	9.52%	105
MBP	MBP_Biotin	Belogurov_039_20210528_ZR_MBP-1	40S ribosomal protein S30 OS=Homo sapiens OX=9606 GN=FAU PE=1 SV=1	P62861	6,647.9	93.3%	1	2	2	0.00615%	13.6%	59
MBP	MBP_Biotin	Belogurov_039_20210528_ZR_MBP-1	Tetratricopeptide repeat protein 1 OS=Homo sapiens OX=9606 GN=TTC1 PE=4 SV=1	A0A804HIB8,Q53GE7,Q99614	33,527.0	22.8%	0	0	0	0.000%	0.000%	292
MBP	MBP_Biotin	Belogurov_039_20210528_ZR_MBP-1	Nucleolar complex protein 2 homolog OS=Homo sapiens OX=9606 PE=2 SV=1	B3KNC3,Q9Y3T9	84,919.2	92.3%	0	0	0	0.000%	0.000%	749
MBP	MBP_Biotin	Belogurov_039_20210528_ZR_MBP-1	40S ribosomal protein S26 OS=Homo sapiens OX=9606 GN=RPS26 PE=3 SV=1	A0A024RB14,P62854	13,015.5	100.0%	1	1	1	0.00307%	7.83%	115
MBP	MBP_Biotin	Belogurov_039_20210528_ZR_MBP-1	40S ribosomal protein S25 OS=Homo sapiens OX=9606 GN=RPS25 PE=1 SV=1	P62851	13,743.0	100.0%	2	2	2	0.00615%	15.2%	125
MBP	MBP_Biotin	Belogurov_039_20210528_ZR_MBP-1	60S ribosomal protein L13a (Fragment) OS=Homo sapiens OX=9606 GN=RPL13A PE=1 SV=2	M0QYS1	24,216.3	100.0%	6	7	8	0.0246%	22.9%	210
MBP	MBP_Biotin	Belogurov_039_20210528_ZR_MBP-1	60S ribosomal protein L23 OS=Homo sapiens OX=9606 GN=RPL23 PE=3 SV=1	A0A024R1Q8,P62829	14,865.9	100.0%	8	11	11	0.0338%	50.7%	140
MBP	MBP_Biotin	Belogurov_039_20210528_ZR_MBP-1	N-alpha-acetyltransferase 50 OS=Homo sapiens OX=9606 GN=NAA50 PE=1 SV=1	A0A087WWJ2,C9J5D1,E7EQ69,Q9GZZ1,Q9GZZ1-2	19,398.9	99.9%	2	2	2	0.00615%	27.2%	169
MBP	MBP_Biotin	Belogurov_039_20210528_ZR_MBP-1	GTP-binding nuclear protein Ran OS=Homo sapiens OX=9606 GN=RAN PE=1 SV=1	B5MDF5,J3KQE5,P62826	24,423.1	100.0%	9	15	18	0.0553%	33.5%	216
MBP	MBP_Biotin	Belogurov_039_20210528_ZR_MBP-1	Lamin-B1 OS=Homo sapiens OX=9606 GN=LMNB1 PE=1 SV=2	P20700	66,409.6	100.0%	3	3	3	0.00922%	4.78%	586
MBP	MBP_Biotin	Belogurov_039_20210528_ZR_MBP-1	Clathrin interactor 1 isoform 2 (Fragment) OS=Homo sapiens OX=9606 GN=CLINT1 PE=2 SV=1	A0A0S2Z5H3,Q14677-3	70,295.8	100.0%	7	9	9	0.0277%	15.1%	643
MBP	MBP_Biotin	Belogurov_039_20210528_ZR_MBP-1	Histone H4 OS=Homo sapiens OX=9606 GN=HIST1H4J PE=2 SV=1	B2R4R0,P62805	11,367.7	100.0%	11	23	31	0.0953%	54.4%	103
MBP	MBP_Biotin	Belogurov_039_20210528_ZR_MBP-1	Glycogen phosphorylase, liver form OS=Homo sapiens OX=9606 GN=PYGL PE=1 SV=4	P06737,P06737-2	93,137.5	100.0%	3	3	3	0.00922%	3.90%	813
MBP	MBP_Biotin	Belogurov_039_20210528_ZR_MBP-1	Glutathione S-transferase Mu 3 OS=Homo sapiens OX=9606 GN=GSTM3 PE=1 SV=3	P21266,Q59EJ5,Q6FGJ9	26,561.1	100.0%	1	1	1	0.00307%	4.00%	225
MBP	MBP_Biotin	Belogurov_039_20210528_ZR_MBP-1	Isoform 3 of Glucose-6-phosphate 1-dehydrogenase OS=Homo sapiens OX=9606 GN=G6PD	P11413-3	62,469.7	100.0%	5	5	5	0.0154%	8.99%	545
MBP	MBP_Biotin	Belogurov_039_20210528_ZR_MBP-1	Farnesyl pyrophosphate synthase OS=Homo sapiens OX=9606 GN=FDPS PE=1 SV=4	P14324,P14324-2	40,533.6	100.0%	3	3	3	0.00922%	8.11%	353
MBP	MBP_Biotin	Belogurov_039_20210528_ZR_MBP-1	60S ribosomal protein L29 OS=Homo sapiens OX=9606 GN=RPL29 PE=1 SV=1	A0A3B3ITT5	18,512.8	100.0%	1	1	1	0.00307%	8.98%	167
MBP	MBP_Biotin	Belogurov_039_20210528_ZR_MBP-1	Exportin-T OS=Homo sapiens OX=9606 PE=2 SV=1	A8KA19,O43592	109,922.3	5.4%	0	0	0	0.000%	0.000%	962
MBP	MBP_Biotin	Belogurov_039_20210528_ZR_MBP-1	Dynein light chain 1, cytoplasmic OS=Homo sapiens OX=9606 GN=DYNLL1 PE=1 SV=1	P63167,Q6FGH9	10,366.1	90.3%	0	0	0	0.000%	0.000%	89
MBP	MBP_Biotin	Belogurov_039_20210528_ZR_MBP-1	Disrupted in schizophrenia 1 isoform 51 OS=Homo sapiens OX=9606 GN=TSNAX-DISC1 PE=2 SV=1	C4P0D8	21,477.7	87.5%	1	1	1	0.00307%	4.79%	188
MBP	MBP_Biotin	Belogurov_039_20210528_ZR_MBP-1	Vesicle-associated membrane protein 3 OS=Homo sapiens OX=9606 GN=VAMP3 PE=1 SV=3	Q15836,Q6FGG2	11,309.1	98.6%	1	1	1	0.00307%	17.0%	100
MBP	MBP_Biotin	Belogurov_039_20210528_ZR_MBP-1	3-beta-hydroxysterol Delta (14)-reductase OS=Homo sapiens OX=9606 GN=LBR PE=3 SV=1	A0A024R3R5	70,733.3	99.8%	1	1	1	0.00307%	1.79%	615
MBP	MBP_Biotin	Belogurov_039_20210528_ZR_MBP-1	RNA-splicing ligase RtcB homolog OS=Homo sapiens OX=9606 GN=RTCB PE=1 SV=1	Q9Y3I0	55,210.2	100.0%	3	4	4	0.0123%	5.54%	505
MBP	MBP_Biotin	Belogurov_039_20210528_ZR_MBP-1	Fragile X mental retardation autosomal homolog variant p2K OS=Homo sapiens OX=9606 GN=FXR1 PE=2 SV=1	A0A0F7KYT8,A0A0F7L0Q8	67,271.0	99.9%	1	1	1	0.00307%	1.18%	595
MBP	MBP_Biotin	Belogurov_039_20210528_ZR_MBP-1	Peroxiredoxin-4 (Fragment) OS=Homo sapiens OX=9606 GN=PRDX4 PE=1 SV=1	H7C3T4	18,326.1	93.2%	1	1	1	0.00307%	6.21%	161
MBP	MBP_Biotin	Belogurov_039_20210528_ZR_MBP-1	Eukaryotic translation initiation factor 2A OS=Homo sapiens OX=9606 GN=EIF2A PE=1 SV=3	Q9BY44,Q9BY44-3	62,290.1	100.0%	2	2	2	0.00615%	5.13%	560
MBP	MBP_Biotin	Belogurov_039_20210528_ZR_MBP-1	Cystatin-A OS=Homo sapiens OX=9606 GN=CSTA PE=1 SV=1	P01040	11,006.6	100.0%	5	10	11	0.0338%	71.4%	98
MBP	MBP_Biotin	Belogurov_039_20210528_ZR_MBP-1	60S ribosomal protein L36a OS=Homo sapiens OX=9606 GN=RPL36A PE=1 SV=2	P83881	12,441.1	100.0%	3	3	4	0.0123%	17.9%	106
MBP	MBP_Biotin	Belogurov_039_20210528_ZR_MBP-1	Angiomotin like 1, isoform CRA_a OS=Homo sapiens OX=9606 GN=AMOTL1 PE=3 SV=1	A0A024R3A6,Q8IY63,Q8IY63-2	101,179.7	81.4%	0	0	0	0.000%	1.88%	906
MBP	MBP_Biotin	Belogurov_039_20210528_ZR_MBP-1	Endoplasmin OS=Homo sapiens OX=9606 GN=HSP90B1 PE=1 SV=1	P14625,Q5CAQ5,V9HWP2	92,471.7	100.0%	11	11	12	0.0369%	17.6%	803
MBP	MBP_Biotin	Belogurov_039_20210528_ZR_MBP-1	Diadenosine tetraphosphate synthetase OS=Homo sapiens OX=9606 GN=GARS1 PE=1 SV=1	A0A6Q8PGA8,P41250,P41250-2	77,532.0	100.0%	6	6	6	0.0184%	8.49%	685
MBP	MBP_Biotin	Belogurov_039_20210528_ZR_MBP-1	MARCKS-related protein OS=Homo sapiens OX=9606 GN=MARCKSL1 PE=1 SV=2	P49006	19,528.6	100.0%	3	3	3	0.00922%	18.5%	195
MBP	MBP_Biotin	Belogurov_039_20210528_ZR_MBP-1	Glyoxalase domain-containing protein 4 OS=Homo sapiens OX=9606 PE=2 SV=1	A8K8F0,B3KV49,B4DX01,B7Z403,F6TLX2,Q9HC38,Q9HC38-2,Q9Y3E8	33,233.3	98.1%	1	1	1	0.00307%	4.36%	298
MBP	MBP_Biotin	Belogurov_039_20210528_ZR_MBP-1	Heterogeneous nuclear ribonucleoprotein F, isoform CRA_a OS=Homo sapiens OX=9606 GN=HNRPF PE=4 SV=1	A0A024R7T3,P52597	45,671.9	100.0%	7	8	8	0.0246%	21.4%	415
MBP	MBP_Biotin	Belogurov_039_20210528_ZR_MBP-1	RNA helicase OS=Homo sapiens OX=9606 GN=hCG_2005638 PE=4 SV=1	A0A024RCM3,Q13838,Q13838-2	50,680.2	100.0%	8	8	8	0.0246%	20.8%	443
MBP	MBP_Biotin	Belogurov_039_20210528_ZR_MBP-1	Ras GTPase-activating protein-binding protein 1 OS=Homo sapiens OX=9606 GN=G3BP1 PE=1 SV=1	A0A7I2V5M7,Q13283,Q5U0Q1,Q6FI03	52,162.8	35.5%	0	0	0	0.000%	0.000%	466
MBP	MBP_Biotin	Belogurov_039_20210528_ZR_MBP-1	RNA polymerase II-associated factor 1 homolog (Fragment) OS=Homo sapiens OX=9606 GN=PAF1 PE=1 SV=1	M0QYC7	10,559.9	93.0%	1	1	1	0.00307%	13.8%	94
MBP	MBP_Biotin	Belogurov_039_20210528_ZR_MBP-1	RNA helicase OS=Homo sapiens OX=9606 GN=hCG_27698 PE=3 SV=1	A0A024RAS3,Q53GJ1,Q9H0S4,Q9H0S4-2	45,170.8	99.8%	1	1	1	0.00307%	2.86%	406
MBP	MBP_Biotin	Belogurov_039_20210528_ZR_MBP-1	Ubiquitin-fold modifier-conjugating enzyme 1 OS=Homo sapiens OX=9606 GN=UFC1 PE=1 SV=3	Q9Y3C8	19,459.1	98.7%	1	1	1	0.00307%	5.39%	167
MBP	MBP_Biotin	Belogurov_039_20210528_ZR_MBP-1	RRP15-like protein OS=Homo sapiens OX=9606 GN=RRP15 PE=1 SV=2	Q9Y3B9	31,484.5	100.0%	2	2	2	0.00615%	8.51%	282
MBP	MBP_Biotin	Belogurov_039_20210528_ZR_MBP-1	Aspartate aminotransferase OS=Homo sapiens OX=9606 PE=2 SV=1	A0A140VK69,P17174	46,248.1	100.0%	3	3	3	0.00922%	10.2%	413
MBP	MBP_Biotin	Belogurov_039_20210528_ZR_MBP-1	Splicing factor 3B subunit 6 OS=Homo sapiens OX=9606 GN=SF3B6 PE=1 SV=1	Q9Y3B4	14,585.6	99.9%	1	1	1	0.00307%	11.2%	125
MBP	MBP_Biotin	Belogurov_039_20210528_ZR_MBP-1	Hexokinase OS=Homo sapiens OX=9606 PE=2 SV=1	A8K7J7,B4DG62,P19367,Q59FD4	102,488.4	93.3%	1	1	1	0.00307%	0.872%	917
MBP	MBP_Biotin	Belogurov_039_20210528_ZR_MBP-1	V-type proton ATPase subunit C OS=Homo sapiens OX=9606 GN=ATP6V1C1 PE=2 SV=1	A0A024R9I0,P21283	43,942.8	95.8%	1	1	1	0.00307%	2.62%	382
MBP	MBP_Biotin	Belogurov_039_20210528_ZR_MBP-1	Vacuolar proton pump subunit B OS=Homo sapiens OX=9606 PE=2 SV=1	A0A140VK65,P21281	56,502.1	99.7%	1	1	1	0.00307%	1.57%	511
MBP	MBP_Biotin	Belogurov_039_20210528_ZR_MBP-1	Ribosome maturation protein SBDS OS=Homo sapiens OX=9606 GN=SBDS PE=1 SV=1	A0A087X020,A0A0S2Z5I7,Q9Y3A5	28,763.9	100.0%	4	4	4	0.0123%	14.8%	250
MBP	MBP_Biotin	Belogurov_039_20210528_ZR_MBP-1	cDNA, FLJ92106, highly similar to Homo sapiens adaptor-related protein complex 3, sigma 1 subunit(AP3S1), mRNA OS=Homo sapiens OX=9606 PE=2 SV=1	B2R4I8,Q92572	21,732.7	98.1%	1	1	1	0.00307%	7.77%	193
MBP	MBP_Biotin	Belogurov_039_20210528_ZR_MBP-1	Suprabasin OS=Homo sapiens OX=9606 GN=SBSN PE=1 SV=2	Q6UWP8	60,537.2	100.0%	5	10	10	0.0307%	13.9%	590
MBP	MBP_Biotin	Belogurov_039_20210528_ZR_MBP-1	Epididymis secretory sperm binding protein OS=Homo sapiens OX=9606 GN=HNRPA3 PE=2 SV=1	A0A384NL63,A0A7I2V2R3,P51991	39,595.1	100.0%	8	12	12	0.0369%	24.6%	378
MBP	MBP_Biotin	Belogurov_039_20210528_ZR_MBP-1	Isoform 3 of Cleavage and polyadenylation specificity factor subunit 7 OS=Homo sapiens OX=9606 GN=CPSF7	Q8N684-3	56,375.8	98.1%	1	1	1	0.00307%	2.53%	514
MBP	MBP_Biotin	Belogurov_039_20210528_ZR_MBP-1	Protein Shroom3 OS=Homo sapiens OX=9606 GN=SHROOM3 PE=1 SV=2	Q8TF72	216,859.4	97.0%	0	0	0	0.000%	0.000%	1996
MBP	MBP_Biotin	Belogurov_039_20210528_ZR_MBP-1	AP-1 complex subunit beta-1 OS=Homo sapiens OX=9606 GN=AP1B1 PE=1 SV=2	Q10567,Q10567-2,Q10567-3	103,566.3	88.9%	1	1	1	0.00307%	1.05%	939
MBP	MBP_Biotin	Belogurov_039_20210528_ZR_MBP-1	Hornerin OS=Homo sapiens OX=9606 GN=HRNR PE=1 SV=2	Q86YZ3	282,372.7	100.0%	12	21	22	0.0676%	6.74%	2850
MBP	MBP_Biotin	Belogurov_039_20210528_ZR_MBP-1	Tubulin beta-4B chain OS=Homo sapiens OX=9606 GN=TUBB4B PE=1 SV=1	P68371,Q8IZ29	49,830.7	100.0%	3	3	3	0.00922%	53.9%	445
MBP	MBP_Biotin	Belogurov_039_20210528_ZR_MBP-1	Mitochondrial ribosomal protein S2, isoform CRA_a OS=Homo sapiens OX=9606 GN=MRPS2 PE=3 SV=1	A0A024R8D4,Q9Y399	33,250.6	54.2%	0	0	0	0.000%	0.000%	296
MBP	MBP_Biotin	Belogurov_039_20210528_ZR_MBP-1	Folate gamma-glutamyl hydrolase OS=Homo sapiens OX=9606 GN=GGH PE=1 SV=1	A0A7I2YQQ3,A8K335,Q92820	35,965.9	20.5%	0	0	0	0.000%	0.000%	318
MBP	MBP_Biotin	Belogurov_039_20210528_ZR_MBP-1	Cation-independent mannose-6-phosphate receptor OS=Homo sapiens OX=9606 GN=IGF2R PE=1 SV=3	P11717,Q59EZ3	274,372.7	93.5%	0	0	0	0.000%	0.000%	2491
MBP	MBP_Biotin	Belogurov_039_20210528_ZR_MBP-1	cDNA FLJ54492, highly similar to Eukaryotic translation initiation factor 4B OS=Homo sapiens OX=9606 PE=2 SV=1	B4DRM3,E7EX17	69,728.4	100.0%	7	8	8	0.0246%	11.4%	616
MBP	MBP_Biotin	Belogurov_039_20210528_ZR_MBP-1	cDNA FLJ36545 fis, clone TRACH2006670, highly similar to RNA-binding protein Luc7-like 2 OS=Homo sapiens OX=9606 PE=2 SV=1	B3KSL5,Q9Y383	46,514.5	97.8%	1	1	1	0.00307%	3.83%	392
MBP	MBP_Biotin	Belogurov_039_20210528_ZR_MBP-1	WW domain binding protein 11, isoform CRA_a OS=Homo sapiens OX=9606 GN=WBP11 PE=4 SV=1	A0A024RAW9,B4DMD3,Q9Y2W2	69,999.9	99.9%	2	2	2	0.00615%	3.43%	641
MBP	MBP_Biotin	Belogurov_039_20210528_ZR_MBP-1	Thyroid hormone receptor-associated protein 3 OS=Homo sapiens OX=9606 GN=THRAP3 PE=1 SV=1	A0A3B3ITZ9,Q9Y2W1	108,668.9	100.0%	11	14	14	0.0430%	15.2%	955
MBP	MBP_Biotin	Belogurov_039_20210528_ZR_MBP-1	GEMIN5 protein OS=Homo sapiens OX=9606 GN=GEMIN5 PE=2 SV=1	B7ZLC9,Q8TEQ6	168,590.8	63.9%	0	0	0	0.000%	0.000%	1508
MBP	MBP_Biotin	Belogurov_039_20210528_ZR_MBP-1	Vesicle-trafficking protein SEC22b OS=Homo sapiens OX=9606 GN=SEC22B PE=1 SV=5	O75396	24,741.4	87.3%	1	1	1	0.00307%	3.72%	215
MBP	MBP_Biotin	Belogurov_039_20210528_ZR_MBP-1	Citrate synthase OS=Homo sapiens OX=9606 GN=CS PE=3 SV=1	A0A024RB75,B4DJV2,O75390	51,713.8	100.0%	7	8	8	0.0246%	13.1%	466
MBP	MBP_Biotin	Belogurov_039_20210528_ZR_MBP-1	Vesicle amine transport protein 1 homolog (T californica), isoform CRA_a OS=Homo sapiens OX=9606 GN=VAT1 PE=4 SV=1	A0A024R1Z6,Q99536	41,919.8	100.0%	1	1	1	0.00307%	3.82%	393
MBP	MBP_Biotin	Belogurov_039_20210528_ZR_MBP-1	cDNA FLJ75871, highly similar to Homo sapiens staufen, RNA binding protein (STAU), transcript variant T3, mRNA OS=Homo sapiens OX=9606 PE=2 SV=1	A8K622,O95793,O95793-2,Q59F99	54,934.7	93.3%	1	1	1	0.00307%	1.39%	496
MBP	MBP_Biotin	Belogurov_039_20210528_ZR_MBP-1	RNA helicase OS=Homo sapiens OX=9606 GN=DDX46 PE=1 SV=1	A0A0C4DG89,A8K6X3,Q7L014	117,366.1	100.0%	8	8	8	0.0246%	8.72%	1031
MBP	MBP_Biotin	Belogurov_039_20210528_ZR_MBP-1	Actin, cytoplasmic 1 (Fragment) OS=Homo sapiens OX=9606 GN=ACTB PE=1 SV=1	A0A2R8YFE2	8,788.5	98.1%	1	1	1	0.00307%	62.0%	79
MBP	MBP_Biotin	Belogurov_039_20210528_ZR_MBP-1	Mitogen-activated protein kinase OS=Homo sapiens OX=9606 GN=MAPK3 PE=1 SV=1	E9PBK7,L7RXH5,P27361	43,137.4	53.0%	0	0	0	0.000%	0.000%	379
MBP	MBP_Biotin	Belogurov_039_20210528_ZR_MBP-1	60S ribosomal protein L23a OS=Homo sapiens OX=9606 GN=RPL23A PE=1 SV=1	P62750	17,696.2	100.0%	8	10	11	0.0338%	29.5%	156
MBP	MBP_Biotin	Belogurov_039_20210528_ZR_MBP-1	Chromosome 9 open reading frame 32, isoform CRA_a OS=Homo sapiens OX=9606 GN=C9orf32 PE=3 SV=1	A0A024R8E4,Q9BV86,Q9BV86-2	25,387.8	99.9%	1	1	1	0.00307%	4.04%	223
MBP	MBP_Biotin	Belogurov_039_20210528_ZR_MBP-1	RNA helicase OS=Homo sapiens OX=9606 GN=DDX17 PE=1 SV=2	A0A5H1ZRQ2,Q59F66	80,459.3	100.0%	10	10	10	0.0307%	22.3%	731
MBP	MBP_Biotin	Belogurov_039_20210528_ZR_MBP-1	14-3-3 protein theta OS=Homo sapiens OX=9606 GN=YWHAQ PE=1 SV=1	P27348	27,765.4	100.0%	1	1	1	0.00307%	19.6%	245
MBP	MBP_Biotin	Belogurov_039_20210528_ZR_MBP-1	Probable ATP-dependent RNA helicase DDX52 OS=Homo sapiens OX=9606 GN=DDX52 PE=1 SV=3	Q9Y2R4	67,500.4	62.0%	0	0	0	0.000%	0.000%	599
MBP	MBP_Biotin	Belogurov_039_20210528_ZR_MBP-1	Chaperonin containing TCP1, subunit 6A (Zeta 1), isoform CRA_a OS=Homo sapiens OX=9606 GN=CCT6A PE=3 SV=1	A0A024RDL1,B2R9K8,P40227,Q59ET3	58,025.3	100.0%	13	15	15	0.0461%	28.1%	531
MBP	MBP_Biotin	Belogurov_039_20210528_ZR_MBP-1	ADP/ATP translocase 3 OS=Homo sapiens OX=9606 GN=SLC25A6 PE=1 SV=4	P12236,Q59EI9,Q6I9V5	35,384.0	98.1%	1	1	1	0.00307%	25.8%	323
MBP	MBP_Biotin	Belogurov_039_20210528_ZR_MBP-1	Mitochondrial ribosomal protein S28 isoform 1 (Fragment) OS=Homo sapiens OX=9606 GN=MRPS28 PE=2 SV=1	A0A0S2Z563,A0A0S2Z5D2,A0A0S2Z5H0,Q53G62,Q9Y2Q9	20,843.1	100.0%	1	1	1	0.00307%	5.35%	187
MBP	MBP_Biotin	Belogurov_039_20210528_ZR_MBP-1	Glutathione S-transferase kappa OS=Homo sapiens OX=9606 GN=GSTK1 PE=1 SV=1	E9PFN5,Q2NLC8,Q6FII1,Q9Y2Q3	25,498.1	99.8%	1	1	1	0.00307%	8.42%	226
MBP	MBP_Biotin	Belogurov_039_20210528_ZR_MBP-1	Single-stranded DNA-binding protein OS=Homo sapiens OX=9606 GN=SSBP1 PE=2 SV=1	A4D1U3,Q04837,Q567R6	17,259.7	99.6%	1	1	1	0.00307%	5.41%	148
MBP	MBP_Biotin	Belogurov_039_20210528_ZR_MBP-1	RNA 3'-terminal phosphate cyclase-like protein OS=Homo sapiens OX=9606 GN=RCL1 PE=1 SV=3	Q9Y2P8	40,844.4	25.5%	0	0	0	0.000%	0.000%	373
MBP	MBP_Biotin	Belogurov_039_20210528_ZR_MBP-1	GTPase activating protein and VPS9 domains 1, isoform CRA_b OS=Homo sapiens OX=9606 GN=GAPVD1 PE=3 SV=1	A0A024R862,A0A024R875,A0A024R8A2,F8W9S7,Q14C86,Q14C86-2,Q14C86-3,Q14C86-4,Q14C86-5,Q14C86-6	166,171.9	13.8%	0	0	0	0.000%	0.000%	1487
MBP	MBP_Biotin	Belogurov_039_20210528_ZR_MBP-1	cDNA FLJ76877, highly similar to Homo sapiens superkiller viralicidic activity 2-like 2 (SKIV2L2), mRNA OS=Homo sapiens OX=9606 PE=2 SV=1	A8K6I4,P42285	117,808.3	100.0%	2	2	2	0.00615%	2.40%	1042
MBP	MBP_Biotin	Belogurov_039_20210528_ZR_MBP-1	WD repeat-containing protein 1 isoform 1 variant (Fragment) OS=Homo sapiens OX=9606 PE=2 SV=1	Q59ER5	68,170.4	95.8%	0	0	0	0.000%	0.000%	624
MBP	MBP_Biotin	Belogurov_039_20210528_ZR_MBP-1	RNA-binding motif protein, X chromosome OS=Homo sapiens OX=9606 GN=RBMX PE=1 SV=3	P38159	42,333.7	100.0%	9	12	12	0.0369%	21.7%	391
MBP	MBP_Biotin	Belogurov_039_20210528_ZR_MBP-1	SNW domain-containing protein 1 OS=Homo sapiens OX=9606 GN=SNW1 PE=1 SV=1	Q13573,Q6I9S2	61,495.9	100.0%	10	11	11	0.0338%	17.4%	536
MBP	MBP_Biotin	Belogurov_039_20210528_ZR_MBP-1	Eukaryotic peptide chain release factor GTP-binding subunit ERF3B OS=Homo sapiens OX=9606 GN=GSPT2 PE=1 SV=2	Q8IYD1	68,883.7	55.4%	0	0	0	0.000%	1.27%	628
MBP	MBP_Biotin	Belogurov_039_20210528_ZR_MBP-1	Protein 4.1 OS=Homo sapiens OX=9606 GN=EPB41 PE=1 SV=4	P11171,P11171-2,Q59F12	93,240.2	100.0%	2	2	2	0.00615%	3.01%	831
MBP	MBP_Biotin	Belogurov_039_20210528_ZR_MBP-1	Desmoplakin OS=Homo sapiens OX=9606 GN=DSP PE=1 SV=3	P15924	331,781.4	100.0%	42	46	47	0.145%	15.0%	2871
MBP	MBP_Biotin	Belogurov_039_20210528_ZR_MBP-1	Band 4.1-like protein 2 OS=Homo sapiens OX=9606 GN=EPB41L2 PE=1 SV=1	O43491	112,587.8	100.0%	11	12	12	0.0369%	14.7%	1005
MBP	MBP_Biotin	Belogurov_039_20210528_ZR_MBP-1	Beta-globin OS=Homo sapiens OX=9606 GN=HBB PE=3 SV=1	D9YZU5,P68871	15,998.0	100.0%	3	4	4	0.0123%	23.8%	147
MBP	MBP_Biotin	Belogurov_039_20210528_ZR_MBP-1	DIS3 OS=Homo sapiens OX=9606 PE=2 SV=1	A8QI98,Q9Y2L1	109,005.7	100.0%	2	2	2	0.00615%	2.51%	958
MBP	MBP_Biotin	Belogurov_039_20210528_ZR_MBP-1	cDNA, FLJ93744, highly similar to Homo sapiens keratin 6E (KRT6E), mRNA OS=Homo sapiens OX=9606 PE=2 SV=1	B2R853	60,028.6	90.0%	1	1	1	0.00307%	45.0%	564
MBP	MBP_Biotin	Belogurov_039_20210528_ZR_MBP-1	cDNA FLJ51896, highly similar to Glia-derived nexin OS=Homo sapiens OX=9606 PE=2 SV=1	B4DMR3	37,158.3	70.2%	0	0	0	0.000%	0.000%	334
MBP	MBP_Biotin	Belogurov_039_20210528_ZR_MBP-1	Non-POU domain containing octamer-binding isoform 1 (Fragment) OS=Homo sapiens OX=9606 GN=NONO PE=2 SV=1	A0A0S2Z4Z9,A0A7I2V5Y7,A8K525,Q15233	54,231.6	100.0%	10	17	17	0.0523%	20.4%	471
MBP	MBP_Biotin	Belogurov_039_20210528_ZR_MBP-1	ATP-binding cassette sub-family F member 3 isoform 1 (Fragment) OS=Homo sapiens OX=9606 GN=ABCF3 PE=2 SV=1	A0A0S2Z5L1,B4DRU9,Q9NUQ8,Q9NUQ8-2	78,985.7	19.0%	0	0	0	0.000%	0.000%	703
MBP	MBP_Biotin	Belogurov_039_20210528_ZR_MBP-1	Retinitis pigmentosa 1-like 1 protein OS=Homo sapiens OX=9606 GN=RP1L1 PE=1 SV=5	Q8IWN7	252,278.3	58.2%	0	0	0	0.000%	0.000%	2400
MBP	MBP_Biotin	Belogurov_039_20210528_ZR_MBP-1	60S ribosomal protein L13 OS=Homo sapiens OX=9606 GN=RPL13 PE=2 SV=1	A8K4C8,P26373,Q6NZ55	24,262.2	100.0%	12	16	17	0.0523%	40.8%	211
MBP	MBP_Biotin	Belogurov_039_20210528_ZR_MBP-1	26S proteasome non-ATPase regulatory subunit 2 OS=Homo sapiens OX=9606 GN=PSMD2 PE=1 SV=3	Q13200,Q59EG8	100,202.2	100.0%	8	9	9	0.0277%	10.5%	908
MBP	MBP_Biotin	Belogurov_039_20210528_ZR_MBP-1	Mago nashi protein OS=Homo sapiens OX=9606 GN=FLJ10292 PE=2 SV=1	A0A023T6R1,P61326,Q96A72	17,164.4	99.3%	1	1	1	0.00307%	7.43%	146
MBP	MBP_Biotin	Belogurov_039_20210528_ZR_MBP-1	Stearoyl-CoA desaturase OS=Homo sapiens OX=9606 GN=SCD PE=1 SV=2	O00767	41,524.5	89.4%	1	1	1	0.00307%	3.62%	359
MBP	MBP_Biotin	Belogurov_039_20210528_ZR_MBP-1	Phosphoribosyl pyrophosphate synthetase-associated protein 2, isoform CRA_a OS=Homo sapiens OX=9606 GN=PRPSAP2 PE=3 SV=1	A0A024QYY3,B2R7R5,E7EPA1,O60256,O60256-3	35,548.3	100.0%	2	2	2	0.00615%	5.96%	320
MBP	MBP_Biotin	Belogurov_039_20210528_ZR_MBP-1	HCG23833, isoform CRA_b OS=Homo sapiens OX=9606 GN=hCG_23833 PE=3 SV=1	D6W4Z6,P31350-2	51,094.5	100.0%	3	3	3	0.00922%	8.91%	449
MBP	MBP_Biotin	Belogurov_039_20210528_ZR_MBP-1	NADH-ubiquinone oxidoreductase 75 kDa subunit, mitochondrial OS=Homo sapiens OX=9606 GN=NDUFS1 PE=1 SV=1	B4DJ81,E5KRK5,P28331,P28331-2,P28331-3,P28331-4,P28331-5	73,528.7	99.9%	1	1	1	0.00307%	1.64%	670
MBP	MBP_Biotin	Belogurov_039_20210528_ZR_MBP-1	Biliverdin reductase A OS=Homo sapiens OX=9606 PE=2 SV=1	A0A140VJF4,P53004	33,429.0	100.0%	1	1	1	0.00307%	4.73%	296
MBP	MBP_Biotin	Belogurov_039_20210528_ZR_MBP-1	Polyribonucleotide nucleotidyltransferase 1, mitochondrial OS=Homo sapiens OX=9606 GN=PNPT1 PE=1 SV=2	Q8TCS8	85,952.1	98.6%	0	0	0	0.000%	0.000%	783
MBP	MBP_Biotin	Belogurov_039_20210528_ZR_MBP-1	Procollagen galactosyltransferase 1 OS=Homo sapiens OX=9606 GN=COLGALT1 PE=1 SV=1	Q8NBJ5	71,637.7	100.0%	1	1	1	0.00307%	1.29%	622
MBP	MBP_Biotin	Belogurov_039_20210528_ZR_MBP-1	cDNA, FLJ95525, highly similar to Homo sapiens synapse associated protein 1, SAP47 homolog (Drosophila) (SYAP1), mRNA OS=Homo sapiens OX=9606 PE=2 SV=1	B2RBI2,Q96A49	39,933.4	100.0%	3	3	3	0.00922%	13.6%	352
MBP	MBP_Biotin	Belogurov_039_20210528_ZR_MBP-1	Disks large homolog 1 OS=Homo sapiens OX=9606 GN=DLG1 PE=1 SV=1	A0A590UJ18	96,621.0	6.9%	0	0	0	0.000%	0.000%	868
MBP	MBP_Biotin	Belogurov_039_20210528_ZR_MBP-1	Adenosine deaminase, RNA-specific isoform ADAR-a variant (Fragment) OS=Homo sapiens OX=9606 PE=2 SV=1	Q59EC0	137,836.5	100.0%	2	2	2	0.00615%	2.65%	1244
MBP	MBP_Biotin	Belogurov_039_20210528_ZR_MBP-1	Symplekin, isoform CRA_a OS=Homo sapiens OX=9606 GN=SYMPK PE=4 SV=1	A0A024R0R6,B7Z6F7,Q92797	141,153.5	100.0%	3	3	3	0.00922%	2.98%	1274
MBP	MBP_Biotin	Belogurov_039_20210528_ZR_MBP-1	RNA-binding protein with serine-rich domain 1 OS=Homo sapiens OX=9606 GN=RNPS1 PE=1 SV=1	D3DU92,H3BMM9,H3BTC0,Q15287	34,209.6	98.1%	1	1	1	0.00307%	4.92%	305
MBP	MBP_Biotin	Belogurov_039_20210528_ZR_MBP-1	Isoform 2 of Cytosolic acyl coenzyme A thioester hydrolase OS=Homo sapiens OX=9606 GN=ACOT7	O00154-2,O00154-3,O00154-4	37,418.8	100.0%	3	3	3	0.00922%	13.8%	338
MBP	MBP_Biotin	Belogurov_039_20210528_ZR_MBP-1	Utp12 domain-containing protein OS=Homo sapiens OX=9606 GN=LOC102724159 PE=1 SV=1	A0A0B4J2E5,Q15269	102,454.0	100.0%	1	1	1	0.00307%	1.20%	919
MBP	MBP_Biotin	Belogurov_039_20210528_ZR_MBP-1	Exosome complex component RRP41 (Fragment) OS=Homo sapiens OX=9606 GN=EXOSC4 PE=1 SV=8	E9PI41	28,341.7	98.1%	1	1	1	0.00307%	3.83%	261
MBP	MBP_Biotin	Belogurov_039_20210528_ZR_MBP-1	Zinc finger protein 24 (KOX 17), isoform CRA_b OS=Homo sapiens OX=9606 GN=ZNF24 PE=1 SV=1	A0A024RC47,P17028	42,154.8	100.0%	2	2	2	0.00615%	5.16%	368
MBP	MBP_Biotin	Belogurov_039_20210528_ZR_MBP-1	HCG2042749, isoform CRA_b OS=Homo sapiens OX=9606 GN=hCG_2042749 PE=4 SV=1	A0A024R4Z1,A0A024R4Z4,A0A0A6YYC7,Q96JP5,Q96JP5-2	59,571.0	100.0%	3	3	3	0.00922%	8.07%	529
MBP	MBP_Biotin	Belogurov_039_20210528_ZR_MBP-1	STEAP family member 3, isoform CRA_b OS=Homo sapiens OX=9606 GN=STEAP3 PE=3 SV=1	A1P3F0,B8ZZX6,Q658P3,Q658P3-2,Q658P3-3,Q658P3-4	50,499.0	100.0%	1	1	1	0.00307%	2.25%	456
MBP	MBP_Biotin	Belogurov_039_20210528_ZR_MBP-1	Protein S100-A9 OS=Homo sapiens OX=9606 GN=S100A9 PE=1 SV=1	P06702	13,242.3	100.0%	4	6	6	0.0184%	32.5%	114
MBP	MBP_Biotin	Belogurov_039_20210528_ZR_MBP-1	cDNA FLJ90195 fis, clone MAMMA1001310 OS=Homo sapiens OX=9606 PE=2 SV=1	Q8NCK5	49,345.4	98.1%	1	1	1	0.00307%	2.02%	446
MBP	MBP_Biotin	Belogurov_039_20210528_ZR_MBP-1	Histone deacetylase OS=Homo sapiens OX=9606 GN=HDAC1 PE=2 SV=1	B5BU61,Q13547,Q6IT96	55,104.1	98.1%	1	1	1	0.00307%	2.49%	482
MBP	MBP_Biotin	Belogurov_039_20210528_ZR_MBP-1	Programmed cell death 11, isoform CRA_a OS=Homo sapiens OX=9606 GN=PDCD11 PE=1 SV=1	A0A3B3IUD7,Q14690	208,702.8	35.8%	0	0	0	0.000%	0.000%	1871
MBP	MBP_Biotin	Belogurov_039_20210528_ZR_MBP-1	Deoxynucleotidyltransferase terminal-interacting protein 2 OS=Homo sapiens OX=9606 GN=DNTTIP2 PE=1 SV=2	Q5QJE6	84,471.1	100.0%	4	4	4	0.0123%	6.22%	756
MBP	MBP_Biotin	Belogurov_039_20210528_ZR_MBP-1	Developmentally-regulated GTP-binding protein 1 OS=Homo sapiens OX=9606 GN=DRG1 PE=1 SV=1	Q9Y295	40,543.8	100.0%	2	2	2	0.00615%	7.36%	367
MBP	MBP_Biotin	Belogurov_039_20210528_ZR_MBP-1	Structural maintenance of chromosomes protein OS=Homo sapiens OX=9606 GN=SMC1L1 PE=2 SV=1	A0A384MR33,Q14683	143,238.3	100.0%	2	2	2	0.00615%	1.54%	1233
MBP	MBP_Biotin	Belogurov_039_20210528_ZR_MBP-1	Phenylalanine--tRNA ligase OS=Homo sapiens OX=9606 GN=FARSA PE=1 SV=1	K7ER00,Q6IBR2,Q9Y285	57,564.5	100.0%	1	1	1	0.00307%	2.55%	508
MBP	MBP_Biotin	Belogurov_039_20210528_ZR_MBP-1	Mediator of DNA damage checkpoint protein 1 OS=Homo sapiens OX=9606 PE=4 SV=1	A0A1U9XBB2,A0A1U9XBC0,A0A1U9XBC1,A0A1U9XBC2,A0A1U9XBC3,A0A1U9XBD4,A0A1U9XBE0,A0A1U9XBE1,A0A1U9XBE3,A0A1U9XBF2,Q14676	226,660.8	100.0%	2	2	2	0.00615%	1.01%	2089
MBP	MBP_Biotin	Belogurov_039_20210528_ZR_MBP-1	Nuclear RNA export factor 1 OS=Homo sapiens OX=9606 GN=NXF1 PE=1 SV=1	Q9UBU9	70,185.1	99.9%	1	1	1	0.00307%	1.62%	619
MBP	MBP_Biotin	Belogurov_039_20210528_ZR_MBP-1	Isoform 5 of Nuclear pore complex protein Nup214 OS=Homo sapiens OX=9606 GN=NUP214	P35658-5	215,401.1	99.8%	1	1	1	0.00307%	0.621%	2093
MBP	MBP_Biotin	Belogurov_039_20210528_ZR_MBP-1	SUMO-activating enzyme subunit 2 OS=Homo sapiens OX=9606 PE=2 SV=1	B2RDF5,Q9UBT2	71,225.2	100.0%	1	1	1	0.00307%	1.72%	640
MBP	MBP_Biotin	Belogurov_039_20210528_ZR_MBP-1	Nuclear migration protein nudC OS=Homo sapiens OX=9606 GN=NUDC PE=1 SV=1	Q9Y266	38,243.7	100.0%	3	3	3	0.00922%	8.46%	331
MBP	MBP_Biotin	Belogurov_039_20210528_ZR_MBP-1	RuvB-like helicase OS=Homo sapiens OX=9606 PE=2 SV=1	A0A384MTR5,B5BUB1,Q9Y265	50,229.4	100.0%	10	10	10	0.0307%	28.3%	456
MBP	MBP_Biotin	Belogurov_039_20210528_ZR_MBP-1	EKC/KEOPS complex subunit LAGE3 OS=Homo sapiens OX=9606 GN=LAGE3 PE=1 SV=2	Q14657	14,803.7	98.1%	1	1	1	0.00307%	16.1%	143
MBP	MBP_Biotin	Belogurov_039_20210528_ZR_MBP-1	Asparagine synthetase [glutamine-hydrolyzing] OS=Homo sapiens OX=9606 GN=ASNS PE=1 SV=4	P08243,P08243-2,P08243-3	54,819.4	100.0%	3	3	3	0.00922%	5.35%	478
MBP	MBP_Biotin	Belogurov_039_20210528_ZR_MBP-1	Histone H1.2 OS=Homo sapiens OX=9606 GN=H1-2 PE=1 SV=2	P16403	21,365.8	100.0%	3	8	8	0.0246%	27.7%	213
MBP	MBP_Biotin	Belogurov_039_20210528_ZR_MBP-1	Histone H1.3 OS=Homo sapiens OX=9606 GN=H1-3 PE=1 SV=2	P16402	22,351.3	99.4%	1	1	1	0.00307%	25.3%	221
MBP	MBP_Biotin	Belogurov_039_20210528_ZR_MBP-1	Myb-binding protein 1A (Fragment) OS=Homo sapiens OX=9606 GN=MYBBP1A PE=1 SV=1	I3L1L3	140,245.7	98.1%	1	1	1	0.00307%	0.799%	1252
MBP	MBP_Biotin	Belogurov_039_20210528_ZR_MBP-1	ATP-dependent RNA helicase DDX42 OS=Homo sapiens OX=9606 GN=DDX42 PE=1 SV=1	Q86XP3	102,976.9	100.0%	5	6	6	0.0184%	5.12%	938
MBP	MBP_Biotin	Belogurov_039_20210528_ZR_MBP-1	Gamma-glutamylcyclotransferase OS=Homo sapiens OX=9606 GN=C7orf24 PE=4 SV=1	A0A090N7V5,O75223	21,008.0	100.0%	2	2	2	0.00615%	12.2%	188
MBP	MBP_Biotin	Belogurov_039_20210528_ZR_MBP-1	Thymopoietin, isoform CRA_c OS=Homo sapiens OX=9606 GN=TMPO PE=3 SV=1	A0A024RBE7,P42167	50,671.4	100.0%	18	26	28	0.0861%	49.6%	454
MBP	MBP_Biotin	Belogurov_039_20210528_ZR_MBP-1	Lamina-associated polypeptide 2, isoform alpha OS=Homo sapiens OX=9606 GN=TMPO PE=1 SV=2	P42166	75,493.8	96.5%	1	1	1	0.00307%	17.3%	694
MBP	MBP_Biotin	Belogurov_039_20210528_ZR_MBP-1	Protein unc-45 homolog A OS=Homo sapiens OX=9606 GN=UNC45A PE=1 SV=1	A0A1W2PNX8,Q9H3U1,Q9H3U1-2	101,677.4	10.0%	0	0	0	0.000%	0.000%	929
MBP	MBP_Biotin	Belogurov_039_20210528_ZR_MBP-1	Synaptosomal-associated protein 29 OS=Homo sapiens OX=9606 GN=SNAP29 PE=1 SV=1	O95721	28,971.2	100.0%	5	5	5	0.0154%	20.5%	258
MBP	MBP_Biotin	Belogurov_039_20210528_ZR_MBP-1	Afadin OS=Homo sapiens OX=9606 GN=AFDN PE=1 SV=2	A8MQ02,G1UI22	201,809.7	100.0%	6	7	7	0.0215%	4.38%	1781
MBP	MBP_Biotin	Belogurov_039_20210528_ZR_MBP-1	Valine--tRNA ligase OS=Homo sapiens OX=9606 GN=VARS PE=1 SV=1	A0A024RCN6,A0A140T936,A0A1U9X9A1,A0A1U9X9C4,A0A1U9X9C7,A0A1U9X9C8,A0A1U9X9D5,P26640	140,477.5	100.0%	5	5	5	0.0154%	5.30%	1264
MBP	MBP_Biotin	Belogurov_039_20210528_ZR_MBP-1	MICOS complex subunit MIC60 OS=Homo sapiens OX=9606 GN=IMMT PE=1 SV=2	B9A067	78,974.8	100.0%	12	12	12	0.0369%	21.1%	711
MBP	MBP_Biotin	Belogurov_039_20210528_ZR_MBP-1	Parafibromin OS=Homo sapiens OX=9606 GN=CDC73 PE=1 SV=1	A0A3B3IRP5	54,157.0	99.9%	1	1	1	0.00307%	1.87%	482
MBP	MBP_Biotin	Belogurov_039_20210528_ZR_MBP-1	Keratin, type I cuticular Ha1 OS=Homo sapiens OX=9606 GN=KRT31 PE=1 SV=3	Q15323	47,236.8	17.3%	0	0	0	0.000%	0.000%	416
MBP	MBP_Biotin	Belogurov_039_20210528_ZR_MBP-1	26S proteasome non-ATPase regulatory subunit 13 OS=Homo sapiens OX=9606 GN=PSMD13 PE=3 SV=1	A0A024R201	42,918.9	100.0%	2	2	2	0.00615%	4.52%	376
MBP	MBP_Biotin	Belogurov_039_20210528_ZR_MBP-1	Phosphate carrier protein, mitochondrial OS=Homo sapiens OX=9606 GN=SLC25A3 PE=2 SV=1	A0A024RBE8,A0A024RBH9,B2RE88,Q00325,Q00325-2,Q8NCF7	39,959.5	100.0%	3	3	3	0.00922%	8.31%	361
MBP	MBP_Biotin	Belogurov_039_20210528_ZR_MBP-1	cDNA FLJ60124, highly similar to Mitochondrial dicarboxylate carrier OS=Homo sapiens OX=9606 PE=2 SV=1	B4DLN1	48,100.0	95.5%	1	1	1	0.00307%	1.81%	442
MBP	MBP_Biotin	Belogurov_039_20210528_ZR_MBP-1	Eukaryotic translation elongation factor 1 epsilon-1 OS=Homo sapiens OX=9606 GN=EEF1E1 PE=1 SV=1	O43324	19,811.2	98.1%	1	1	1	0.00307%	5.75%	174
MBP	MBP_Biotin	Belogurov_039_20210528_ZR_MBP-1	RuvB-like 2 OS=Homo sapiens OX=9606 GN=RUVBL2 PE=1 SV=3	Q9Y230	51,158.1	100.0%	10	11	11	0.0338%	24.2%	463
MBP	MBP_Biotin	Belogurov_039_20210528_ZR_MBP-1	Plasminogen activator inhibitor 1 RNA-binding protein OS=Homo sapiens OX=9606 GN=SERBP1 PE=1 SV=2	Q8NC51	44,965.8	100.0%	10	15	15	0.0461%	27.2%	408
MBP	MBP_Biotin	Belogurov_039_20210528_ZR_MBP-1	cDNA FLJ77763, highly similar to Homo sapiens prolactin regulatory element binding (PREB), mRNA OS=Homo sapiens OX=9606 PE=2 SV=1	A8K813,Q05DB2,Q9HCU5	45,468.3	97.8%	1	1	1	0.00307%	2.88%	417
MBP	MBP_Biotin	Belogurov_039_20210528_ZR_MBP-1	ORC ubiquitin ligase 1 OS=Homo sapiens OX=9606 GN=OBI1 PE=1 SV=1	Q5W0B1	81,118.1	99.5%	1	1	1	0.00307%	1.24%	726
MBP	MBP_Biotin	Belogurov_039_20210528_ZR_MBP-1	Ataxin-10 OS=Homo sapiens OX=9606 GN=ATXN10 PE=1 SV=1	Q9UBB4	53,490.8	100.0%	1	1	1	0.00307%	3.16%	475
MBP	MBP_Biotin	Belogurov_039_20210528_ZR_MBP-1	40S ribosomal protein S3a OS=Homo sapiens OX=9606 GN=RPS3A PE=1 SV=2	P61247,Q6NXR8	29,945.3	100.0%	13	21	22	0.0676%	45.8%	264
MBP	MBP_Biotin	Belogurov_039_20210528_ZR_MBP-1	Translocase of outer mitochondrial membrane 20 homolog (Yeast), isoform CRA_a OS=Homo sapiens OX=9606 GN=TOMM20 PE=3 SV=1	A0A024R3W2,Q15388	16,298.4	100.0%	1	1	1	0.00307%	8.28%	145
MBP	MBP_Biotin	Belogurov_039_20210528_ZR_MBP-1	Keratin, type I cytoskeletal 12 OS=Homo sapiens OX=9606 GN=KRT12 PE=1 SV=1	Q99456	53,513.0	83.4%	1	1	1	0.00307%	4.25%	494
MBP	MBP_Biotin	Belogurov_039_20210528_ZR_MBP-1	cDNA FLJ16777 fis, clone BRHIP2029567, highly similar to Cell division cycle 5-like protein OS=Homo sapiens OX=9606 PE=2 SV=1	B3KY60,B4DSH1,Q99459	92,254.2	100.0%	5	5	5	0.0154%	6.86%	802
MBP	MBP_Biotin	Belogurov_039_20210528_ZR_MBP-1	Calcium homeostasis endoplasmic reticulum protein OS=Homo sapiens OX=9606 GN=CHERP PE=1 SV=1	J3QK89,Q8IWX8	103,702.7	100.0%	2	2	2	0.00615%	2.70%	916
MBP	MBP_Biotin	Belogurov_039_20210528_ZR_MBP-1	Eukaryotic translation initiation factor 3 subunit L OS=Homo sapiens OX=9606 GN=EIF3L PE=1 SV=1	B0QY89,Q9Y262	66,729.3	100.0%	2	2	2	0.00615%	4.12%	564
MBP	MBP_Biotin	Belogurov_039_20210528_ZR_MBP-1	Phosphoglucomutase-1 OS=Homo sapiens OX=9606 GN=PGM1 PE=1 SV=3	P36871	61,451.1	100.0%	3	3	3	0.00922%	6.94%	562
MBP	MBP_Biotin	Belogurov_039_20210528_ZR_MBP-1	Leucine-rich PPR motif-containing protein, mitochondrial OS=Homo sapiens OX=9606 GN=LRPPRC PE=4 SV=1	A0A804HIG4,A0A804HIN4,A0A804HK30,A0A804HKI2,A0A804HL40,A0A804HLG8,E5KNY5,P42704	155,103.5	100.0%	10	11	11	0.0338%	8.33%	1369
MBP	MBP_Biotin	Belogurov_039_20210528_ZR_MBP-1	cDNA, FLJ95131, highly similar to Homo sapiens nucleolar and coiled-body phosphoprotein 1 (NOLC1), mRNA OS=Homo sapiens OX=9606 PE=2 SV=1	B2RAU8	73,605.1	100.0%	5	5	5	0.0154%	7.58%	699
MBP	MBP_Biotin	Belogurov_039_20210528_ZR_MBP-1	60S ribosomal protein L34 OS=Homo sapiens OX=9606 GN=RPL34 PE=3 SV=1	A1LUY1,P49207	13,293.1	100.0%	4	4	4	0.0123%	23.1%	117
MBP	MBP_Biotin	Belogurov_039_20210528_ZR_MBP-1	Nectin-2 OS=Homo sapiens OX=9606 GN=NECTIN2 PE=1 SV=1	Q92692	57,741.9	93.3%	1	1	1	0.00307%	1.49%	538
MBP	MBP_Biotin	Belogurov_039_20210528_ZR_MBP-1	Testis tissue sperm-binding protein Li 66n OS=Homo sapiens OX=9606 PE=2 SV=1	A0A140VKE9,Q13409,Q13409-2,Q13409-3,Q13409-5,Q13409-6,Q13409-7	70,483.9	99.1%	1	1	1	0.00307%	1.41%	630
MBP	MBP_Biotin	Belogurov_039_20210528_ZR_MBP-1	Transportin 1, isoform CRA_a OS=Homo sapiens OX=9606 GN=TNPO1 PE=4 SV=1	A0A024RAM0,Q92973,Q92973-2	101,313.6	100.0%	1	1	1	0.00307%	1.22%	890
MBP	MBP_Biotin	Belogurov_039_20210528_ZR_MBP-1	CDC42 effector protein (Rho GTPase binding) 1, isoform CRA_a OS=Homo sapiens OX=9606 GN=CDC42EP1 PE=3 SV=1	A0A024R1J3,Q00587,Q00587-2	39,686.4	93.3%	1	1	1	0.00307%	2.08%	384
MBP	MBP_Biotin	Belogurov_039_20210528_ZR_MBP-1	60S ribosomal protein L38 OS=Homo sapiens OX=9606 GN=RPL38 PE=3 SV=1	A0A024R8P8,P63173	8,218.5	100.0%	2	2	2	0.00615%	18.6%	70
MBP	MBP_Biotin	Belogurov_039_20210528_ZR_MBP-1	28S ribosomal protein S31, mitochondrial OS=Homo sapiens OX=9606 GN=MRPS31 PE=1 SV=3	Q92665	45,320.1	98.1%	1	1	1	0.00307%	2.28%	395
MBP	MBP_Biotin	Belogurov_039_20210528_ZR_MBP-1	cDNA, FLJ95265, highly similar to Homo sapiens acetyl-Coenzyme A acyltransferase 2 (mitochondrial 3-oxoacyl-Coenzyme A thiolase) (ACAA2), nuclear gene encoding mitochondrial protein, mRNA OS=Homo sapiens OX=9606 PE=2 SV=1	B2RB23	42,009.3	92.5%	1	1	1	0.00307%	2.02%	397
MBP	MBP_Biotin	Belogurov_039_20210528_ZR_MBP-1	Enoyl-CoA hydratase OS=Homo sapiens OX=9606 PE=2 SV=1	B4DRH6,E9KL44,H0YFD6,P40939	83,001.9	100.0%	3	3	3	0.00922%	3.91%	763
MBP	MBP_Biotin	Belogurov_039_20210528_ZR_MBP-1	Plectin OS=Homo sapiens OX=9606 GN=PLEC PE=1 SV=3	Q15149	531,783.9	93.9%	0	0	0	0.000%	0.000%	4684
MBP	MBP_Biotin	Belogurov_039_20210528_ZR_MBP-1	Malate dehydrogenase OS=Homo sapiens OX=9606 GN=MDH2 PE=2 SV=1	A0A024R4K3,P40926	35,503.7	100.0%	6	6	6	0.0184%	25.1%	338
MBP	MBP_Biotin	Belogurov_039_20210528_ZR_MBP-1	Guanine nucleotide binding protein (G protein), beta polypeptide 1, isoform CRA_a OS=Homo sapiens OX=9606 GN=GNB1 PE=2 SV=1	A0A140VJJ8,B2R6K4,P62873,P62873-2	36,298.2	100.0%	5	6	6	0.0184%	18.5%	332
MBP	MBP_Biotin	Belogurov_039_20210528_ZR_MBP-1	RNA helicase OS=Homo sapiens OX=9606 PE=2 SV=1	A8K6G9,B4DET0,Q92620	140,505.5	41.5%	0	0	0	0.000%	0.000%	1227
MBP	MBP_Biotin	Belogurov_039_20210528_ZR_MBP-1	Isoform 4 of Multiple myeloma tumor-associated protein 2 OS=Homo sapiens OX=9606 GN=MMTAG2	Q9BU76-4	20,535.8	100.0%	2	2	2	0.00615%	14.3%	189
MBP	MBP_Biotin	Belogurov_039_20210528_ZR_MBP-1	Epididymis secretory sperm binding protein OS=Homo sapiens OX=9606 GN=PAFAH1B3 PE=2 SV=1	A0A024R0L6,Q15102	25,733.6	100.0%	2	2	2	0.00615%	7.79%	231
MBP	MBP_Biotin	Belogurov_039_20210528_ZR_MBP-1	Helix-destabilizing protein OS=Homo sapiens OX=9606 GN=HNRPA1 PE=4 SV=1	A0A024RAZ7,A0A024RB53,P09651,P09651-2	34,196.4	100.0%	20	39	49	0.151%	51.3%	320
MBP	MBP_Biotin	Belogurov_039_20210528_ZR_MBP-1	NCK adaptor protein 1 isoform 3 (Fragment) OS=Homo sapiens OX=9606 GN=NCK1 PE=1 SV=1	A0A0S2Z4E4,A0A0S2Z4Y3,P16333	42,864.4	100.0%	1	1	1	0.00307%	4.51%	377
MBP	MBP_Biotin	Belogurov_039_20210528_ZR_MBP-1	TP53BP2 protein OS=Homo sapiens OX=9606 GN=TP53BP2 PE=1 SV=1	Q05BL1,Q13625,Q13625-3	126,323.2	54.6%	0	0	0	0.000%	0.000%	1134
MBP	MBP_Biotin	Belogurov_039_20210528_ZR_MBP-1	RAN binding protein 5, isoform CRA_d OS=Homo sapiens OX=9606 GN=RANBP5 PE=4 SV=1	A0A024RDY0,O00410,O00410-3	123,632.2	100.0%	3	3	3	0.00922%	3.19%	1097
MBP	MBP_Biotin	Belogurov_039_20210528_ZR_MBP-1	cDNA FLJ58196, highly similar to Zinc finger CCCH domain-containing protein 11A OS=Homo sapiens OX=9606 PE=2 SV=1	B4DLG2,O75152	89,130.8	100.0%	9	9	9	0.0277%	16.5%	810
MBP	MBP_Biotin	Belogurov_039_20210528_ZR_MBP-1	Adenylate kinase 4, mitochondrial OS=Homo sapiens OX=9606 GN=AK4 PE=2 SV=1	A0A384N647,P27144	25,268.5	62.6%	0	0	0	0.000%	0.000%	223
MBP	MBP_Biotin	Belogurov_039_20210528_ZR_MBP-1	Myelin basic protein OS=Homo sapiens OX=9606 GN=MBP PE=3 SV=1	A0A024R384,A8MZH3,P02686,P02686-5	33,117.7	100.0%	15	29	41	0.126%	30.3%	304
MBP	MBP_Biotin	Belogurov_039_20210528_ZR_MBP-1	Adenylosuccinate lyase OS=Homo sapiens OX=9606 GN=ADSL PE=1 SV=2	A0A096LNY6,A0A1B0GTJ7,A0A1B0GWJ0,A0A384E0N4,A0A7P0T9A7,A0A7P0Z472,P30566,Q71UA4,X5D8S6	55,143.7	100.0%	3	3	3	0.00922%	9.04%	487
MBP	MBP_Biotin	Belogurov_039_20210528_ZR_MBP-1	Copine III, isoform CRA_a OS=Homo sapiens OX=9606 GN=CPNE3 PE=3 SV=1	A0A024R994,O75131	60,131.6	100.0%	1	1	1	0.00307%	1.68%	537
MBP	MBP_Biotin	Belogurov_039_20210528_ZR_MBP-1	Sororin OS=Homo sapiens OX=9606 GN=CDCA5 PE=1 SV=1	B5MBX0	33,735.0	30.9%	0	0	0	0.000%	0.000%	307
MBP	MBP_Biotin	Belogurov_039_20210528_ZR_MBP-1	Heterogeneous nuclear ribonucleoprotein Q OS=Homo sapiens OX=9606 GN=SYNCRIP PE=1 SV=2	O60506,O60506-2	65,683.1	100.0%	2	2	2	0.00615%	8.19%	588
MBP	MBP_Biotin	Belogurov_039_20210528_ZR_MBP-1	Nuclear transport factor 2, isoform CRA_a OS=Homo sapiens OX=9606 GN=NUTF2 PE=4 SV=1	A0A024R6Y2,P61970	14,478.9	93.3%	1	2	2	0.00615%	6.30%	127
MBP	MBP_Biotin	Belogurov_039_20210528_ZR_MBP-1	cDNA FLJ60647, highly similar to Keratin, type II cytoskeletal 6B OS=Homo sapiens OX=9606 PE=2 SV=1	B4DKV4	55,733.6	95.3%	1	1	1	0.00307%	39.4%	526
MBP	MBP_Biotin	Belogurov_039_20210528_ZR_MBP-1	Cell division cycle 2, G1 to S and G2 to M, isoform CRA_a OS=Homo sapiens OX=9606 GN=CDK1 PE=1 SV=1	A0A024QZP7,P06493,Q5H9N4	34,097.3	100.0%	5	6	6	0.0184%	20.2%	297
MBP	MBP_Biotin	Belogurov_039_20210528_ZR_MBP-1	Ubiquitin-fold modifier 1 (Fragment) OS=Homo sapiens OX=9606 GN=UFM1 PE=1 SV=1	H0Y614,P61960	9,117.9	100.0%	2	2	2	0.00615%	28.4%	85
MBP	MBP_Biotin	Belogurov_039_20210528_ZR_MBP-1	U4/U6.U5 tri-snRNP-associated protein 1 OS=Homo sapiens OX=9606 GN=SART1 PE=1 SV=1	O43290	90,257.1	100.0%	8	8	8	0.0246%	12.6%	800
MBP	MBP_Biotin	Belogurov_039_20210528_ZR_MBP-1	Isoform 2 of WD repeat-containing protein 44 OS=Homo sapiens OX=9606 GN=WDR44	Q5JSH3-2	100,405.6	17.9%	0	0	0	0.000%	0.000%	905
MBP	MBP_Biotin	Belogurov_039_20210528_ZR_MBP-1	Basigin OS=Homo sapiens OX=9606 GN=BSG PE=1 SV=1	A0A7P0TA85,A0A7P0TB04,B4DNE1,B4DY23,I3L192,P35613,P35613-2,Q54A51	29,221.1	98.5%	1	1	1	0.00307%	3.38%	269
MBP	MBP_Biotin	Belogurov_039_20210528_ZR_MBP-1	Ras suppressor protein 1 variant 5 OS=Homo sapiens OX=9606 GN=RSU1 PE=4 SV=1	B0YJ73,Q15404	31,542.2	96.8%	0	0	0	0.000%	0.000%	277
MBP	MBP_Biotin	Belogurov_039_20210528_ZR_MBP-1	Isoform 1 of Voltage-dependent anion-selective channel protein 2 OS=Homo sapiens OX=9606 GN=VDAC2	P45880-1	33,372.6	100.0%	9	11	13	0.0400%	33.3%	309
MBP	MBP_Biotin	Belogurov_039_20210528_ZR_MBP-1	WASH complex subunit 2A OS=Homo sapiens OX=9606 GN=WASHC2A PE=1 SV=1	F8W7U3	136,866.3	52.2%	0	0	0	0.000%	0.000%	1253
MBP	MBP_Biotin	Belogurov_039_20210528_ZR_MBP-1	Ribosomal protein L37 OS=Homo sapiens OX=9606 GN=RPL37 PE=3 SV=1	A0A024R0A2,D6RG19,P61927	11,078.2	91.3%	1	1	1	0.00307%	9.76%	97
MBP	MBP_Biotin	Belogurov_039_20210528_ZR_MBP-1	Serine/threonine-protein phosphatase (Fragment) OS=Homo sapiens OX=9606 GN=PPP3CA PE=2 SV=1	A0A0S2Z4B5,A0A0S2Z4C6,Q08209,Q08209-2,Q08209-3,Q08209-4	31,736.8	64.0%	0	0	0	0.000%	0.000%	289
MBP	MBP_Biotin	Belogurov_039_20210528_ZR_MBP-1	ATP synthase subunit gamma OS=Homo sapiens OX=9606 PE=2 SV=1	B4DL14	27,514.2	100.0%	2	2	2	0.00615%	8.80%	250
MBP	MBP_Biotin	Belogurov_039_20210528_ZR_MBP-1	Microtubule-associated protein OS=Homo sapiens OX=9606 GN=MAP4 PE=1 SV=1	E7EVA0	245,445.5	100.0%	19	22	23	0.0707%	9.66%	2297
MBP	MBP_Biotin	Belogurov_039_20210528_ZR_MBP-1	Splicing factor 3a, subunit 1, 120kDa, isoform CRA_a OS=Homo sapiens OX=9606 GN=SF3A1 PE=4 SV=1	A0A024R1K8,Q15459	88,886.1	99.9%	1	1	1	0.00307%	1.01%	793
MBP	MBP_Biotin	Belogurov_039_20210528_ZR_MBP-1	Plakophilin 1 (Ectodermal dysplasia/skin fragility syndrome), isoform CRA_a OS=Homo sapiens OX=9606 GN=PKP1 PE=3 SV=1	A0A024R952,Q13835-2	80,498.8	100.0%	2	2	2	0.00615%	3.58%	726
MBP	MBP_Biotin	Belogurov_039_20210528_ZR_MBP-1	Nucleosome assembly protein 1-like 1, isoform CRA_a OS=Homo sapiens OX=9606 GN=NAP1L1 PE=3 SV=1	A0A024RBB7,A0A024RBE6,B7Z2V4,B7Z9C2,F5H4R6,F8VV59,F8W0J6,H0YIV4,P55209,P55209-2	42,762.6	100.0%	3	3	3	0.00922%	9.97%	368
MBP	MBP_Biotin	Belogurov_039_20210528_ZR_MBP-1	MKI67 FHA domain-interacting nucleolar phosphoprotein (Fragment) OS=Homo sapiens OX=9606 GN=NIFK PE=1 SV=8	C9J808	19,364.3	98.1%	1	1	1	0.00307%	6.10%	164
MBP	MBP_Biotin	Belogurov_039_20210528_ZR_MBP-1	Nucleolar protein 56 OS=Homo sapiens OX=9606 GN=NOP56 PE=1 SV=4	O00567	66,052.0	100.0%	2	2	2	0.00615%	3.87%	594
MBP	MBP_Biotin	Belogurov_039_20210528_ZR_MBP-1	U3 small nucleolar ribonucleoprotein protein MPP10 OS=Homo sapiens OX=9606 GN=MPHOSPH10 PE=1 SV=2	O00566	78,866.8	100.0%	6	6	6	0.0184%	11.7%	681
MBP	MBP_Biotin	Belogurov_039_20210528_ZR_MBP-1	Creatine kinase (Fragment) OS=Homo sapiens OX=9606 GN=CKB PE=2 SV=1	A0A0S2Z471	44,922.6	100.0%	8	8	9	0.0277%	22.7%	405
MBP	MBP_Biotin	Belogurov_039_20210528_ZR_MBP-1	Lon protease homolog, mitochondrial OS=Homo sapiens OX=9606 GN=LONP1 PE=2 SV=1	B3KXS5,P36776	106,491.3	100.0%	1	1	1	0.00307%	1.08%	959
MBP	MBP_Biotin	Belogurov_039_20210528_ZR_MBP-1	40S ribosomal protein S24 OS=Homo sapiens OX=9606 GN=RPS24 PE=1 SV=1	A0A2R8YD14	19,258.5	98.1%	1	1	1	0.00307%	9.09%	165
MBP	MBP_Biotin	Belogurov_039_20210528_ZR_MBP-1	Band 4.1-like protein 3 OS=Homo sapiens OX=9606 GN=EPB41L3 PE=1 SV=1	A0A0A0MSA4	116,167.4	99.4%	1	1	1	0.00307%	1.24%	1046
MBP	MBP_Biotin	Belogurov_039_20210528_ZR_MBP-1	Nucleolar protein 58 OS=Homo sapiens OX=9606 GN=NOP58 PE=1 SV=1	Q9Y2X3	59,580.2	100.0%	2	2	2	0.00615%	4.91%	529
MBP	MBP_Biotin	Belogurov_039_20210528_ZR_MBP-1	cDNA FLJ59571, highly similar to Eukaryotic translation initiation factor 4gamma 2 OS=Homo sapiens OX=9606 PE=2 SV=1	B4DZF2,D3DQV9,H0Y3P2,Q59G42	102,334.7	100.0%	7	7	7	0.0215%	7.14%	907
MBP	MBP_Biotin	Belogurov_039_20210528_ZR_MBP-1	Importin subunit alpha OS=Homo sapiens OX=9606 GN=KPNA3 PE=3 SV=1	A0A024RDV7,O00505	57,811.1	99.3%	0	0	0	0.000%	0.000%	521
MBP	MBP_Biotin	Belogurov_039_20210528_ZR_MBP-1	Malonyl-CoA-acyl carrier protein transacylase, mitochondrial OS=Homo sapiens OX=9606 GN=MCAT PE=1 SV=2	Q8IVS2	42,960.7	56.0%	0	0	0	0.000%	0.000%	390
MBP	MBP_Biotin	Belogurov_039_20210528_ZR_MBP-1	Glycerol-3-phosphate phosphatase OS=Homo sapiens OX=9606 GN=PGP PE=1 SV=1	A6NDG6	34,006.7	99.0%	0	0	0	0.000%	0.000%	321
MBP	MBP_Biotin	Belogurov_039_20210528_ZR_MBP-1	Ribosome biogenesis regulatory protein homolog OS=Homo sapiens OX=9606 GN=RRS1 PE=1 SV=2	Q15050	41,194.4	78.2%	1	1	1	0.00307%	2.19%	365
MBP	MBP_Biotin	Belogurov_039_20210528_ZR_MBP-1	Eukaryotic translation initiation factor 4 gamma 1 OS=Homo sapiens OX=9606 GN=EIF4G1 PE=1 SV=1	E7EUU4	171,645.0	100.0%	13	15	15	0.0461%	10.8%	1560
MBP	MBP_Biotin	Belogurov_039_20210528_ZR_MBP-1	Lysine--tRNA ligase OS=Homo sapiens OX=9606 GN=KARS1 PE=1 SV=3	Q15046	68,050.4	100.0%	4	5	5	0.0154%	7.71%	597
MBP	MBP_Biotin	Belogurov_039_20210528_ZR_MBP-1	IST1 homolog OS=Homo sapiens OX=9606 PE=2 SV=1	A8K5S3,H3BMU1,H3BUI0,J3KR23,P53990,P53990-2,P53990-3,P53990-4,P53990-5	39,929.5	99.7%	1	1	1	0.00307%	2.47%	360
MBP	MBP_Biotin	Belogurov_039_20210528_ZR_MBP-1	RNA polymerase-associated protein RTF1 homolog OS=Homo sapiens OX=9606 GN=RTF1 PE=1 SV=4	Q92541	80,315.7	35.9%	0	0	0	0.000%	0.000%	710
MBP	MBP_Biotin	Belogurov_039_20210528_ZR_MBP-1	Calnexin (Fragment) OS=Homo sapiens OX=9606 PE=2 SV=1	Q16094	31,186.4	89.1%	1	1	1	0.00307%	11.4%	272
MBP	MBP_Biotin	Belogurov_039_20210528_ZR_MBP-1	cDNA, FLJ96428, highly similar to Homo sapiens proteasome (prosome, macropain) 26S subunit, non-ATPase, 7 (Mov34 homolog) (PSMD7), mRNA OS=Homo sapiens OX=9606 PE=2 SV=1	B2RD27,B4DXI8,P51665	37,025.6	27.2%	0	0	0	0.000%	0.000%	324
MBP	MBP_Biotin	Belogurov_039_20210528_ZR_MBP-1	RAB11A, member RAS oncogene family, isoform CRA_a OS=Homo sapiens OX=9606 GN=RAB11A PE=4 SV=1	A0A024R5Z8,B4DMN1,H3BMH2,H3BSC1,P62491,P62491-2,Q15907,Q15907-2	17,659.4	100.0%	3	3	3	0.00922%	14.8%	155
MBP	MBP_Biotin	Belogurov_039_20210528_ZR_MBP-1	28S ribosomal protein S34, mitochondrial OS=Homo sapiens OX=9606 GN=MRPS34 PE=1 SV=2	C9JJ19,P82930	25,651.1	100.0%	1	1	1	0.00307%	3.56%	218
MBP	MBP_Biotin	Belogurov_039_20210528_ZR_MBP-1	Epididymis secretory sperm binding protein (Fragment) OS=Homo sapiens OX=9606 GN=HSD17B4 PE=2 SV=1	A0A0S2Z4J1,A0A804HK65,B2R659,E7EPL9,P51659	79,688.5	100.0%	1	1	1	0.00307%	2.17%	736
MBP	MBP_Biotin	Belogurov_039_20210528_ZR_MBP-1	Eukaryotic peptide chain release factor subunit 1 OS=Homo sapiens OX=9606 GN=ETF1 PE=1 SV=3	P62495	49,032.6	100.0%	2	3	3	0.00922%	5.49%	437
MBP	MBP_Biotin	Belogurov_039_20210528_ZR_MBP-1	Heterogeneous nuclear ribonucleoprotein A1 (Fragment) OS=Homo sapiens OX=9606 GN=HNRNPA1 PE=4 SV=1	A0A7I2YQW0	1,809.8	96.4%	1	1	1	0.00307%	88.9%	18
MBP	MBP_Biotin	Belogurov_039_20210528_ZR_MBP-1	Histone H1.10 OS=Homo sapiens OX=9606 GN=H1-10 PE=1 SV=1	Q92522	22,487.9	100.0%	2	2	2	0.00615%	10.8%	213
MBP	MBP_Biotin	Belogurov_039_20210528_ZR_MBP-1	Dolichyl-diphosphooligosaccharide--protein glycosyltransferase subunit 1 OS=Homo sapiens OX=9606 GN=RPN1 PE=1 SV=1	P04843,Q53EP4	68,571.0	100.0%	8	8	8	0.0246%	14.7%	607
MBP	MBP_Biotin	Belogurov_039_20210528_ZR_MBP-1	Rab11 family-interacting protein 1 OS=Homo sapiens OX=9606 GN=RAB11FIP1 PE=1 SV=3	Q6WKZ4	137,169.5	8.5%	0	0	0	0.000%	0.000%	1283
MBP	MBP_Biotin	Belogurov_039_20210528_ZR_MBP-1	Signal peptidase complex subunit 2 OS=Homo sapiens OX=9606 GN=SPCS2 PE=1 SV=1	A0A087WUC6,B4DDB9,E9PI68,E9PL01,Q15005	25,038.2	89.0%	1	1	1	0.00307%	3.96%	226
MBP	MBP_Biotin	Belogurov_039_20210528_ZR_MBP-1	Ataxin-2-like protein OS=Homo sapiens OX=9606 GN=ATXN2L PE=1 SV=2	Q8WWM7,Q8WWM7-2,Q8WWM7-3,Q8WWM7-4,Q8WWM7-5,Q8WWM7-6,Q8WWM7-8,Q8WWM7-9	112,090.1	100.0%	3	3	3	0.00922%	2.70%	1062
MBP	MBP_Biotin	Belogurov_039_20210528_ZR_MBP-1	Dolichyl-diphosphooligosaccharide--protein glycosyltransferase subunit 2 OS=Homo sapiens OX=9606 PE=2 SV=1	B2RE46,P04844	69,284.8	81.0%	1	1	1	0.00307%	3.65%	631
MBP	MBP_Biotin	Belogurov_039_20210528_ZR_MBP-1	Proteasome subunit alpha type-1 OS=Homo sapiens OX=9606 GN=PSMA1 PE=1 SV=1	P25786,P25786-2	30,239.9	100.0%	6	7	8	0.0246%	24.0%	269
MBP	MBP_Biotin	Belogurov_039_20210528_ZR_MBP-1	HCG1991735, isoform CRA_a OS=Homo sapiens OX=9606 GN=hCG_1991735 PE=4 SV=1	A0A024RC65,P46940	189,258.6	100.0%	5	5	5	0.0154%	3.92%	1657
MBP	MBP_Biotin	Belogurov_039_20210528_ZR_MBP-1	cDNA FLJ77762, highly similar to Homo sapiens cullin-associated and neddylation-dissociated 1 (CAND1), mRNA OS=Homo sapiens OX=9606 PE=2 SV=1	A8K8U1,Q86VP6	136,381.1	100.0%	6	6	6	0.0184%	5.53%	1230
MBP	MBP_Biotin	Belogurov_039_20210528_ZR_MBP-1	Protein NipSnap homolog 2 OS=Homo sapiens OX=9606 GN=NIPSNAP2 PE=1 SV=1	O75323,O75323-2	29,053.8	55.9%	0	0	0	0.000%	0.000%	247
MBP	MBP_Biotin	Belogurov_039_20210528_ZR_MBP-1	Bcl-2-associated transcription factor 1 OS=Homo sapiens OX=9606 GN=BCLAF1 PE=1 SV=2	Q9NYF8,Q9NYF8-2	105,951.1	100.0%	12	16	16	0.0492%	13.2%	918
MBP	MBP_Biotin	Belogurov_039_20210528_ZR_MBP-1	S-adenosylmethionine synthase OS=Homo sapiens OX=9606 PE=2 SV=1	A0A140VJP5,P31153	43,660.9	100.0%	3	5	6	0.0184%	9.62%	395
MBP	MBP_Biotin	Belogurov_039_20210528_ZR_MBP-1	Protein S100-A7 OS=Homo sapiens OX=9606 GN=S100A7 PE=1 SV=4	P31151	11,471.7	100.0%	5	9	9	0.0277%	35.6%	101
MBP	MBP_Biotin	Belogurov_039_20210528_ZR_MBP-1	Bystin OS=Homo sapiens OX=9606 GN=BYSL PE=1 SV=3	Q13895	49,602.5	100.0%	3	3	3	0.00922%	7.09%	437
MBP	MBP_Biotin	Belogurov_039_20210528_ZR_MBP-1	60S ribosomal protein L7a OS=Homo sapiens OX=9606 GN=RPL7A PE=1 SV=2	P62424	29,996.3	100.0%	14	19	19	0.0584%	40.2%	266
MBP	MBP_Biotin	Belogurov_039_20210528_ZR_MBP-1	60S ribosomal protein L6 OS=Homo sapiens OX=9606 GN=RPL6 PE=1 SV=1	Q8TBK5	32,743.2	100.0%	10	13	13	0.0400%	30.9%	288
MBP	MBP_Biotin	Belogurov_039_20210528_ZR_MBP-1	Acetyltransferase component of pyruvate dehydrogenase complex OS=Homo sapiens OX=9606 PE=2 SV=1	B4DJX1	62,697.8	100.0%	2	2	2	0.00615%	2.71%	591
MBP	MBP_Biotin	Belogurov_039_20210528_ZR_MBP-1	Tubulin beta-2A chain OS=Homo sapiens OX=9606 GN=TUBB2A PE=1 SV=1	Q13885	49,907.1	98.1%	1	1	1	0.00307%	49.2%	445
MBP	MBP_Biotin	Belogurov_039_20210528_ZR_MBP-1	cDNA, FLJ92825, highly similar to Homo sapiens SAR1a gene homolog 1 (S. cerevisiae) (SARA1), mRNA OS=Homo sapiens OX=9606 PE=2 SV=1	B2R679,Q5SQT8,Q5SQT9,Q6FID4,Q8NG23,Q9NR31,X1WI22	22,295.7	98.1%	1	1	1	0.00307%	5.56%	198
MBP	MBP_Biotin	Belogurov_039_20210528_ZR_MBP-1	Glutamate dehydrogenase (NAD(P)(+)) (Fragment) OS=Homo sapiens OX=9606 GN=GLUD1 PE=2 SV=1	Q14400	28,695.8	91.0%	1	1	1	0.00307%	12.0%	258
MBP	MBP_Biotin	Belogurov_039_20210528_ZR_MBP-1	Ribosomal protein L19 OS=Homo sapiens OX=9606 GN=RPL19 PE=1 SV=1	A0A7I2YQG2,J3KTE4,J3QR09,P84098	23,467.4	100.0%	6	9	9	0.0277%	20.8%	196
MBP	MBP_Biotin	Belogurov_039_20210528_ZR_MBP-1	Zinc finger CCCH domain-containing protein 18 OS=Homo sapiens OX=9606 GN=ZC3H18 PE=1 SV=1	E7ERS3,Q86VM9	106,379.8	15.8%	0	0	0	0.000%	0.000%	953
MBP	MBP_Biotin	Belogurov_039_20210528_ZR_MBP-1	Bleomycin hydrolase OS=Homo sapiens OX=9606 GN=BLMH PE=1 SV=1	Q13867	52,562.6	98.1%	1	1	1	0.00307%	2.42%	455
MBP	MBP_Biotin	Belogurov_039_20210528_ZR_MBP-1	ADP-ribosylation factor 5 OS=Homo sapiens OX=9606 GN=ARF5 PE=2 SV=1	A4D0Z3,P84085	20,530.1	98.0%	1	1	1	0.00307%	11.1%	180
MBP	MBP_Biotin	Belogurov_039_20210528_ZR_MBP-1	Keratin, type II cytoskeletal 80 OS=Homo sapiens OX=9606 GN=KRT80 PE=1 SV=2	Q6KB66,Q6KB66-2	47,242.0	100.0%	5	5	5	0.0154%	14.8%	422
MBP	MBP_Biotin	Belogurov_039_20210528_ZR_MBP-1	Epididymis secretory sperm binding protein OS=Homo sapiens OX=9606 PE=2 SV=1	A0A384ME54,E5RHW4,O94905	37,840.4	98.1%	1	1	1	0.00307%	3.54%	339
MBP	MBP_Biotin	Belogurov_039_20210528_ZR_MBP-1	ADP-ribosylation factor 3, isoform CRA_b OS=Homo sapiens OX=9606 GN=ARF3 PE=3 SV=1	A0A024R0Y6,A0A024R3Q0,P61204,P84077	20,601.7	100.0%	2	3	3	0.00922%	9.94%	181
MBP	MBP_Biotin	Belogurov_039_20210528_ZR_MBP-1	Unconventional myosin-6 OS=Homo sapiens OX=9606 GN=MYO6 PE=1 SV=1	A0A0A0MRM8	145,021.6	100.0%	3	3	3	0.00922%	2.87%	1253
MBP	MBP_Biotin	Belogurov_039_20210528_ZR_MBP-1	D-3-phosphoglycerate dehydrogenase OS=Homo sapiens OX=9606 GN=PHGDH PE=1 SV=1	A0A286YF22,A0A2C9F2M7,O43175	56,650.6	100.0%	7	8	9	0.0277%	17.9%	533
MBP	MBP_Biotin	Belogurov_039_20210528_ZR_MBP-1	Ras GTPase-activating-like protein IQGAP3 OS=Homo sapiens OX=9606 GN=IQGAP3 PE=1 SV=1	F2Z2E2,Q86VI3	184,701.7	53.7%	0	0	0	0.000%	0.000%	1631
MBP	MBP_Biotin	Belogurov_039_20210528_ZR_MBP-1	3-hydroxyisobutyryl-CoA hydrolase, mitochondrial OS=Homo sapiens OX=9606 PE=2 SV=1	A0A140VJL0,Q6NVY1	43,484.0	100.0%	1	2	2	0.00615%	2.85%	386
MBP	MBP_Biotin	Belogurov_039_20210528_ZR_MBP-1	Mitochondrial ribosomal protein L11 isoform a variant (Fragment) OS=Homo sapiens OX=9606 PE=2 SV=1	Q53G19,Q9Y3B7,Q9Y3B7-2,Q9Y3B7-3	19,454.4	96.4%	1	1	1	0.00307%	5.73%	181
MBP	MBP_Biotin	Belogurov_039_20210528_ZR_MBP-1	Survival motor neuron protein OS=Homo sapiens OX=9606 GN=SMN2 PE=1 SV=1	A0A1W2PRV5,E7EQZ4,Q16637,Q16637-3	30,451.2	100.0%	2	2	2	0.00615%	6.74%	282
MBP	MBP_Biotin	Belogurov_039_20210528_ZR_MBP-1	Spectrin alpha chain, non-erythrocytic 1 OS=Homo sapiens OX=9606 GN=SPTAN1 PE=1 SV=3	Q13813	284,542.7	100.0%	10	10	10	0.0307%	4.73%	2472
MBP	MBP_Biotin	Belogurov_039_20210528_ZR_MBP-1	Fructose-bisphosphate aldolase A OS=Homo sapiens OX=9606 GN=ALDOA PE=1 SV=2	P04075,V9HWN7	39,420.6	100.0%	23	35	39	0.120%	54.7%	364
MBP	MBP_Biotin	Belogurov_039_20210528_ZR_MBP-1	Epididymis secretory sperm binding protein OS=Homo sapiens OX=9606 PE=2 SV=1	A0A384N5Z8,P23246,Q86VG2	76,149.5	100.0%	8	10	10	0.0307%	15.0%	707
MBP	MBP_Biotin	Belogurov_039_20210528_ZR_MBP-1	RNA helicase OS=Homo sapiens OX=9606 PE=2 SV=1	B4E0S6,O43143	90,935.2	100.0%	3	3	3	0.00922%	4.72%	795
MBP	MBP_Biotin	Belogurov_039_20210528_ZR_MBP-1	Adenylosuccinate synthetase isozyme 2 OS=Homo sapiens OX=9606 GN=ADSS PE=2 SV=1	A0A024R5Q7,P30520	50,097.8	100.0%	2	2	2	0.00615%	5.26%	456
MBP	MBP_Biotin	Belogurov_039_20210528_ZR_MBP-1	COP9 constitutive photomorphogenic homolog subunit 5 (Arabidopsis), isoform CRA_a OS=Homo sapiens OX=9606 GN=COPS5 PE=2 SV=1	A0A024R7W9,Q59GH5,Q92905	37,579.9	100.0%	1	1	1	0.00307%	2.99%	334
MBP	MBP_Biotin	Belogurov_039_20210528_ZR_MBP-1	Microtubule-associated protein RP/EB family member 2 OS=Homo sapiens OX=9606 GN=MAPRE2 PE=3 SV=1	A0A024RC33,Q15555	37,031.6	100.0%	2	2	2	0.00615%	6.73%	327
MBP	MBP_Biotin	Belogurov_039_20210528_ZR_MBP-1	26S proteasome regulatory subunit RPN11 OS=Homo sapiens OX=9606 PE=2 SV=1	A0A140VKF2,O00487	34,576.6	100.0%	1	1	1	0.00307%	4.19%	310
MBP	MBP_Biotin	Belogurov_039_20210528_ZR_MBP-1	Histone H2A OS=Homo sapiens OX=9606 GN=HIST1H2AC PE=3 SV=1	A0A024R017,P04908,Q08AJ9,Q7L7L0,Q93077	14,122.0	98.1%	1	1	1	0.00307%	30.0%	130
MBP	MBP_Biotin	Belogurov_039_20210528_ZR_MBP-1	Spermatid perinuclear RNA-binding protein (Fragment) OS=Homo sapiens OX=9606 GN=STRBP PE=1 SV=1	A0A0S2Z5K8,Q96SI9,Q96SI9-2,V9HWK4	71,968.4	99.3%	1	1	1	0.00307%	3.65%	658
MBP	MBP_Biotin	Belogurov_039_20210528_ZR_MBP-1	Metavinculin OS=Homo sapiens OX=9606 GN=VCL PE=3 SV=1	A0A024QZN4,A0A384NYN5,P18206,P18206-2,V9HWK2	116,738.5	55.9%	0	0	0	0.000%	0.000%	1066
MBP	MBP_Biotin	Belogurov_039_20210528_ZR_MBP-1	Triosephosphate isomerase OS=Homo sapiens OX=9606 GN=TPI1 PE=1 SV=4	P60174,P60174-3,V9HWK1	30,790.8	100.0%	2	3	3	0.00922%	11.2%	286
MBP	MBP_Biotin	Belogurov_039_20210528_ZR_MBP-1	Signal recognition particle subunit SRP72 OS=Homo sapiens OX=9606 GN=SRP72 PE=1 SV=3	O76094,V9HWK0	74,608.3	98.1%	1	1	1	0.00307%	2.53%	671
MBP	MBP_Biotin	Belogurov_039_20210528_ZR_MBP-1	G-patch domain and KOW motifs-containing protein OS=Homo sapiens OX=9606 GN=GPKOW PE=1 SV=2	Q92917	52,228.6	100.0%	1	1	1	0.00307%	1.89%	476
MBP	MBP_Biotin	Belogurov_039_20210528_ZR_MBP-1	Zinc finger protein 281 OS=Homo sapiens OX=9606 GN=ZNF281 PE=1 SV=1	Q9Y2X9,Q9Y2X9-2	93,233.2	100.0%	2	2	2	0.00615%	2.68%	859
MBP	MBP_Biotin	Belogurov_039_20210528_ZR_MBP-1	GrpE protein homolog 1, mitochondrial OS=Homo sapiens OX=9606 GN=GRPEL1 PE=1 SV=2	Q9HAV7	24,279.2	100.0%	3	4	4	0.0123%	14.3%	217
MBP	MBP_Biotin	Belogurov_039_20210528_ZR_MBP-1	Calcyclin-binding protein OS=Homo sapiens OX=9606 GN=CACYBP PE=4 SV=1	A0A024R904,Q6NVY0,Q9HB71	26,210.3	100.0%	2	2	2	0.00615%	7.89%	228
MBP	MBP_Biotin	Belogurov_039_20210528_ZR_MBP-1	Proteasome activator complex subunit 3 OS=Homo sapiens OX=9606 GN=PSME3 PE=1 SV=1	K7ESG5,K9J957,P61289,P61289-2,Q6FHK7,V9HWJ8	30,887.9	99.2%	0	0	0	0.000%	0.000%	267
MBP	MBP_Biotin	Belogurov_039_20210528_ZR_MBP-1	Glutathione synthetase OS=Homo sapiens OX=9606 GN=GSS PE=1 SV=1	A0A2R8Y430,P48637,P48637-2,V9HWJ1	40,349.5	39.8%	0	0	0	0.000%	0.000%	363
MBP	MBP_Biotin	Belogurov_039_20210528_ZR_MBP-1	Neutral alpha-glucosidase AB OS=Homo sapiens OX=9606 GN=GANAB PE=1 SV=3	Q14697,V9HWJ0	106,875.9	100.0%	5	7	7	0.0215%	6.46%	944
MBP	MBP_Biotin	Belogurov_039_20210528_ZR_MBP-1	Cofilin, non-muscle isoform OS=Homo sapiens OX=9606 GN=CFL1 PE=1 SV=1	E9PK25,G3V1A4,P23528,V9HWI5	18,503.2	100.0%	6	6	6	0.0184%	26.5%	166
MBP	MBP_Biotin	Belogurov_039_20210528_ZR_MBP-1	Lactotransferrin OS=Homo sapiens OX=9606 GN=LTF PE=2 SV=1	A0A161I202,B7ZAL5,E7EQB2,E7ER44,P02788,P02788-2,V9HWI4	73,161.2	100.0%	2	2	2	0.00615%	2.67%	666
MBP	MBP_Biotin	Belogurov_039_20210528_ZR_MBP-1	Isoform 4 of CLIP-associating protein 1 OS=Homo sapiens OX=9606 GN=CLASP1	Q7Z460-4	163,066.6	30.5%	0	0	0	0.000%	0.000%	1477
MBP	MBP_Biotin	Belogurov_039_20210528_ZR_MBP-1	FUBP1 OS=Homo sapiens OX=9606 GN=FUBP1 PE=2 SV=1	A0A1Z1G4M2,A0A384MDX9,B4E0X8,E9PEB5,Q96AE4,Q96AE4-2	68,605.1	100.0%	2	2	2	0.00615%	4.81%	653
MBP	MBP_Biotin	Belogurov_039_20210528_ZR_MBP-1	Glutathione-dependent dehydroascorbate reductase OS=Homo sapiens OX=9606 PE=2 SV=1	B2R983,P78417,V9HWG9	27,567.2	99.9%	2	2	2	0.00615%	9.54%	241
MBP	MBP_Biotin	Belogurov_039_20210528_ZR_MBP-1	3'(2'),5'-bisphosphate nucleotidase 1 OS=Homo sapiens OX=9606 GN=BPNT1 PE=1 SV=1	O95861,O95861-4,V9HWF9	33,392.7	99.8%	1	1	1	0.00307%	3.57%	308
MBP	MBP_Biotin	Belogurov_039_20210528_ZR_MBP-1	Peptidyl-prolyl cis-trans isomerase OS=Homo sapiens OX=9606 PE=2 SV=1	A8K486,P62937,V9HWF5	18,012.9	100.0%	5	5	5	0.0154%	23.0%	165
MBP	MBP_Biotin	Belogurov_039_20210528_ZR_MBP-1	Phosphoglycerate kinase 1 OS=Homo sapiens OX=9606 GN=PGK1 PE=1 SV=3	P00558,V9HWF4	44,615.3	100.0%	16	24	26	0.0799%	41.7%	417
MBP	MBP_Biotin	Belogurov_039_20210528_ZR_MBP-1	Malate dehydrogenase, cytoplasmic OS=Homo sapiens OX=9606 GN=MDH1 PE=1 SV=4	P40925,P40925-3,V9HWF2	38,628.5	100.0%	7	8	8	0.0246%	25.4%	352
MBP	MBP_Biotin	Belogurov_039_20210528_ZR_MBP-1	ATP-dependent RNA helicase DDX1 OS=Homo sapiens OX=9606 GN=DDX1 PE=1 SV=1	A0A7I2V430,A0A7I2V4F0,A3RJH1,Q92499	82,433.2	100.0%	4	4	4	0.0123%	6.60%	740
MBP	MBP_Biotin	Belogurov_039_20210528_ZR_MBP-1	Testicular secretory protein Li 42 OS=Homo sapiens OX=9606 PE=2 SV=1	A0A140VK42,A8K781,P17980,R4GNH3	49,205.0	27.3%	0	0	0	0.000%	0.000%	439
MBP	MBP_Biotin	Belogurov_039_20210528_ZR_MBP-1	Insulin-like growth factor 2 mRNA-binding protein 3 OS=Homo sapiens OX=9606 GN=IGF2BP3 PE=1 SV=2	O00425	63,706.0	100.0%	5	5	5	0.0154%	12.8%	579
MBP	MBP_Biotin	Belogurov_039_20210528_ZR_MBP-1	Glutathione S-transferase P OS=Homo sapiens OX=9606 GN=GSTP1 PE=1 SV=2	P09211,V9HWE9	23,356.7	100.0%	2	2	2	0.00615%	14.8%	210
MBP	MBP_Biotin	Belogurov_039_20210528_ZR_MBP-1	Rho GDP-dissociation inhibitor 1 (Fragment) OS=Homo sapiens OX=9606 GN=ARHGDIA PE=1 SV=8	J3KTF8,J3QQX2,P52565,V9HWE8	23,207.5	100.0%	2	2	2	0.00615%	16.6%	204
MBP	MBP_Biotin	Belogurov_039_20210528_ZR_MBP-1	Isoform 2 of STE20-like serine/threonine-protein kinase OS=Homo sapiens OX=9606 GN=SLK	Q9H2G2-2	138,998.6	100.0%	2	2	2	0.00615%	1.58%	1204
MBP	MBP_Biotin	Belogurov_039_20210528_ZR_MBP-1	Annexin A5 OS=Homo sapiens OX=9606 GN=ANXA5 PE=1 SV=2	P08758,V9HWE0	35,938.6	100.0%	4	4	4	0.0123%	11.6%	320
MBP	MBP_Biotin	Belogurov_039_20210528_ZR_MBP-1	2,4-dienoyl CoA reductase 1, mitochondrial, isoform CRA_b OS=Homo sapiens OX=9606 GN=DECR1 PE=4 SV=1	A0A024R9D7,Q16698,Q16698-2	34,995.6	99.9%	1	1	1	0.00307%	3.88%	326
MBP	MBP_Biotin	Belogurov_039_20210528_ZR_MBP-1	Replication stress response regulator SDE2 OS=Homo sapiens OX=9606 GN=SDE2 PE=1 SV=1	Q6IQ49,Q6IQ49-2	48,504.3	100.0%	2	2	2	0.00615%	3.77%	439
MBP	MBP_Biotin	Belogurov_039_20210528_ZR_MBP-1	Transketolase OS=Homo sapiens OX=9606 GN=TKT PE=1 SV=3	P29401,P29401-2,Q53EM5,V9HWD9	68,815.5	100.0%	6	7	7	0.0215%	12.2%	631
MBP	MBP_Biotin	Belogurov_039_20210528_ZR_MBP-1	14-3-3 protein beta/alpha OS=Homo sapiens OX=9606 GN=YWHAB PE=2 SV=1	B5BU24,P31946,P31946-2,V9HWD6	27,850.8	100.0%	3	4	4	0.0123%	31.7%	244
MBP	MBP_Biotin	Belogurov_039_20210528_ZR_MBP-1	Tight junction protein 1 (Zona occludens 1), isoform CRA_a OS=Homo sapiens OX=9606 GN=TJP1 PE=1 SV=2	A0A087X0K9,A0A0G2JNH2,A0A7I2V5U5,A9CQZ8,G3V1L9,G5E9E7,Q07157,Q07157-2,Q6MZU1	189,677.2	100.0%	2	2	2	0.00615%	1.13%	1692
MBP	MBP_Biotin	Belogurov_039_20210528_ZR_MBP-1	Ribonucleoprotein PTB-binding 2 OS=Homo sapiens OX=9606 GN=RAVER2 PE=1 SV=2	Q9HCJ3,Q9HCJ3-2	72,959.8	98.1%	1	1	1	0.00307%	2.03%	678
MBP	MBP_Biotin	Belogurov_039_20210528_ZR_MBP-1	Desmocollin-1 OS=Homo sapiens OX=9606 GN=DSC1 PE=1 SV=2	Q08554,Q08554-2,Q9HB00	93,836.4	100.0%	5	7	7	0.0215%	7.38%	840
MBP	MBP_Biotin	Belogurov_039_20210528_ZR_MBP-1	Superoxide dismutase [Cu-Zn] OS=Homo sapiens OX=9606 GN=SOD1 PE=1 SV=2	P00441,V9HWC9	15,935.3	98.1%	1	1	1	0.00307%	9.09%	154
MBP	MBP_Biotin	Belogurov_039_20210528_ZR_MBP-1	Peroxiredoxin-6 OS=Homo sapiens OX=9606 GN=PRDX6 PE=1 SV=3	P30041,V9HWC7	25,036.1	100.0%	5	6	6	0.0184%	28.1%	224
MBP	MBP_Biotin	Belogurov_039_20210528_ZR_MBP-1	Parkinson disease protein 7 OS=Homo sapiens OX=9606 GN=PARK7 PE=1 SV=2	Q99497,V9HWC2	19,891.2	100.0%	7	11	12	0.0369%	43.4%	189
MBP	MBP_Biotin	Belogurov_039_20210528_ZR_MBP-1	Protein piccolo OS=Homo sapiens OX=9606 GN=PCLO PE=1 SV=5	Q9Y6V0,Q9Y6V0-6	537,884.1	99.5%	1	1	1	0.00307%	0.175%	4935
MBP	MBP_Biotin	Belogurov_039_20210528_ZR_MBP-1	Heterogeneous nuclear ribonucleoprotein R OS=Homo sapiens OX=9606 GN=HNRNPR PE=1 SV=1	O43390,O43390-2,Q0VGD6,Q6MZS5	68,360.4	100.0%	5	5	5	0.0154%	8.69%	613
MBP	MBP_Biotin	Belogurov_039_20210528_ZR_MBP-1	Inorganic pyrophosphatase OS=Homo sapiens OX=9606 GN=PPA1 PE=1 SV=2	Q15181,V9HWB5	32,660.6	100.0%	3	3	3	0.00922%	14.5%	289
MBP	MBP_Biotin	Belogurov_039_20210528_ZR_MBP-1	4-trimethylaminobutyraldehyde dehydrogenase OS=Homo sapiens OX=9606 GN=ALDH9A1 PE=1 SV=3	P49189,P49189-3	56,292.4	100.0%	3	3	3	0.00922%	6.28%	518
MBP	MBP_Biotin	Belogurov_039_20210528_ZR_MBP-1	Translocon-associated protein subunit delta OS=Homo sapiens OX=9606 GN=SSR4 PE=1 SV=1	P51571	18,998.8	100.0%	2	2	2	0.00615%	12.1%	173
MBP	MBP_Biotin	Belogurov_039_20210528_ZR_MBP-1	Tripartite motif-containing 25, isoform CRA_a OS=Homo sapiens OX=9606 GN=TRIM25 PE=4 SV=1	D3DTY9,Q14258,Q59GW5	70,973.2	98.1%	1	1	1	0.00307%	2.84%	630
MBP	MBP_Biotin	Belogurov_039_20210528_ZR_MBP-1	Nuclear distribution protein nudE homolog 1 (Fragment) OS=Homo sapiens OX=9606 GN=NDE1 PE=1 SV=1	I3L2R9,I3L2T8,I3L533,Q9NXR1,Q9NXR1-1,X5DR54	38,809.1	49.7%	0	0	0	0.000%	0.000%	346
MBP	MBP_Biotin	Belogurov_039_20210528_ZR_MBP-1	Uridine/cytidine kinase OS=Homo sapiens OX=9606 GN=UCK2 PE=1 SV=1	A0A2R8Y653,Q9BZX2	29,299.4	100.0%	2	2	2	0.00615%	9.17%	261
MBP	MBP_Biotin	Belogurov_039_20210528_ZR_MBP-1	Activator of 90 kDa heat shock protein ATPase homolog 1 OS=Homo sapiens OX=9606 GN=AHSA1 PE=1 SV=1	O95433	38,274.4	100.0%	4	4	4	0.0123%	16.0%	338
MBP	MBP_Biotin	Belogurov_039_20210528_ZR_MBP-1	Chromatin target of PRMT1 protein OS=Homo sapiens OX=9606 GN=CHTOP PE=1 SV=2	Q9Y3Y2,Q9Y3Y2-3,X6R700	26,526.0	85.9%	1	1	1	0.00307%	4.03%	249
MBP	MBP_Biotin	Belogurov_039_20210528_ZR_MBP-1	Epididymis secretory sperm binding protein OS=Homo sapiens OX=9606 PE=2 SV=1	A0A384NL53,P16152	30,374.8	100.0%	6	8	8	0.0246%	31.4%	277
MBP	MBP_Biotin	Belogurov_039_20210528_ZR_MBP-1	Tr-type G domain-containing protein OS=Homo sapiens OX=9606 PE=4 SV=1	A0A4D5RAC7,A0A4D5RAC9,P68104,Q53HM9,Q53HQ7,Q5VTE0,Q6IPN6,Q6IPS9,Q6IPT9	50,142.1	100.0%	12	22	22	0.0676%	38.6%	462
MBP	MBP_Biotin	Belogurov_039_20210528_ZR_MBP-1	Casein kinase II subunit alpha OS=Homo sapiens OX=9606 GN=CSNK2A1 PE=1 SV=1	A0A2R8Y5A0,A0A2R8YD58,A0A2R8YF43,B2R6D7,B5BUH5,E7EU96,P68400,Q2I0Y7,Q5U5J2,Q8NEV1	45,220.7	100.0%	1	1	1	0.00307%	5.08%	391
MBP	MBP_Biotin	Belogurov_039_20210528_ZR_MBP-1	T-complex protein 1 subunit delta OS=Homo sapiens OX=9606 PE=2 SV=1	A8K3C3,P50991	57,926.0	100.0%	12	14	14	0.0430%	25.0%	539
MBP	MBP_Biotin	Belogurov_039_20210528_ZR_MBP-1	Cyclin-A2 OS=Homo sapiens OX=9606 GN=CCNA2 PE=1 SV=2	P20248	48,551.7	89.1%	1	1	1	0.00307%	1.85%	432
MBP	MBP_Biotin	Belogurov_039_20210528_ZR_MBP-1	Isoform 3 of Eukaryotic translation initiation factor 4E OS=Homo sapiens OX=9606 GN=EIF4E	P06730-3,X5D7E3	27,260.2	100.0%	2	3	3	0.00922%	9.28%	237
MBP	MBP_Biotin	Belogurov_039_20210528_ZR_MBP-1	Protein disulfide-isomerase A6 OS=Homo sapiens OX=9606 PE=2 SV=1	A0A384NPU5,Q15084,Q15084-2,Q15084-3,Q15084-4,Q15084-5	53,262.4	100.0%	4	4	4	0.0123%	11.4%	488
MBP	MBP_Biotin	Belogurov_039_20210528_ZR_MBP-1	Glyceraldehyde-3-phosphate dehydrogenase OS=Homo sapiens OX=9606 GN=GAPDH PE=1 SV=3	P04406,V9HVZ4	36,053.4	100.0%	16	24	28	0.0861%	60.3%	335
MBP	MBP_Biotin	Belogurov_039_20210528_ZR_MBP-1	Polyadenylate-binding protein OS=Homo sapiens OX=9606 GN=PABPC4 PE=1 SV=1	A0A7I2V4L7,Q13310-2,Q13310-3,Q6IQ30	72,391.5	100.0%	2	2	2	0.00615%	5.99%	660
MBP	MBP_Biotin	Belogurov_039_20210528_ZR_MBP-1	ADP/ATP translocase 2 OS=Homo sapiens OX=9606 GN=SLC25A5 PE=1 SV=7	P05141,Q6NVC0	32,853.5	100.0%	9	15	15	0.0461%	26.2%	298
MBP	MBP_Biotin	Belogurov_039_20210528_ZR_MBP-1	Glutathione reductase, mitochondrial OS=Homo sapiens OX=9606 GN=GSR PE=1 SV=2	P00390,P00390-2,P00390-3,P00390-4,P00390-5,V9HW90	47,267.8	100.0%	1	1	1	0.00307%	2.30%	440
MBP	MBP_Biotin	Belogurov_039_20210528_ZR_MBP-1	Sorbitol dehydrogenase OS=Homo sapiens OX=9606 GN=SORD PE=1 SV=4	Q00796,V9HW89	38,324.6	99.9%	1	1	1	0.00307%	2.80%	357
MBP	MBP_Biotin	Belogurov_039_20210528_ZR_MBP-1	Calreticulin OS=Homo sapiens OX=9606 GN=CALR PE=1 SV=1	A0A7P0T861,B4DHR1,K7EL50,P27797,Q53G71,V9HW88	48,142.9	5.7%	0	0	0	0.000%	0.000%	417
MBP	MBP_Biotin	Belogurov_039_20210528_ZR_MBP-1	75 kDa glucose-regulated protein OS=Homo sapiens OX=9606 PE=2 SV=1	A0A384P5G6,A0A7I2V2G2,B7Z4V2,P38646,Q8N1C8,V9HW84	73,681.3	100.0%	5	5	6	0.0184%	7.51%	679
MBP	MBP_Biotin	Belogurov_039_20210528_ZR_MBP-1	Protein FAM50A OS=Homo sapiens OX=9606 GN=FAM50A PE=1 SV=2	Q14320	40,242.8	100.0%	2	3	3	0.00922%	8.85%	339
MBP	MBP_Biotin	Belogurov_039_20210528_ZR_MBP-1	15S Mg(2+)-ATPase p97 subunit OS=Homo sapiens OX=9606 GN=VCP PE=1 SV=1	A0A7P0TAW3,P55072,V9HW80	89,324.8	100.0%	4	4	4	0.0123%	6.99%	806
MBP	MBP_Biotin	Belogurov_039_20210528_ZR_MBP-1	UTP--glucose-1-phosphate uridylyltransferase OS=Homo sapiens OX=9606 PE=2 SV=1	B2RAN1,B4DUP2,E7EUC7,Q16851	56,942.0	55.0%	0	0	0	0.000%	0.000%	508
MBP	MBP_Biotin	Belogurov_039_20210528_ZR_MBP-1	Isocitrate dehydrogenase [NADP] OS=Homo sapiens OX=9606 GN=IDH1 PE=2 SV=1	A0A024R3Y6,B2R5M8,O75874,V9HW78	46,660.5	100.0%	2	3	3	0.00922%	5.80%	414
MBP	MBP_Biotin	Belogurov_039_20210528_ZR_MBP-1	Small nuclear ribonucleoprotein Sm D2 OS=Homo sapiens OX=9606 GN=SNRPD2 PE=1 SV=1	P62316	13,527.1	100.0%	4	5	6	0.0184%	39.8%	118
MBP	MBP_Biotin	Belogurov_039_20210528_ZR_MBP-1	Small nuclear ribonucleoprotein Sm D1 OS=Homo sapiens OX=9606 GN=SNRPD1 PE=1 SV=1	P62314	13,281.9	100.0%	1	1	1	0.00307%	10.9%	119
MBP	MBP_Biotin	Belogurov_039_20210528_ZR_MBP-1	Isoform 3 of Replication protein A 32 kDa subunit OS=Homo sapiens OX=9606 GN=RPA2	P15927-3	38,809.9	98.1%	1	1	1	0.00307%	3.91%	358
MBP	MBP_Biotin	Belogurov_039_20210528_ZR_MBP-1	Annexin OS=Homo sapiens OX=9606 GN=ANXA2 PE=2 SV=1	A0A024R5Z7,H0YMW4,P07355,P07355-2,V9HW65	40,413.4	100.0%	9	9	9	0.0277%	31.9%	357
MBP	MBP_Biotin	Belogurov_039_20210528_ZR_MBP-1	cDNA FLJ60588, highly similar to Protein arginine N-methyltransferase 1 OS=Homo sapiens OX=9606 PE=2 SV=1	B4DJ87	32,871.0	98.1%	1	1	1	0.00307%	3.75%	293
MBP	MBP_Biotin	Belogurov_039_20210528_ZR_MBP-1	Kinesin-like protein OS=Homo sapiens OX=9606 GN=KIF2A PE=1 SV=1	A0A6Q8PFA6,A0A6Q8PG37,A0A6Q8PGH7,A0A6Q8PH57,B0AZS5,B4DM85,O00139,O00139-1,O00139-2,O00139-4,O00139-5	77,749.8	100.0%	2	2	2	0.00615%	3.20%	686
MBP	MBP_Biotin	Belogurov_039_20210528_ZR_MBP-1	Small nuclear ribonucleoprotein E OS=Homo sapiens OX=9606 GN=SNRPE PE=1 SV=1	P62304	10,803.9	99.8%	1	1	1	0.00307%	12.0%	92
MBP	MBP_Biotin	Belogurov_039_20210528_ZR_MBP-1	Dolichyl-diphosphooligosaccharide--protein glycosyltransferase 48 kDa subunit OS=Homo sapiens OX=9606 GN=DDOST PE=3 SV=1	A0A024RAD5,A0A0C4DGS1,P39656,P39656-3	49,021.4	100.0%	1	1	1	0.00307%	1.97%	438
MBP	MBP_Biotin	Belogurov_039_20210528_ZR_MBP-1	cDNA, FLJ94230, highly similar to Homo sapiens thioredoxin-like 1 (TXNL1), mRNA OS=Homo sapiens OX=9606 PE=2 SV=1	B2R960,O43396,V9HW51	32,251.4	55.9%	0	0	0	0.000%	0.000%	289
MBP	MBP_Biotin	Belogurov_039_20210528_ZR_MBP-1	Protein transport protein sec16 OS=Homo sapiens OX=9606 GN=SEC16A PE=1 SV=1	A0A3F2YNX0,A0A3F2YNZ0,F1T0I1,O15027,O15027-2,O15027-3,O15027-4,O15027-5	254,126.5	11.1%	0	0	0	0.000%	0.000%	2379
MBP	MBP_Biotin	Belogurov_039_20210528_ZR_MBP-1	Nucleoporin 153kDa, isoform CRA_a OS=Homo sapiens OX=9606 GN=NUP153 PE=4 SV=1	A0A024QZW7,P49790,P49790-3	157,338.5	100.0%	17	20	21	0.0646%	14.4%	1506
MBP	MBP_Biotin	Belogurov_039_20210528_ZR_MBP-1	Heat shock protein beta-1 OS=Homo sapiens OX=9606 GN=HSPB1 PE=1 SV=2	P04792,V9HW43	22,782.6	100.0%	4	4	4	0.0123%	22.9%	205
MBP	MBP_Biotin	Belogurov_039_20210528_ZR_MBP-1	Ubiquitin-conjugating enzyme E2 N OS=Homo sapiens OX=9606 GN=UBE2N PE=1 SV=1	P61088,V9HW41	17,138.6	52.3%	0	0	0	0.000%	0.000%	152
MBP	MBP_Biotin	Belogurov_039_20210528_ZR_MBP-1	60S ribosomal protein L14 OS=Homo sapiens OX=9606 GN=RPL14 PE=1 SV=4	P50914	23,432.3	100.0%	5	6	6	0.0184%	25.6%	215
MBP	MBP_Biotin	Belogurov_039_20210528_ZR_MBP-1	von Hippel-Lindau binding protein 1, isoform CRA_b OS=Homo sapiens OX=9606 GN=VBP1 PE=3 SV=1	D3DWY7,P61758	22,626.7	98.1%	1	1	1	0.00307%	3.43%	197
MBP	MBP_Biotin	Belogurov_039_20210528_ZR_MBP-1	Sialic acid synthase OS=Homo sapiens OX=9606 GN=NANS PE=1 SV=2	Q9NR45,V9HW39	40,307.9	99.8%	1	1	1	0.00307%	3.90%	359
MBP	MBP_Biotin	Belogurov_039_20210528_ZR_MBP-1	Cytosol aminopeptidase OS=Homo sapiens OX=9606 GN=LAP3 PE=1 SV=3	P28838,P28838-2,V9HW38	56,167.8	100.0%	3	3	3	0.00922%	6.94%	519
MBP	MBP_Biotin	Belogurov_039_20210528_ZR_MBP-1	T-complex protein 1 subunit epsilon OS=Homo sapiens OX=9606 GN=CCT5 PE=1 SV=1	P48643,Q9BU08,V9HW37	59,672.4	100.0%	7	8	9	0.0277%	17.7%	541
MBP	MBP_Biotin	Belogurov_039_20210528_ZR_MBP-1	ATP synthase subunit beta, mitochondrial OS=Homo sapiens OX=9606 GN=ATP5F1B PE=1 SV=3	P06576,V9HW31	56,560.6	100.0%	16	25	26	0.0799%	38.2%	529
MBP	MBP_Biotin	Belogurov_039_20210528_ZR_MBP-1	YWHAE/FAM22A fusion protein (Fragment) OS=Homo sapiens OX=9606 GN=YWHAE/FAM22A fusion PE=2 SV=1	G9K388,G9K389	41,224.8	100.0%	4	4	4	0.0123%	13.3%	384
MBP	MBP_Biotin	Belogurov_039_20210528_ZR_MBP-1	ATP synthase subunit alpha, mitochondrial OS=Homo sapiens OX=9606 GN=ATP5F1A PE=1 SV=1	P25705,V9HW26	59,752.1	100.0%	15	19	22	0.0676%	29.7%	553
MBP	MBP_Biotin	Belogurov_039_20210528_ZR_MBP-1	cDNA FLJ55712, highly similar to F-box-like/WD repeat protein TBL1XR1 OS=Homo sapiens OX=9606 PE=2 SV=1	B7Z475,Q9BZK7	55,594.9	11.2%	0	0	0	0.000%	0.000%	514
MBP	MBP_Biotin	Belogurov_039_20210528_ZR_MBP-1	26S proteasome regulatory subunit 10B OS=Homo sapiens OX=9606 GN=PSMC6 PE=1 SV=1	A0A087X2I1,P62333,V9HW24	44,174.9	100.0%	6	6	6	0.0184%	17.4%	389
MBP	MBP_Biotin	Belogurov_039_20210528_ZR_MBP-1	Heat shock cognate 71 kDa protein OS=Homo sapiens OX=9606 GN=HSPA8 PE=1 SV=1	P11142,V9HW22	70,899.8	100.0%	21	31	36	0.111%	43.3%	646
MBP	MBP_Biotin	Belogurov_039_20210528_ZR_MBP-1	Carbonic anhydrase 2 OS=Homo sapiens OX=9606 GN=CA2 PE=1 SV=2	P00918,V9HW21	29,246.6	100.0%	9	14	15	0.0461%	39.6%	260
MBP	MBP_Biotin	Belogurov_039_20210528_ZR_MBP-1	cDNA FLJ60461, highly similar to Peroxiredoxin-2 OS=Homo sapiens OX=9606 PE=2 SV=1	B4DF70,P32119,V9HW12	21,892.4	100.0%	5	5	6	0.0184%	36.1%	198
MBP	MBP_Biotin	Belogurov_039_20210528_ZR_MBP-1	Serine hydroxymethyltransferase OS=Homo sapiens OX=9606 GN=SHMT2 PE=3 SV=1	A0A024RB99,B4E1G2,P34897,P34897-3,Q53ET4,V9HW06	53,456.5	100.0%	10	12	12	0.0369%	23.2%	483
MBP	MBP_Biotin	Belogurov_039_20210528_ZR_MBP-1	60S ribosomal protein L24 OS=Homo sapiens OX=9606 GN=RPL24 PE=1 SV=1	P83731,V9HW01	17,779.5	100.0%	7	9	9	0.0277%	41.4%	157
MBP	MBP_Biotin	Belogurov_039_20210528_ZR_MBP-1	Proteasome subunit alpha type-4 OS=Homo sapiens OX=9606 GN=PSMA4 PE=1 SV=1	P25789	29,484.8	100.0%	6	7	7	0.0215%	19.5%	261
MBP	MBP_Biotin	Belogurov_039_20210528_ZR_MBP-1	Metadherin, isoform CRA_a OS=Homo sapiens OX=9606 GN=MTDH PE=4 SV=1	A0A024R9D2,Q86UE4	63,838.4	100.0%	2	2	2	0.00615%	3.78%	582
MBP	MBP_Biotin	Belogurov_039_20210528_ZR_MBP-1	Junction plakoglobin OS=Homo sapiens OX=9606 GN=JUP PE=3 SV=1	A0A024R1X8,A0A0S2Z487,P14923	81,745.9	100.0%	11	13	13	0.0400%	18.4%	745
MBP	MBP_Biotin	Belogurov_039_20210528_ZR_MBP-1	Nucleolar GTP-binding protein 1 OS=Homo sapiens OX=9606 GN=GTPBP4 PE=3 SV=1	D2CFK9,Q53GS0,Q8N4P8,Q9BZE4	73,967.3	99.3%	1	1	1	0.00307%	1.58%	634
MBP	MBP_Biotin	Belogurov_039_20210528_ZR_MBP-1	PC1/MRPS28 fusion protein OS=Homo sapiens OX=9606 PE=2 SV=1	A5Y5A3,H0YC42	31,180.7	100.0%	2	2	2	0.00615%	8.99%	278
MBP	MBP_Biotin	Belogurov_039_20210528_ZR_MBP-1	Tyrosine-protein kinase OS=Homo sapiens OX=9606 PE=2 SV=1	A8K3B6,B2R6Q4,B5BU52,P41240	50,674.9	98.0%	1	1	1	0.00307%	2.44%	450
MBP	MBP_Biotin	Belogurov_039_20210528_ZR_MBP-1	Isoform 2 of Dedicator of cytokinesis protein 7 OS=Homo sapiens OX=9606 GN=DOCK7	Q96N67-2	241,417.6	94.1%	0	0	0	0.000%	0.000%	2129
MBP	MBP_Biotin	Belogurov_039_20210528_ZR_MBP-1	Protein phosphatase inhibitor 2 OS=Homo sapiens OX=9606 GN=PPP1R2 PE=1 SV=2	P41236	23,016.0	99.8%	1	1	1	0.00307%	4.88%	205
MBP	MBP_Biotin	Belogurov_039_20210528_ZR_MBP-1	cDNA, FLJ92973, highly similar to Homo sapiens villin 2 (ezrin) (VIL2), mRNA OS=Homo sapiens OX=9606 PE=2 SV=1	B2R6J2,P15311,Q6NUR7	69,414.7	100.0%	10	11	11	0.0338%	14.5%	586
MBP	MBP_Biotin	Belogurov_039_20210528_ZR_MBP-1	Proteasome subunit alpha type OS=Homo sapiens OX=9606 GN=PSMA2 PE=1 SV=1	A0A024RA52,P25787,Q53GF5	25,898.9	100.0%	2	2	2	0.00615%	14.5%	234
MBP	MBP_Biotin	Belogurov_039_20210528_ZR_MBP-1	Proteasome subunit beta OS=Homo sapiens OX=9606 GN=PSMB3 PE=2 SV=1	A0A384NL22,P49720	22,949.6	99.9%	1	1	1	0.00307%	7.80%	205
MBP	MBP_Biotin	Belogurov_039_20210528_ZR_MBP-1	Testis tissue sperm-binding protein Li 64n OS=Homo sapiens OX=9606 PE=2 SV=1	A0A140VKE7,O95757,Q53ZP9	94,514.5	99.4%	0	0	0	0.000%	1.67%	839
MBP	MBP_Biotin	Belogurov_039_20210528_ZR_MBP-1	Oxygen-dependent coproporphyrinogen-III oxidase, mitochondrial OS=Homo sapiens OX=9606 GN=CPOX PE=1 SV=3	P36551	50,152.0	100.0%	1	1	1	0.00307%	1.98%	454
MBP	MBP_Biotin	Belogurov_039_20210528_ZR_MBP-1	Centaurin, gamma 3 OS=Homo sapiens OX=9606 GN=CENTG3 PE=3 SV=1	A0A090N7Y0,Q96P47,Q96P47-2,Q96P47-4	97,952.0	60.2%	0	0	0	0.000%	0.000%	911
MBP	MBP_Biotin	Belogurov_039_20210528_ZR_MBP-1	NF-kappaB repressing factor OS=Homo sapiens OX=9606 GN=NRF PE=2 SV=1	A3F769,O15226,O15226-2,Q6NUN2	79,497.6	100.0%	2	2	2	0.00615%	2.90%	705
MBP	MBP_Biotin	Belogurov_039_20210528_ZR_MBP-1	Aconitate hydratase, mitochondrial OS=Homo sapiens OX=9606 GN=HEL-S-284 PE=2 SV=1	A0A0K0K1H7,A0A7I2V5T4,A2A274,B2RBW5,B4DZ08,Q99798	85,428.0	100.0%	1	1	1	0.00307%	1.92%	780
MBP	MBP_Biotin	Belogurov_039_20210528_ZR_MBP-1	Importin-7 OS=Homo sapiens OX=9606 GN=IPO7 PE=1 SV=1	O95373	119,519.5	100.0%	4	4	4	0.0123%	4.14%	1038
MBP	MBP_Biotin	Belogurov_039_20210528_ZR_MBP-1	Lysophospholipase II, isoform CRA_f OS=Homo sapiens OX=9606 GN=LYPLA2 PE=2 SV=1	A0A140VJC9,O95372	24,737.2	100.0%	2	2	2	0.00615%	6.93%	231
MBP	MBP_Biotin	Belogurov_039_20210528_ZR_MBP-1	26S proteasome AAA-ATPase subunit RPT1 OS=Homo sapiens OX=9606 PE=2 SV=1	A0A140VK70,C9JX88,P35998	48,635.6	100.0%	4	4	4	0.0123%	8.78%	433
MBP	MBP_Biotin	Belogurov_039_20210528_ZR_MBP-1	FAS-associated factor 2 OS=Homo sapiens OX=9606 GN=FAF2 PE=1 SV=2	Q96CS3	52,624.4	99.4%	1	1	1	0.00307%	2.02%	445
MBP	MBP_Biotin	Belogurov_039_20210528_ZR_MBP-1	Structural maintenance of chromosomes protein OS=Homo sapiens OX=9606 GN=SMC2L1 PE=3 SV=1	A0A024R158,A8K984,B7ZLZ7,O95347	135,660.8	10.0%	0	0	0	0.000%	0.000%	1197
MBP	MBP_Biotin	Belogurov_039_20210528_ZR_MBP-1	Pyrroline-5-carboxylate reductase OS=Homo sapiens OX=9606 GN=PYCR1 PE=3 SV=1	A0A024R8U9,A0A1B2JLU7,E7D7X9,E7D7Y0,P32322,P32322-3	35,980.8	100.0%	2	2	2	0.00615%	13.2%	346
MBP	MBP_Biotin	Belogurov_039_20210528_ZR_MBP-1	6-phosphogluconolactonase OS=Homo sapiens OX=9606 GN=HEL-S-304 PE=2 SV=1	A0A0K0K1K7,O95336	27,547.5	92.1%	1	1	1	0.00307%	3.10%	258
MBP	MBP_Biotin	Belogurov_039_20210528_ZR_MBP-1	cDNA FLJ37504 fis, clone BRAWH2017103, highly similar to ATPase WRNIP1 OS=Homo sapiens OX=9606 PE=2 SV=1	B3KT25,Q96S55,Q96S55-2	69,460.2	74.3%	1	1	1	0.00307%	1.30%	640
MBP	MBP_Biotin	Belogurov_039_20210528_ZR_MBP-1	40S ribosomal protein S11 OS=Homo sapiens OX=9606 GN=RPS11 PE=1 SV=3	P62280	18,431.3	100.0%	8	12	12	0.0369%	37.3%	158
MBP	MBP_Biotin	Belogurov_039_20210528_ZR_MBP-1	Ubiquitin carboxyl-terminal hydrolase OS=Homo sapiens OX=9606 PE=2 SV=1	A0A140VJZ1,P45974,P45974-2	93,309.5	87.5%	1	1	1	0.00307%	1.17%	835
MBP	MBP_Biotin	Belogurov_039_20210528_ZR_MBP-1	40S ribosomal protein S10 OS=Homo sapiens OX=9606 GN=RPS10 PE=1 SV=1	P46783	18,898.3	100.0%	7	9	9	0.0277%	35.2%	165
MBP	MBP_Biotin	Belogurov_039_20210528_ZR_MBP-1	Ribosomal protein S5, isoform CRA_a OS=Homo sapiens OX=9606 GN=RPS5 PE=3 SV=1	A0A024R4Q8,M0R0F0,M0R0R2,P46782	22,877.0	100.0%	5	6	6	0.0184%	23.0%	204
MBP	MBP_Biotin	Belogurov_039_20210528_ZR_MBP-1	40S ribosomal protein S9 OS=Homo sapiens OX=9606 GN=RPS9 PE=1 SV=1	A0A024R4M0,P46781	22,592.5	100.0%	8	11	12	0.0369%	33.0%	194
MBP	MBP_Biotin	Belogurov_039_20210528_ZR_MBP-1	Potassium channel tetramerisation domain containing 12 OS=Homo sapiens OX=9606 GN=KCTD12 PE=2 SV=1	A0A140VJM4,B3KY04,Q96CX2	35,701.8	100.0%	2	2	2	0.00615%	7.69%	325
MBP	MBP_Biotin	Belogurov_039_20210528_ZR_MBP-1	40S ribosomal protein S18 OS=Homo sapiens OX=9606 GN=RPS18 PE=1 SV=3	P62269	17,719.3	100.0%	8	8	9	0.0277%	43.4%	152
MBP	MBP_Biotin	Belogurov_039_20210528_ZR_MBP-1	40S ribosomal protein S23 OS=Homo sapiens OX=9606 GN=RPS23 PE=2 SV=1	A8K517,P62266	15,807.7	100.0%	5	7	7	0.0215%	30.1%	143
MBP	MBP_Biotin	Belogurov_039_20210528_ZR_MBP-1	Ribosomal protein L5 OS=Homo sapiens OX=9606 GN=RPL5 PE=2 SV=1	A2RUM7,P46777	34,363.5	100.0%	7	12	13	0.0400%	24.6%	297
MBP	MBP_Biotin	Belogurov_039_20210528_ZR_MBP-1	40S ribosomal protein S14 (Fragment) OS=Homo sapiens OX=9606 GN=RPS14 PE=1 SV=1	A0A2R8Y811,P62263	16,272.9	100.0%	6	8	8	0.0246%	26.7%	151
MBP	MBP_Biotin	Belogurov_039_20210528_ZR_MBP-1	Metastasis associated 1 family, member 2, isoform CRA_a OS=Homo sapiens OX=9606 GN=MTA2 PE=4 SV=1	A0A024R534,O94776	75,025.1	98.1%	1	1	1	0.00307%	1.50%	668
MBP	MBP_Biotin	Belogurov_039_20210528_ZR_MBP-1	V-type proton ATPase catalytic subunit A OS=Homo sapiens OX=9606 GN=ATP6V1A PE=1 SV=2	P38606,P38606-2	64,737.4	100.0%	2	2	2	0.00615%	3.40%	584
MBP	MBP_Biotin	Belogurov_039_20210528_ZR_MBP-1	U4/U6.U5 tri-snRNP-associated protein 2 OS=Homo sapiens OX=9606 GN=USP39 PE=1 SV=2	Q53GS9	65,382.4	6.2%	0	0	0	0.000%	0.000%	565
MBP	MBP_Biotin	Belogurov_039_20210528_ZR_MBP-1	Epididymis secretory sperm binding protein OS=Homo sapiens OX=9606 PE=2 SV=1	A0A384MDY8,Q14247	61,585.5	100.0%	12	12	12	0.0369%	23.6%	550
MBP	MBP_Biotin	Belogurov_039_20210528_ZR_MBP-1	Elongin-A OS=Homo sapiens OX=9606 GN=ELOA PE=1 SV=1	A0A024RAC6,Q14241	89,910.3	100.0%	2	2	2	0.00615%	3.50%	798
MBP	MBP_Biotin	Belogurov_039_20210528_ZR_MBP-1	cDNA FLJ14168 fis, clone NT2RP2001440, highly similar to 14-3-3 protein gamma OS=Homo sapiens OX=9606 PE=2 SV=1	B3KNB4,P61981	28,303.1	100.0%	2	2	2	0.00615%	15.8%	247
MBP	MBP_Biotin	Belogurov_039_20210528_ZR_MBP-1	T-complex protein 1 subunit alpha OS=Homo sapiens OX=9606 GN=TCP1 PE=1 SV=1	P17987	60,345.2	100.0%	12	15	15	0.0461%	26.6%	556
MBP	MBP_Biotin	Belogurov_039_20210528_ZR_MBP-1	40S ribosomal protein S16 OS=Homo sapiens OX=9606 GN=RPS16 PE=1 SV=2	P62249	16,445.9	100.0%	8	9	10	0.0307%	41.8%	146
MBP	MBP_Biotin	Belogurov_039_20210528_ZR_MBP-1	40S ribosomal protein S15a OS=Homo sapiens OX=9606 GN=hCG_1994130 PE=2 SV=1	B2R4W8,I3L3P7,P62244	14,840.0	100.0%	5	8	8	0.0246%	38.5%	130
MBP	MBP_Biotin	Belogurov_039_20210528_ZR_MBP-1	Lys-63-specific deubiquitinase BRCC36 OS=Homo sapiens OX=9606 GN=BRCC3 PE=1 SV=2	P46736	36,071.1	98.1%	1	1	1	0.00307%	5.38%	316
MBP	MBP_Biotin	Belogurov_039_20210528_ZR_MBP-1	Cytoplasmic dynein 1 heavy chain 1 OS=Homo sapiens OX=9606 GN=DYNC1H1 PE=1 SV=2	A0A2R8Y5T0,A0A2R8Y706,A0A7P0T9C4,A0A7P0T9R4,A0A7P0TA13,A0A7P0TAW9,Q14204	532,405.6	81.0%	1	1	1	0.00307%	0.217%	4646
MBP	MBP_Biotin	Belogurov_039_20210528_ZR_MBP-1	N-alpha-acetyltransferase 10 OS=Homo sapiens OX=9606 GN=NAA10 PE=1 SV=1	P41227,P41227-2	24,784.1	100.0%	2	2	2	0.00615%	7.66%	220
MBP	MBP_Biotin	Belogurov_039_20210528_ZR_MBP-1	4F2 cell-surface antigen heavy chain OS=Homo sapiens OX=9606 GN=SLC3A2 PE=1 SV=1	A0A7P0TAN7,A0A7P0Z4P5	70,481.4	100.0%	9	11	11	0.0338%	19.1%	654
MBP	MBP_Biotin	Belogurov_039_20210528_ZR_MBP-1	C-1-tetrahydrofolate synthase, cytoplasmic OS=Homo sapiens OX=9606 GN=MTHFD1 PE=1 SV=2	F5H2F4,P11586,V9GYY3	101,533.5	100.0%	17	19	19	0.0584%	17.5%	935
MBP	MBP_Biotin	Belogurov_039_20210528_ZR_MBP-1	Tubulin alpha chain OS=Homo sapiens OX=9606 PE=2 SV=1	B3KT06,P68363	50,151.7	100.0%	14	27	33	0.101%	39.4%	451
MBP	MBP_Biotin	Belogurov_039_20210528_ZR_MBP-1	Aspartate--tRNA ligase, cytoplasmic OS=Homo sapiens OX=9606 PE=2 SV=1	A0A140VJW5,P14868	57,136.7	100.0%	6	6	6	0.0184%	13.2%	501
MBP	MBP_Biotin	Belogurov_039_20210528_ZR_MBP-1	1,4-beta-N-acetylmuramidase C OS=Homo sapiens OX=9606 GN=LYZ PE=2 SV=1	B2R4C5,P61626	16,536.9	100.0%	1	1	1	0.00307%	8.11%	148
MBP	MBP_Biotin	Belogurov_039_20210528_ZR_MBP-1	Phosphoserine aminotransferase OS=Homo sapiens OX=9606 PE=2 SV=1	B4DHQ3	45,356.1	100.0%	4	4	4	0.0123%	10.4%	415
MBP	MBP_Biotin	Belogurov_039_20210528_ZR_MBP-1	Prostaglandin E synthase 3 (Cytosolic), isoform CRA_a OS=Homo sapiens OX=9606 GN=PTGES3 PE=4 SV=1	A0A024RB32,A0A087WYT3,B3KUY2,Q15185,Q15185-3,Q15185-4	16,476.6	98.1%	1	1	1	0.00307%	6.25%	139
MBP	MBP_Biotin	Belogurov_039_20210528_ZR_MBP-1	Splicing factor ESS-2 homolog OS=Homo sapiens OX=9606 GN=ESS2 PE=1 SV=1	Q96DF8	52,568.8	24.9%	0	0	0	0.000%	0.000%	476
MBP	MBP_Biotin	Belogurov_039_20210528_ZR_MBP-1	cDNA FLJ60110, highly similar to Homo sapiens leucine-rich repeats and IQ motif containing 2 (LRRIQ2), mRNA OS=Homo sapiens OX=9606 PE=2 SV=1	B4DGU8,E9PG22,Q8IW35,Q8IW35-2	90,268.7	100.0%	2	2	2	0.00615%	2.48%	806
MBP	MBP_Biotin	Belogurov_039_20210528_ZR_MBP-1	FACT complex subunit SSRP1 OS=Homo sapiens OX=9606 GN=SSRP1 PE=3 SV=1	A0A024R4Z6,Q08945	81,077.6	100.0%	5	5	5	0.0154%	7.33%	709
MBP	MBP_Biotin	Belogurov_039_20210528_ZR_MBP-1	Heat shock 110 kDa protein OS=Homo sapiens OX=9606 GN=HSPH1 PE=3 SV=1	A0A024RDQ0,A0A024RDS1,Q92598,Q92598-2,Q92598-4	97,460.5	100.0%	7	8	8	0.0246%	9.46%	860
MBP	MBP_Biotin	Belogurov_039_20210528_ZR_MBP-1	Stomatin-like protein 2, mitochondrial OS=Homo sapiens OX=9606 GN=STOML2 PE=1 SV=1	Q9UJZ1,Q9UJZ1-2	33,337.5	100.0%	3	3	3	0.00922%	12.1%	311
MBP	MBP_Biotin	Belogurov_039_20210528_ZR_MBP-1	Isoform 2 of Actin-like protein 6A OS=Homo sapiens OX=9606 GN=ACTL6A	O96019-2	43,236.5	99.3%	1	1	1	0.00307%	7.75%	387
MBP	MBP_Biotin	Belogurov_039_20210528_ZR_MBP-1	Neutral amino acid transporter B(0) OS=Homo sapiens OX=9606 GN=SLC1A5 PE=1 SV=2	Q15758,Q71UA6	56,599.8	100.0%	5	5	5	0.0154%	12.0%	541
MBP	MBP_Biotin	Belogurov_039_20210528_ZR_MBP-1	39S ribosomal protein L9, mitochondrial OS=Homo sapiens OX=9606 GN=MRPL9 PE=1 SV=2	Q9BYD2	30,243.2	98.6%	1	1	1	0.00307%	3.00%	267
MBP	MBP_Biotin	Belogurov_039_20210528_ZR_MBP-1	Oligosaccharyltransferase complex subunit OS=Homo sapiens OX=9606 GN=DC2 PE=3 SV=1	A0A024RDJ1,A0A087WUD3,Q9NRP0,Q9NRP0-2	19,172.0	98.1%	1	1	1	0.00307%	8.05%	171
MBP	MBP_Biotin	Belogurov_039_20210528_ZR_MBP-1	L-xylulose reductase (Fragment) OS=Homo sapiens OX=9606 GN=DCXR PE=1 SV=1	J3QS36	23,592.3	99.9%	1	2	2	0.00615%	5.33%	225
MBP	MBP_Biotin	Belogurov_039_20210528_ZR_MBP-1	Isoform 3 of Heterogeneous nuclear ribonucleoprotein K OS=Homo sapiens OX=9606 GN=HNRNPK	P61978-3	48,564.6	100.0%	20	27	37	0.114%	51.1%	440
MBP	MBP_Biotin	Belogurov_039_20210528_ZR_MBP-1	28S ribosomal protein S18-2, mitochondrial OS=Homo sapiens OX=9606 PE=2 SV=1	B0S7P4,Q9Y676	29,395.5	100.0%	1	1	1	0.00307%	3.88%	258
MBP	MBP_Biotin	Belogurov_039_20210528_ZR_MBP-1	Coatomer subunit gamma-1 OS=Homo sapiens OX=9606 GN=COPG1 PE=1 SV=1	Q9Y678	97,719.4	99.2%	1	1	1	0.00307%	0.915%	874
MBP	MBP_Biotin	Belogurov_039_20210528_ZR_MBP-1	DNA-dependent protein kinase catalytic subunit OS=Homo sapiens OX=9606 GN=PRKDC PE=1 SV=3	P78527	469,095.5	68.7%	0	0	0	0.000%	0.000%	4128
MBP	MBP_Biotin	Belogurov_039_20210528_ZR_MBP-1	Cisplatin resistance-associated overexpressed protein, isoform CRA_b OS=Homo sapiens OX=9606 GN=LUC7L3 PE=1 SV=1	J3KPP4,O95232	51,467.1	6.8%	0	0	0	0.000%	0.000%	432
MBP	MBP_Biotin	Belogurov_039_20210528_ZR_MBP-1	Protein S100-A8 OS=Homo sapiens OX=9606 GN=S100A8 PE=1 SV=1	P05109	10,835.0	100.0%	4	6	6	0.0184%	40.9%	93
MBP	MBP_Biotin	Belogurov_039_20210528_ZR_MBP-1	Protein arginine N-methyltransferase 5 OS=Homo sapiens OX=9606 GN=PRMT5 PE=1 SV=4	O14744	72,685.1	100.0%	5	6	6	0.0184%	7.69%	637
MBP	MBP_Biotin	Belogurov_039_20210528_ZR_MBP-1	Inositol-3-phosphate synthase 1 OS=Homo sapiens OX=9606 PE=2 SV=1	A0A140VK73,Q9NPH2,Q9NPH2-2,Q9NPH2-3	55,136.1	93.2%	0	0	0	0.000%	0.000%	504
MBP	MBP_Biotin	Belogurov_039_20210528_ZR_MBP-1	Matrix remodeling-associated protein 8 OS=Homo sapiens OX=9606 GN=MXRA8 PE=4 SV=1	A0A024R0A0,B4E385,Q9BRK3,Q9BRK3-2,Q9BRK3-3	49,719.3	98.1%	1	1	1	0.00307%	2.44%	450
MBP	MBP_Biotin	Belogurov_039_20210528_ZR_MBP-1	POLDIP3 protein (Fragment) OS=Homo sapiens OX=9606 GN=POLDIP3 PE=2 SV=2	Q96DI9,Q9BY77	46,090.3	100.0%	4	5	5	0.0154%	14.6%	421
MBP	MBP_Biotin	Belogurov_039_20210528_ZR_MBP-1	Tubulin tyrosine ligase-like family, member 12, isoform CRA_a OS=Homo sapiens OX=9606 GN=TTLL12 PE=4 SV=1	A0A024R4U3,Q14166	74,403.7	100.0%	4	4	4	0.0123%	9.01%	644
MBP	MBP_Biotin	Belogurov_039_20210528_ZR_MBP-1	Peptidyl-prolyl cis-trans isomerase FKBP4 OS=Homo sapiens OX=9606 GN=FKBP4 PE=1 SV=3	Q02790	51,805.9	64.9%	0	0	0	0.000%	0.000%	459
MBP	MBP_Biotin	Belogurov_039_20210528_ZR_MBP-1	Eukaryotic translation initiation factor 3 subunit A OS=Homo sapiens OX=9606 GN=eIF3a PE=2 SV=1	J9R021,Q14152	166,574.9	100.0%	4	5	5	0.0154%	2.89%	1382
MBP	MBP_Biotin	Belogurov_039_20210528_ZR_MBP-1	Scaffold attachment factor B2 OS=Homo sapiens OX=9606 GN=SAFB2 PE=1 SV=1	Q14151	107,474.4	100.0%	2	2	2	0.00615%	8.18%	953
MBP	MBP_Biotin	Belogurov_039_20210528_ZR_MBP-1	cDNA FLJ38393 fis, clone FEBRA2007212 OS=Homo sapiens OX=9606 PE=2 SV=1	B3KTJ9,Q8N163,Q8N163-2	103,144.5	100.0%	3	3	3	0.00922%	3.68%	923
MBP	MBP_Biotin	Belogurov_039_20210528_ZR_MBP-1	Elongation factor 1-gamma OS=Homo sapiens OX=9606 GN=EEF1G PE=1 SV=3	P26641,P26641-2,Q53YD7	56,150.9	100.0%	7	9	9	0.0277%	12.6%	487
MBP	MBP_Biotin	Belogurov_039_20210528_ZR_MBP-1	Ribosome biogenesis protein BOP1 OS=Homo sapiens OX=9606 GN=BOP1 PE=2 SV=1	A8K3R2,B2RDN4,Q14137	83,629.3	99.9%	0	0	0	0.000%	0.000%	746
MBP	MBP_Biotin	Belogurov_039_20210528_ZR_MBP-1	Serine/threonine-protein phosphatase OS=Homo sapiens OX=9606 GN=PPP1CA PE=1 SV=2	E9PMD7,P62136	37,513.9	100.0%	5	6	6	0.0184%	21.7%	330
MBP	MBP_Biotin	Belogurov_039_20210528_ZR_MBP-1	Desmoglein-2 OS=Homo sapiens OX=9606 GN=DSG2 PE=1 SV=2	Q14126	122,294.4	100.0%	13	15	15	0.0461%	15.8%	1118
MBP	MBP_Biotin	Belogurov_039_20210528_ZR_MBP-1	Mitogen-activated protein kinase kinase 1 OS=Homo sapiens OX=9606 GN=MAP2K1 PE=2 SV=1	A4QPA9,B4DFY5,Q02750	41,379.9	100.0%	2	2	2	0.00615%	5.34%	371
MBP	MBP_Biotin	Belogurov_039_20210528_ZR_MBP-1	RNA helicase OS=Homo sapiens OX=9606 PE=2 SV=1	B2R858,P26196	54,418.6	100.0%	2	2	2	0.00615%	6.57%	483
MBP	MBP_Biotin	Belogurov_039_20210528_ZR_MBP-1	MICOS complex subunit MIC26 OS=Homo sapiens OX=9606 GN=APOO PE=1 SV=1	G3V1B6,H7C1U8,Q9BUR5,Q9BUR5-2	20,200.2	98.1%	1	1	1	0.00307%	9.65%	180
MBP	MBP_Biotin	Belogurov_039_20210528_ZR_MBP-1	Serine/threonine-protein phosphatase (Fragment) OS=Homo sapiens OX=9606 GN=PPP5C PE=1 SV=1	H0YDU8	55,208.9	98.1%	1	1	1	0.00307%	1.86%	485
MBP	MBP_Biotin	Belogurov_039_20210528_ZR_MBP-1	Cell division cycle protein 123 homolog OS=Homo sapiens OX=9606 GN=CDC123 PE=1 SV=1	O75794,X6RA30,X6RKY7	33,891.9	99.0%	0	0	0	0.000%	0.000%	295
MBP	MBP_Biotin	Belogurov_039_20210528_ZR_MBP-1	TROVE domain family, member 2, isoform CRA_b OS=Homo sapiens OX=9606 GN=TROVE2 PE=3 SV=1	A0A024R983,P10155,P10155-3,P10155-4,P10155-5	59,271.4	98.1%	1	1	1	0.00307%	2.04%	525
MBP	MBP_Biotin	Belogurov_039_20210528_ZR_MBP-1	Putative ATP-dependent RNA helicase DHX57 OS=Homo sapiens OX=9606 GN=DHX57 PE=1 SV=2	Q6P158	155,607.4	99.4%	1	1	1	0.00307%	0.722%	1386
MBP	MBP_Biotin	Belogurov_039_20210528_ZR_MBP-1	cDNA, FLJ95468, highly similar to Homo sapiens transcriptional coactivator tubedown-100 (TBDN100),transcript variant 1, mRNA OS=Homo sapiens OX=9606 PE=2 SV=1	B2RBE5,Q9BXJ9	101,277.9	100.0%	4	4	4	0.0123%	3.93%	866
MBP	MBP_Biotin	Belogurov_039_20210528_ZR_MBP-1	Poly(A) polymerase gamma OS=Homo sapiens OX=9606 GN=PAPOLG PE=1 SV=2	Q9BWT3,Q9BWT3-2	80,128.0	89.3%	1	1	1	0.00307%	1.09%	714
MBP	MBP_Biotin	Belogurov_039_20210528_ZR_MBP-1	Nucleoporin 155kDa, isoform CRA_a OS=Homo sapiens OX=9606 GN=NUP155 PE=3 SV=1	A0A024R071,B4DLT2,E9PF10,O75694,O75694-2	155,203.0	66.8%	0	0	0	0.000%	0.000%	1391
MBP	MBP_Biotin	Belogurov_039_20210528_ZR_MBP-1	Plasma membrane citrate carrier OS=Homo sapiens OX=9606 GN=SLC25A1 PE=2 SV=1	D9HTE9,P53007,Q6LAP8	34,013.2	100.0%	1	1	1	0.00307%	3.77%	311
MBP	MBP_Biotin	Belogurov_039_20210528_ZR_MBP-1	Eukaryotic translation initiation factor 2 subunit 3 OS=Homo sapiens OX=9606 GN=EIF2S3 PE=1 SV=3	P41091	51,110.2	100.0%	6	7	7	0.0215%	16.9%	472
MBP	MBP_Biotin	Belogurov_039_20210528_ZR_MBP-1	60S ribosomal protein L37a OS=Homo sapiens OX=9606 GN=RPL37A PE=1 SV=2	P61513	10,275.4	100.0%	3	4	4	0.0123%	38.0%	92
MBP	MBP_Biotin	Belogurov_039_20210528_ZR_MBP-1	Thymidylate synthase OS=Homo sapiens OX=9606 PE=2 SV=1	A8K9A5,P04818,P04818-2,Q53FB7,Q53Y97	31,759.8	98.1%	1	1	1	0.00307%	3.51%	279
MBP	MBP_Biotin	Belogurov_039_20210528_ZR_MBP-1	T cell receptor alpha joining 56 (Fragment) OS=Homo sapiens OX=9606 GN=TRAJ56 PE=4 SV=1	A0A075B6Z2,A0N4V7	2,221.6	88.5%	1	1	3	0.00922%	38.1%	21
MBP	MBP_Biotin	Belogurov_039_20210528_ZR_MBP-1	Isoform 2 of Peroxisomal membrane protein PEX14 OS=Homo sapiens OX=9606 GN=PEX14	O75381-2	36,701.6	5.8%	0	0	0	0.000%	0.000%	334
MBP	MBP_Biotin	Belogurov_039_20210528_ZR_MBP-1	Insulin-degrading enzyme OS=Homo sapiens OX=9606 GN=IDE PE=1 SV=1	A0A3B3ISG5,A0A7I2V2P6,A0A7I2V3E3,A0A7I2YQV5,P14735	117,974.0	83.9%	1	1	1	0.00307%	0.785%	1019
MBP	MBP_Biotin	Belogurov_039_20210528_ZR_MBP-1	La-related protein 1 OS=Homo sapiens OX=9606 GN=LARP1 PE=1 SV=2	Q6PKG0	123,512.6	100.0%	5	5	5	0.0154%	5.11%	1096
MBP	MBP_Biotin	Belogurov_039_20210528_ZR_MBP-1	Cell division control protein 42 homolog OS=Homo sapiens OX=9606 GN=CDC42 PE=3 SV=1	A0A024RAA5,B4E1U9,P60953	21,258.8	95.8%	1	1	1	0.00307%	5.24%	191
MBP	MBP_Biotin	Belogurov_039_20210528_ZR_MBP-1	Synaptosomal-associated protein OS=Homo sapiens OX=9606 GN=SNAP23 PE=1 SV=1	A8K287,O00161	23,354.8	100.0%	3	3	3	0.00922%	19.4%	211
MBP	MBP_Biotin	Belogurov_039_20210528_ZR_MBP-1	Oxysterol-binding protein OS=Homo sapiens OX=9606 PE=2 SV=1	A0A140VJQ6,Q9BXB4	83,643.3	96.6%	1	1	1	0.00307%	1.34%	747
MBP	MBP_Biotin	Belogurov_039_20210528_ZR_MBP-1	Centrosomal protein of 170 kDa OS=Homo sapiens OX=9606 GN=CEP170 PE=1 SV=1	Q5SW79	175,295.5	100.0%	3	3	3	0.00922%	2.08%	1584
MBP	MBP_Biotin	Belogurov_039_20210528_ZR_MBP-1	Apolipoprotein D (Fragment) OS=Homo sapiens OX=9606 GN=APOD PE=1 SV=1	C9JF17,P05090	21,276.1	100.0%	7	10	12	0.0369%	27.4%	189
MBP	MBP_Biotin	Belogurov_039_20210528_ZR_MBP-1	cDNA FLJ34004 fis, clone FCBBF1000232, highly similar to Cytochrome P450 51A1 OS=Homo sapiens OX=9606 PE=2 SV=1	B3KRC6,Q16850,Q16850-2	46,314.2	93.3%	1	1	1	0.00307%	1.78%	404
MBP	MBP_Biotin	Belogurov_039_20210528_ZR_MBP-1	Arginase-1 OS=Homo sapiens OX=9606 GN=ARG1 PE=1 SV=2	P05089	34,736.1	100.0%	2	2	2	0.00615%	6.83%	322
MBP	MBP_Biotin	Belogurov_039_20210528_ZR_MBP-1	Calmodulin-like protein 5 OS=Homo sapiens OX=9606 GN=CALML5 PE=1 SV=2	Q9NZT1	15,892.9	100.0%	4	6	7	0.0215%	22.6%	146
MBP	MBP_Biotin	Belogurov_039_20210528_ZR_MBP-1	Proteasome subunit alpha type OS=Homo sapiens OX=9606 PE=2 SV=1	A0A140VK44,G3V295,G3V5Z7,P60900	27,399.5	100.0%	4	5	5	0.0154%	15.9%	246
MBP	MBP_Biotin	Belogurov_039_20210528_ZR_MBP-1	Squamous cell carcinoma antigen recognized by T-cells 3 OS=Homo sapiens OX=9606 GN=SART3 PE=1 SV=1	A0A499FI31,Q15020,Q15020-4	105,585.2	100.0%	2	2	2	0.00615%	1.83%	927
MBP	MBP_Biotin	Belogurov_039_20210528_ZR_MBP-1	Septin 9, isoform CRA_a OS=Homo sapiens OX=9606 GN=SEPT9 PE=3 SV=1	A0A024R8V0,A0A0S2Z5A5,Q9UHD8,Q9UHD8-2,Q9UHD8-5,Q9UHD8-7	63,503.1	100.0%	4	4	4	0.0123%	7.75%	567
MBP	MBP_Biotin	Belogurov_039_20210528_ZR_MBP-1	Isoform 6 of Ubiquitin-conjugating enzyme E2 variant 1 OS=Homo sapiens OX=9606 GN=UBE2V1	Q13404-8	11,765.6	98.8%	0	0	0	0.000%	0.000%	105
MBP	MBP_Biotin	Belogurov_039_20210528_ZR_MBP-1	NADH-cytochrome b5 reductase OS=Homo sapiens OX=9606 GN=CYB5R3 PE=3 SV=1	A0A024R4X0,P00387,P00387-2,P00387-3	31,630.0	100.0%	2	3	3	0.00922%	7.90%	278
MBP	MBP_Biotin	Belogurov_039_20210528_ZR_MBP-1	Protein TFG OS=Homo sapiens OX=9606 GN=TFG PE=1 SV=1	A0A6Q8PFY7,Q7Z426,Q92734,Q92734-2	43,020.9	100.0%	2	2	2	0.00615%	6.07%	396
MBP	MBP_Biotin	Belogurov_039_20210528_ZR_MBP-1	26S proteasome regulatory subunit 4 OS=Homo sapiens OX=9606 GN=PSMC1 PE=1 SV=1	P62191,Q53HB3,Q53XL8	49,186.4	99.8%	0	0	0	0.000%	0.000%	440
MBP	MBP_Biotin	Belogurov_039_20210528_ZR_MBP-1	Isoform 2 of High mobility group protein HMGI-C OS=Homo sapiens OX=9606 GN=HMGA2	P52926-2	11,456.3	94.3%	1	1	1	0.00307%	21.7%	106
MBP	MBP_Biotin	Belogurov_039_20210528_ZR_MBP-1	Apoptotic chromatin condensation inducer in the nucleus OS=Homo sapiens OX=9606 GN=ACIN1 PE=1 SV=2	E7EQT4	147,362.9	100.0%	6	6	6	0.0184%	4.38%	1301
MBP	MBP_Biotin	Belogurov_039_20210528_ZR_MBP-1	Proteasome subunit alpha type OS=Homo sapiens OX=9606 GN=HEL-S-276 PE=2 SV=1	A0A0K0K1K4,O14818	27,887.2	100.0%	4	4	4	0.0123%	20.6%	248
MBP	MBP_Biotin	Belogurov_039_20210528_ZR_MBP-1	cDNA FLJ78677, highly similar to Homo sapiens splicing factor 3b, subunit 3, 130kDa (SF3B3), mRNA OS=Homo sapiens OX=9606 PE=2 SV=1	A8K6V3	135,580.3	100.0%	2	2	2	0.00615%	2.47%	1217
MBP	MBP_Biotin	Belogurov_039_20210528_ZR_MBP-1	Kinesin-like protein KIF22 OS=Homo sapiens OX=9606 GN=KIF22 PE=1 SV=5	A0A024R632,B7Z9T5,H3BRB3,Q14807,Q14807-2	66,309.8	83.0%	1	1	1	0.00307%	1.65%	597
MBP	MBP_Biotin	Belogurov_039_20210528_ZR_MBP-1	Sodium/potassium-transporting ATPase subunit alpha-1 OS=Homo sapiens OX=9606 GN=ATP1A1 PE=1 SV=1	P05023	112,899.5	100.0%	8	8	8	0.0246%	9.09%	1023
MBP	MBP_Biotin	Belogurov_039_20210528_ZR_MBP-1	Methionine adenosyltransferase 2 subunit beta OS=Homo sapiens OX=9606 PE=2 SV=1	A0A140VJP2,Q9NZL9	37,551.6	100.0%	2	2	2	0.00615%	7.49%	334
MBP	MBP_Biotin	Belogurov_039_20210528_ZR_MBP-1	40S ribosomal protein S7 OS=Homo sapiens OX=9606 GN=RPS7 PE=1 SV=1	P62081	22,127.5	100.0%	4	7	7	0.0215%	17.0%	194
MBP	MBP_Biotin	Belogurov_039_20210528_ZR_MBP-1	General transcription factor II-I OS=Homo sapiens OX=9606 GN=GTF2I PE=1 SV=1	A0A494C1K3	131,049.6	100.0%	8	8	8	0.0246%	8.46%	1159
MBP	MBP_Biotin	Belogurov_039_20210528_ZR_MBP-1	Junctional adhesion molecule C OS=Homo sapiens OX=9606 GN=JAM3 PE=1 SV=1	Q9BX67	35,020.3	100.0%	2	2	2	0.00615%	5.81%	310
MBP	MBP_Biotin	Belogurov_039_20210528_ZR_MBP-1	Kanadaptin OS=Homo sapiens OX=9606 GN=SLC4A1AP PE=1 SV=1	Q9BWU0	88,816.4	55.4%	0	0	0	0.000%	0.000%	796
MBP	MBP_Biotin	Belogurov_039_20210528_ZR_MBP-1	Cullin-4B OS=Homo sapiens OX=9606 GN=CUL4B PE=1 SV=1	A0A669KAX4,A0A7P0T954,K4DI93,Q13620,Q13620-1	103,986.6	100.0%	3	3	3	0.00922%	3.46%	913
MBP	MBP_Biotin	Belogurov_039_20210528_ZR_MBP-1	Isoform 2 of Lymphoid-specific helicase OS=Homo sapiens OX=9606 GN=HELLS	Q9NRZ9-2	95,611.6	100.0%	8	9	9	0.0277%	10.9%	822
MBP	MBP_Biotin	Belogurov_039_20210528_ZR_MBP-1	Lactoylglutathione lyase OS=Homo sapiens OX=9606 GN=GLO1 PE=1 SV=4	Q04760,Q04760-2,V9HW62,X5DNM4	20,778.8	99.0%	0	0	0	0.000%	0.000%	184
MBP	MBP_Biotin	Belogurov_039_20210528_ZR_MBP-1	Histone-lysine N-methyltransferase 2C OS=Homo sapiens OX=9606 GN=KMT2C PE=1 SV=3	Q8NEZ4,Q8NEZ4-2,Q8NEZ4-3	547,623.4	94.0%	0	0	0	0.000%	0.000%	4968
MBP	MBP_Biotin	Belogurov_039_20210528_ZR_MBP-1	Epididymis secretory sperm binding protein OS=Homo sapiens OX=9606 PE=2 SV=1	A0A384MTY2,H3BT58,Q14019	15,945.2	99.8%	1	1	1	0.00307%	5.63%	142
MBP	MBP_Biotin	Belogurov_039_20210528_ZR_MBP-1	26S proteasome non-ATPase regulatory subunit 6 OS=Homo sapiens OX=9606 GN=PSMD6 PE=1 SV=1	Q15008,Q15008-4	51,924.9	100.0%	3	3	3	0.00922%	6.94%	442
MBP	MBP_Biotin	Belogurov_039_20210528_ZR_MBP-1	Transcriptional repressor p66-beta OS=Homo sapiens OX=9606 GN=GATAD2B PE=1 SV=1	A0A0U1RRM1,B3KSZ4,Q8WXI9	65,261.7	100.0%	3	3	3	0.00922%	7.63%	593
MBP	MBP_Biotin	Belogurov_039_20210528_ZR_MBP-1	ClpB caseinolytic peptidase B homolog (E. coli), isoform CRA_a OS=Homo sapiens OX=9606 GN=CLPB PE=2 SV=1	A0A140VK11,A0A2U3TZY2,Q9H078,Q9H078-2	75,451.5	98.1%	1	1	1	0.00307%	1.56%	677
MBP	MBP_Biotin	Belogurov_039_20210528_ZR_MBP-1	RNA helicase OS=Homo sapiens OX=9606 GN=DDX20 PE=1 SV=1	A0A7P0T9T8,Q8IYV2,Q8NEH0,Q9UHI6	92,242.1	20.2%	0	0	0	0.000%	0.000%	824
MBP	MBP_Biotin	Belogurov_039_20210528_ZR_MBP-1	28 kDa heat- and acid-stable phosphoprotein OS=Homo sapiens OX=9606 GN=PDAP1 PE=1 SV=1	Q13442	20,630.8	100.0%	1	1	1	0.00307%	6.08%	181
MBP	MBP_Biotin	Belogurov_039_20210528_ZR_MBP-1	Acyl-CoA dehydrogenase short/branched chain isoform 1 (Fragment) OS=Homo sapiens OX=9606 GN=ACADSB PE=2 SV=1	A0A0S2Z3P9,P45954	47,487.1	78.8%	1	1	1	0.00307%	2.31%	432
MBP	MBP_Biotin	Belogurov_039_20210528_ZR_MBP-1	Splicing factor 3B subunit 2 OS=Homo sapiens OX=9606 GN=SF3B2 PE=1 SV=2	Q13435	100,229.4	100.0%	4	4	4	0.0123%	4.58%	895
MBP	MBP_Biotin	Belogurov_039_20210528_ZR_MBP-1	TATA-binding protein-associated factor 2N OS=Homo sapiens OX=9606 GN=TAF15 PE=1 SV=1	A0A075B7D9	48,839.0	100.0%	3	4	4	0.0123%	6.90%	449
MBP	MBP_Biotin	Belogurov_039_20210528_ZR_MBP-1	cDNA FLJ77680, highly similar to Homo sapiens protein phosphatase 2 (formerly 2A), regulatory subunit A (PR 65), alpha isoform (PPP2R1A), mRNA OS=Homo sapiens OX=9606 PE=2 SV=1	A8K3H8,A8K7B7,P30153	65,309.7	99.8%	1	1	1	0.00307%	3.40%	589
MBP	MBP_Biotin	Belogurov_039_20210528_ZR_MBP-1	Periphilin-1 OS=Homo sapiens OX=9606 GN=PPHLN1 PE=1 SV=1	F8W0Q9,Q8NEY8-2	43,398.4	99.6%	0	0	0	0.000%	0.000%	374
MBP	MBP_Biotin	Belogurov_039_20210528_ZR_MBP-1	Actin, alpha cardiac muscle 1 OS=Homo sapiens OX=9606 GN=ACTC1 PE=1 SV=1	P68032,P68133	42,020.1	98.1%	1	1	1	0.00307%	30.5%	377
MBP	MBP_Biotin	Belogurov_039_20210528_ZR_MBP-1	cDNA FLJ78053, highly similar to Homo sapiens splicing factor 3a, subunit 3, 60kDa (SF3A3), mRNA OS=Homo sapiens OX=9606 PE=2 SV=1	A8K7V1,B3KY12,Q12874	58,851.3	86.2%	0	0	0	0.000%	0.000%	501
MBP	MBP_Biotin	Belogurov_039_20210528_ZR_MBP-1	Uncharacterized protein OS=Homo sapiens OX=9606 PE=1 SV=1	Q6PJG0	24,632.1	100.0%	2	2	2	0.00615%	10.6%	235
MBP	MBP_Biotin	Belogurov_039_20210528_ZR_MBP-1	60S ribosomal protein L18 (Fragment) OS=Homo sapiens OX=9606 GN=RPL18 PE=1 SV=1	J3QQ67	21,840.2	100.0%	7	11	13	0.0400%	38.4%	190
MBP	MBP_Biotin	Belogurov_039_20210528_ZR_MBP-1	Fructose-bisphosphate aldolase OS=Homo sapiens OX=9606 GN=ALDOC PE=2 SV=1	A0A024QZ64,B7Z3K9,P09972	39,456.2	100.0%	2	2	4	0.0123%	9.34%	364
MBP	MBP_Biotin	Belogurov_039_20210528_ZR_MBP-1	Cytochrome-b5 reductase (Fragment) OS=Homo sapiens OX=9606 GN=CYB5R1 PE=1 SV=1	H7C0R7,Q9UHQ9	34,096.1	97.3%	1	1	1	0.00307%	4.87%	305
MBP	MBP_Biotin	Belogurov_039_20210528_ZR_MBP-1	Dihydrolipoyl dehydrogenase OS=Homo sapiens OX=9606 PE=2 SV=1	B4DFL1	48,899.6	100.0%	6	7	7	0.0215%	14.6%	459
MBP	MBP_Biotin	Belogurov_039_20210528_ZR_MBP-1	RNA helicase OS=Homo sapiens OX=9606 PE=2 SV=1	A8K7F6,P60842	46,155.3	100.0%	11	17	18	0.0553%	30.0%	406
MBP	MBP_Biotin	Belogurov_039_20210528_ZR_MBP-1	Leukotriene A(4) hydrolase OS=Homo sapiens OX=9606 PE=2 SV=1	A0A140VK27,P09960	69,287.1	98.7%	1	1	1	0.00307%	1.80%	611
MBP	MBP_Biotin	Belogurov_039_20210528_ZR_MBP-1	Four and a half LIM domains protein 1 (Fragment) OS=Homo sapiens OX=9606 GN=FHL1 PE=1 SV=1	A0A0D9SFZ9	19,896.4	98.1%	1	1	1	0.00307%	6.86%	175
MBP	MBP_Biotin	Belogurov_039_20210528_ZR_MBP-1	Eukaryotic translation initiation factor 4E nuclear import factor 1, isoform CRA_a OS=Homo sapiens OX=9606 GN=EIF4ENIF1 PE=4 SV=1	A0A024R1K0,B1AKL4,Q9NRA8,Q9NRA8-3	108,330.5	39.8%	0	0	0	0.000%	0.000%	986
MBP	MBP_Biotin	Belogurov_039_20210528_ZR_MBP-1	UPF1 OS=Homo sapiens OX=9606 GN=UPF1 PE=2 SV=1	A0A024R7L5,A0A024R7L8,Q92900,Q92900-2	123,037.3	100.0%	9	10	10	0.0307%	8.59%	1118
MBP	MBP_Biotin	Belogurov_039_20210528_ZR_MBP-1	Alpha-aminoadipic semialdehyde dehydrogenase (Fragment) OS=Homo sapiens OX=9606 GN=ALDH7A1 PE=1 SV=1	A0A1B0GVU0	17,420.3	100.0%	1	1	1	0.00307%	8.54%	164
MBP	MBP_Biotin	Belogurov_039_20210528_ZR_MBP-1	Nascent polypeptide-associated complex subunit alpha, muscle-specific form OS=Homo sapiens OX=9606 GN=NACA PE=1 SV=1	E9PAV3	205,422.8	100.0%	4	4	4	0.0123%	2.65%	2078
MBP	MBP_Biotin	Belogurov_039_20210528_ZR_MBP-1	Ribonucleoprotein PTB-binding 1 OS=Homo sapiens OX=9606 GN=RAVER1 PE=1 SV=1	A0A087WZ13,E9PAU2	77,846.8	100.0%	4	4	4	0.0123%	10.0%	739
MBP	MBP_Biotin	Belogurov_039_20210528_ZR_MBP-1	THO complex subunit 4 OS=Homo sapiens OX=9606 GN=ALYREF PE=1 SV=1	E9PB61	27,558.5	100.0%	2	2	2	0.00615%	7.95%	264
MBP	MBP_Biotin	Belogurov_039_20210528_ZR_MBP-1	Skin-specific protein 32 OS=Homo sapiens OX=9606 GN=XP32 PE=1 SV=1	Q5T750	26,235.7	100.0%	2	2	2	0.00615%	8.00%	250
MBP	MBP_Biotin	Belogurov_039_20210528_ZR_MBP-1	KIAA0415 gene product OS=Homo sapiens OX=9606 GN=KIAA0415 PE=4 SV=1	A4D1Z4	164,678.0	46.7%	0	0	0	0.000%	0.000%	1518
MBP	MBP_Biotin	Belogurov_039_20210528_ZR_MBP-1	cDNA, FLJ92227, highly similar to Homo sapiens ribosomal protein L36a-like (RPL36AL), mRNA OS=Homo sapiens OX=9606 PE=2 SV=1	B2R4V2,Q969Q0	12,469.1	98.1%	1	1	1	0.00307%	17.9%	106
MBP	MBP_Biotin	Belogurov_039_20210528_ZR_MBP-1	Catenin delta-1 OS=Homo sapiens OX=9606 GN=CTNND1 PE=1 SV=2	C9JZR2,H0YC95,O60716,O60716-2,O60716-3,O60716-5,Q68DU0	104,157.8	100.0%	5	5	5	0.0154%	6.50%	933
MBP	MBP_Biotin	Belogurov_039_20210528_ZR_MBP-1	Keratinocyte proline-rich protein OS=Homo sapiens OX=9606 GN=KPRP PE=1 SV=1	Q5T749	64,132.6	100.0%	9	10	10	0.0307%	19.2%	579
MBP	MBP_Biotin	Belogurov_039_20210528_ZR_MBP-1	RNA-binding protein 6 OS=Homo sapiens OX=9606 GN=RBM6 PE=1 SV=1	E9PGM9,P78332	128,647.0	61.3%	0	0	0	0.000%	0.000%	1123
MBP	MBP_Biotin	Belogurov_039_20210528_ZR_MBP-1	Keratin, type I cytoskeletal 24 OS=Homo sapiens OX=9606 GN=KRT24 PE=1 SV=1	Q2M2I5	55,088.5	16.6%	0	0	0	0.000%	0.000%	525
MBP	MBP_Biotin	Belogurov_039_20210528_ZR_MBP-1	Papillary renal cell carcinoma isoform 1 (Fragment) OS=Homo sapiens OX=9606 GN=PRCC PE=2 SV=1	A0A0S2Z456,A0A0S2Z470,Q92733,Q96FT4	52,419.7	100.0%	3	3	3	0.00922%	8.55%	491
MBP	MBP_Biotin	Belogurov_039_20210528_ZR_MBP-1	Immunoglobulin-binding protein 1 OS=Homo sapiens OX=9606 GN=IGBP1 PE=1 SV=1	P78318	39,222.5	100.0%	4	4	4	0.0123%	13.3%	339
MBP	MBP_Biotin	Belogurov_039_20210528_ZR_MBP-1	Hexokinase OS=Homo sapiens OX=9606 GN=HK2 PE=1 SV=1	E9PB90,P52789,Q68E10	102,381.3	31.1%	0	0	0	0.000%	0.000%	917
MBP	MBP_Biotin	Belogurov_039_20210528_ZR_MBP-1	Coxsackievirus and adenovirus receptor OS=Homo sapiens OX=9606 GN=CXADR PE=1 SV=1	P78310	40,030.9	100.0%	2	2	2	0.00615%	4.66%	365
MBP	MBP_Biotin	Belogurov_039_20210528_ZR_MBP-1	RAB9A, member RAS oncogene family, isoform CRA_a OS=Homo sapiens OX=9606 GN=RAB9A PE=3 SV=1	A0A024RBV5,P51151	22,837.8	100.0%	2	2	2	0.00615%	12.4%	201
MBP	MBP_Biotin	Belogurov_039_20210528_ZR_MBP-1	Cytochrome b-c1 complex subunit 8 OS=Homo sapiens OX=9606 GN=UQCRQ PE=1 SV=4	O14949	9,906.5	95.0%	0	0	0	0.000%	0.000%	82
MBP	MBP_Biotin	Belogurov_039_20210528_ZR_MBP-1	Keratin, type I cytoskeletal 10 OS=Homo sapiens OX=9606 GN=KRT10 PE=1 SV=2	A0A1B0GVI3	63,347.8	100.0%	30	61	103	0.317%	49.4%	624
MBP	MBP_Biotin	Belogurov_039_20210528_ZR_MBP-1	Succinate--CoA ligase [ADP-forming] subunit beta, mitochondrial OS=Homo sapiens OX=9606 GN=SUCLA2 PE=1 SV=1	A0A2R8Y6Y7,A0A2R8YDQ9,B4DRV2,B7ZAF6,E5KS55,E5KS60,Q6N0B1,Q7Z503,Q9P2R7,Q9P2R7-2	48,040.7	100.0%	2	2	2	0.00615%	3.72%	441
MBP	MBP_Biotin	Belogurov_039_20210528_ZR_MBP-1	Chromosome segregation 1-like protein OS=Homo sapiens OX=9606 PE=2 SV=1	A0A384NKW7,P55060,P55060-3	107,782.9	100.0%	9	9	9	0.0277%	9.78%	945
MBP	MBP_Biotin	Belogurov_039_20210528_ZR_MBP-1	Corneodesmosin OS=Homo sapiens OX=9606 PE=4 SV=1	A0A1U9X8X5,A0A1U9X8X6,A0A1U9X8X8,A0A1U9X8Y9,A0A1U9X901,A8K9C1,D2IYL2,G8JLG2,M1SWB8,Q0EFA5,Q15517,Q2L6G8	51,521.1	100.0%	2	2	3	0.00922%	5.11%	528
MBP	MBP_Biotin	Belogurov_039_20210528_ZR_MBP-1	60S ribosomal protein L10 OS=Homo sapiens OX=9606 GN=RPL10 PE=1 SV=4	P27635,X5D2T3	24,604.6	100.0%	4	7	7	0.0215%	18.7%	214
MBP	MBP_Biotin	Belogurov_039_20210528_ZR_MBP-1	60S ribosomal protein L18a OS=Homo sapiens OX=9606 PE=2 SV=1	B2R4C0,Q02543	20,762.6	100.0%	6	8	8	0.0246%	35.2%	176
MBP	MBP_Biotin	Belogurov_039_20210528_ZR_MBP-1	Adenosylhomocysteinase OS=Homo sapiens OX=9606 GN=FGFR2-AHCYL1 PE=2 SV=1	V5YQL4	130,897.8	100.0%	2	3	3	0.00922%	3.17%	1169
MBP	MBP_Biotin	Belogurov_039_20210528_ZR_MBP-1	cDNA FLJ61492, highly similar to Homo sapiens ubiquitin associated protein 2 (UBAP2), transcript variant 1, mRNA OS=Homo sapiens OX=9606 PE=2 SV=1	B4DZ54,Q5T6F2	117,115.0	100.0%	2	2	2	0.00615%	2.63%	1119
MBP	MBP_Biotin	Belogurov_039_20210528_ZR_MBP-1	Isoform 2 of Chromosome-associated kinesin KIF4A OS=Homo sapiens OX=9606 GN=KIF4A	O95239-2	128,462.4	65.3%	0	0	0	0.000%	0.000%	1127
MBP	MBP_Biotin	Belogurov_039_20210528_ZR_MBP-1	Epididymis secretory sperm binding protein OS=Homo sapiens OX=9606 PE=2 SV=1	A0A384NQ03,B4E1M7,G3XAC6,Q14498,Q14498-2,Q68DD9	58,658.6	100.0%	3	3	3	0.00922%	6.98%	524
MBP	MBP_Biotin	Belogurov_039_20210528_ZR_MBP-1	Epididymis secretory protein Li 34 OS=Homo sapiens OX=9606 GN=HEL-S-34 PE=2 SV=1	D9IAI1,P30086	21,056.9	98.1%	1	1	1	0.00307%	10.7%	187
MBP	MBP_Biotin	Belogurov_039_20210528_ZR_MBP-1	60S ribosomal protein L27 OS=Homo sapiens OX=9606 GN=RPL27 PE=3 SV=1	A0A024R1V4,P61353	15,798.4	100.0%	5	10	10	0.0307%	31.6%	136
MBP	MBP_Biotin	Belogurov_039_20210528_ZR_MBP-1	Glutamine synthetase OS=Homo sapiens OX=9606 GN=PIG59 PE=2 SV=1	A8YXX4,P15104	42,064.9	24.7%	0	0	0	0.000%	0.000%	373
MBP	MBP_Biotin	Belogurov_039_20210528_ZR_MBP-1	U3 small nucleolar RNA-associated protein 14 homolog A OS=Homo sapiens OX=9606 GN=UTP14A PE=1 SV=1	Q9BVJ6	87,979.4	100.0%	10	11	11	0.0338%	16.1%	771
MBP	MBP_Biotin	Belogurov_039_20210528_ZR_MBP-1	60S ribosomal protein L12 OS=Homo sapiens OX=9606 GN=RPL12 PE=1 SV=1	P30050	17,819.1	100.0%	4	6	8	0.0246%	29.7%	165
MBP	MBP_Biotin	Belogurov_039_20210528_ZR_MBP-1	Isoform 2 of Nucleoredoxin OS=Homo sapiens OX=9606 GN=NXN	Q6DKJ4-2	20,329.0	88.7%	1	1	1	0.00307%	5.08%	177
MBP	MBP_Biotin	Belogurov_039_20210528_ZR_MBP-1	Dipeptidyl peptidase 3 OS=Homo sapiens OX=9606 GN=DPP3 PE=1 SV=1	G3V180,G3V1D3,Q53GT4,Q53HL4,Q5JPB8,Q9NY33,Q9NY33-4	79,309.7	19.6%	0	0	0	0.000%	0.000%	707
MBP	MBP_Biotin	Belogurov_039_20210528_ZR_MBP-1	Ribosomal protein L15 OS=Homo sapiens OX=9606 GN=RPL15 PE=3 SV=1	A0A024R2Q4,P61313	24,146.5	100.0%	4	6	6	0.0184%	23.0%	204
MBP	MBP_Biotin	Belogurov_039_20210528_ZR_MBP-1	40S ribosomal protein S12 OS=Homo sapiens OX=9606 GN=RPS12 PE=1 SV=3	P25398	14,514.8	100.0%	4	4	4	0.0123%	31.8%	132
MBP	MBP_Biotin	Belogurov_039_20210528_ZR_MBP-1	Ras-related C3 botulinum toxin substrate 3 (Fragment) OS=Homo sapiens OX=9606 GN=RAC3 PE=1 SV=1	J3KSC4,J3QLK0,P60763	21,379.1	72.3%	1	1	1	0.00307%	6.15%	192
MBP	MBP_Biotin	Belogurov_039_20210528_ZR_MBP-1	Isoform 5 of RNA-binding protein 14 OS=Homo sapiens OX=9606 GN=RBM14	Q96PK6-5	37,034.5	98.1%	1	1	1	0.00307%	13.6%	339
MBP	MBP_Biotin	Belogurov_039_20210528_ZR_MBP-1	Poly [ADP-ribose] polymerase OS=Homo sapiens OX=9606 GN=PARP1 PE=3 SV=1	A0A024R3T8,P09874	113,087.8	100.0%	25	31	32	0.0984%	28.3%	1014
MBP	MBP_Biotin	Belogurov_039_20210528_ZR_MBP-1	COP9 signalosome complex subunit 1 OS=Homo sapiens OX=9606 GN=GPS1 PE=1 SV=2	C9JFE4,Q13098,Q13098-5,Q13098-7	59,052.1	100.0%	2	2	2	0.00615%	4.46%	527
MBP	MBP_Biotin	Belogurov_039_20210528_ZR_MBP-1	General transcription factor IIF subunit 2 OS=Homo sapiens OX=9606 GN=GTF2F2 PE=3 SV=1	A0A024RDU9,P13984	28,380.3	100.0%	2	3	3	0.00922%	12.4%	249
MBP	MBP_Biotin	Belogurov_039_20210528_ZR_MBP-1	tRNA (guanine(26)-N(2))-dimethyltransferase OS=Homo sapiens OX=9606 PE=2 SV=1	B4DHS5	58,379.6	99.6%	1	1	1	0.00307%	2.07%	532
MBP	MBP_Biotin	Belogurov_039_20210528_ZR_MBP-1	Jupiter microtubule associated homolog 2 OS=Homo sapiens OX=9606 GN=JPT2 PE=1 SV=1	Q9H910,Q9H910-3	23,026.2	100.0%	3	3	3	0.00922%	27.4%	218
MBP	MBP_Biotin	Belogurov_039_20210528_ZR_MBP-1	Tubulin beta chain OS=Homo sapiens OX=9606 PE=2 SV=1	A0A384MEE3,Q9BVA1	49,953.1	19.8%	0	0	0	0.000%	46.5%	445
MBP	MBP_Biotin	Belogurov_039_20210528_ZR_MBP-1	Testicular tissue protein Li 227 OS=Homo sapiens OX=9606 PE=2 SV=1	A0A140VK00,P25311	34,258.6	100.0%	11	15	15	0.0461%	37.6%	298
MBP	MBP_Biotin	Belogurov_039_20210528_ZR_MBP-1	Ribosome production factor 2 homolog OS=Homo sapiens OX=9606 PE=2 SV=1	A8K800	35,575.5	100.0%	1	1	1	0.00307%	4.25%	306
MBP	MBP_Biotin	Belogurov_039_20210528_ZR_MBP-1	Tumor protein D53 OS=Homo sapiens OX=9606 GN=TPD52L1 PE=1 SV=1	J3KNE7	22,999.8	100.0%	3	3	3	0.00922%	16.3%	209
MBP	MBP_Biotin	Belogurov_039_20210528_ZR_MBP-1	60S ribosomal protein L14 OS=Homo sapiens OX=9606 PE=2 SV=1	A8K7N0	23,646.5	100.0%	1	2	2	0.00615%	26.6%	218
MBP	MBP_Biotin	Belogurov_039_20210528_ZR_MBP-1	Testicular tissue protein Li 198 OS=Homo sapiens OX=9606 PE=2 SV=1	A0A140VJX1,A0A5F9ZHL1,P24752	45,199.8	100.0%	6	6	6	0.0184%	15.9%	427
MBP	MBP_Biotin	Belogurov_039_20210528_ZR_MBP-1	Nuclear ubiquitous casein and cyclin-dependent kinase substrate 1 OS=Homo sapiens OX=9606 GN=NUCKS1 PE=1 SV=1	Q9H1E3,Q9H1E3-2	22,775.7	94.2%	1	1	1	0.00307%	3.70%	203
MBP	MBP_Biotin	Belogurov_039_20210528_ZR_MBP-1	Tubulin beta chain OS=Homo sapiens OX=9606 GN=TUBB PE=1 SV=2	P07437,Q5SU16	49,670.6	100.0%	21	32	50	0.154%	57.4%	444
MBP	MBP_Biotin	Belogurov_039_20210528_ZR_MBP-1	Myosin, heavy polypeptide 9, non-muscle, isoform CRA_a OS=Homo sapiens OX=9606 GN=MYH9 PE=3 SV=1	A0A024R1N1,P35579	226,537.5	99.4%	1	1	1	0.00307%	0.459%	1960
MBP	MBP_Biotin	Belogurov_039_20210528_ZR_MBP-1	Ribosome biogenesis protein SLX9 homolog OS=Homo sapiens OX=9606 GN=SLX9 PE=1 SV=2	Q9NSI2,Q9NSI2-2	23,945.1	100.0%	2	2	2	0.00615%	9.57%	215
MBP	MBP_Biotin	Belogurov_039_20210528_ZR_MBP-1	Adenylyl cyclase-associated protein OS=Homo sapiens OX=9606 PE=2 SV=1	B2RDY9,D3DPU2	51,615.2	100.0%	4	6	6	0.0184%	10.5%	475
MBP	MBP_Biotin	Belogurov_039_20210528_ZR_MBP-1	Core histone macro-H2A.1 OS=Homo sapiens OX=9606 GN=MACROH2A1 PE=1 SV=4	O75367,O75367-2,O75367-3	39,490.7	100.0%	3	4	4	0.0123%	13.7%	371
MBP	MBP_Biotin	Belogurov_039_20210528_ZR_MBP-1	cDNA FLJ78127, highly similar to Homo sapiens SFRS protein kinase 1 (SRPK1), mRNA OS=Homo sapiens OX=9606 PE=2 SV=1	A8K8B2,Q96SB4	74,326.0	99.8%	1	1	1	0.00307%	1.53%	655
MBP	MBP_Biotin	Belogurov_039_20210528_ZR_MBP-1	Cytokeratin-1 OS=Homo sapiens OX=9606 GN=KRT1 PE=3 SV=1	H6VRF8,H6VRG1,P04264	66,040.3	100.0%	50	102	181	0.556%	66.6%	644
MBP	MBP_Biotin	Belogurov_039_20210528_ZR_MBP-1	Keratin, type II cytoskeletal 6B OS=Homo sapiens OX=9606 GN=KRT6B PE=1 SV=5	P04259	60,068.6	100.0%	18	25	25	0.0769%	45.2%	564
MBP	MBP_Biotin	Belogurov_039_20210528_ZR_MBP-1	Keratin, type I cytoskeletal 9 OS=Homo sapiens OX=9606 GN=KRT9 PE=1 SV=3	P35527	62,065.9	100.0%	35	67	99	0.304%	60.5%	623
MBP	MBP_Biotin	Belogurov_039_20210528_ZR_MBP-1	3-hydroxybutyrate dehydrogenase type 2 OS=Homo sapiens OX=9606 GN=BDH2 PE=1 SV=2	Q9BUT1	26,723.9	100.0%	2	2	2	0.00615%	8.98%	245
MBP	MBP_Biotin	Belogurov_039_20210528_ZR_MBP-1	Tyrosine-protein phosphatase non-receptor type OS=Homo sapiens OX=9606 GN=PTPN11 PE=3 SV=1	A0A3G1LBG2,Q06124,Q06124-1	68,436.2	100.0%	2	2	2	0.00615%	3.37%	597
MBP	MBP_Biotin	Belogurov_039_20210528_ZR_MBP-1	Methylthioribose-1-phosphate isomerase OS=Homo sapiens OX=9606 GN=MRI1 PE=1 SV=1	Q9BV20	39,149.8	100.0%	6	6	6	0.0184%	14.4%	369
MBP	MBP_Biotin	Belogurov_039_20210528_ZR_MBP-1	Collagen-binding protein OS=Homo sapiens OX=9606 GN=SERPINH1 PE=3 SV=1	A0A024R5K8,A8K259,B4DN87,E9PJH8,P50454	46,442.0	94.4%	0	0	0	0.000%	0.000%	418
MBP	MBP_Biotin	Belogurov_039_20210528_ZR_MBP-1	Hydroxyacyl-coenzyme A dehydrogenase, mitochondrial OS=Homo sapiens OX=9606 GN=HADH PE=1 SV=1	A0A0D9SFP2,A0A140VK76,B3KTT6,E9PF18,Q16836,Q16836-2,Q16836-3	36,052.1	100.0%	4	4	4	0.0123%	12.3%	331
MBP	MBP_Biotin	Belogurov_039_20210528_ZR_MBP-1	cDNA, FLJ94025, highly similar to Homo sapiens tripartite motif-containing 28 (TRIM28), mRNA OS=Homo sapiens OX=9606 PE=2 SV=1	B2R8R5,Q13263	88,549.0	100.0%	2	2	2	0.00615%	3.95%	835
MBP	MBP_Biotin	Belogurov_039_20210528_ZR_MBP-1	Heat shock 70 kDa protein 4 OS=Homo sapiens OX=9606 PE=2 SV=1	B4DH02,P34932	94,331.9	100.0%	6	6	6	0.0184%	9.17%	840
MBP	MBP_Biotin	Belogurov_039_20210528_ZR_MBP-1	Desmoglein-1 OS=Homo sapiens OX=9606 GN=DSG1 PE=1 SV=2	Q02413	113,748.9	100.0%	13	14	14	0.0430%	15.2%	1049
MBP	MBP_Biotin	Belogurov_039_20210528_ZR_MBP-1	Serine--tRNA ligase, cytoplasmic OS=Homo sapiens OX=9606 GN=SARS1 PE=1 SV=3	P49591,Q0VGA5,Q53HA4,Q5T5C7	58,778.7	100.0%	4	4	4	0.0123%	5.45%	514
MBP	MBP_Biotin	Belogurov_039_20210528_ZR_MBP-1	ATP-citrate synthase OS=Homo sapiens OX=9606 GN=ACLY PE=3 SV=1	A0A024R1Y2,P53396-2	119,775.6	100.0%	10	13	13	0.0400%	8.62%	1091
MBP	MBP_Biotin	Belogurov_039_20210528_ZR_MBP-1	Small acidic protein OS=Homo sapiens OX=9606 GN=SMAP PE=1 SV=1	O00193	20,332.7	99.8%	1	2	2	0.00615%	4.92%	183
MBP	MBP_Biotin	Belogurov_039_20210528_ZR_MBP-1	Emerin OS=Homo sapiens OX=9606 GN=EMD PE=1 SV=1	P50402	28,994.9	100.0%	9	9	9	0.0277%	42.1%	254
MBP	MBP_Biotin	Belogurov_039_20210528_ZR_MBP-1	Importin subunit alpha-5 OS=Homo sapiens OX=9606 GN=KPNA1 PE=1 SV=3	P52294,Q5BKZ2	60,223.0	100.0%	2	2	2	0.00615%	7.43%	538
MBP	MBP_Biotin	Belogurov_039_20210528_ZR_MBP-1	DNA topoisomerase I, mitochondrial (Fragment) OS=Homo sapiens OX=9606 GN=TOP1MT PE=1 SV=1	H0YAR3	12,886.9	83.0%	1	1	1	0.00307%	7.21%	111
MBP	MBP_Biotin	Belogurov_039_20210528_ZR_MBP-1	Guanine nucleotide-binding protein-like 3 OS=Homo sapiens OX=9606 GN=GNL3 PE=4 SV=1	A0A024R2Z6,Q9BVP2,Q9BVP2-2	60,541.6	100.0%	2	2	2	0.00615%	4.10%	537
MBP	MBP_Biotin	Belogurov_039_20210528_ZR_MBP-1	Solute carrier family 25, member 13 (Citrin) variant (Fragment) OS=Homo sapiens OX=9606 PE=2 SV=1	Q53GR7,Q9UJS0,Q9UJS0-2	74,305.3	100.0%	3	3	3	0.00922%	4.30%	676
MBP	MBP_Biotin	Belogurov_039_20210528_ZR_MBP-1	GATA zinc finger domain containing 2A, isoform CRA_b OS=Homo sapiens OX=9606 GN=GATAD2A PE=4 SV=1	A0A024R7K7,A0A024R7M6,Q86YP4,Q86YP4-2,Q86YP4-3	68,133.9	90.8%	1	1	1	0.00307%	3.63%	634
MBP	MBP_Biotin	Belogurov_039_20210528_ZR_MBP-1	cDNA FLJ76053, highly similar to Homo sapiens Ras-GTPase activating protein SH3 domain-binding protein 2 (G3BP2), transcript variant 3, mRNA OS=Homo sapiens OX=9606 PE=2 SV=1	A8K6V7	50,815.8	98.1%	1	1	1	0.00307%	2.90%	449
MBP	MBP_Biotin	Belogurov_039_20210528_ZR_MBP-1	ATP-dependent 6-phosphofructokinase, platelet type OS=Homo sapiens OX=9606 GN=PFKP PE=1 SV=2	Q01813	85,597.4	98.9%	1	1	1	0.00307%	1.15%	784
MBP	MBP_Biotin	Belogurov_039_20210528_ZR_MBP-1	Elongation factor G, mitochondrial OS=Homo sapiens OX=9606 GN=GFM1 PE=2 SV=1	E5KND5,Q96RP9	83,473.5	57.7%	0	0	0	0.000%	0.000%	751
MBP	MBP_Biotin	Belogurov_039_20210528_ZR_MBP-1	Histone PARylation factor 1 OS=Homo sapiens OX=9606 GN=HPF1 PE=1 SV=2	Q9NWY4	39,437.5	5.4%	0	0	0	0.000%	0.000%	346
MBP	MBP_Biotin	Belogurov_039_20210528_ZR_MBP-1	Eukaryotic translation initiation factor 6 OS=Homo sapiens OX=9606 GN=EIF6 PE=1 SV=1	P56537	26,598.2	95.8%	0	0	0	0.000%	0.000%	245
MBP	MBP_Biotin	Belogurov_039_20210528_ZR_MBP-1	Cold shock domain containing E1, RNA-binding, isoform CRA_a OS=Homo sapiens OX=9606 GN=CSDE1 PE=4 SV=1	A0A024R0E2,A0A024R0K2,O75534,O75534-2,O75534-3,O75534-4,Q9GZV0	93,742.5	100.0%	5	5	5	0.0154%	4.76%	844
MBP	MBP_Biotin	Belogurov_039_20210528_ZR_MBP-1	NEFA-interacting nuclear protein NIP30, isoform CRA_a OS=Homo sapiens OX=9606 GN=NIP30 PE=4 SV=1	A0A024R6T8,Q9GZU8	28,912.8	100.0%	3	3	3	0.00922%	13.4%	254
MBP	MBP_Biotin	Belogurov_039_20210528_ZR_MBP-1	cDNA, FLJ92684, highly similar to Homo sapiens IK cytokine, down-regulator of HLA II (IK), mRNA OS=Homo sapiens OX=9606 PE=2 SV=1	B2R5Y4,Q13123,Q95HA6,Q9UK43	65,605.1	100.0%	11	13	13	0.0400%	20.5%	557
MBP	MBP_Biotin	Belogurov_039_20210528_ZR_MBP-1	Testicular secretory protein Li 7 OS=Homo sapiens OX=9606 PE=2 SV=1	A0A140VK07,Q14195-2,Q6DEN2	73,912.0	86.7%	1	1	1	0.00307%	1.17%	684
MBP	MBP_Biotin	Belogurov_039_20210528_ZR_MBP-1	Isoform 4 of U4/U6 small nuclear ribonucleoprotein Prp31 OS=Homo sapiens OX=9606 GN=PRPF31	Q8WWY3-4	54,910.6	49.2%	0	0	0	0.000%	0.000%	491
MBP	MBP_Biotin	Belogurov_039_20210528_ZR_MBP-1	Isoform 4 of Occludin OS=Homo sapiens OX=9606 GN=OCLN	Q16625-4	31,602.7	100.0%	1	1	1	0.00307%	4.43%	271
MBP	MBP_Biotin	Belogurov_039_20210528_ZR_MBP-1	Medium-chain specific acyl-CoA dehydrogenase, mitochondrial (Fragment) OS=Homo sapiens OX=9606 GN=ACADM PE=2 SV=1	A0A0S2Z366,B4DWX6,B7Z9I1,P11310,P11310-2,Q5T4U5	47,021.0	100.0%	2	3	3	0.00922%	6.41%	425
MBP	MBP_Biotin	Belogurov_039_20210528_ZR_MBP-1	RAB5C, member RAS oncogene family, isoform CRA_a OS=Homo sapiens OX=9606 GN=RAB5C PE=4 SV=1	A0A024R1U4,P51148,P51148-2	27,035.7	100.0%	2	2	2	0.00615%	10.6%	249
MBP	MBP_Biotin	Belogurov_039_20210528_ZR_MBP-1	Uncharacterized protein (Fragment) OS=Homo sapiens OX=9606 PE=3 SV=1	H0YAE9	21,884.0	97.6%	0	0	0	0.000%	0.000%	185
MBP	MBP_Biotin	Belogurov_039_20210528_ZR_MBP-1	Cyclin-dependent kinase 2, isoform CRA_a OS=Homo sapiens OX=9606 GN=CDK2 PE=3 SV=1	A0A024RB10,A0A024RB77,G3V5T9,P24941,P24941-2	30,036.0	84.0%	1	1	1	0.00307%	11.0%	264
MBP	MBP_Biotin	Belogurov_039_20210528_ZR_MBP-1	Bromodomain-containing protein 4 OS=Homo sapiens OX=9606 GN=BRD4 PE=1 SV=2	O60885	152,216.9	71.7%	1	1	1	0.00307%	0.587%	1362
MBP	MBP_Biotin	Belogurov_039_20210528_ZR_MBP-1	Splicing factor 1 OS=Homo sapiens OX=9606 GN=SF1 PE=1 SV=1	A0A7P0T9U7,Q15637-5	71,753.2	100.0%	1	1	1	0.00307%	1.31%	673
MBP	MBP_Biotin	Belogurov_039_20210528_ZR_MBP-1	Electron transfer flavoprotein subunit alpha, mitochondrial (Fragment) OS=Homo sapiens OX=9606 GN=ETFA PE=2 SV=1	A0A0S2Z3L0,P13804	35,080.1	100.0%	9	10	10	0.0307%	41.1%	333
MBP	MBP_Biotin	Belogurov_039_20210528_ZR_MBP-1	Ras-related protein Rab-1A OS=Homo sapiens OX=9606 GN=RAB1A PE=1 SV=3	P62820,Q5U0I6	22,678.5	100.0%	1	1	1	0.00307%	4.39%	205
MBP	MBP_Biotin	Belogurov_039_20210528_ZR_MBP-1	Eukaryotic translation initiation factor 3 subunit I OS=Homo sapiens OX=9606 GN=EIF3I PE=1 SV=1	A0A7I2V3U3,A0A7I2YQC8,A0A7I2YQF8,A0A7I2YQT9,Q13347,Q5U0F4	36,502.0	100.0%	3	3	4	0.0123%	9.26%	325
MBP	MBP_Biotin	Belogurov_039_20210528_ZR_MBP-1	Ornithine--oxo-acid aminotransferase OS=Homo sapiens OX=9606 PE=2 SV=1	A0A140VJQ4,P04181	48,536.2	100.0%	5	5	5	0.0154%	13.4%	439
MBP	MBP_Biotin	Belogurov_039_20210528_ZR_MBP-1	Cellular tumor antigen p53 OS=Homo sapiens OX=9606 PE=2 SV=1	B6E4X6,H6U5S2,H6U5S3,Q2XSC7,Q5U0E4	43,684.4	98.1%	1	1	1	0.00307%	2.29%	393
MBP	MBP_Biotin	Belogurov_039_20210528_ZR_MBP-1	Acyl-CoA synthetase long-chain family member 3, isoform CRA_a OS=Homo sapiens OX=9606 GN=ACSL3 PE=4 SV=1	A0A024R487,A0A7P0TA76,A0A7P0TBB1,B2RBE0,O95573	80,423.1	100.0%	2	2	2	0.00615%	4.03%	720
MBP	MBP_Biotin	Belogurov_039_20210528_ZR_MBP-1	AT-rich interactive domain-containing protein 3B OS=Homo sapiens OX=9606 GN=ARID3B PE=1 SV=2	Q8IVW6,Q8IVW6-4	60,567.2	29.8%	0	0	0	0.000%	0.000%	560
MBP	MBP_Biotin	Belogurov_039_20210528_ZR_MBP-1	Actin-related protein 2/3 complex subunit 4 OS=Homo sapiens OX=9606 GN=ARPC4-TTLL3 PE=3 SV=1	F8WCF6,P59998,P59998-3	21,588.4	89.5%	1	1	1	0.00307%	6.08%	187
MBP	MBP_Biotin	Belogurov_039_20210528_ZR_MBP-1	Acetyl-CoA acetyltransferase, cytosolic OS=Homo sapiens OX=9606 GN=ACAT2 PE=1 SV=2	Q9BWD1,Q9BWD1-2	44,642.3	100.0%	1	1	1	0.00307%	2.02%	426
MBP	MBP_Biotin	Belogurov_039_20210528_ZR_MBP-1	Transmembrane protein 33, isoform CRA_a OS=Homo sapiens OX=9606 GN=TMEM33 PE=3 SV=1	A0A024R9W7,D6RAA6,P57088	27,979.7	99.9%	1	1	1	0.00307%	4.86%	247
MBP	MBP_Biotin	Belogurov_039_20210528_ZR_MBP-1	Mitogen-activated protein kinase OS=Homo sapiens OX=9606 PE=2 SV=1	B4DHN0,P28482,Q1HBJ4,Q499G7	41,391.9	98.8%	0	0	0	0.000%	0.000%	360
MBP	MBP_Biotin	Belogurov_039_20210528_ZR_MBP-1	Serine/threonine-protein kinase PAK 2 OS=Homo sapiens OX=9606 GN=PAK2 PE=1 SV=3	Q13177	58,044.1	100.0%	4	5	5	0.0154%	9.54%	524
MBP	MBP_Biotin	Belogurov_039_20210528_ZR_MBP-1	Dermcidin OS=Homo sapiens OX=9606 GN=DCD PE=1 SV=2	P81605	11,284.1	100.0%	5	10	15	0.0461%	42.7%	110
MBP	MBP_Biotin	Belogurov_039_20210528_ZR_MBP-1	Inner centromere protein OS=Homo sapiens OX=9606 GN=INCENP PE=1 SV=3	Q9NQS7,Q9NQS7-2	104,993.5	15.3%	0	0	0	0.000%	0.000%	914
MBP	MBP_Biotin	Belogurov_039_20210528_ZR_MBP-1	Epididymis secretory sperm binding protein OS=Homo sapiens OX=9606 PE=2 SV=1	A0A384NQ21,B4DM97,P61163	42,615.2	100.0%	1	1	1	0.00307%	5.85%	376
MBP	MBP_Biotin	Belogurov_039_20210528_ZR_MBP-1	Uncharacterized protein OS=Homo sapiens OX=9606 GN=FLJ10154 PE=3 SV=1	A0A024RDW4,Q9NWB6	33,217.2	12.2%	0	0	0	0.000%	0.000%	273
MBP	MBP_Biotin	Belogurov_039_20210528_ZR_MBP-1	Heterogeneous nuclear ribonucleoprotein A0 OS=Homo sapiens OX=9606 GN=HNRNPA0 PE=1 SV=1	Q13151	30,840.5	100.0%	5	6	6	0.0184%	24.9%	305
MBP	MBP_Biotin	Belogurov_039_20210528_ZR_MBP-1	Actin-like protein 3 OS=Homo sapiens OX=9606 GN=ACTR3 PE=3 SV=1	A0A024RAI1,P61158	47,371.9	87.4%	1	1	1	0.00307%	3.35%	418
MBP	MBP_Biotin	Belogurov_039_20210528_ZR_MBP-1	TAR DNA-binding protein 43 OS=Homo sapiens OX=9606 GN=TARDBP PE=4 SV=1	A0A024R4E2,A0A0A0N0L3,Q13148	44,739.7	100.0%	5	5	5	0.0154%	15.2%	414
MBP	MBP_Biotin	Belogurov_039_20210528_ZR_MBP-1	Keratin, type I cuticular Ha4 OS=Homo sapiens OX=9606 GN=KRT34 PE=3 SV=1	A0A140TA69	49,430.6	80.1%	1	1	1	0.00307%	2.06%	436
MBP	MBP_Biotin	Belogurov_039_20210528_ZR_MBP-1	Probable ATP-dependent RNA helicase DDX5 OS=Homo sapiens OX=9606 GN=DDX5 PE=1 SV=1	P17844,P17844-2	60,565.0	100.0%	14	17	18	0.0553%	23.1%	535
MBP	MBP_Biotin	Belogurov_039_20210528_ZR_MBP-1	Isoform 3 of Glutaminase kidney isoform, mitochondrial OS=Homo sapiens OX=9606 GN=GLS	O94925-3	65,461.1	93.3%	1	1	1	0.00307%	1.34%	598
MBP	MBP_Biotin	Belogurov_039_20210528_ZR_MBP-1	HCG1989366, isoform CRA_a OS=Homo sapiens OX=9606 GN=hCG_1989366 PE=4 SV=1	A0A024R4X7,Q9UKX7,Q9UKX7-2	50,145.0	100.0%	3	3	3	0.00922%	8.97%	468
MBP	MBP_Biotin	Belogurov_039_20210528_ZR_MBP-1	Cleavage and polyadenylation specificity factor subunit 6 OS=Homo sapiens OX=9606 GN=CPSF6 PE=1 SV=1	F8WJN3,Q16630,Q16630-2,Q16630-3	52,327.1	99.9%	1	1	1	0.00307%	2.93%	478
MBP	MBP_Biotin	Belogurov_039_20210528_ZR_MBP-1	Small nuclear ribonucleoprotein Sm D3 OS=Homo sapiens OX=9606 GN=SNRPD3 PE=1 SV=1	P62318,P62318-2	13,291.8	100.0%	2	2	2	0.00615%	15.1%	120
MBP	MBP_Biotin	Belogurov_039_20210528_ZR_MBP-1	Ras-related protein Rab-14 OS=Homo sapiens OX=9606 GN=RAB14 PE=3 SV=1	A0A024R845,P61106	23,897.6	100.0%	2	2	2	0.00615%	18.1%	215
MBP	MBP_Biotin	Belogurov_039_20210528_ZR_MBP-1	Nitric oxide synthase-interacting protein OS=Homo sapiens OX=9606 PE=2 SV=1	A8K670	33,184.1	100.0%	5	5	5	0.0154%	24.3%	301
MBP	MBP_Biotin	Belogurov_039_20210528_ZR_MBP-1	Mitochondrial ribosomal protein L21, isoform CRA_a OS=Homo sapiens OX=9606 GN=MRPL21 PE=3 SV=1	A0A024R5G7,Q7Z2W9,Q7Z2W9-2	13,747.0	98.1%	1	1	1	0.00307%	8.33%	120
MBP	MBP_Biotin	Belogurov_039_20210528_ZR_MBP-1	Transcription elongation regulator 1 OS=Homo sapiens OX=9606 GN=TCERG1 PE=1 SV=1	A0A7P0T8N8,O14776,O14776-2	121,692.4	100.0%	3	3	3	0.00922%	2.87%	1077
MBP	MBP_Biotin	Belogurov_039_20210528_ZR_MBP-1	Utrophin OS=Homo sapiens OX=9606 GN=UTRN PE=1 SV=2	P46939,P46939-2	394,969.2	36.6%	0	0	0	0.000%	0.000%	3438
MBP	MBP_Biotin	Belogurov_039_20210528_ZR_MBP-1	Signal transducer and activator of transcription OS=Homo sapiens OX=9606 GN=STAT3 PE=1 SV=1	A0A7I2V2G1,A0A7I2V395,A0A7I2V3V0,A0A7I2V444,A0A7I2V4C8,A0A7I2V4R2,A0A7I2V4R3,A0A7I2V5N9,A0A7I2YQD2,A0A7I2YQI1,A0A7I2YQR5,B4DNP0,B4DVR6,B7ZA24,G8JLH9,P40763,P40763-2,P40763-3	87,009.2	17.3%	0	0	0	0.000%	0.000%	761
MBP	MBP_Biotin	Belogurov_039_20210528_ZR_MBP-1	E3 ubiquitin-protein ligase RNF113A OS=Homo sapiens OX=9606 GN=RNF113A PE=1 SV=1	O15541	38,787.2	77.9%	1	1	1	0.00307%	2.33%	343
MBP	MBP_Biotin	Belogurov_039_20210528_ZR_MBP-1	Death-inducer obliterator 1 OS=Homo sapiens OX=9606 GN=DIDO1 PE=1 SV=5	Q9BTC0	243,873.9	99.0%	1	1	1	0.00307%	0.402%	2240
MBP	MBP_Biotin	Belogurov_039_20210528_ZR_MBP-1	Pre-mRNA-splicing factor RBM22 OS=Homo sapiens OX=9606 GN=RBM22 PE=1 SV=1	Q9NW64	46,896.6	98.1%	1	1	1	0.00307%	2.62%	420
MBP	MBP_Biotin	Belogurov_039_20210528_ZR_MBP-1	60S ribosomal protein L17 OS=Homo sapiens OX=9606 GN=RPL17-C18orf32 PE=3 SV=1	A0A0A6YYL6,P18621-3	26,373.1	100.0%	7	12	13	0.0400%	30.3%	228
MBP	MBP_Biotin	Belogurov_039_20210528_ZR_MBP-1	RNA polymerase II-associated protein 3 OS=Homo sapiens OX=9606 GN=RPAP3 PE=1 SV=2	Q9H6T3,Q9H6T3-2	71,870.1	6.2%	0	0	0	0.000%	0.000%	631
MBP	MBP_Biotin	Belogurov_039_20210528_ZR_MBP-1	Vacuolar protein sorting-associated protein 35 OS=Homo sapiens OX=9606 GN=VPS35 PE=1 SV=2	Q96QK1	91,710.0	100.0%	4	4	4	0.0123%	5.53%	796
MBP	MBP_Biotin	Belogurov_039_20210528_ZR_MBP-1	cDNA, FLJ94229, highly similar to Homo sapiens heterogeneous nuclear ribonucleoprotein L (HNRPL),mRNA OS=Homo sapiens OX=9606 PE=2 SV=1	B2R959	60,249.2	100.0%	9	10	10	0.0307%	19.5%	558
MBP	MBP_Biotin	Belogurov_039_20210528_ZR_MBP-1	Chloride intracellular channel protein OS=Homo sapiens OX=9606 PE=3 SV=1	A0A1U9X8Y4,O00299,Q53FB0,Q5SRT3	26,923.3	100.0%	4	4	4	0.0123%	19.6%	241
MBP	MBP_Biotin	Belogurov_039_20210528_ZR_MBP-1	Mitochondrial import receptor subunit TOM40 homolog (Fragment) OS=Homo sapiens OX=9606 GN=TOMM40 PE=1 SV=8	K7EJ57,K7EKG4,O96008,O96008-2	18,282.6	98.1%	1	1	1	0.00307%	5.14%	168
MBP	MBP_Biotin	Belogurov_039_20210528_ZR_MBP-1	cDNA FLJ51308 OS=Homo sapiens OX=9606 PE=2 SV=1	B4DUG4,K7ELG9,Q3MHD2,Q3MHD2-2	21,998.7	98.1%	1	1	1	0.00307%	7.96%	198
MBP	MBP_Biotin	Belogurov_039_20210528_ZR_MBP-1	Casein kinase II subunit beta OS=Homo sapiens OX=9606 PE=3 SV=1	A0A1U9X7J2,A0A7I2YQ78,N0E4C7,P67870,Q5SRQ6	24,942.9	97.9%	1	1	1	0.00307%	4.25%	215
MBP	MBP_Biotin	Belogurov_039_20210528_ZR_MBP-1	ATP-dependent RNA helicase DDX18 OS=Homo sapiens OX=9606 GN=DDX18 PE=1 SV=2	Q9NVP1	75,409.7	99.9%	2	2	2	0.00615%	2.84%	670
MBP	MBP_Biotin	Belogurov_039_20210528_ZR_MBP-1	cDNA FLJ32715 fis, clone TESTI2000784, highly similar to Importin-4 OS=Homo sapiens OX=9606 PE=2 SV=1	B3KQ33,Q8TEX9,Q8TEX9-2	118,904.8	90.6%	1	1	1	0.00307%	0.833%	1083
MBP	MBP_Biotin	Belogurov_039_20210528_ZR_MBP-1	Twinfilin-1 OS=Homo sapiens OX=9606 GN=TWF1 PE=1 SV=3	Q12792,Q12792-3	40,284.2	85.6%	1	1	1	0.00307%	2.29%	350
MBP	MBP_Biotin	Belogurov_039_20210528_ZR_MBP-1	Elongation factor 1-beta OS=Homo sapiens OX=9606 GN=EEF1B2 PE=3 SV=1	A0A024R3W7,P24534	24,764.2	100.0%	1	1	1	0.00307%	6.67%	225
MBP	MBP_Biotin	Belogurov_039_20210528_ZR_MBP-1	Enoyl Coenzyme A hydratase, short chain, 1, mitochondrial OS=Homo sapiens OX=9606 GN=ECHS1 PE=2 SV=1	A0A384MDW7	31,400.3	86.2%	1	1	1	0.00307%	3.10%	290
MBP	MBP_Biotin	Belogurov_039_20210528_ZR_MBP-1	Histone acetyltransferase type B catalytic subunit OS=Homo sapiens OX=9606 GN=HAT1 PE=1 SV=1	O14929	49,514.3	100.0%	1	1	1	0.00307%	4.30%	419
MBP	MBP_Biotin	Belogurov_039_20210528_ZR_MBP-1	Clustered mitochondria protein homolog OS=Homo sapiens OX=9606 GN=CLUH PE=1 SV=1	A0A494C0R8	150,468.5	100.0%	3	3	3	0.00922%	2.15%	1348
MBP	MBP_Biotin	Belogurov_039_20210528_ZR_MBP-1	Solute carrier family 38, member 2, isoform CRA_b OS=Homo sapiens OX=9606 GN=SLC38A2 PE=4 SV=1	A0A024R0W3,A8K6H9,Q96QD8	56,028.8	100.0%	1	1	1	0.00307%	4.15%	506
MBP	MBP_Biotin	Belogurov_039_20210528_ZR_MBP-1	Menin OS=Homo sapiens OX=9606 GN=MEN1 PE=1 SV=1	E7EN32	61,420.0	98.1%	1	1	1	0.00307%	2.52%	555
MBP	MBP_Biotin	Belogurov_039_20210528_ZR_MBP-1	MHC class I region proline-rich protein CAT53 OS=Homo sapiens OX=9606 GN=PPP1R10 PE=2 SV=1	Q2L6I0,Q96QC0	99,058.8	99.9%	1	1	1	0.00307%	0.957%	940
MBP	MBP_Biotin	Belogurov_039_20210528_ZR_MBP-1	Keratin 13 OS=Homo sapiens OX=9606 GN=KRT13 PE=1 SV=1	A1A4E9	49,587.3	55.9%	0	0	0	0.000%	14.6%	458
MBP	MBP_Biotin	Belogurov_039_20210528_ZR_MBP-1	COP9 signalosome complex subunit 4 (Fragment) OS=Homo sapiens OX=9606 GN=COPS4 PE=2 SV=1	A0A0S2Z5H7,B3KM48,D6RAX7,Q53FV3,Q9BT78	46,270.2	88.9%	1	1	1	0.00307%	2.96%	406
MBP	MBP_Biotin	Belogurov_039_20210528_ZR_MBP-1	GDP-D-mannose dehydratase OS=Homo sapiens OX=9606 PE=2 SV=1	B2R9X3,O60547,O60547-2	39,053.8	92.0%	1	1	1	0.00307%	2.15%	342
MBP	MBP_Biotin	Belogurov_039_20210528_ZR_MBP-1	Gasdermin-A (Fragment) OS=Homo sapiens OX=9606 GN=GSDMA PE=1 SV=8	J3KRG2,Q96QA5	49,365.6	69.9%	0	0	0	0.000%	0.000%	445
MBP	MBP_Biotin	Belogurov_039_20210528_ZR_MBP-1	Alternative protein CSF2RB OS=Homo sapiens OX=9606 GN=CSF2RB PE=4 SV=1	L0R5A1	11,645.2	93.3%	1	1	2	0.00615%	7.41%	108
MBP	MBP_Biotin	Belogurov_039_20210528_ZR_MBP-1	Isoform 2 of ATPase family AAA domain-containing protein 3A OS=Homo sapiens OX=9606 GN=ATAD3A	Q9NVI7-2	66,219.4	100.0%	10	11	11	0.0338%	19.5%	586
MBP	MBP_Biotin	Belogurov_039_20210528_ZR_MBP-1	Catalase OS=Homo sapiens OX=9606 PE=2 SV=1	A0A384P5Q0,P04040	59,756.5	98.1%	1	1	1	0.00307%	2.47%	527
MBP	MBP_Biotin	Belogurov_039_20210528_ZR_MBP-1	G patch domain-containing protein 4 OS=Homo sapiens OX=9606 GN=GPATCH4 PE=1 SV=2	Q5T3I0	50,381.5	100.0%	3	3	3	0.00922%	8.07%	446
MBP	MBP_Biotin	Belogurov_039_20210528_ZR_MBP-1	cDNA FLJ77537, highly similar to Homo sapiens zinc finger protein 26 (KOX 20) (ZNF26), mRNA OS=Homo sapiens OX=9606 PE=2 SV=1	A8K5C8	61,150.0	53.7%	0	0	0	0.000%	0.000%	533
MBP	MBP_Biotin	Belogurov_039_20210528_ZR_MBP-1	Serrate RNA effector molecule homolog OS=Homo sapiens OX=9606 GN=SRRT PE=1 SV=1	Q9BXP5,Q9BXP5-2,Q9BXP5-3,Q9BXP5-4	100,149.9	100.0%	2	2	2	0.00615%	2.05%	871
MBP	MBP_Biotin	Belogurov_039_20210528_ZR_MBP-1	Catenin (Cadherin-associated protein), alpha 1, 102kDa, isoform CRA_b OS=Homo sapiens OX=9606 GN=CTNNA1 PE=2 SV=1	A0A384MDY0,B4E2G8,P35221,P35221-2	102,636.8	93.3%	1	1	1	0.00307%	0.883%	930
MBP	MBP_Biotin	Belogurov_039_20210528_ZR_MBP-1	Epididymis secretory sperm binding protein OS=Homo sapiens OX=9606 GN=UBE2M PE=2 SV=1	A0A024R4T4,P61081	20,900.9	100.0%	1	1	1	0.00307%	4.37%	183
MBP	MBP_Biotin	Belogurov_039_20210528_ZR_MBP-1	Isoform 2 of General vesicular transport factor p115 OS=Homo sapiens OX=9606 GN=USO1	O60763-2	109,197.0	99.8%	1	1	1	0.00307%	1.85%	973
MBP	MBP_Biotin	Belogurov_039_20210528_ZR_MBP-1	BRCA2 and CDKN1A-interacting protein OS=Homo sapiens OX=9606 PE=2 SV=1	B4DUS0,B4E318,Q9P287,Q9P287-2,Q9P287-3,Q9P287-4	33,242.4	9.0%	0	0	0	0.000%	0.000%	292
MBP	MBP_Biotin	Belogurov_039_20210528_ZR_MBP-1	Isocitrate dehydrogenase [NAD] subunit, mitochondrial OS=Homo sapiens OX=9606 PE=2 SV=1	B4DJB4,B4DSY4,H0YL72,P50213	39,592.5	100.0%	4	4	4	0.0123%	13.0%	366
MBP	MBP_Biotin	Belogurov_039_20210528_ZR_MBP-1	Large neutral amino acids transporter small subunit 1 OS=Homo sapiens OX=9606 GN=SLC7A5 PE=1 SV=2	Q01650	55,012.1	100.0%	1	2	2	0.00615%	2.76%	507
MBP	MBP_Biotin	Belogurov_039_20210528_ZR_MBP-1	Isoform 2 of Eukaryotic initiation factor 4A-II OS=Homo sapiens OX=9606 GN=EIF4A2	Q14240-2	46,490.7	100.0%	1	1	1	0.00307%	18.6%	408
MBP	MBP_Biotin	Belogurov_039_20210528_ZR_MBP-1	Ras-related protein Rab-10 OS=Homo sapiens OX=9606 GN=RAB10 PE=1 SV=1	P61026	22,542.1	100.0%	2	3	3	0.00922%	11.5%	200
MBP	MBP_Biotin	Belogurov_039_20210528_ZR_MBP-1	Aspartate carbamoyltransferase OS=Homo sapiens OX=9606 GN=CAD PE=1 SV=1	F8VPD4,P27708,Q53SY7	242,982.5	100.0%	5	5	5	0.0154%	2.36%	2225
MBP	MBP_Biotin	Belogurov_039_20210528_ZR_MBP-1	P2X purinoceptor OS=Homo sapiens OX=9606 GN=P2RX3 PE=1 SV=1	A0A087X210,P56373	44,289.4	93.3%	1	1	1	0.00307%	2.02%	397
MBP	MBP_Biotin	Belogurov_039_20210528_ZR_MBP-1	Signal recognition particle 54 kDa protein OS=Homo sapiens OX=9606 GN=SRP54 PE=1 SV=1	P61011	55,706.3	100.0%	1	1	1	0.00307%	2.18%	504
MBP	MBP_Biotin	Belogurov_039_20210528_ZR_MBP-1	Polypyrimidine tract-binding protein 1 OS=Homo sapiens OX=9606 GN=PTBP1 PE=1 SV=1	A0A7I2V621,A6NLN1,P26599,P26599-2,P26599-3	59,634.4	100.0%	8	9	9	0.0277%	19.5%	557
MBP	MBP_Biotin	Belogurov_039_20210528_ZR_MBP-1	Signal peptidase complex subunit 3 OS=Homo sapiens OX=9606 GN=SPCS3 PE=3 SV=1	D3DP46,P61009	20,314.2	96.8%	1	1	1	0.00307%	5.00%	180
MBP	MBP_Biotin	Belogurov_039_20210528_ZR_MBP-1	RAB8A, member RAS oncogene family, isoform CRA_a OS=Homo sapiens OX=9606 GN=RAB8A PE=4 SV=1	A0A024R7I3,P61006	23,669.7	95.8%	1	1	1	0.00307%	6.76%	207
MBP	MBP_Biotin	Belogurov_039_20210528_ZR_MBP-1	Tubulin alpha chain OS=Homo sapiens OX=9606 GN=TUBA1C PE=1 SV=1	F5H5D3	57,730.6	29.4%	0	0	0	0.000%	29.1%	519
MBP	MBP_Biotin	Belogurov_039_20210528_ZR_MBP-1	Myelin protein zero-like 1, isoform CRA_b OS=Homo sapiens OX=9606 GN=MPZL1 PE=2 SV=1	A8K5D4,O95297,O95297-2	28,981.1	98.1%	1	1	1	0.00307%	4.09%	268
MBP	MBP_Biotin	Belogurov_039_20210528_ZR_MBP-1	Chromosome 1 open reading frame 57, isoform CRA_d OS=Homo sapiens OX=9606 GN=C1orf57 PE=2 SV=1	Q5TDE9,Q5TDF0,Q9BSD7	20,712.8	96.7%	1	1	1	0.00307%	5.79%	190
MBP	MBP_Biotin	Belogurov_039_20210528_ZR_MBP-1	Isoform 2 of Extended synaptotagmin-2 OS=Homo sapiens OX=9606 GN=ESYT2	A0FGR8-2	98,904.5	98.1%	1	1	1	0.00307%	1.34%	893
MBP	MBP_Biotin	Belogurov_039_20210528_ZR_MBP-1	Zinc finger protein 638 OS=Homo sapiens OX=9606 GN=ZNF638 PE=1 SV=2	Q14966,Q14966-3	218,246.7	100.0%	6	7	7	0.0215%	3.49%	1957
MBP	MBP_Biotin	Belogurov_039_20210528_ZR_MBP-1	cDNA FLJ78674, highly similar to Homo sapiens desmocollin type 4 OS=Homo sapiens OX=9606 PE=2 SV=1	A8K6T3,Q14574,Q14574-2	93,455.2	99.8%	1	1	1	0.00307%	1.00%	839
MBP	MBP_Biotin	Belogurov_039_20210528_ZR_MBP-1	Aminopeptidase OS=Homo sapiens OX=9606 PE=2 SV=1	B7Z899,E9PLK3,P55786	103,279.1	100.0%	6	6	6	0.0184%	7.10%	919
MBP	MBP_Biotin	Belogurov_039_20210528_ZR_MBP-1	Protein disulfide-isomerase A4 OS=Homo sapiens OX=9606 GN=ERP70 PE=2 SV=1	A0A090N8Y2,A0A499FI48,P13667	72,934.0	100.0%	1	1	1	0.00307%	1.24%	645
MBP	MBP_Biotin	Belogurov_039_20210528_ZR_MBP-1	Immunoglobulin heavy constant alpha 1 (Fragment) OS=Homo sapiens OX=9606 GN=IGHA1 PE=1 SV=1	A0A286YEY1,P01876	37,653.8	92.7%	1	1	1	0.00307%	2.26%	353
MBP	MBP_Biotin	Belogurov_039_20210528_ZR_MBP-1	Voltage-dependent anion-selective channel protein 3 OS=Homo sapiens OX=9606 GN=VDAC3 PE=1 SV=1	Q9Y277,Q9Y277-2	30,791.1	100.0%	2	2	2	0.00615%	8.48%	284
MBP	MBP_Biotin	Belogurov_039_20210528_ZR_MBP-1	Histone H2B OS=Homo sapiens OX=9606 GN=HIST1H2BJ PE=3 SV=1	A0A024RCJ2,P06899	13,904.7	100.0%	5	10	18	0.0553%	35.7%	126
MBP	MBP_Biotin	Belogurov_039_20210528_ZR_MBP-1	Bifunctional glutamate/proline--tRNA ligase OS=Homo sapiens OX=9606 GN=EPRS1 PE=1 SV=5	P07814	170,593.2	100.0%	11	11	11	0.0338%	8.60%	1512
MBP	MBP_Biotin	Belogurov_039_20210528_ZR_MBP-1	cDNA FLJ50635, highly similar to ATP-dependent RNA helicase DDX19A OS=Homo sapiens OX=9606 PE=2 SV=1	B4DS24,I3L0H8,Q9NUU7	53,975.9	100.0%	2	2	2	0.00615%	5.15%	478
MBP	MBP_Biotin	Belogurov_039_20210528_ZR_MBP-1	Heat shock 70 kDa protein 1B OS=Homo sapiens OX=9606 GN=HSPA1B PE=1 SV=1	A0A0G2JIW1,A8K5I0,P0DMV8,P0DMV9	70,054.0	100.0%	25	46	58	0.178%	42.4%	641
MBP	MBP_Biotin	Belogurov_039_20210528_ZR_MBP-1	RNA binding motif protein 14 isoform 1 (Fragment) OS=Homo sapiens OX=9606 GN=RBM14 PE=2 SV=1	A0A0S2Z4Z0,Q96PK6	69,492.3	100.0%	19	21	22	0.0676%	28.1%	669
MBP	MBP_Biotin	Belogurov_039_20210528_ZR_MBP-1	Keratin, type II cytoskeletal 5 OS=Homo sapiens OX=9606 GN=KRT5 PE=1 SV=3	P13647	62,379.6	100.0%	32	47	50	0.154%	50.7%	590
MBP	MBP_Biotin	Belogurov_039_20210528_ZR_MBP-1	Keratin, type I cytoskeletal 13 OS=Homo sapiens OX=9606 GN=KRT13 PE=1 SV=4	P13646	49,589.3	100.0%	3	3	3	0.00922%	14.6%	458
MBP	MBP_Biotin	Belogurov_039_20210528_ZR_MBP-1	F-actin-capping protein subunit beta OS=Homo sapiens OX=9606 PE=2 SV=1	B2R7T8	30,657.7	100.0%	3	4	4	0.0123%	9.93%	272
MBP	MBP_Biotin	Belogurov_039_20210528_ZR_MBP-1	Pyruvate carboxylase OS=Homo sapiens OX=9606 GN=PC PE=4 SV=1	A0A024R5C5,P11498	129,634.7	100.0%	2	2	2	0.00615%	2.21%	1178
MBP	MBP_Biotin	Belogurov_039_20210528_ZR_MBP-1	Prolactin-inducible protein OS=Homo sapiens OX=9606 GN=PIP PE=1 SV=1	P12273	16,573.1	100.0%	5	6	6	0.0184%	36.3%	146
MBP	MBP_Biotin	Belogurov_039_20210528_ZR_MBP-1	X-ray repair cross-complementing protein 5 OS=Homo sapiens OX=9606 GN=XRCC5 PE=1 SV=3	P13010	82,707.1	100.0%	7	10	10	0.0307%	9.02%	732
MBP	MBP_Biotin	Belogurov_039_20210528_ZR_MBP-1	Isoform 2 of Regulation of nuclear pre-mRNA domain-containing protein 1A OS=Homo sapiens OX=9606 GN=RPRD1A	Q96P16-3	31,625.7	88.4%	1	1	1	0.00307%	2.90%	276
MBP	MBP_Biotin	Belogurov_039_20210528_ZR_MBP-1	40S ribosomal protein S2 OS=Homo sapiens OX=9606 GN=RPS2 PE=1 SV=2	P15880	31,325.2	100.0%	9	11	11	0.0338%	31.1%	293
MBP	MBP_Biotin	Belogurov_039_20210528_ZR_MBP-1	Epididymis secretory sperm binding protein OS=Homo sapiens OX=9606 PE=2 SV=1	A0A384N6H1,P13639	95,340.1	100.0%	23	34	38	0.117%	28.6%	858
MBP	MBP_Biotin	Belogurov_039_20210528_ZR_MBP-1	CTP synthase OS=Homo sapiens OX=9606 GN=CTPS1 PE=1 SV=1	A0A3B3IRI2,P17812	66,690.7	100.0%	5	5	5	0.0154%	9.22%	591
MBP	MBP_Biotin	Belogurov_039_20210528_ZR_MBP-1	RNA-binding protein 15 OS=Homo sapiens OX=9606 GN=RBM15 PE=1 SV=1	A0A087WWP4,A0A494C001,A0A499FJY3,Q96T37,Q96T37-2,Q96T37-3,Q96T37-4	99,705.0	97.3%	1	1	1	0.00307%	2.04%	913
MBP	MBP_Biotin	Belogurov_039_20210528_ZR_MBP-1	Leucyl-tRNA synthetase OS=Homo sapiens OX=9606 GN=LARS1 PE=1 SV=1	A0A6I8PIV1,A0A6I8PL42,B2RCM2,B4DER1,B4E266,Q9P2J5	134,470.8	100.0%	4	4	4	0.0123%	4.34%	1176
MBP	MBP_Biotin	Belogurov_039_20210528_ZR_MBP-1	Heterogeneous nuclear ribonucleoproteins A2/B1 OS=Homo sapiens OX=9606 GN=HNRNPA2B1 PE=1 SV=2	P22626	37,430.3	100.0%	13	17	19	0.0584%	50.7%	353
MBP	MBP_Biotin	Belogurov_039_20210528_ZR_MBP-1	Cytochrome b-c1 complex subunit 1, mitochondrial OS=Homo sapiens OX=9606 GN=UQCRC1 PE=1 SV=3	P31930	52,645.9	66.9%	0	0	0	0.000%	0.000%	480
MBP	MBP_Biotin	Belogurov_039_20210528_ZR_MBP-1	Dihydrolipoyllysine-residue succinyltransferase component of 2-oxoglutarate dehydrogenase complex, mitochondrial OS=Homo sapiens OX=9606 GN=DLST PE=3 SV=1	A0A024R6C9,P36957	48,755.2	100.0%	3	3	3	0.00922%	7.73%	453
MBP	MBP_Biotin	Belogurov_039_20210528_ZR_MBP-1	Sepiapterin reductase OS=Homo sapiens OX=9606 GN=SPR PE=1 SV=1	P35270	28,049.5	95.5%	1	1	1	0.00307%	3.83%	261
MBP	MBP_Biotin	Belogurov_039_20210528_ZR_MBP-1	60S ribosomal protein L28 OS=Homo sapiens OX=9606 GN=RPL28 PE=1 SV=3	P46779	15,747.9	100.0%	6	8	8	0.0246%	29.9%	137
MBP	MBP_Biotin	Belogurov_039_20210528_ZR_MBP-1	Epididymis secretory sperm binding protein OS=Homo sapiens OX=9606 GN=HINT1 PE=2 SV=1	A0A384NPU2,A0A6Q8PGQ8,D6RC06,D6RD60,D6RE99,D6REP8,H0YC49,P49773	10,338.5	88.7%	1	1	1	0.00307%	11.1%	91
MBP	MBP_Biotin	Belogurov_039_20210528_ZR_MBP-1	Ubiquitin-conjugating enzyme E2D 3 (UBC4/5 homolog, yeast), isoform CRA_a OS=Homo sapiens OX=9606 GN=UBE2D3 PE=3 SV=1	A0A024RDH2,P61077,P61077-2	16,786.3	100.0%	2	2	2	0.00615%	14.3%	148
MBP	MBP_Biotin	Belogurov_039_20210528_ZR_MBP-1	Replication factor C subunit 4 OS=Homo sapiens OX=9606 GN=RFC4 PE=1 SV=2	P35249	39,682.6	85.8%	1	1	1	0.00307%	3.58%	363
MBP	MBP_Biotin	Belogurov_039_20210528_ZR_MBP-1	cDNA FLJ39696 fis, clone SMINT2011033, highly similar to Sorting and assembly machinery component 50 homolog OS=Homo sapiens OX=9606 PE=2 SV=1	B3KUE6,B4DN54	28,482.5	97.7%	1	1	1	0.00307%	3.65%	259
MBP	MBP_Biotin	Belogurov_039_20210528_ZR_MBP-1	Serpin peptidase inhibitor, clade B (Ovalbumin), member 6, isoform CRA_a OS=Homo sapiens OX=9606 GN=SERPINB6 PE=3 SV=1	A0A024QZX3,A0A024QZX5,A0A087X1N8,A0A2R8Y6A7,A0A2R8YD12,P35237	42,622.9	93.3%	1	1	1	0.00307%	2.13%	376
MBP	MBP_Biotin	Belogurov_039_20210528_ZR_MBP-1	ADP-ribosylation factor GTPase-activating protein 1 (Fragment) OS=Homo sapiens OX=9606 GN=ARFGAP1 PE=1 SV=1	F8W1U7	29,571.4	100.0%	2	3	3	0.00922%	6.27%	271
MBP	MBP_Biotin	Belogurov_039_20210528_ZR_MBP-1	Ran GTPase activating protein 1, isoform CRA_d OS=Homo sapiens OX=9606 GN=RANGAP1 PE=4 SV=1	A0A024R1U0,P46060	63,543.3	100.0%	6	6	6	0.0184%	12.4%	587
MBP	MBP_Biotin	Belogurov_039_20210528_ZR_MBP-1	Serine/threonine-protein kinase RIO1 OS=Homo sapiens OX=9606 GN=RIOK1 PE=1 SV=2	Q9BRS2	65,584.3	100.0%	1	1	1	0.00307%	2.11%	568
MBP	MBP_Biotin	Belogurov_039_20210528_ZR_MBP-1	ATP-binding cassette sub-family E member 1 OS=Homo sapiens OX=9606 GN=ABCE1 PE=1 SV=1	P61221	67,316.4	100.0%	3	4	4	0.0123%	5.01%	599
MBP	MBP_Biotin	Belogurov_039_20210528_ZR_MBP-1	40S ribosomal protein S13 OS=Homo sapiens OX=9606 GN=RPS13 PE=1 SV=2	P62277	17,223.3	100.0%	6	8	8	0.0246%	31.8%	151
MBP	MBP_Biotin	Belogurov_039_20210528_ZR_MBP-1	Actin, cytoplasmic 2 OS=Homo sapiens OX=9606 GN=ACTG1 PE=1 SV=9	I3L4N8,P63261	41,793.9	100.0%	18	42	57	0.175%	61.3%	375
MBP	MBP_Biotin	Belogurov_039_20210528_ZR_MBP-1	Hypoxanthine phosphoribosyltransferase OS=Homo sapiens OX=9606 GN=HPRT1 PE=2 SV=1	A0A140VJL3,P00492,Q6LET3	24,589.2	98.1%	1	1	1	0.00307%	5.96%	218
MBP	MBP_Biotin	Belogurov_039_20210528_ZR_MBP-1	RNA binding motif protein 28 isoform 1 OS=Homo sapiens OX=9606 GN=RBM28 PE=2 SV=1	A0A024R753,Q9NW13,Q9NW13-2	69,923.5	69.3%	0	0	0	0.000%	0.000%	618
MBP	MBP_Biotin	Belogurov_039_20210528_ZR_MBP-1	14-3-3 protein sigma OS=Homo sapiens OX=9606 GN=SFN PE=1 SV=1	P31947,P31947-2	24,337.0	100.0%	3	6	7	0.0215%	10.1%	216
MBP	MBP_Biotin	Belogurov_039_20210528_ZR_MBP-1	Sideroflexin-1 OS=Homo sapiens OX=9606 GN=SFXN1 PE=1 SV=4	Q9H9B4	35,620.0	100.0%	6	6	6	0.0184%	24.2%	322
MBP	MBP_Biotin	Belogurov_039_20210528_ZR_MBP-1	Proliferation marker protein Ki-67 OS=Homo sapiens OX=9606 GN=MKI67 PE=1 SV=2	P46013	358,695.8	100.0%	3	3	3	0.00922%	0.952%	3256
MBP	MBP_Biotin	Belogurov_039_20210528_ZR_MBP-1	28S ribosomal protein S9, mitochondrial OS=Homo sapiens OX=9606 GN=MRPS9 PE=1 SV=2	P82933	45,836.0	93.3%	1	1	1	0.00307%	2.02%	396
MBP	MBP_Biotin	Belogurov_039_20210528_ZR_MBP-1	U2 snRNP-associated SURP motif-containing protein OS=Homo sapiens OX=9606 GN=U2SURP PE=1 SV=2	O15042,O15042-2	118,239.3	100.0%	6	7	7	0.0215%	6.90%	1028
MBP	MBP_Biotin	Belogurov_039_20210528_ZR_MBP-1	cDNA, FLJ96792, highly similar to Homo sapiens calmodulin 2 (phosphorylase kinase, delta) (CALM2), mRNA OS=Homo sapiens OX=9606 PE=2 SV=1	B2RDW0,B4DJ51,P0DP23,P0DP24,P0DP25,Q9BRL5	16,838.0	98.8%	0	0	0	0.000%	0.000%	149
MBP	MBP_Biotin	Belogurov_039_20210528_ZR_MBP-1	Mitochondrial antiviral-signaling protein OS=Homo sapiens OX=9606 GN=MAVS PE=1 SV=2	Q7Z434,Q7Z434-4	40,467.5	98.1%	1	1	1	0.00307%	5.74%	399
MBP	MBP_Biotin	Belogurov_039_20210528_ZR_MBP-1	Myristoylated alanine-rich C-kinase substrate OS=Homo sapiens OX=9606 GN=MARCKS PE=1 SV=4	P29966	31,554.2	100.0%	2	2	2	0.00615%	9.04%	332
MBP	MBP_Biotin	Belogurov_039_20210528_ZR_MBP-1	Importin-9 OS=Homo sapiens OX=9606 GN=IPO9 PE=1 SV=3	Q96P70	115,964.0	96.9%	1	1	1	0.00307%	1.06%	1041
MBP	MBP_Biotin	Belogurov_039_20210528_ZR_MBP-1	Serine/threonine-protein kinase 26 OS=Homo sapiens OX=9606 GN=STK26 PE=1 SV=1	B4E0Y9,Q499L9,Q8NBY1,Q9P289	46,530.4	100.0%	1	1	1	0.00307%	3.42%	416
MBP	MBP_Biotin	Belogurov_039_20210528_ZR_MBP-1	Epididymis secretory sperm binding protein (Fragment) OS=Homo sapiens OX=9606 GN=MIF PE=2 SV=1	I4AY87,P14174	12,476.5	100.0%	2	2	2	0.00615%	17.4%	115
MBP	MBP_Biotin	Belogurov_039_20210528_ZR_MBP-1	Pitrilysin metalloproteinase 1 OS=Homo sapiens OX=9606 GN=PITRM1 PE=1 SV=2	A0A0A0MRX9,A0A7I2V397,A0A7I2V5C6,A0A7I2YQT2,B4DH07,Q5JRX3,Q5JRX3-2,Q5JRX3-3	106,067.3	63.1%	0	0	0	0.000%	0.000%	939
MBP	MBP_Biotin	Belogurov_039_20210528_ZR_MBP-1	cDNA FLJ78186 OS=Homo sapiens OX=9606 PE=2 SV=1	A8K3Y5	43,623.1	99.5%	1	1	1	0.00307%	3.43%	379
MBP	MBP_Biotin	Belogurov_039_20210528_ZR_MBP-1	Transferrin receptor protein 1 OS=Homo sapiens OX=9606 GN=TFRC PE=1 SV=2	P02786	84,873.6	100.0%	9	10	10	0.0307%	15.1%	760
MBP	MBP_Biotin	Belogurov_039_20210528_ZR_MBP-1	Importin-8 OS=Homo sapiens OX=9606 GN=IPO8 PE=1 SV=2	O15397	119,941.6	5.3%	0	0	0	0.000%	0.000%	1037
MBP	MBP_Biotin	Belogurov_039_20210528_ZR_MBP-1	cDNA FLJ10228 fis, clone HEMBB1000119, highly similar to N-acetylserotonin O-methyltransferase-like protein OS=Homo sapiens OX=9606 PE=2 SV=1	B3KM43,O95671,O95671-2	67,193.7	96.9%	1	1	1	0.00307%	1.45%	605
MBP	MBP_Biotin	Belogurov_039_20210528_ZR_MBP-1	Epididymis secretory sperm binding protein OS=Homo sapiens OX=9606 GN=RCC2 PE=2 SV=1	A0A024RAC5,A5PLK7,Q9P258	56,084.8	100.0%	4	5	5	0.0154%	9.00%	522
MBP	MBP_Biotin	Belogurov_039_20210528_ZR_MBP-1	cDNA FLJ50039, highly similar to Homo sapiens solute carrier family 25, member 24, transcript variant 1, mRNA OS=Homo sapiens OX=9606 PE=2 SV=1	B4E290,B7ZB41,Q6NUK1,Q6NUK1-2	53,298.6	85.2%	1	1	1	0.00307%	1.68%	477
MBP	MBP_Biotin	Belogurov_039_20210528_ZR_MBP-1	Isoform 2 of TBC1 domain family member 4 OS=Homo sapiens OX=9606 GN=TBC1D4	O60343-2	139,559.4	36.6%	0	0	0	0.000%	0.000%	1235
MBP	MBP_Biotin	Belogurov_039_20210528_ZR_MBP-1	Albumin (Fragment) OS=Homo sapiens OX=9606 PE=2 SV=1	F6KPG5,P02768	69,366.9	100.0%	17	22	23	0.0707%	29.2%	609
MBP	MBP_Biotin	Belogurov_039_20210528_ZR_MBP-1	cDNA FLJ58274, highly similar to RNA-binding protein 12 OS=Homo sapiens OX=9606 PE=2 SV=1	B4DRP9,Q69YJ7,Q9NTZ6	97,396.8	98.1%	1	1	1	0.00307%	1.23%	932
MBP	MBP_Biotin	Belogurov_039_20210528_ZR_MBP-1	Pumilio homolog 1 OS=Homo sapiens OX=9606 GN=PUM1 PE=1 SV=3	Q14671,Q14671-2,Q14671-3,Q5T1Z4,Q5T1Z8	126,685.0	98.6%	1	1	1	0.00307%	0.927%	1188
MBP	MBP_Biotin	Belogurov_039_20210528_ZR_MBP-1	BUD13 homolog OS=Homo sapiens OX=9606 GN=BUD13 PE=1 SV=1	Q9BRD0	70,522.6	90.9%	1	1	1	0.00307%	1.78%	619
MBP	MBP_Biotin	Belogurov_039_20210528_ZR_MBP-1	Apoptosis-inducing factor 1, mitochondrial OS=Homo sapiens OX=9606 GN=AIFM1 PE=1 SV=1	A0A6Q8PFM5,A0A6Q8PG15,A0A7I2PK44,O95831,O95831-3	66,295.6	100.0%	6	6	6	0.0184%	11.4%	609
MBP	MBP_Biotin	Belogurov_039_20210528_ZR_MBP-1	ATP-dependent RNA helicase A OS=Homo sapiens OX=9606 GN=DHX9 PE=1 SV=4	Q08211	140,961.5	100.0%	12	12	12	0.0369%	11.3%	1270
MBP	MBP_Biotin	Belogurov_039_20210528_ZR_MBP-1	40S ribosomal protein S15 OS=Homo sapiens OX=9606 GN=RPS15 PE=1 SV=1	K7ELC2	17,723.6	100.0%	3	4	4	0.0123%	21.7%	152
MBP	MBP_Biotin	Belogurov_039_20210528_ZR_MBP-1	60S ribosomal protein L14 OS=Homo sapiens OX=9606 PE=1 SV=1	A8K3Q9	23,455.3	98.1%	1	2	2	0.00615%	25.9%	216
MBP	MBP_Biotin	Belogurov_039_20210528_ZR_MBP-1	cDNA FLJ54590, highly similar to KH domain-containing, RNA-binding, signaltransduction-associated protein 1 OS=Homo sapiens OX=9606 PE=2 SV=1	B4DDX2,Q07666	48,228.2	100.0%	4	4	4	0.0123%	6.62%	443
MBP	MBP_Biotin	Belogurov_039_20210528_ZR_MBP-1	Mitochondrial glutamate carrier 1 (Fragment) OS=Homo sapiens OX=9606 GN=SLC25A22 PE=1 SV=5	E9PJH7,Q9H936	34,471.2	100.0%	2	2	2	0.00615%	7.35%	323
MBP	MBP_Biotin	Belogurov_039_20210528_ZR_MBP-1	High mobility group protein 1 OS=Homo sapiens OX=9606 GN=HMGB1 PE=3 SV=1	A0A024RDR0,P09429	24,894.7	100.0%	1	1	1	0.00307%	6.98%	215
MBP	MBP_Biotin	Belogurov_039_20210528_ZR_MBP-1	Histone 1, H1e OS=Homo sapiens OX=9606 GN=HIST1H1E PE=2 SV=1	A3R0T8,P10412,Q4VB24	21,866.9	100.0%	7	14	16	0.0492%	21.5%	219
MBP	MBP_Biotin	Belogurov_039_20210528_ZR_MBP-1	40S ribosomal protein SA OS=Homo sapiens OX=9606 GN=RPSA PE=3 SV=1	A0A024R2L6,A0A0C4DG17,C9J9K3,P08865	32,854.1	100.0%	4	7	8	0.0246%	23.1%	295
MBP	MBP_Biotin	Belogurov_039_20210528_ZR_MBP-1	Na(+)/H(+) exchange regulatory cofactor NHE-RF OS=Homo sapiens OX=9606 PE=2 SV=1	B2R6A3,O14745	38,868.3	55.9%	0	0	0	0.000%	0.000%	358
MBP	MBP_Biotin	Belogurov_039_20210528_ZR_MBP-1	cDNA, FLJ94931, highly similar to Homo sapiens zinc finger protein 148 (pHZ-52) (ZNF148), mRNA OS=Homo sapiens OX=9606 PE=2 SV=1	B2RAI2,Q8TDH4,Q9UQR1	88,976.4	99.7%	1	1	1	0.00307%	1.01%	794
MBP	MBP_Biotin	Belogurov_039_20210528_ZR_MBP-1	Sex comb on midleg-like protein 2 OS=Homo sapiens OX=9606 GN=SCML2 PE=1 SV=1	Q9UQR0	77,258.0	98.1%	1	1	1	0.00307%	1.57%	700
MBP	MBP_Biotin	Belogurov_039_20210528_ZR_MBP-1	ATP-dependent DNA helicase 2 subunit 1 OS=Homo sapiens OX=9606 GN=XRCC6 PE=3 SV=1	A0A024R1N4,P12956	69,846.4	100.0%	19	22	24	0.0738%	27.9%	609
MBP	MBP_Biotin	Belogurov_039_20210528_ZR_MBP-1	Acylglycerol kinase, mitochondrial OS=Homo sapiens OX=9606 GN=AGK PE=1 SV=1	A0A3B3ISY9,A0A3B3ITD0,A4D1U5,B4E2Z8,E9PC15,Q53H12	47,138.0	88.8%	1	1	1	0.00307%	2.73%	422
MBP	MBP_Biotin	Belogurov_039_20210528_ZR_MBP-1	Chromatin modifying protein 2B OS=Homo sapiens OX=9606 GN=CHMP2B PE=2 SV=1	B2RE76,Q9UQN3	23,907.2	97.1%	1	1	1	0.00307%	4.23%	213
MBP	MBP_Biotin	Belogurov_039_20210528_ZR_MBP-1	Bromo adjacent homology domain containing 1, isoform CRA_a OS=Homo sapiens OX=9606 GN=BAHD1 PE=4 SV=1	A0A024R9K2,Q8TBE0,Q8TBE0-2,Q8TBE0-3	84,314.4	97.9%	1	1	1	0.00307%	1.15%	777
MBP	MBP_Biotin	Belogurov_039_20210528_ZR_MBP-1	Obg-like ATPase 1 OS=Homo sapiens OX=9606 GN=OLA1 PE=1 SV=1	J3KQ32,Q9NTK5	44,745.4	99.8%	1	1	1	0.00307%	2.16%	396
MBP	MBP_Biotin	Belogurov_039_20210528_ZR_MBP-1	Ubiquitin-like modifier-activating enzyme 6 OS=Homo sapiens OX=9606 GN=UBA6 PE=1 SV=1	A0AVT1,A1LT96	117,973.4	23.3%	0	0	0	0.000%	0.000%	1052
MBP	MBP_Biotin	Belogurov_039_20210528_ZR_MBP-1	Structural maintenance of chromosomes protein OS=Homo sapiens OX=9606 PE=2 SV=1	B3KXX5,E9PD53,Q9NTJ3	147,187.9	100.0%	2	2	2	0.00615%	1.58%	1288
MBP	MBP_Biotin	Belogurov_039_20210528_ZR_MBP-1	Septin OS=Homo sapiens OX=9606 PE=2 SV=1	A8K3D0	50,509.1	100.0%	2	3	3	0.00922%	4.36%	436
MBP	MBP_Biotin	Belogurov_039_20210528_ZR_MBP-1	Spermidine synthase OS=Homo sapiens OX=9606 GN=SRM PE=1 SV=1	P19623	33,824.5	100.0%	5	6	6	0.0184%	13.2%	302
MBP	MBP_Biotin	Belogurov_039_20210528_ZR_MBP-1	cDNA FLJ75154, highly similar to Homo sapiens heterogeneous nuclear ribonucleoprotein C (C1/C2), mRNA OS=Homo sapiens OX=9606 PE=2 SV=1	A8K9A4,B2R5W2,B2R603,G3V2Q1,G3V4C1,P07910,P07910-2	32,338.0	100.0%	6	8	11	0.0338%	22.2%	293
MBP	MBP_Biotin	Belogurov_039_20210528_ZR_MBP-1	NADPH--cytochrome P450 reductase OS=Homo sapiens OX=9606 GN=POR PE=2 SV=1	B2R6E5	77,022.4	98.7%	1	1	1	0.00307%	1.62%	680
MBP	MBP_Biotin	Belogurov_039_20210528_ZR_MBP-1	Structural maintenance of chromosomes protein OS=Homo sapiens OX=9606 PE=2 SV=1	B0AZQ4,Q86VX4,Q9UQE7	141,547.1	100.0%	5	5	5	0.0154%	4.93%	1217
MBP	MBP_Biotin	Belogurov_039_20210528_ZR_MBP-1	DNA replication licensing factor MCM7 (Fragment) OS=Homo sapiens OX=9606 GN=MCM7 PE=2 SV=1	A0A0S2Z4A5,B2RBA6,P33993	81,309.0	100.0%	8	8	8	0.0246%	13.9%	719
MBP	MBP_Biotin	Belogurov_039_20210528_ZR_MBP-1	DNA replication licensing factor MCM5 OS=Homo sapiens OX=9606 PE=2 SV=1	A8K521,B1AHB0,P33992	82,288.3	100.0%	2	2	2	0.00615%	2.86%	734
MBP	MBP_Biotin	Belogurov_039_20210528_ZR_MBP-1	Immunoblobulin light chain (Fragment) OS=Homo sapiens OX=9606 PE=1 SV=1	Q0KKI6	24,029.7	100.0%	3	3	3	0.00922%	25.1%	219
MBP	MBP_Biotin	Belogurov_039_20210528_ZR_MBP-1	Fatty acid binding protein 5 (Psoriasis-associated) OS=Homo sapiens OX=9606 GN=FABP5 PE=3 SV=1	E7DVW5,Q01469	15,164.4	100.0%	5	6	6	0.0184%	47.4%	135
MBP	MBP_Biotin	Belogurov_039_20210528_ZR_MBP-1	Methionine--tRNA ligase, cytoplasmic OS=Homo sapiens OX=9606 PE=2 SV=1	A8K492,P56192	101,117.5	100.0%	7	8	8	0.0246%	8.78%	900
MBP	MBP_Biotin	Belogurov_039_20210528_ZR_MBP-1	TGc domain-containing protein OS=Homo sapiens OX=9606 PE=3 SV=1	A0A494C0J7,Q08188	76,633.0	100.0%	4	4	4	0.0123%	7.87%	693
MBP	MBP_Biotin	Belogurov_039_20210528_ZR_MBP-1	10 kDa heat shock protein, mitochondrial OS=Homo sapiens OX=9606 PE=2 SV=1	A0A384N6A4,B8ZZL8,P61604,Q9UNM1	10,931.8	87.0%	1	1	1	0.00307%	9.80%	102
MBP	MBP_Biotin	Belogurov_039_20210528_ZR_MBP-1	Testis secretory sperm-binding protein Li 236P OS=Homo sapiens OX=9606 PE=2 SV=1	A0A140VKA9,P09417,P09417-2	22,408.2	98.1%	1	2	2	0.00615%	6.97%	213
MBP	MBP_Biotin	Belogurov_039_20210528_ZR_MBP-1	Histone H3.1 OS=Homo sapiens OX=9606 GN=H3C1 PE=1 SV=2	P68431,Q16695,Q71DI3	15,404.7	100.0%	3	4	6	0.0184%	20.6%	136
MBP	MBP_Biotin	Belogurov_039_20210528_ZR_MBP-1	Calponin-3 OS=Homo sapiens OX=9606 GN=CNN3 PE=1 SV=1	Q15417,Q15417-3	31,380.6	100.0%	1	1	1	0.00307%	3.95%	283
MBP	MBP_Biotin	Belogurov_039_20210528_ZR_MBP-1	Serine/threonine-protein kinase N2 OS=Homo sapiens OX=9606 GN=PKN2 PE=1 SV=1	Q16513,Q16513-3	106,220.1	10.7%	0	0	0	0.000%	0.000%	936
MBP	MBP_Biotin	Belogurov_039_20210528_ZR_MBP-1	Cytochrome b-245 light chain OS=Homo sapiens OX=9606 GN=CYBA PE=1 SV=3	P13498	21,012.8	56.2%	0	0	0	0.000%	0.000%	195
MBP	MBP_Biotin	Belogurov_039_20210528_ZR_MBP-1	Solute carrier family 39 (Zinc transporter), member 14, isoform CRA_a (Fragment) OS=Homo sapiens OX=9606 GN=SLC39A14 PE=2 SV=1	A0A0S2Z534,A0A0S2Z5B1,A0A0S2Z5C8,A0A0S2Z5Z7,E5RFZ8,E5RGA7,E5RIP4,E5RJ40,E5RJG5,Q15043,Q15043-2,Q15043-3	54,058.6	98.1%	1	1	1	0.00307%	2.70%	492
MBP	MBP_Biotin	Belogurov_039_20210528_ZR_MBP-1	Ribonuclease inhibitor OS=Homo sapiens OX=9606 GN=RNH1 PE=4 SV=1	A0A024RC87,A0A140VJT8,P13489	49,974.4	100.0%	2	2	2	0.00615%	5.70%	461
MBP	MBP_Biotin	Belogurov_039_20210528_ZR_MBP-1	Proteasome (Prosome, macropain) 26S subunit, non-ATPase, 12, isoform CRA_a (Fragment) OS=Homo sapiens OX=9606 GN=PSMD12 PE=2 SV=1	A0A0S2Z489,O00232,O00232-2	50,580.5	99.0%	0	0	0	0.000%	0.000%	436
MBP	MBP_Biotin	Belogurov_039_20210528_ZR_MBP-1	Complex I assembly factor ACAD9, mitochondrial OS=Homo sapiens OX=9606 GN=ACAD9 PE=1 SV=1	Q9H845	68,762.8	98.1%	1	1	1	0.00307%	1.45%	621
MBP	MBP_Biotin	Belogurov_039_20210528_ZR_MBP-1	SWI/SNF-related matrix-associated actin-dependent regulator of chromatin subfamily B member 1 (Fragment) OS=Homo sapiens OX=9606 GN=SMARCB1 PE=1 SV=1	A0A0G2JSE9,A0A0U1RQQ2,A0A0U1RRB8,A0A2R8Y5N5,A0A2R8YEE8,B4DRT1,B4E117,C9JTA6,G5E975,Q12824,Q12824-2,Q86WI7,Q86WI8,Q9H836	29,844.7	98.1%	1	1	1	0.00307%	5.73%	271
MBP	MBP_Biotin	Belogurov_039_20210528_ZR_MBP-1	Heterogeneous nuclear ribonucleoprotein U OS=Homo sapiens OX=9606 GN=HNRNPU PE=1 SV=6	Q00839	90,585.2	100.0%	15	23	25	0.0769%	18.9%	825
MBP	MBP_Biotin	Belogurov_039_20210528_ZR_MBP-1	Core histone macro-H2A OS=Homo sapiens OX=9606 GN=H2AFY2 PE=4 SV=1	A0A024QZP6,A0A7I2V2N7,A0A7I2V412,A0A7I2V423,A0A7I2V6E9,A0A7I2YQD6,A0A7I2YQR8,Q9HA11,Q9P0M6	40,060.1	31.6%	0	0	0	0.000%	2.42%	372
MBP	MBP_Biotin	Belogurov_039_20210528_ZR_MBP-1	Keratin 77 OS=Homo sapiens OX=9606 GN=KRT77 PE=1 SV=1	Q0IIN1,Q7Z794	61,901.9	84.4%	1	1	1	0.00307%	6.75%	578
MBP	MBP_Biotin	Belogurov_039_20210528_ZR_MBP-1	Proliferation-associated 2G4, 38kDa, isoform CRA_a OS=Homo sapiens OX=9606 GN=PA2G4 PE=3 SV=1	A0A024RB85,Q9UQ80	43,786.7	100.0%	10	13	13	0.0400%	31.5%	394
MBP	MBP_Biotin	Belogurov_039_20210528_ZR_MBP-1	Actin-related protein 2/3 complex subunit 2 OS=Homo sapiens OX=9606 GN=ARPC2 PE=1 SV=1	O15144,Q53R19	34,333.7	97.5%	1	1	1	0.00307%	4.67%	300
MBP	MBP_Biotin	Belogurov_039_20210528_ZR_MBP-1	SAPS domain family, member 3, isoform CRA_c OS=Homo sapiens OX=9606 GN=SAPS3 PE=3 SV=1	A0A024R5F3,B4DTT7,B4DYU6,E9PKF6,H0YEN2,H7BXH2,Q5H9R7,Q5H9R7-2,Q5H9R7-3,Q5H9R7-4,Q5H9R7-5,Q5H9R7-6	94,447.0	55.9%	0	0	0	0.000%	0.000%	844
MBP	MBP_Biotin	Belogurov_039_20210528_ZR_MBP-1	Phosphorylated adapter RNA export protein OS=Homo sapiens OX=9606 GN=PHAX PE=1 SV=1	Q9H814	44,403.7	99.4%	1	1	1	0.00307%	2.03%	394
MBP	MBP_Biotin	Belogurov_039_20210528_ZR_MBP-1	UPF0690 protein C1orf52 OS=Homo sapiens OX=9606 GN=C1orf52 PE=1 SV=1	Q8N6N3	20,599.5	100.0%	1	2	2	0.00615%	5.49%	182
MBP	MBP_Biotin	Belogurov_039_20210528_ZR_MBP-1	Testis tissue sperm-binding protein Li 90mP OS=Homo sapiens OX=9606 PE=2 SV=1	A0A140VKH3,A0A7P0TAE3,Q9ULX6,Q9ULX6-2	65,221.9	11.4%	0	0	0	0.000%	0.000%	585
MBP	MBP_Biotin	Belogurov_039_20210528_ZR_MBP-1	Keratin, type I cytoskeletal 16 OS=Homo sapiens OX=9606 GN=KRT16 PE=1 SV=4	P08779	51,269.0	100.0%	12	17	18	0.0553%	53.1%	473
MBP	MBP_Biotin	Belogurov_039_20210528_ZR_MBP-1	Epididymis secretory sperm binding protein OS=Homo sapiens OX=9606 PE=2 SV=1	A0A384N6B9,Q15366,Q15366-2,Q15366-3,Q15366-6	38,151.5	100.0%	8	10	10	0.0307%	31.7%	361
MBP	MBP_Biotin	Belogurov_039_20210528_ZR_MBP-1	Insulin receptor substrate 4 OS=Homo sapiens OX=9606 GN=IRS4 PE=4 SV=1	A0A804CF45,O14654	133,769.3	100.0%	6	6	6	0.0184%	5.73%	1257
MBP	MBP_Biotin	Belogurov_039_20210528_ZR_MBP-1	Leydig cell tumor 10 kDa protein homolog OS=Homo sapiens OX=9606 GN=C19orf53 PE=1 SV=1	Q9UNZ5	10,577.0	55.9%	0	0	0	0.000%	0.000%	99
MBP	MBP_Biotin	Belogurov_039_20210528_ZR_MBP-1	Testicular secretory protein Li 53 OS=Homo sapiens OX=9606 PE=2 SV=1	A0A140VK53,Q9UQ35	299,621.6	100.0%	4	4	4	0.0123%	1.78%	2752
MBP	MBP_Biotin	Belogurov_039_20210528_ZR_MBP-1	cDNA FLJ76656, highly similar to Homo sapiens scaffold attachment factor B (SAFB), mRNA OS=Homo sapiens OX=9606 PE=2 SV=1	A8K329,B7Z2Z1,B7ZLP5,Q15424-4	102,769.0	100.0%	10	14	15	0.0461%	13.2%	916
MBP	MBP_Biotin	Belogurov_039_20210528_ZR_MBP-1	Replication factor C 2 isoform 1 (Fragment) OS=Homo sapiens OX=9606 GN=RFC2 PE=2 SV=1	B5BUD2,P35250,P35250-2,Q75MT5	35,244.4	87.8%	0	0	0	0.000%	0.000%	320
MBP	MBP_Biotin	Belogurov_039_20210528_ZR_MBP-1	Palladin OS=Homo sapiens OX=9606 GN=PALLD PE=1 SV=3	Q8WX93,Q8WX93-5	127,827.3	9.8%	0	0	0	0.000%	0.000%	1159
MBP	MBP_Biotin	Belogurov_039_20210528_ZR_MBP-1	Endothelial differentiation-related factor 1 OS=Homo sapiens OX=9606 GN=EDF1 PE=1 SV=1	O60869	16,369.1	98.1%	1	1	1	0.00307%	10.1%	148
MBP	MBP_Biotin	Belogurov_039_20210528_ZR_MBP-1	Eukaryotic translation initiation factor 3 subunit C OS=Homo sapiens OX=9606 GN=EIF3S8 PE=3 SV=1	A0A024QYU9,A1KYQ7,B4DVQ5,B5ME19,Q99613,Q99613-2	104,104.7	100.0%	10	10	10	0.0307%	9.75%	903
MBP	MBP_Biotin	Belogurov_039_20210528_ZR_MBP-1	Importin subunit alpha OS=Homo sapiens OX=9606 GN=KPNA2 PE=1 SV=1	A0A7I2V351,A0A7I2V487,A0A7I2YQE1,A8K7D9,P52292,Q7Z726	57,862.5	100.0%	6	7	8	0.0246%	19.0%	529
MBP	MBP_Biotin	Belogurov_039_20210528_ZR_MBP-1	Translation initiation factor eIF-2B subunit beta OS=Homo sapiens OX=9606 GN=EIF2B2 PE=1 SV=3	P49770,Q53XC2,Q9BPX4	38,990.1	93.5%	0	0	0	0.000%	0.000%	351
MBP	MBP_Biotin	Belogurov_039_20210528_ZR_MBP-1	Keratin, type I cytoskeletal 19 OS=Homo sapiens OX=9606 GN=KRT19 PE=1 SV=4	P08727	44,107.1	6.8%	0	0	0	0.000%	7.00%	400
MBP	MBP_Biotin	Belogurov_039_20210528_ZR_MBP-1	YLP motif-containing protein 1 OS=Homo sapiens OX=9606 GN=YLPM1 PE=1 SV=4	P49750,P49750-1	219,987.5	100.0%	3	3	3	0.00922%	1.58%	1951
MBP	MBP_Biotin	Belogurov_039_20210528_ZR_MBP-1	Cyclin-dependent kinase 6 OS=Homo sapiens OX=9606 GN=CDK6 PE=1 SV=1	Q00534	36,938.8	88.3%	1	1	1	0.00307%	5.52%	326
MBP	MBP_Biotin	Belogurov_039_20210528_ZR_MBP-1	Zinc finger matrin-type protein 2 OS=Homo sapiens OX=9606 GN=ZMAT2 PE=1 SV=1	Q96NC0	23,612.5	99.9%	0	0	0	0.000%	0.000%	199
MBP	MBP_Biotin	Belogurov_039_20210528_ZR_MBP-1	Tyrosine 3-monooxygenase/tryptophan 5-monooxygenase activation protein, eta polypeptide, isoform CRA_b OS=Homo sapiens OX=9606 GN=YWHAH PE=3 SV=1	A0A024R1K7,Q04917	28,219.6	100.0%	4	5	5	0.0154%	21.5%	246
MBP	MBP_Biotin	Belogurov_039_20210528_ZR_MBP-1	ATPase_AAA_core domain-containing protein OS=Homo sapiens OX=9606 PE=2 SV=1	Q05C31	47,096.8	7.3%	0	0	0	0.000%	0.000%	427
MBP	MBP_Biotin	Belogurov_039_20210528_ZR_MBP-1	Golgin subfamily A member 3 OS=Homo sapiens OX=9606 GN=GOLGA3 PE=1 SV=2	Q08378	167,356.0	99.7%	1	1	1	0.00307%	0.868%	1498
MBP	MBP_Biotin	Belogurov_039_20210528_ZR_MBP-1	Serine/threonine-protein phosphatase OS=Homo sapiens OX=9606 GN=PPP1CC PE=3 SV=1	A0A024RBP2,F8VYE8,F8W0W8,P36873,P36873-2,Q9UPN1	38,520.1	98.1%	1	1	1	0.00307%	13.9%	337
MBP	MBP_Biotin	Belogurov_039_20210528_ZR_MBP-1	Keratin, type II cytoskeletal 72 OS=Homo sapiens OX=9606 GN=KRT72 PE=1 SV=2	Q14CN4	55,879.1	98.1%	1	1	2	0.00615%	8.61%	511
MBP	MBP_Biotin	Belogurov_039_20210528_ZR_MBP-1	40S ribosomal protein S17 OS=Homo sapiens OX=9606 PE=3 SV=2	H3BNC9,P08708	15,550.5	100.0%	3	3	3	0.00922%	5.14%	135
MBP	MBP_Biotin	Belogurov_039_20210528_ZR_MBP-1	Dihydropyrimidinase-related protein 5 OS=Homo sapiens OX=9606 GN=DPYSL5 PE=1 SV=1	Q9BPU6	61,420.9	98.2%	0	0	0	0.000%	0.000%	564
MBP	MBP_Biotin	Belogurov_039_20210528_ZR_MBP-1	Telomerase RNA component interacting RNase OS=Homo sapiens OX=9606 GN=TRIR PE=1 SV=1	Q9BQ61	18,419.6	97.9%	1	1	1	0.00307%	6.82%	176
MBP	MBP_Biotin	Belogurov_039_20210528_ZR_MBP-1	Elongation factor 1-delta OS=Homo sapiens OX=9606 GN=EEF1D PE=1 SV=1	A0A087X1X7,B2RAR6,D3DWK1,E9PRY8,P29692-2,Q71RH4,Q9H7G6	71,408.3	100.0%	1	1	1	0.00307%	1.90%	647
MBP	MBP_Biotin	Belogurov_039_20210528_ZR_MBP-1	Chromatin assembly factor 1, subunit A (P150), isoform CRA_a OS=Homo sapiens OX=9606 GN=CHAF1A PE=3 SV=1	D6W625,Q13111	106,939.6	5.6%	0	0	0	0.000%	0.000%	956
MBP	MBP_Biotin	Belogurov_039_20210528_ZR_MBP-1	Histone H2B OS=Homo sapiens OX=9606 GN=HIST1H2BK PE=3 SV=1	A0A024RCL8,O60814	13,890.6	100.0%	2	5	5	0.0154%	35.7%	126
MBP	MBP_Biotin	Belogurov_039_20210528_ZR_MBP-1	Clathrin heavy chain OS=Homo sapiens OX=9606 GN=CLTC PE=1 SV=1	A0A087WVQ6,Q00610,Q00610-2	187,894.8	100.0%	11	14	14	0.0430%	8.10%	1639
MBP	MBP_Biotin	Belogurov_039_20210528_ZR_MBP-1	ELAV-like protein 1 OS=Homo sapiens OX=9606 GN=ELAVL1 PE=1 SV=2	Q15717,Q15717-2	38,997.0	100.0%	2	2	2	0.00615%	8.28%	353
MBP	MBP_Biotin	Belogurov_039_20210528_ZR_MBP-1	NAD(P)H-hydrate epimerase OS=Homo sapiens OX=9606 GN=APOA1BP PE=2 SV=1	B4DP80	33,628.8	100.0%	2	2	2	0.00615%	6.84%	307
MBP	MBP_Biotin	Belogurov_039_20210528_ZR_MBP-1	ATP-dependent RNA helicase DDX50 OS=Homo sapiens OX=9606 GN=DDX50 PE=1 SV=1	Q9BQ39	82,566.7	92.2%	1	1	1	0.00307%	4.75%	737
MBP	MBP_Biotin	Belogurov_039_20210528_ZR_MBP-1	Ras-related protein Rab-7a OS=Homo sapiens OX=9606 GN=RAB7A PE=1 SV=1	A0A6Q8PG52	23,699.9	100.0%	2	2	2	0.00615%	11.8%	211
MBP	MBP_Biotin	Belogurov_039_20210528_ZR_MBP-1	RAP1B, member of RAS oncogene family, isoform CRA_a OS=Homo sapiens OX=9606 GN=RAP1B PE=3 SV=1	A0A024RB87,P61224,P61224-2,P61224-3	18,778.7	100.0%	3	3	3	0.00922%	15.8%	165
MBP	MBP_Biotin	Belogurov_039_20210528_ZR_MBP-1	Isoform 3 of Nucleoside diphosphate kinase B OS=Homo sapiens OX=9606 GN=NME2	P22392-2,Q32Q12	30,137.3	100.0%	8	13	13	0.0400%	32.2%	267
MBP	MBP_Biotin	Belogurov_039_20210528_ZR_MBP-1	Insulin-like growth factor 2 mRNA-binding protein 2 OS=Homo sapiens OX=9606 GN=IGF2BP2 PE=1 SV=1	F8W930,Q9Y6M1,Q9Y6M1-1	66,787.2	99.5%	1	1	1	0.00307%	3.47%	605
MBP	MBP_Biotin	Belogurov_039_20210528_ZR_MBP-1	Phenylalanine--tRNA ligase beta subunit OS=Homo sapiens OX=9606 GN=FARSB PE=1 SV=3	Q9NSD9	66,118.5	100.0%	8	8	8	0.0246%	13.4%	589
MBP	MBP_Biotin	Belogurov_039_20210528_ZR_MBP-1	Inosine-5'-monophosphate dehydrogenase OS=Homo sapiens OX=9606 GN=IMPDH1 PE=3 SV=1	A0A024R725,A0A3B3IRL5,B3KRZ3,B4DNJ7,C9J381,P20839,P20839-2,P20839-3,P20839-4,P20839-5,P20839-6,P20839-7,Q5H9Q6,Q6ZNB1	57,050.4	98.1%	1	1	1	0.00307%	5.26%	530
MBP	MBP_Biotin	Belogurov_039_20210528_ZR_MBP-1	Keratin, type II cuticular Hb4 OS=Homo sapiens OX=9606 GN=KRT84 PE=2 SV=2	Q9NSB2	64,842.6	100.0%	7	7	7	0.0215%	19.0%	600
MBP	MBP_Biotin	Belogurov_039_20210528_ZR_MBP-1	SEC31-like 1 (S. cerevisiae), isoform CRA_b OS=Homo sapiens OX=9606 GN=SEC31L1 PE=3 SV=1	A0A024RDH6,A0A1S5UZ19,A1LU61,D6REX3,O94979,O94979-10,O94979-2,O94979-3,O94979-4,O94979-6,O94979-8,O94979-9	133,016.8	99.9%	1	1	1	0.00307%	0.677%	1220
MBP	MBP_Biotin	Belogurov_039_20210528_ZR_MBP-1	B-cell receptor-associated protein (Fragment) OS=Homo sapiens OX=9606 PE=2 SV=1	Q53HT6	27,962.5	98.1%	1	2	2	0.00615%	3.66%	246
MBP	MBP_Biotin	Belogurov_039_20210528_ZR_MBP-1	ER membrane protein complex subunit 8 (Fragment) OS=Homo sapiens OX=9606 GN=EMC8 PE=1 SV=1	M0R1B0,O43402,Q53Y03	23,772.9	98.1%	1	1	1	0.00307%	9.00%	210
MBP	MBP_Biotin	Belogurov_039_20210528_ZR_MBP-1	Uncharacterized protein (Fragment) OS=Homo sapiens OX=9606 PE=1 SV=1	H0YHG0,P82979,Q567R9	23,671.2	100.0%	2	2	2	0.00615%	5.35%	210
MBP	MBP_Biotin	Belogurov_039_20210528_ZR_MBP-1	Angiomotin OS=Homo sapiens OX=9606 GN=AMOT PE=1 SV=1	Q4VCS5	118,084.4	100.0%	27	32	34	0.105%	25.7%	1084
MBP	MBP_Biotin	Belogurov_039_20210528_ZR_MBP-1	Trifunctional purine biosynthetic protein adenosine-3 OS=Homo sapiens OX=9606 GN=GART PE=1 SV=1	P22102,Q3B7A7,Q59HH3	107,768.4	100.0%	11	12	12	0.0369%	11.2%	1010
MBP	MBP_Biotin	Belogurov_039_20210528_ZR_MBP-1	DBIRD complex subunit ZNF326 OS=Homo sapiens OX=9606 GN=ZNF326 PE=1 SV=2	Q5BKZ1	65,653.5	100.0%	2	2	2	0.00615%	3.61%	582
MBP	MBP_Biotin	Belogurov_039_20210528_ZR_MBP-1	40S ribosomal protein S27a OS=Homo sapiens OX=9606 GN=HEL112 PE=2 SV=1	B2RDW1,P62979,Q5RKT7	17,905.5	100.0%	5	9	26	0.0799%	30.1%	156
MBP	MBP_Biotin	Belogurov_039_20210528_ZR_MBP-1	L-lactate dehydrogenase OS=Homo sapiens OX=9606 GN=LDHB PE=1 SV=1	A0A5F9ZHM4,P07195,Q5U077	36,638.6	100.0%	12	19	21	0.0646%	36.4%	334
MBP	MBP_Biotin	Belogurov_039_20210528_ZR_MBP-1	Desmocollin-2 OS=Homo sapiens OX=9606 GN=DSC2 PE=1 SV=1	A0A3B3ISU0,A8K2P8,A9X9K9,A9X9L0,Q02487,Q02487-2,Q63HM4,Q68DY8	93,770.0	98.1%	1	1	1	0.00307%	1.32%	847
MBP	MBP_Biotin	Belogurov_039_20210528_ZR_MBP-1	Prelamin-A/C OS=Homo sapiens OX=9606 GN=LMNA PE=1 SV=1	A0A6Q8PFJ0	80,904.3	86.2%	1	1	1	0.00307%	1.23%	729
MBP	MBP_Biotin	Belogurov_039_20210528_ZR_MBP-1	Uncharacterized protein OS=Homo sapiens OX=9606 GN=DKFZp686K03196 PE=1 SV=1	Q6N095	52,359.3	100.0%	6	6	6	0.0184%	16.8%	475
MBP	MBP_Biotin	Belogurov_039_20210528_ZR_MBP-1	Fibronectin (Fragment) OS=Homo sapiens OX=9606 GN=DKFZp686K139 PE=2 SV=1	Q6MZF4	122,110.9	17.5%	0	0	0	0.000%	0.000%	1103
MBP	MBP_Biotin	Belogurov_039_20210528_ZR_MBP-1	60S ribosomal protein L27a OS=Homo sapiens OX=9606 GN=RPL27A PE=1 SV=2	P46776,Q6NZ52	16,561.4	100.0%	4	4	4	0.0123%	31.1%	148
MBP	MBP_Biotin	Belogurov_039_20210528_ZR_MBP-1	Ephrin-B1 OS=Homo sapiens OX=9606 GN=EFNB1 PE=1 SV=1	P98172	38,007.4	99.7%	1	1	1	0.00307%	3.76%	346
MBP	MBP_Biotin	Belogurov_039_20210528_ZR_MBP-1	Pre-mRNA-processing-splicing factor 8 OS=Homo sapiens OX=9606 GN=PRPF8 PE=1 SV=2	Q6P2Q9	273,608.6	99.8%	1	1	1	0.00307%	0.343%	2335
MBP	MBP_Biotin	Belogurov_039_20210528_ZR_MBP-1	Y-box-binding protein 1 OS=Homo sapiens OX=9606 GN=YBX1 PE=1 SV=3	P67809,Q6PKI6	35,923.8	96.8%	1	1	1	0.00307%	8.33%	324
MBP	MBP_Biotin	Belogurov_039_20210528_ZR_MBP-1	Hydroxysteroid dehydrogenase-like protein 2 OS=Homo sapiens OX=9606 GN=HSDL2 PE=1 SV=1	Q6YN16	45,396.6	100.0%	2	2	2	0.00615%	5.74%	418
MBP	MBP_Biotin	Belogurov_039_20210528_ZR_MBP-1	Thyroid transcription factor 1-associated protein 26 OS=Homo sapiens OX=9606 GN=CCDC59 PE=1 SV=2	Q9P031	28,669.9	98.1%	1	1	1	0.00307%	4.56%	241
MBP	MBP_Biotin	Belogurov_039_20210528_ZR_MBP-1	Creatine kinase U-type, mitochondrial OS=Homo sapiens OX=9606 GN=CKMT1A PE=1 SV=1	P12532,P12532-2	50,421.9	100.0%	2	2	2	0.00615%	4.56%	448
MBP	MBP_Biotin	Belogurov_039_20210528_ZR_MBP-1	Proteasome subunit beta OS=Homo sapiens OX=9606 PE=2 SV=1	Q86U62	30,019.0	61.1%	0	0	0	0.000%	0.000%	277
MBP	MBP_Biotin	Belogurov_039_20210528_ZR_MBP-1	RNA-binding protein PNO1 OS=Homo sapiens OX=9606 PE=2 SV=1	B2R823,Q9NRX1	27,925.3	100.0%	1	1	1	0.00307%	3.97%	252
MBP	MBP_Biotin	Belogurov_039_20210528_ZR_MBP-1	HCG2039812, isoform CRA_b (Fragment) OS=Homo sapiens OX=9606 GN=KRT6A PE=2 SV=1	A0A0S2Z428,B4DRR0,P02538	60,046.4	98.1%	1	2	2	0.00615%	45.4%	564
MBP	MBP_Biotin	Belogurov_039_20210528_ZR_MBP-1	Keratin, type I cytoskeletal 14 OS=Homo sapiens OX=9606 GN=KRT14 PE=1 SV=4	P02533	51,562.5	100.0%	28	47	52	0.160%	59.5%	472
MBP	MBP_Biotin	Belogurov_039_20210528_ZR_MBP-1	39S ribosomal protein L15, mitochondrial OS=Homo sapiens OX=9606 GN=MRPL15 PE=1 SV=1	Q9P015	33,421.6	95.5%	1	2	2	0.00615%	4.39%	296
MBP	MBP_Biotin	Belogurov_039_20210528_ZR_MBP-1	Actin-related protein 2/3 complex subunit OS=Homo sapiens OX=9606 GN=ARPC1B PE=2 SV=1	A4D275,O15143	40,949.8	87.9%	1	1	1	0.00307%	3.49%	372
MBP	MBP_Biotin	Belogurov_039_20210528_ZR_MBP-1	26S proteasome non-ATPase regulatory subunit 11 OS=Homo sapiens OX=9606 GN=PSMD11 PE=1 SV=3	O00231,O00231-2	47,537.4	100.0%	2	2	2	0.00615%	5.92%	423
MBP	MBP_Biotin	Belogurov_039_20210528_ZR_MBP-1	General transcription factor 3C polypeptide 5 OS=Homo sapiens OX=9606 GN=GTF3C5 PE=1 SV=2	Q9Y5Q8,Q9Y5Q8-3	60,370.5	35.1%	0	0	0	0.000%	0.000%	526
MBP	MBP_Biotin	Belogurov_039_20210528_ZR_MBP-1	Leucine-rich repeat-containing protein 47 OS=Homo sapiens OX=9606 GN=LRRC47 PE=1 SV=1	Q8N1G4	63,474.8	98.1%	1	1	1	0.00307%	1.89%	583
MBP	MBP_Biotin	Belogurov_039_20210528_ZR_MBP-1	Regulator of chromosome condensation 1 isoform 3 (Fragment) OS=Homo sapiens OX=9606 GN=RCC1 PE=2 SV=1	A0A0S2Z3I4,A0A0S2Z404,P18754,P18754-2,Q5T081	48,144.3	100.0%	6	6	6	0.0184%	17.6%	452
MBP	MBP_Biotin	Belogurov_039_20210528_ZR_MBP-1	Glycylpeptide N-tetradecanoyltransferase OS=Homo sapiens OX=9606 GN=NMT1 PE=1 SV=1	A0A7I2V3U5,A0A7I2V3X4,A0A7I2V539,P30419,P30419-2,Q96HI4	48,141.5	98.8%	1	1	1	0.00307%	3.31%	416
MBP	MBP_Biotin	Belogurov_039_20210528_ZR_MBP-1	Isoform 2 of Electron transfer flavoprotein subunit beta OS=Homo sapiens OX=9606 GN=ETFB	P38117-2	37,434.6	100.0%	5	5	5	0.0154%	15.0%	346
MBP	MBP_Biotin	Belogurov_039_20210528_ZR_MBP-1	Secretory carrier-associated membrane protein OS=Homo sapiens OX=9606 PE=2 SV=1	A8K2G0,O15126	37,920.7	100.0%	3	4	4	0.0123%	12.4%	338
MBP	MBP_Biotin	Belogurov_039_20210528_ZR_MBP-1	Mitochondrial import receptor subunit TOM22 homolog (Fragment) OS=Homo sapiens OX=9606 PE=2 SV=1	Q53GB0,Q549C5,Q9NS69	15,522.1	98.1%	1	1	1	0.00307%	17.6%	142
MBP	MBP_Biotin	Belogurov_039_20210528_ZR_MBP-1	Epididymis secretory sperm binding protein (Fragment) OS=Homo sapiens OX=9606 GN=ITPA PE=2 SV=1	A0A0S2Z3W7,Q9BY32	21,445.9	100.0%	2	2	2	0.00615%	13.4%	194
MBP	MBP_Biotin	Belogurov_039_20210528_ZR_MBP-1	POU domain, class 4, transcription factor 3, isoform CRA_a OS=Homo sapiens OX=9606 GN=POU4F3 PE=4 SV=1	D3DQF6,Q9P2N5	84,107.3	96.8%	1	1	1	0.00307%	2.98%	771
MBP	MBP_Biotin	Belogurov_039_20210528_ZR_MBP-1	Eukaryotic translation initiation factor 3 subunit B OS=Homo sapiens OX=9606 GN=EIF3S9 PE=3 SV=1	A0A024R821,A4D210,B4DV79,P55884,P55884-2	99,030.7	100.0%	4	4	4	0.0123%	5.65%	873
MBP	MBP_Biotin	Belogurov_039_20210528_ZR_MBP-1	ADP-sugar pyrophosphatase OS=Homo sapiens OX=9606 GN=NUDT5 PE=1 SV=1	A6NFX8,Q9UKK9	24,327.8	100.0%	3	3	3	0.00922%	19.0%	219
MBP	MBP_Biotin	Belogurov_039_20210528_ZR_MBP-1	M1-specific T cell receptor beta chain OS=Homo sapiens OX=9606 GN=TRB PE=1 SV=1	P0DSE2	34,792.0	92.1%	1	1	1	0.00307%	2.58%	310
MBP	MBP_Biotin	Belogurov_039_20210528_ZR_MBP-1	Alpha-aminoadipic semialdehyde dehydrogenase OS=Homo sapiens OX=9606 GN=ALDH7A1 PE=1 SV=1	A0A1B0GTG2,A0A1B0GW77,A0A384MDZ8,P49419,P49419-2	55,366.8	100.0%	1	1	1	0.00307%	4.29%	511
MBP	MBP_Biotin	Belogurov_039_20210528_ZR_MBP-1	Eukaryotic translation initiation factor 4H OS=Homo sapiens OX=9606 GN=EIF4H PE=1 SV=5	Q15056,Q15056-2	25,200.7	100.0%	2	2	2	0.00615%	12.9%	228
MBP	MBP_Biotin	Belogurov_039_20210528_ZR_MBP-1	Tetratricopeptide repeat protein 9C OS=Homo sapiens OX=9606 GN=TTC9C PE=1 SV=1	Q8N5M4	20,013.1	98.1%	1	1	1	0.00307%	8.19%	171
MBP	MBP_Biotin	Belogurov_039_20210528_ZR_MBP-1	Isoform 2 of Negative elongation factor B OS=Homo sapiens OX=9606 GN=NELFB	Q8WX92-2	70,059.1	80.1%	1	1	1	0.00307%	1.59%	628
MBP	MBP_Biotin	Belogurov_039_20210528_ZR_MBP-1	L-aminoadipate-semialdehyde dehydrogenase-phosphopantetheinyl transferase OS=Homo sapiens OX=9606 GN=AASDHPPT PE=1 SV=2	Q9NRN7	35,777.1	91.4%	0	0	0	0.000%	0.000%	309
MBP	MBP_Biotin	Belogurov_039_20210528_ZR_MBP-1	Dynein axonemal assembly factor 5 OS=Homo sapiens OX=9606 GN=DNAAF5 PE=1 SV=4	Q86Y56,Q86Y56-2	92,046.0	18.6%	0	0	0	0.000%	0.000%	843
MBP	MBP_Biotin	Belogurov_039_20210528_ZR_MBP-1	cDNA FLJ57459, highly similar to Mitochondrial import inner membrane translocase subunit Tim23 OS=Homo sapiens OX=9606 PE=2 SV=1	B1APJ0,B4DI18,B7ZB25,O14925,Q5SRD1,Q5SRD1-2	14,600.0	98.1%	1	1	1	0.00307%	9.88%	140
MBP	MBP_Biotin	Belogurov_039_20210528_ZR_MBP-1	Epididymis secretory sperm binding protein OS=Homo sapiens OX=9606 PE=2 SV=1	A0A384NPQ2,Q06830	22,110.9	100.0%	5	6	6	0.0184%	31.2%	199
MBP	MBP_Biotin	Belogurov_039_20210528_ZR_MBP-1	Very-long-chain (3R)-3-hydroxyacyl-CoA dehydratase OS=Homo sapiens OX=9606 GN=HACD3 PE=1 SV=1	H3BPZ1,H3BS72,Q9P035	43,161.1	99.3%	0	0	0	0.000%	0.000%	362
MBP	MBP_Biotin	Belogurov_039_20210528_ZR_MBP-1	Staphylococcal nuclease domain-containing protein OS=Homo sapiens OX=9606 GN=SND1 PE=2 SV=1	A0A140VK49,B2R5U1,Q59FF0,Q7KZF4	101,998.5	100.0%	10	11	11	0.0338%	14.7%	910
MBP	MBP_Biotin	Belogurov_039_20210528_ZR_MBP-1	Dynamin-1-like protein OS=Homo sapiens OX=9606 PE=2 SV=1	B4DYR6	85,380.6	100.0%	2	2	2	0.00615%	2.88%	763
MBP	MBP_Biotin	Belogurov_039_20210528_ZR_MBP-1	Adenosylhomocysteinase OS=Homo sapiens OX=9606 PE=2 SV=1	A0A384MTQ3,P23526	47,717.1	100.0%	12	15	17	0.0523%	27.1%	432
MBP	MBP_Biotin	Belogurov_039_20210528_ZR_MBP-1	Eukaryotic translation initiation factor 5B OS=Homo sapiens OX=9606 GN=EIF5B PE=1 SV=1	A0A087WUT6,O60841,Q8N5A0	138,831.5	6.3%	0	0	0	0.000%	0.000%	1220
MBP	MBP_Biotin	Belogurov_039_20210528_ZR_MBP-1	ATP-binding cassette, sub-family F (GCN20), member 2 OS=Homo sapiens OX=9606 GN=ABCF2 PE=4 SV=1	A0A090N7X1,A0A090N7Y2,Q9UG63,Q9UG63-2	72,446.0	100.0%	3	3	3	0.00922%	4.98%	634
MBP	MBP_Biotin	Belogurov_039_20210528_ZR_MBP-1	Tubulin beta-4A chain OS=Homo sapiens OX=9606 GN=TUBB4A PE=1 SV=2	P04350	49,585.5	9.6%	0	0	0	0.000%	38.7%	444
MBP	MBP_Biotin	Belogurov_039_20210528_ZR_MBP-1	cDNA FLJ33163 fis, clone UTERU2000541 OS=Homo sapiens OX=9606 PE=2 SV=1	Q96LW5	13,140.3	93.3%	1	3	3	0.00922%	6.56%	122
MBP	MBP_Biotin	Belogurov_039_20210528_ZR_MBP-1	Testicular tissue protein Li 209 OS=Homo sapiens OX=9606 PE=2 SV=1	A0A140VJY2,Q12931,Q12931-2	74,270.1	100.0%	9	11	11	0.0338%	18.3%	651
MBP	MBP_Biotin	Belogurov_039_20210528_ZR_MBP-1	RNA cytosine C(5)-methyltransferase NSUN2 OS=Homo sapiens OX=9606 GN=NSUN2 PE=1 SV=2	Q08J23	86,472.8	100.0%	3	3	3	0.00922%	5.08%	767
MBP	MBP_Biotin	Belogurov_039_20210528_ZR_MBP-1	S-formylglutathione hydrolase OS=Homo sapiens OX=9606 GN=ESD PE=2 SV=1	A0A140VJJ2,P10768,U3KQT1	31,463.6	100.0%	4	5	5	0.0154%	16.7%	282
MBP	MBP_Biotin	Belogurov_039_20210528_ZR_MBP-1	CLIP-associating protein 2 OS=Homo sapiens OX=9606 GN=CLASP2 PE=1 SV=1	E7EW49,O75122-3	165,859.3	27.0%	0	0	0	0.000%	0.000%	1515
MBP	MBP_Biotin	Belogurov_039_20210528_ZR_MBP-1	Trinucleotide repeat containing 15, isoform CRA_a OS=Homo sapiens OX=9606 GN=TNRC15 PE=4 SV=1	A0A024R4A5,Q6Y7W6,Q6Y7W6-4,Q6Y7W6-5	149,941.2	100.0%	5	5	5	0.0154%	4.62%	1298
MBP	MBP_Biotin	Belogurov_039_20210528_ZR_MBP-1	cDNA FLJ76121, highly similar to Homo sapiens zinc finger CCCH-type, antiviral 1 (ZC3HAV1), transcript variant 1, mRNA OS=Homo sapiens OX=9606 PE=2 SV=1	A8K9U6,Q7Z2W4,Q7Z2W4-2	77,903.3	100.0%	2	2	2	0.00615%	3.10%	699
MBP	MBP_Biotin	Belogurov_039_20210528_ZR_MBP-1	Collagen alpha-1(I) chain OS=Homo sapiens OX=9606 GN=COL1A1 PE=1 SV=5	P02452	138,941.4	75.9%	1	1	1	0.00307%	0.615%	1464
MBP	MBP_Biotin	Belogurov_039_20210528_ZR_MBP-1	Formylglycinamide ribonucleotide amidotransferase OS=Homo sapiens OX=9606 GN=PFAS PE=2 SV=1	A8K8N7,A8K9T9,O15067	144,733.8	100.0%	5	5	5	0.0154%	4.86%	1338
MBP	MBP_Biotin	Belogurov_039_20210528_ZR_MBP-1	RNA-binding protein 12B OS=Homo sapiens OX=9606 GN=RBM12B PE=1 SV=2	Q8IXT5	118,106.6	93.3%	1	1	1	0.00307%	0.799%	1001
MBP	MBP_Biotin	Belogurov_039_20210528_ZR_MBP-1	Tankyrase 1 binding protein 1, 182kDa, isoform CRA_a OS=Homo sapiens OX=9606 GN=TNKS1BP1 PE=2 SV=1	A0A024R542,Q9C0C2	181,795.0	98.1%	1	1	1	0.00307%	0.694%	1729
MBP	MBP_Biotin	Belogurov_039_20210528_ZR_MBP-1	Host cell factor 1 OS=Homo sapiens OX=9606 GN=HCFC1 PE=1 SV=2	A6NEM2,P51610-4	213,397.0	100.0%	2	2	2	0.00615%	1.30%	2079
MBP	MBP_Biotin	Belogurov_039_20210528_ZR_MBP-1	WD repeat domain 3, isoform CRA_b OS=Homo sapiens OX=9606 GN=WDR3 PE=2 SV=1	Q5TDG3,Q9UNX4	106,102.5	84.3%	0	0	0	0.000%	0.000%	943
MBP	MBP_Biotin	Belogurov_039_20210528_ZR_MBP-1	Heparin-binding protein HBp15 OS=Homo sapiens OX=9606 PE=1 SV=1	Q7Z4W8	14,818.4	100.0%	4	5	5	0.0154%	21.1%	128
MBP	MBP_Biotin	Belogurov_039_20210528_ZR_MBP-1	DNA topoisomerase 2-alpha OS=Homo sapiens OX=9606 GN=TOP2A PE=1 SV=3	P11388,P11388-2,P11388-3,P11388-4	182,687.4	100.0%	4	4	4	0.0123%	2.87%	1612
MBP	MBP_Biotin	Belogurov_039_20210528_ZR_MBP-1	Nucleolar RNA helicase 2 OS=Homo sapiens OX=9606 GN=DDX21 PE=1 SV=5	Q9NR30	87,346.0	100.0%	9	10	10	0.0307%	12.1%	783
MBP	MBP_Biotin	Belogurov_039_20210528_ZR_MBP-1	U2 small nuclear ribonucleoprotein B'' OS=Homo sapiens OX=9606 GN=SNRPB2 PE=1 SV=1	P08579	25,487.5	100.0%	2	2	2	0.00615%	8.44%	225
MBP	MBP_Biotin	Belogurov_039_20210528_ZR_MBP-1	Isoform 4 of Clusterin OS=Homo sapiens OX=9606 GN=CLU	P10909-4	48,803.6	98.1%	1	1	1	0.00307%	2.64%	416
MBP	MBP_Biotin	Belogurov_039_20210528_ZR_MBP-1	Importin subunit alpha OS=Homo sapiens OX=9606 PE=2 SV=1	B4DII5,B4DWX3,O60684	60,031.0	84.8%	1	1	1	0.00307%	1.88%	536
MBP	MBP_Biotin	Belogurov_039_20210528_ZR_MBP-1	40S ribosomal protein S20 OS=Homo sapiens OX=9606 GN=RPS20 PE=1 SV=1	P60866,P60866-2	13,373.0	100.0%	3	5	5	0.0154%	22.7%	119
MBP	MBP_Biotin	Belogurov_039_20210528_ZR_MBP-1	DCP1 decapping enzyme-like protein A isoform 3 (Fragment) OS=Homo sapiens OX=9606 GN=DCP1A PE=2 SV=1	A0A0S2Z5K3,A0A0S2Z5R3,Q3LIB4,Q9NPI6,Q9NPI6-2	59,488.9	97.2%	1	1	1	0.00307%	2.01%	546
MBP	MBP_Biotin	Belogurov_039_20210528_ZR_MBP-1	Testis tissue sperm-binding protein Li 37a OS=Homo sapiens OX=9606 PE=2 SV=1	A0A140VKC0,Q16222,Q16222-2,Q16222-3	58,682.4	98.1%	1	1	1	0.00307%	2.57%	521
MBP	MBP_Biotin	Belogurov_039_20210528_ZR_MBP-1	Nucleolin OS=Homo sapiens OX=9606 GN=NCL PE=1 SV=1	A0A7I2V3F3,A0A7I2V428,C9JLB1,P19338	76,615.9	100.0%	20	26	27	0.0830%	27.3%	710
MBP	MBP_Biotin	Belogurov_039_20210528_ZR_MBP-1	NAP1L4/NUTM1D fusion protein OS=Homo sapiens OX=9606 GN=NAP1L4 PE=2 SV=1	A0A2U9QGI0	118,867.3	99.5%	1	1	1	0.00307%	1.92%	1096
MBP	MBP_Biotin	Belogurov_039_20210528_ZR_MBP-1	Sodium/potassium-transporting ATPase subunit beta-3 OS=Homo sapiens OX=9606 GN=ATP1B3 PE=1 SV=1	P54709	31,513.7	100.0%	2	4	4	0.0123%	9.32%	279
MBP	MBP_Biotin	Belogurov_039_20210528_ZR_MBP-1	Testicular tissue protein Li 27 OS=Homo sapiens OX=9606 PE=2 SV=1	A0A140VJF3,O43684,O43684-2	36,954.5	100.0%	3	3	3	0.00922%	11.3%	326
MBP	MBP_Biotin	Belogurov_039_20210528_ZR_MBP-1	Small ubiquitin-related modifier OS=Homo sapiens OX=9606 GN=SUMO2 PE=3 SV=1	A0A024R8S3,P61956,P61956-2	10,871.2	100.0%	1	1	1	0.00307%	12.6%	95
MBP	MBP_Biotin	Belogurov_039_20210528_ZR_MBP-1	Eukaryotic translation initiation factor 3 subunit F OS=Homo sapiens OX=9606 GN=EIF3F PE=2 SV=1	B3KSH1	39,146.5	100.0%	3	3	3	0.00922%	10.2%	372
MBP	MBP_Biotin	Belogurov_039_20210528_ZR_MBP-1	CDW3/SMU1 OS=Homo sapiens OX=9606 GN=SMU1 PE=2 SV=1	A0MNN4,Q2TAY7	57,544.8	91.5%	1	1	1	0.00307%	1.95%	513
MBP	MBP_Biotin	Belogurov_039_20210528_ZR_MBP-1	cDNA FLJ36152 fis, clone TESTI2025403, highly similar to Actin-binding LIM protein 1 OS=Homo sapiens OX=9606 PE=2 SV=1	B3KSG3	60,191.6	7.9%	0	0	0	0.000%	0.000%	531
MBP	MBP_Biotin	Belogurov_039_20210528_ZR_MBP-1	cDNA, FLJ93390, highly similar to Homo sapiens RALBP1 associated Eps domain containing 1 (REPS1),mRNA OS=Homo sapiens OX=9606 PE=2 SV=1	B2R7D3,H0YDT0,Q96D71,Q96D71-2,Q96D71-3,Q96D71-4	83,649.8	55.9%	0	0	0	0.000%	0.000%	769
MBP	MBP_Biotin	Belogurov_039_20210528_ZR_MBP-1	Pyruvate dehydrogenase E1 component subunit beta OS=Homo sapiens OX=9606 PE=2 SV=1	A0A384MDR8,P11177,P11177-2,P11177-3	37,514.5	100.0%	4	4	4	0.0123%	10.6%	341
MBP	MBP_Biotin	Belogurov_039_20210528_ZR_MBP-1	39S ribosomal protein L4, mitochondrial OS=Homo sapiens OX=9606 GN=MRPL4 PE=1 SV=1	X6RAY8	39,587.6	100.0%	2	2	2	0.00615%	9.80%	357
MBP	MBP_Biotin	Belogurov_039_20210528_ZR_MBP-1	Proton-translocating NAD(P)(+) transhydrogenase OS=Homo sapiens OX=9606 GN=NNT PE=3 SV=1	A0A024R0C3,Q13423,Q2TB59	113,899.2	100.0%	2	2	2	0.00615%	1.66%	1086
MBP	MBP_Biotin	Belogurov_039_20210528_ZR_MBP-1	RING-type E3 ubiquitin transferase OS=Homo sapiens OX=9606 GN=UHRF1 PE=1 SV=1	A0A087WTW0,A0A087WVR3,Q96T88,Q96T88-2	91,116.3	95.9%	1	1	1	0.00307%	1.40%	806
MBP	MBP_Biotin	Belogurov_039_20210528_ZR_MBP-1	Epididymis secretory sperm binding protein OS=Homo sapiens OX=9606 PE=2 SV=1	A0A384N605,Q9UBQ7,U3KQ56	35,669.1	88.0%	1	1	1	0.00307%	3.05%	328
MBP	MBP_Biotin	Belogurov_039_20210528_ZR_MBP-1	28S ribosomal protein S16, mitochondrial OS=Homo sapiens OX=9606 GN=MRPS16 PE=1 SV=1	A6ND22,Q9Y3D3,Q9Y3D3-2	13,829.3	82.4%	1	1	1	0.00307%	8.08%	123
MBP	MBP_Biotin	Belogurov_039_20210528_ZR_MBP-1	BetaCstF-64 variant 2 OS=Homo sapiens OX=9606 GN=CSTF2 PE=2 SV=1	B3V096,B4DUD5,E7EWR4,P33240,P33240-2	59,251.2	100.0%	5	5	5	0.0154%	9.38%	560
MBP	MBP_Biotin	Belogurov_039_20210528_ZR_MBP-1	Filamin-A OS=Homo sapiens OX=9606 GN=FLNA PE=1 SV=4	P21333,P21333-2	280,008.7	100.0%	29	32	32	0.0984%	14.2%	2639
MBP	MBP_Biotin	Belogurov_039_20210528_ZR_MBP-1	Peptidylprolyl isomerase OS=Homo sapiens OX=9606 GN=FKBP8 PE=4 SV=1	A0A024R7P2,A0A0A0MTJ1,B2R8G6,B7Z6M0,Q14318,Q14318-2,Q14318-3	27,545.8	97.4%	1	1	1	0.00307%	3.88%	253
MBP	MBP_Biotin	Belogurov_039_20210528_ZR_MBP-1	cDNA FLJ54170, highly similar to Cytosolic nonspecific dipeptidase OS=Homo sapiens OX=9606 PE=2 SV=1	B4DV28,Q96KP4	52,879.7	98.1%	1	1	1	0.00307%	2.16%	475
MBP	MBP_Biotin	Belogurov_039_20210528_ZR_MBP-1	Serpin B3 OS=Homo sapiens OX=9606 GN=SERPINB3 PE=1 SV=2	P29508	44,565.9	100.0%	4	4	4	0.0123%	13.8%	390
MBP	MBP_Biotin	Belogurov_039_20210528_ZR_MBP-1	Cytoskeleton associated protein 2 OS=Homo sapiens OX=9606 GN=CKAP2 PE=2 SV=1	B2RMQ4	76,886.5	100.0%	3	3	3	0.00922%	5.13%	682
MBP	MBP_Biotin	Belogurov_039_20210528_ZR_MBP-1	cDNA FLJ61633, highly similar to Homo sapiens ubiquitin associated protein 2 (UBAP2), transcript variant 1, mRNA OS=Homo sapiens OX=9606 PE=2 SV=1	B7Z7P2	73,081.0	98.1%	1	1	1	0.00307%	4.81%	686
MBP	MBP_Biotin	Belogurov_039_20210528_ZR_MBP-1	Nucleolar protein 7, 27kDa, isoform CRA_a OS=Homo sapiens OX=9606 GN=NOL7 PE=4 SV=1	A0A024QZW2,Q9UMY1	29,426.9	58.7%	0	0	0	0.000%	0.000%	257
MBP	MBP_Biotin	Belogurov_039_20210528_ZR_MBP-1	Centrosomal protein 110kDa OS=Homo sapiens OX=9606 GN=CEP110 PE=2 SV=1	B2RP65,Q7Z7A1,Q7Z7A1-5	268,246.8	50.3%	0	0	0	0.000%	0.000%	2319
MBP	MBP_Biotin	Belogurov_039_20210528_ZR_MBP-1	Epididymis secretory sperm binding protein OS=Homo sapiens OX=9606 PE=2 SV=1	A0A384MR44,Q13011	35,816.2	100.0%	2	2	2	0.00615%	7.93%	328
MBP	MBP_Biotin	Belogurov_039_20210528_ZR_MBP-1	Cyclin-dependent kinase 5 OS=Homo sapiens OX=9606 GN=CDK5 PE=2 SV=1	A0A090N7W4,Q00535	33,305.8	100.0%	2	2	2	0.00615%	10.3%	292
MBP	MBP_Biotin	Belogurov_039_20210528_ZR_MBP-1	Elongation factor Ts, mitochondrial OS=Homo sapiens OX=9606 GN=TSFM PE=3 SV=1	E5KS95,P43897	35,391.0	100.0%	2	2	2	0.00615%	8.31%	325
MBP	MBP_Biotin	Belogurov_039_20210528_ZR_MBP-1	Pre-mRNA-splicing factor ATP-dependent RNA helicase DHX16 OS=Homo sapiens OX=9606 GN=DHX16 PE=1 SV=2	O60231,Q5SQH4	119,265.8	55.9%	0	0	0	0.000%	0.000%	1041
MBP	MBP_Biotin	Belogurov_039_20210528_ZR_MBP-1	Mutant hemoglobin alpha 2 globin chain OS=Homo sapiens OX=9606 GN=HBA2 PE=3 SV=1	A0A0K2BMD8,A0A1S5UZ39,A0A385HVZ2,A0A385HW02,A0A385HW21,A0A385HW63,D1MGQ2,E9M4D4,I1VZV6,P69905,Q4ZGM8,U6A216	15,129.4	99.6%	1	1	1	0.00307%	6.34%	141
MBP	MBP_Biotin	Belogurov_039_20210528_ZR_MBP-1	DNA polymerase delta subunit 3 OS=Homo sapiens OX=9606 GN=POLD3 PE=4 SV=1	A0A024R5M8,B4DYZ7,B7ZAQ5,Q05BV7,Q15054,Q15054-2,Q15054-3	39,320.8	97.5%	1	1	1	0.00307%	2.79%	360
MBP	MBP_Biotin	Belogurov_039_20210528_ZR_MBP-1	ESF1 homolog OS=Homo sapiens OX=9606 GN=ESF1 PE=1 SV=1	Q9H501	98,800.7	100.0%	1	1	1	0.00307%	1.18%	851
MBP	MBP_Biotin	Belogurov_039_20210528_ZR_MBP-1	Zinc finger protein 469 OS=Homo sapiens OX=9606 GN=ZNF469 PE=1 SV=2	H3BS19	413,295.4	20.6%	0	0	0	0.000%	0.000%	3953
MBP	MBP_Biotin	Belogurov_039_20210528_ZR_MBP-1	H.sapiens ras-related Hrab2 protein OS=Homo sapiens OX=9606 PE=2 SV=1	A0A0A1HAW1	23,647.6	100.0%	2	2	2	0.00615%	11.8%	212
MBP	MBP_Biotin	Belogurov_039_20210528_ZR_MBP-1	Pre-mRNA-processing factor 19 OS=Homo sapiens OX=9606 GN=PRPF19 PE=1 SV=1	Q9UMS4	55,181.3	100.0%	6	6	6	0.0184%	14.1%	504
MBP	MBP_Biotin	Belogurov_039_20210528_ZR_MBP-1	EH domain-containing protein 1 OS=Homo sapiens OX=9606 GN=EHD1 PE=1 SV=1	A0A024R571,B2R5U3,B4DMV9,B4DR44,B4DTR4,Q9H4M9	61,929.4	31.8%	0	0	0	0.000%	0.000%	548
MBP	MBP_Biotin	Belogurov_039_20210528_ZR_MBP-1	cDNA FLJ36409 fis, clone THYMU2010448, highly similar to Regulator of nonsense transcripts 3B OS=Homo sapiens OX=9606 PE=2 SV=1	B3KSJ3,Q9BZI7,Q9BZI7-2	56,216.3	98.2%	0	0	0	0.000%	0.000%	470
MBP	MBP_Biotin	Belogurov_039_20210528_ZR_MBP-1	Small glutamine-rich tetratricopeptide repeat-containing protein alpha OS=Homo sapiens OX=9606 GN=SGTA PE=1 SV=1	A0A7I2V697	28,540.7	7.2%	0	0	0	0.000%	0.000%	262
MBP	MBP_Biotin	Belogurov_039_20210528_ZR_MBP-1	DNA mismatch repair protein Msh2 OS=Homo sapiens OX=9606 GN=MSH2 PE=1 SV=1	P43246	104,745.8	99.4%	1	1	1	0.00307%	0.857%	934
MBP	MBP_Biotin	Belogurov_039_20210528_ZR_MBP-1	40S ribosomal protein S3 OS=Homo sapiens OX=9606 GN=RPS3 PE=1 SV=2	P23396	26,688.6	100.0%	17	24	28	0.0861%	60.5%	243
MBP	MBP_Biotin	Belogurov_039_20210528_ZR_MBP-1	Nuclear fragile X mental retardation-interacting protein 2 OS=Homo sapiens OX=9606 GN=NUFIP2 PE=1 SV=1	Q7Z417	76,121.1	100.0%	3	3	3	0.00922%	5.47%	695
MBP	MBP_Biotin	Belogurov_039_20210528_ZR_MBP-1	T1-TrpRS OS=Homo sapiens OX=9606 GN=WARS PE=2 SV=1	A0A024R6K8,P23381	53,167.6	100.0%	2	2	2	0.00615%	5.52%	471
MBP	MBP_Biotin	Belogurov_039_20210528_ZR_MBP-1	COP9 signalosome complex subunit 3 OS=Homo sapiens OX=9606 GN=COPS3 PE=1 SV=3	Q9UNS2,Q9UNS2-2	45,728.2	93.1%	1	1	1	0.00307%	2.60%	403
MBP	MBP_Biotin	Belogurov_039_20210528_ZR_MBP-1	Eukaryotic translation initiation factor 4C OS=Homo sapiens OX=9606 GN=EIF1AY PE=1 SV=1	A6NJH9,O14602,P47813,X6RAC9	16,461.3	70.3%	0	0	0	0.000%	0.000%	144
MBP	MBP_Biotin	Belogurov_039_20210528_ZR_MBP-1	Malic enzyme OS=Homo sapiens OX=9606 GN=ME2 PE=1 SV=1	A0A1W2PPH1,A0A1W2PQH3,A0A1W2PQT3,A0A1W2PQY8,A0A1W2PR68,P23368	65,446.2	74.4%	1	1	1	0.00307%	1.47%	584
MBP	MBP_Biotin	Belogurov_039_20210528_ZR_MBP-1	Nucleophosmin OS=Homo sapiens OX=9606 GN=NPM1 PE=1 SV=1	A0A7I2V5S2	33,876.1	100.0%	10	18	21	0.0646%	34.1%	305
MBP	MBP_Biotin	Belogurov_039_20210528_ZR_MBP-1	Annexin OS=Homo sapiens OX=9606 PE=2 SV=1	B4DPJ2,B7Z6L0,P50995,P50995-2,Q59EP1,Q5T0G8,Q6ICS0	51,244.1	32.6%	0	0	0	0.000%	0.000%	472
MBP	MBP_Biotin	Belogurov_039_20210528_ZR_MBP-1	Isoform 3 of Pre-mRNA 3'-end-processing factor FIP1 OS=Homo sapiens OX=9606 GN=FIP1L1	Q6UN15-3	58,376.1	100.0%	5	5	5	0.0154%	13.1%	520
MBP	MBP_Biotin	Belogurov_039_20210528_ZR_MBP-1	Poly(rC)-binding protein 1 OS=Homo sapiens OX=9606 GN=PCBP1 PE=1 SV=2	Q15365,Q53SS8	37,498.2	100.0%	4	4	4	0.0123%	26.1%	356
MBP	MBP_Biotin	Belogurov_039_20210528_ZR_MBP-1	Ribosomal protein, large, P1, isoform CRA_a OS=Homo sapiens OX=9606 GN=RPLP1 PE=3 SV=1	A0A024R608,P05386,Q6FG99,Q6ICQ4	11,514.1	26.2%	0	0	0	0.000%	0.000%	114
MBP	MBP_Biotin	Belogurov_039_20210528_ZR_MBP-1	Protein disulfide-isomerase A3 OS=Homo sapiens OX=9606 GN=PDIA3 PE=1 SV=4	P30101,V9HVY3	56,784.6	100.0%	2	2	2	0.00615%	4.36%	505
MBP	MBP_Biotin	Belogurov_039_20210528_ZR_MBP-1	Isoform 2 of C-terminal-binding protein 2 OS=Homo sapiens OX=9606 GN=CTBP2	P56545-2	106,188.2	100.0%	1	1	1	0.00307%	0.812%	985
MBP	MBP_Biotin	Belogurov_039_20210528_ZR_MBP-1	Mitochondrial-processing peptidase subunit alpha OS=Homo sapiens OX=9606 GN=PMPCA PE=1 SV=2	Q10713	58,253.8	100.0%	2	2	2	0.00615%	3.62%	525
MBP	MBP_Biotin	Belogurov_039_20210528_ZR_MBP-1	Probable tRNA N6-adenosine threonylcarbamoyltransferase OS=Homo sapiens OX=9606 GN=OSGEP PE=1 SV=1	Q9NPF4	36,426.4	8.1%	0	0	0	0.000%	0.000%	335
MBP	MBP_Biotin	Belogurov_039_20210528_ZR_MBP-1	Polyadenylate-binding protein OS=Homo sapiens OX=9606 GN=PABPC1 PE=3 SV=1	A0A024R9C1,H0YAR2,P11940	70,671.3	100.0%	6	7	7	0.0215%	10.8%	636
MBP	MBP_Biotin	Belogurov_039_20210528_ZR_MBP-1	Ubiquitin-conjugating enzyme E2T (Putative), isoform CRA_a OS=Homo sapiens OX=9606 GN=UBE2T PE=3 SV=1	A0A024R9A9,Q9NPD8	22,521.8	94.2%	1	1	1	0.00307%	6.60%	197
MBP	MBP_Biotin	Belogurov_039_20210528_ZR_MBP-1	Glutamine amidotransferase OS=Homo sapiens OX=9606 PE=2 SV=1	A0A140VJK6,P49915	76,716.7	100.0%	3	3	3	0.00922%	4.04%	693
MBP	MBP_Biotin	Belogurov_039_20210528_ZR_MBP-1	Spectrin beta chain OS=Homo sapiens OX=9606 GN=SPTBN1 PE=1 SV=1	A0A087WUZ3,B2ZZ89,D6W5C0,K9MS24,Q01082	274,613.4	79.5%	1	1	1	0.00307%	0.380%	2364
MBP	MBP_Biotin	Belogurov_039_20210528_ZR_MBP-1	U2 small nuclear RNA auxillary factor 1 isoform a OS=Homo sapiens OX=9606 GN=U2AF1 PE=2 SV=1	B5BU08,Q01081	27,872.2	81.9%	1	1	1	0.00307%	3.33%	240
MBP	MBP_Biotin	Belogurov_039_20210528_ZR_MBP-1	Ribose-phosphate diphosphokinase OS=Homo sapiens OX=9606 PE=2 SV=1	B2R860,P11908	34,769.5	86.8%	1	1	1	0.00307%	10.4%	318
MBP	MBP_Biotin	Belogurov_039_20210528_ZR_MBP-1	Epididymis luminal secretory protein 52 OS=Homo sapiens OX=9606 GN=EL52 PE=2 SV=1	K9JA46,P07900,P07900-2	98,165.1	100.0%	16	24	30	0.0922%	33.5%	854
MBP	MBP_Biotin	Belogurov_039_20210528_ZR_MBP-1	Palmitoyl-protein thioesterase ABHD10, mitochondrial OS=Homo sapiens OX=9606 GN=ABHD10 PE=1 SV=1	Q9NUJ1	33,933.3	89.4%	1	1	1	0.00307%	2.94%	306
MBP	MBP_Biotin	Belogurov_039_20210528_ZR_MBP-1	DNA replication licensing factor MCM6 (Fragment) OS=Homo sapiens OX=9606 GN=MCM6 PE=3 SV=1	Q4ZG57	88,947.2	100.0%	8	9	9	0.0277%	12.5%	785
MBP	MBP_Biotin	Belogurov_039_20210528_ZR_MBP-1	Coiled-coil domain-containing protein 50 OS=Homo sapiens OX=9606 GN=CCDC50 PE=1 SV=1	Q8IVM0,Q8IVM0-2	56,339.7	98.1%	1	1	1	0.00307%	3.92%	482
MBP	MBP_Biotin	Belogurov_039_20210528_ZR_MBP-1	RNA binding motif protein 10 isoform 2 (Fragment) OS=Homo sapiens OX=9606 GN=RBM10 PE=2 SV=1	A0A0S2Z4W4,A0A0S2Z4X1,P98175,P98175-2,P98175-3,P98175-4	94,372.0	100.0%	4	4	4	0.0123%	4.95%	852
MBP	MBP_Biotin	Belogurov_039_20210528_ZR_MBP-1	NEDD8-activating enzyme E1 catalytic subunit OS=Homo sapiens OX=9606 PE=2 SV=1	B2RBP3,F8W8D4,J3JZZ9,Q8TBC4,Q8TBC4-2	50,073.1	98.1%	1	1	1	0.00307%	2.38%	449
MBP	MBP_Biotin	Belogurov_039_20210528_ZR_MBP-1	Jupiter microtubule-associated homolog 1 OS=Homo sapiens OX=9606 GN=JPT1 PE=1 SV=1	J3KT51,Q9UK76,Q9UK76-2	19,916.4	97.8%	1	1	1	0.00307%	24.0%	181
MBP	MBP_Biotin	Belogurov_039_20210528_ZR_MBP-1	Neutrophil defensin 3 OS=Homo sapiens OX=9606 GN=DEFA3 PE=1 SV=1	P59666,Q6EZE9	10,245.1	98.1%	1	1	1	0.00307%	9.57%	94
MBP	MBP_Biotin	Belogurov_039_20210528_ZR_MBP-1	NADH dehydrogenase [ubiquinone] 1 alpha subcomplex subunit 13 OS=Homo sapiens OX=9606 GN=NDUFA13 PE=1 SV=3	Q9P0J0,Q9P0J0-2	16,699.1	83.5%	1	1	1	0.00307%	6.94%	144
MBP	MBP_Biotin	Belogurov_039_20210528_ZR_MBP-1	Pescadillo homolog OS=Homo sapiens OX=9606 GN=PES1 PE=2 SV=1	B2RDF2,B5MCF9,O00541,O00541-2	67,458.3	100.0%	5	5	5	0.0154%	9.52%	583
MBP	MBP_Biotin	Belogurov_039_20210528_ZR_MBP-1	Chromosome 6 open reading frame 55, isoform CRA_b OS=Homo sapiens OX=9606 GN=VTA1 PE=1 SV=1	A0A087WY55,Q5TGM0,Q9NP79,Q9NP79-2	24,553.9	53.3%	0	0	0	0.000%	0.000%	222
MBP	MBP_Biotin	Belogurov_039_20210528_ZR_MBP-1	cDNA FLJ78309, highly similar to Homo sapiens heterogeneous nuclear ribonucleoprotein U-like 1 (HNRPUL1), transcript variant 1, mRNA OS=Homo sapiens OX=9606 PE=2 SV=1	A8K5K0	95,649.9	100.0%	3	3	3	0.00922%	3.86%	856
MBP	MBP_Biotin	Belogurov_039_20210528_ZR_MBP-1	Ubiquitin-activating enzyme E1 OS=Homo sapiens OX=9606 GN=UBE1 PE=2 SV=1	A0A024R1A3,P22314,P22314-2	113,801.8	100.0%	17	21	21	0.0646%	21.3%	1018
MBP	MBP_Biotin	Belogurov_039_20210528_ZR_MBP-1	Histone H2A OS=Homo sapiens OX=9606 GN=hCG_2039566 PE=3 SV=1	A0A0U1RR32,A0A0U1RRH7	18,553.3	100.0%	3	5	6	0.0184%	23.1%	170
MBP	MBP_Biotin	Belogurov_039_20210528_ZR_MBP-1	Chromosome alignment-maintaining phosphoprotein 1 OS=Homo sapiens OX=9606 GN=CHAMP1 PE=1 SV=2	Q96JM3	89,100.9	100.0%	1	1	1	0.00307%	1.35%	812
MBP	MBP_Biotin	Belogurov_039_20210528_ZR_MBP-1	Elongation factor-like GTPase 1 OS=Homo sapiens OX=9606 GN=EFL1 PE=1 SV=2	Q7Z2Z2	125,432.0	83.5%	1	2	2	0.00615%	1.07%	1120
MBP	MBP_Biotin	Belogurov_039_20210528_ZR_MBP-1	Charged multivesicular body protein 4b OS=Homo sapiens OX=9606 GN=CHMP4B PE=1 SV=1	Q9H444	24,951.2	100.0%	4	4	4	0.0123%	17.9%	224
MBP	MBP_Biotin	Belogurov_039_20210528_ZR_MBP-1	RNA-binding protein NOB1 OS=Homo sapiens OX=9606 PE=2 SV=1	B2RAR2,Q9ULX3	46,645.2	25.0%	0	0	0	0.000%	0.000%	412
MBP	MBP_Biotin	Belogurov_039_20210528_ZR_MBP-1	Zinc finger Ran-binding domain-containing protein 2 OS=Homo sapiens OX=9606 GN=ZRANB2 PE=1 SV=2	O95218,O95218-2	36,319.2	97.1%	1	1	1	0.00307%	3.33%	320
MBP	MBP_Biotin	Belogurov_039_20210528_ZR_MBP-1	Protein-L-isoaspartate O-methyltransferase OS=Homo sapiens OX=9606 GN=PCMT1 PE=1 SV=1	A0A0A0MRJ6,A0A384MDK7,A0A3F2YNX8,B7Z972,P22061,P22061-2	24,679.8	100.0%	3	3	3	0.00922%	13.0%	228
MBP	MBP_Biotin	Belogurov_039_20210528_ZR_MBP-1	26S proteasome non-ATPase regulatory subunit 1 OS=Homo sapiens OX=9606 GN=PSMD1 PE=1 SV=2	A0A087WW66,A0A7I2V262,A0A7I2V2K8,A0A7I2V479,A0A7I2V5C8,A0A7I2YQY1,B2R6D0,Q99460,Q99460-2	102,260.9	100.0%	1	1	1	0.00307%	1.20%	922
MBP	MBP_Biotin	Belogurov_039_20210528_ZR_MBP-1	HCTP4 OS=Homo sapiens OX=9606 GN=HCTP4 PE=2 SV=1	Q643R0,Q9ULW0	85,654.3	100.0%	4	4	4	0.0123%	5.35%	747
MBP	MBP_Biotin	Belogurov_039_20210528_ZR_MBP-1	Acyl-Coenzyme A binding domain containing 3, isoform CRA_a OS=Homo sapiens OX=9606 GN=ACBD3 PE=4 SV=1	A0A024R3P9,Q9H3P7	60,592.7	51.2%	0	0	0	0.000%	0.000%	528
MBP	MBP_Biotin	Belogurov_039_20210528_ZR_MBP-1	Aminoacyl tRNA synthase complex-interacting multifunctional protein 2 OS=Homo sapiens OX=9606 GN=JTV1 PE=4 SV=1	A0A024QZY1,Q13155	35,349.3	100.0%	1	1	1	0.00307%	7.81%	320
MBP	MBP_Biotin	Belogurov_039_20210528_ZR_MBP-1	Sorting nexin-3 OS=Homo sapiens OX=9606 GN=SNX3 PE=1 SV=3	O60493	18,763.0	100.0%	4	5	5	0.0154%	23.5%	162
MBP	MBP_Biotin	Belogurov_039_20210528_ZR_MBP-1	Glucosamine-6-phosphate isomerase OS=Homo sapiens OX=9606 PE=2 SV=1	A8K3S1,B3KMV2,P46926,P46926-2	24,047.7	100.0%	2	2	2	0.00615%	6.57%	212
MBP	MBP_Biotin	Belogurov_039_20210528_ZR_MBP-1	Multifunctional protein ADE2 OS=Homo sapiens OX=9606 GN=PAICS PE=1 SV=3	P22234,P22234-2	47,959.0	100.0%	13	19	19	0.0584%	31.1%	432
MBP	MBP_Biotin	Belogurov_039_20210528_ZR_MBP-1	Isoleucine--tRNA ligase, cytoplasmic OS=Homo sapiens OX=9606 GN=IARS1 PE=4 SV=1	A0A804HHW9,A0A804HJN6,A0A804HL54,P41252,Q59G75,Q7Z355	144,501.8	100.0%	2	2	2	0.00615%	1.56%	1262
MBP	MBP_Biotin	Belogurov_039_20210528_ZR_MBP-1	Tyrosine--tRNA ligase (Fragment) OS=Homo sapiens OX=9606 GN=YARS PE=2 SV=1	A0A0S2Z4R1,P54577	59,145.1	100.0%	8	8	8	0.0246%	14.0%	528
MBP	MBP_Biotin	Belogurov_039_20210528_ZR_MBP-1	NADH dehydrogenase [ubiquinone] iron-sulfur protein 7, mitochondrial OS=Homo sapiens OX=9606 GN=NDUFS7 PE=1 SV=1	A0A087WTI3,A0A087WXF6,A8K0V6,B7Z1U1,B7Z4P1,F5GXJ1,F5H5N1,O75251,O75251-2,Q6ZQU6,Q7LD69,Q8NAS7,Q9H3K5	22,202.4	55.9%	0	0	0	0.000%	0.000%	206
MBP	MBP_Biotin	Belogurov_039_20210528_ZR_MBP-1	Eukaryotic translation initiation factor 5 OS=Homo sapiens OX=9606 GN=EIF5 PE=3 SV=1	A0A024R6Q1,P55010,Q6IBU0	49,223.4	53.9%	0	0	0	0.000%	0.000%	431
MBP	MBP_Biotin	Belogurov_039_20210528_ZR_MBP-1	Calnexin OS=Homo sapiens OX=9606 GN=CANX PE=1 SV=1	A0A7P0TAE9	71,297.3	100.0%	4	4	4	0.0123%	6.39%	626
MBP	MBP_Biotin	Belogurov_039_20210528_ZR_MBP-1	cDNA FLJ55253, highly similar to Actin, cytoplasmic 1 OS=Homo sapiens OX=9606 PE=2 SV=1	B4DW52	38,634.2	69.2%	0	0	0	0.000%	55.3%	347
MBP	MBP_Biotin	Belogurov_039_20210528_ZR_MBP-1	Monocarboxylate transporter 1 OS=Homo sapiens OX=9606 GN=SLC16A1 PE=3 SV=1	A0A024R0H1,B4DKS0,P53985	53,946.0	72.0%	0	0	0	0.000%	0.000%	500
MBP	MBP_Biotin	Belogurov_039_20210528_ZR_MBP-1	Profilin-1 OS=Homo sapiens OX=9606 GN=PFN1 PE=1 SV=2	P07737	15,054.3	100.0%	5	5	5	0.0154%	43.6%	140
MBP	MBP_Biotin	Belogurov_039_20210528_ZR_MBP-1	Cytochrome b-c1 complex subunit 2, mitochondrial OS=Homo sapiens OX=9606 GN=UQCRC2 PE=1 SV=3	P22695	48,443.4	100.0%	4	4	4	0.0123%	10.4%	453
MBP	MBP_Biotin	Belogurov_039_20210528_ZR_MBP-1	Peptidyl-prolyl cis-trans isomerase OS=Homo sapiens OX=9606 GN=PPIL1 PE=3 SV=1	A0A024RCX8,Q9Y3C6	18,237.3	100.0%	1	1	1	0.00307%	4.82%	166
MBP	MBP_Biotin	Belogurov_039_20210528_ZR_MBP-1	Keratin, type II cytoskeletal 75 OS=Homo sapiens OX=9606 GN=KRT75 PE=1 SV=2	O95678	59,561.3	100.0%	2	2	2	0.00615%	15.6%	551
MBP	MBP_Biotin	Belogurov_039_20210528_ZR_MBP-1	116 kDa U5 small nuclear ribonucleoprotein component OS=Homo sapiens OX=9606 PE=2 SV=1	A8KAP3,B3KX19,B4DZB1,Q15029,Q15029-2,Q15029-3,Q6IBM8	108,285.8	100.0%	5	5	5	0.0154%	7.41%	962
MBP	MBP_Biotin	Belogurov_039_20210528_ZR_MBP-1	Small nuclear ribonucleoprotein-associated protein OS=Homo sapiens OX=9606 PE=2 SV=1	Q5XPV6	23,657.4	100.0%	2	2	2	0.00615%	6.93%	231
MBP	MBP_Biotin	Belogurov_039_20210528_ZR_MBP-1	Adenine phosphoribosyltransferase (Fragment) OS=Homo sapiens OX=9606 GN=APRT PE=1 SV=1	H3BQB1	17,562.7	100.0%	5	6	6	0.0184%	34.6%	162
MBP	MBP_Biotin	Belogurov_039_20210528_ZR_MBP-1	Ubiquitin-conjugating enzyme E2 S (Fragment) OS=Homo sapiens OX=9606 GN=UBE2S PE=1 SV=1	K7EPJ1,Q16763	23,846.4	100.0%	2	2	2	0.00615%	13.2%	222
MBP	MBP_Biotin	Belogurov_039_20210528_ZR_MBP-1	Cyclin-dependent kinase 4, isoform CRA_a OS=Homo sapiens OX=9606 GN=CDK4 PE=3 SV=1	A0A024RBB6,P11802	33,730.1	98.1%	1	1	1	0.00307%	8.25%	303
MBP	MBP_Biotin	Belogurov_039_20210528_ZR_MBP-1	Rab-like protein 6 OS=Homo sapiens OX=9606 GN=RABL6 PE=1 SV=2	Q3YEC7,Q3YEC7-2	79,636.9	100.0%	3	3	3	0.00922%	5.62%	730
MBP	MBP_Biotin	Belogurov_039_20210528_ZR_MBP-1	60S ribosomal protein L26 OS=Homo sapiens OX=9606 GN=RPL26 PE=1 SV=1	P61254,Q6IBH6	17,258.4	100.0%	8	10	10	0.0307%	33.1%	145
MBP	MBP_Biotin	Belogurov_039_20210528_ZR_MBP-1	Transcription activator BRG1 (Fragment) OS=Homo sapiens OX=9606 GN=SMARCA4 PE=1 SV=1	A0A2R8YGP5,Q59FZ6	129,624.1	59.2%	0	0	0	0.000%	0.000%	1165
MBP	MBP_Biotin	Belogurov_039_20210528_ZR_MBP-1	Collagen, type XVIII, alpha 1, isoform CRA_d OS=Homo sapiens OX=9606 GN=COL18A1 PE=4 SV=1	D3DSM4,D3DSM5,P39060,P39060-1,P39060-2	178,187.7	99.9%	1	1	1	0.00307%	0.674%	1754
MBP	MBP_Biotin	Belogurov_039_20210528_ZR_MBP-1	cDNA FLJ36887 fis, clone BNGH42005504, highly similar to 26S PROTEASOME REGULATORY SUBUNIT S3 OS=Homo sapiens OX=9606 PE=2 SV=1	Q8N9M2	59,719.4	100.0%	5	5	5	0.0154%	9.98%	521
MBP	MBP_Biotin	Belogurov_039_20210528_ZR_MBP-1	40S ribosomal protein S4 OS=Homo sapiens OX=9606 GN=RPS4X PE=2 SV=1	B2R491,P62701,Q96IR1	29,599.3	100.0%	6	11	12	0.0369%	22.8%	263
MBP	MBP_Biotin	Belogurov_039_20210528_ZR_MBP-1	Cystatin-M OS=Homo sapiens OX=9606 GN=CST6 PE=1 SV=1	Q15828,Q6IBD2	16,511.1	85.5%	1	1	1	0.00307%	6.71%	149
MBP	MBP_Biotin	Belogurov_039_20210528_ZR_MBP-1	Heterogeneous nuclear ribonucleoprotein H3 (2H9), isoform CRA_a OS=Homo sapiens OX=9606 GN=HNRPH3 PE=4 SV=1	A0A024QZK8,P31942,P31942-2,Q53F48	35,239.7	100.0%	3	3	3	0.00922%	11.3%	331
MBP	MBP_Biotin	Belogurov_039_20210528_ZR_MBP-1	Activated RNA polymerase II transcriptional coactivator p15 OS=Homo sapiens OX=9606 GN=SUB1 PE=1 SV=3	P53999,Q59G24,Q6IBA2	14,395.9	100.0%	2	2	2	0.00615%	16.5%	127
MBP	MBP_Biotin	Belogurov_039_20210528_ZR_MBP-1	Desmoglein-4 OS=Homo sapiens OX=9606 GN=DSG4 PE=1 SV=1	Q86SJ6,Q86SJ6-2	115,452.7	6.1%	0	0	0	0.000%	0.000%	1059
MBP	MBP_Biotin	Belogurov_039_20210528_ZR_MBP-1	Protein CDV3 homolog OS=Homo sapiens OX=9606 GN=CDV3 PE=1 SV=1	Q9UKY7	27,334.7	100.0%	2	2	2	0.00615%	6.20%	258
MBP	MBP_Biotin	Belogurov_039_20210528_ZR_MBP-1	Trifunctional enzyme subunit beta, mitochondrial OS=Homo sapiens OX=9606 GN=HADHB PE=1 SV=3	P55084	51,296.0	100.0%	7	7	7	0.0215%	14.3%	474
MBP	MBP_Biotin	Belogurov_039_20210528_ZR_MBP-1	Microfibrillar-associated protein 1 OS=Homo sapiens OX=9606 GN=MFAP1 PE=1 SV=2	P55081	51,958.7	99.7%	1	1	1	0.00307%	2.05%	439
MBP	MBP_Biotin	Belogurov_039_20210528_ZR_MBP-1	Ganglioside GM2 activator OS=Homo sapiens OX=9606 GN=GM2A PE=1 SV=4	P17900	20,839.2	93.6%	1	1	1	0.00307%	5.18%	193
MBP	MBP_Biotin	Belogurov_039_20210528_ZR_MBP-1	Keratin, type II cytoskeletal 2 epidermal OS=Homo sapiens OX=9606 GN=KRT2 PE=1 SV=2	P35908	65,433.9	100.0%	51	94	119	0.366%	76.1%	639
MBP	MBP_Biotin	Belogurov_039_20210528_ZR_MBP-1	High density lipoprotein binding protein (Vigilin), isoform CRA_a OS=Homo sapiens OX=9606 GN=HDLBP PE=1 SV=1	A0A024R4E5,Q00341	141,458.2	100.0%	6	7	7	0.0215%	4.73%	1268
MBP	MBP_Biotin	Belogurov_039_20210528_ZR_MBP-1	26S proteasome AAA-ATPase subunit RPT3 OS=Homo sapiens OX=9606 GN=PSMC4 PE=2 SV=1	A8K2M0,P43686	47,367.7	100.0%	3	3	3	0.00922%	9.09%	418
MBP	MBP_Biotin	Belogurov_039_20210528_ZR_MBP-1	Proteasome subunit alpha type OS=Homo sapiens OX=9606 PE=2 SV=1	A0A109NGN6,P28066,Q5U0A0	26,411.3	100.0%	6	7	8	0.0246%	26.6%	241
MBP	MBP_Biotin	Belogurov_039_20210528_ZR_MBP-1	Activity-dependent neuroprotector homeobox protein OS=Homo sapiens OX=9606 GN=ADNP PE=1 SV=1	A0A669KBJ7,B2RBM8,Q6DHZ8,Q9H2P0	123,564.3	100.0%	1	1	1	0.00307%	0.852%	1102
MBP	MBP_Biotin	Belogurov_039_20210528_ZR_MBP-1	Keratin, type II cytoskeletal 78 OS=Homo sapiens OX=9606 GN=KRT78 PE=1 SV=2	Q8N1N4	56,866.4	100.0%	8	9	9	0.0277%	15.6%	520
MBP	MBP_Biotin	Belogurov_039_20210528_ZR_MBP-1	Carboxypeptidase A4 OS=Homo sapiens OX=9606 GN=CPA4 PE=1 SV=1	B7Z5J4	35,634.7	94.3%	1	1	1	0.00307%	3.15%	317
MBP	MBP_Biotin	Belogurov_039_20210528_ZR_MBP-1	BZW1 protein variant (Fragment) OS=Homo sapiens OX=9606 PE=2 SV=1	Q53FN7,Q7L1Q6,Q7L1Q6-3,Q7L1Q6-4	48,509.3	32.0%	0	0	0	0.000%	0.000%	423
MBP	MBP_Biotin	Belogurov_039_20210528_ZR_MBP-1	Rab3 GTPase-activating protein non-catalytic subunit OS=Homo sapiens OX=9606 GN=RAB3GAP2 PE=1 SV=1	Q9H2M9	155,988.1	94.0%	1	1	1	0.00307%	0.790%	1393
MBP	MBP_Biotin	Belogurov_039_20210528_ZR_MBP-1	Eukaryotic translation initiation factor 3 subunit H OS=Homo sapiens OX=9606 GN=EIF3H PE=1 SV=1	A0A087WZK9,B3KS98,O15372,Q53HG0,Q53HR0,Q5BKY2,Q6IB98	39,914.6	100.0%	2	2	2	0.00615%	6.02%	352
MBP	MBP_Biotin	Belogurov_039_20210528_ZR_MBP-1	Eukaryotic translation initiation factor 3 subunit E OS=Homo sapiens OX=9606 GN=EIF3E PE=2 SV=1	Q6IAX5	52,207.7	100.0%	4	5	5	0.0154%	8.76%	445
MBP	MBP_Biotin	Belogurov_039_20210528_ZR_MBP-1	60S ribosomal protein L21 OS=Homo sapiens OX=9606 GN=RPL21 PE=1 SV=2	P46778,Q6IAX2	18,565.0	100.0%	2	3	3	0.00922%	15.0%	160
MBP	MBP_Biotin	Belogurov_039_20210528_ZR_MBP-1	Fumarate hydratase, mitochondrial (Fragment) OS=Homo sapiens OX=9606 GN=FH PE=2 SV=1	A0A0S2Z4C3,A0A804HI24,P07954,P07954-2	54,637.8	100.0%	4	4	4	0.0123%	12.7%	510
MBP	MBP_Biotin	Belogurov_039_20210528_ZR_MBP-1	Heat shock protein 90kDa alpha (Cytosolic), class B member 1, isoform CRA_a OS=Homo sapiens OX=9606 GN=HSP90AB1 PE=3 SV=1	A0A024RD80,P08238	83,267.3	100.0%	31	47	58	0.178%	38.3%	724
MBP	MBP_Biotin	Belogurov_039_20210528_ZR_MBP-1	Proteasome subunit alpha type OS=Homo sapiens OX=9606 PE=2 SV=1	A0A140VK43,P25788,P25788-2,Q6IB71	27,647.7	100.0%	3	3	3	0.00922%	12.2%	248
MBP	MBP_Biotin	Belogurov_039_20210528_ZR_MBP-1	DNA helicase OS=Homo sapiens OX=9606 GN=CHD4 PE=1 SV=1	A0A0C4DGG9,A0A2R8Y521,Q14839-2	220,851.9	100.0%	1	1	1	0.00307%	0.413%	1940
MBP	MBP_Biotin	Belogurov_039_20210528_ZR_MBP-1	cDNA, FLJ92810, highly similar to Homo sapiens protein phosphatase 1G (formerly 2C), magnesium-dependent, gamma isoform (PPM1G), mRNA OS=Homo sapiens OX=9606 PE=2 SV=1	B2R665,O15355,Q6IAU5	59,271.9	24.8%	0	0	0	0.000%	0.000%	546
MBP	MBP_Biotin	Belogurov_039_20210528_ZR_MBP-1	Cap-specific mRNA (nucleoside-2'-O-)-methyltransferase 1 OS=Homo sapiens OX=9606 GN=CMTR1 PE=1 SV=1	Q8N1G2	95,324.0	99.9%	1	1	1	0.00307%	1.08%	835
MBP	MBP_Biotin	Belogurov_039_20210528_ZR_MBP-1	Proteasome subunit beta type-6 OS=Homo sapiens OX=9606 GN=PSMB6 PE=1 SV=4	P28072,Q6IAT9	25,357.9	100.0%	4	6	6	0.0184%	17.6%	239
MBP	MBP_Biotin	Belogurov_039_20210528_ZR_MBP-1	Rab GDP dissociation inhibitor OS=Homo sapiens OX=9606 PE=2 SV=1	B4DLV7,P50395,Q6IAT1	50,665.5	100.0%	8	8	8	0.0246%	21.2%	445
MBP	MBP_Biotin	Belogurov_039_20210528_ZR_MBP-1	Solute carrier family 38, member 1, isoform CRA_a OS=Homo sapiens OX=9606 GN=SLC38A1 PE=4 SV=1	A0A024R124,F8VX04,Q9H2H9	54,050.0	55.9%	0	0	0	0.000%	0.000%	487
MBP	MBP_Biotin	Belogurov_039_20210528_ZR_MBP-1	Nuclear pore complex protein Nup93 OS=Homo sapiens OX=9606 PE=2 SV=1	A8K897,Q8N1F7	93,491.2	100.0%	5	6	6	0.0184%	6.11%	819
MBP	MBP_Biotin	Belogurov_039_20210528_ZR_MBP-1	E3 SUMO-protein ligase RanBP2 OS=Homo sapiens OX=9606 GN=RANBP2 PE=1 SV=2	P49792	358,198.2	100.0%	4	4	4	0.0123%	1.58%	3224
MBP	MBP_Biotin	Belogurov_039_20210528_ZR_MBP-1	Bromodomain-containing protein 2 (Fragment) OS=Homo sapiens OX=9606 GN=BRD2 PE=1 SV=1	A0A140T9E9,H0Y6K2	88,436.5	46.5%	0	0	0	0.000%	0.000%	807
MBP	MBP_Biotin	Belogurov_039_20210528_ZR_MBP-1	Cyclin-dependent kinase inhibitor 1A (P21, Cip1), isoform CRA_a OS=Homo sapiens OX=9606 GN=CDKN1A PE=3 SV=1	A0A024RCX5,P38936	18,119.6	24.2%	0	0	0	0.000%	0.000%	164
MBP	MBP_Biotin	Belogurov_039_20210528_ZR_MBP-1	Acyl-protein thioesterase 1 OS=Homo sapiens OX=9606 GN=LYPLA1 PE=1 SV=1	A0A087X1K9,B4DJV9,E5RGR0,O75608,O75608-2,Q6IAQ1	22,876.2	99.9%	2	2	2	0.00615%	11.4%	214
MBP	MBP_Biotin	Belogurov_039_20210528_ZR_MBP-1	Delta-1-pyrroline-5-carboxylate synthase OS=Homo sapiens OX=9606 GN=ALDH18A1 PE=1 SV=2	P54886,P54886-2	87,089.7	100.0%	3	3	3	0.00922%	3.52%	793
MBP	MBP_Biotin	Belogurov_039_20210528_ZR_MBP-1	cDNA, FLJ93619, highly similar to Homo sapiens PRP4 pre-mRNA processing factor 4 homolog (yeast) (PRPF4), mRNA OS=Homo sapiens OX=9606 PE=2 SV=1	B2R7V4,O43172,O43172-2,Q59EL4,Q5T1M7,Q6IAP9	58,322.1	93.3%	1	1	1	0.00307%	1.53%	521
MBP	MBP_Biotin	Belogurov_039_20210528_ZR_MBP-1	RNA helicase OS=Homo sapiens OX=9606 GN=DDX48 PE=3 SV=1	A0A024R8W0,P38919	46,872.4	100.0%	8	11	11	0.0338%	22.6%	411
MBP	MBP_Biotin	Belogurov_039_20210528_ZR_MBP-1	RNA-binding protein 25 OS=Homo sapiens OX=9606 GN=RBM25 PE=1 SV=3	P49756	100,189.1	100.0%	6	6	6	0.0184%	8.66%	843
MBP	MBP_Biotin	Belogurov_039_20210528_ZR_MBP-1	Sodium channel modifier 1 OS=Homo sapiens OX=9606 GN=SCNM1 PE=1 SV=1	Q9BWG6,Q9BWG6-2	21,887.3	96.1%	1	1	1	0.00307%	3.91%	195
MBP	MBP_Biotin	Belogurov_039_20210528_ZR_MBP-1	DNA replication licensing factor MCM2 OS=Homo sapiens OX=9606 GN=MCM2 PE=1 SV=4	P49736	101,898.1	100.0%	6	7	7	0.0215%	7.96%	904
MBP	MBP_Biotin	Belogurov_039_20210528_ZR_MBP-1	Eukaryotic translation initiation factor 3 subunit G OS=Homo sapiens OX=9606 GN=EIF3G PE=1 SV=2	O75821,Q6IAM0	35,612.0	100.0%	4	4	4	0.0123%	14.1%	320
MBP	MBP_Biotin	Belogurov_039_20210528_ZR_MBP-1	Dynactin 4 isoform 2 (Fragment) OS=Homo sapiens OX=9606 GN=DCTN4 PE=2 SV=1	A0A0S2Z5B8,A0A0S2Z5D4,Q9UJW0,Q9UJW0-3	53,152.6	13.1%	0	0	0	0.000%	0.000%	467
MBP	MBP_Biotin	Belogurov_039_20210528_ZR_MBP-1	Succinate--CoA ligase [ADP/GDP-forming] subunit alpha, mitochondrial OS=Homo sapiens OX=9606 GN=SUCLG1 PE=1 SV=1	A0A494C0D1,A8K4W7,B2R8A1,B7Z438,P53597,Q6IAL5	36,250.2	100.0%	2	2	2	0.00615%	8.53%	346
MBP	MBP_Biotin	Belogurov_039_20210528_ZR_MBP-1	Proteasome subunit beta OS=Homo sapiens OX=9606 PE=2 SV=1	A0A140VJS6,B7Z478,P49721	22,837.5	99.9%	2	2	2	0.00615%	11.4%	201
MBP	MBP_Biotin	Belogurov_039_20210528_ZR_MBP-1	Ribosome assembly factor mrt4 OS=Homo sapiens OX=9606 GN=C1orf33 PE=3 SV=1	A0A024RAE1,Q9UKD2	27,561.3	100.0%	2	2	2	0.00615%	9.62%	239
MBP	MBP_Biotin	Belogurov_039_20210528_ZR_MBP-1	Cell division cycle and apoptosis regulator protein 1 OS=Homo sapiens OX=9606 GN=CCAR1 PE=1 SV=2	Q8IX12,Q8IX12-2	132,823.7	100.0%	1	1	1	0.00307%	0.783%	1150
MBP	MBP_Biotin	Belogurov_039_20210528_ZR_MBP-1	Fascin OS=Homo sapiens OX=9606 PE=2 SV=1	A0A384MEG1,B3KTA3,Q16658	54,530.3	100.0%	9	11	11	0.0338%	22.3%	493
MBP	MBP_Biotin	Belogurov_039_20210528_ZR_MBP-1	Cystathionine beta-synthase OS=Homo sapiens OX=9606 GN=CBS PE=1 SV=2	P35520,P35520-2	61,863.5	100.0%	5	6	6	0.0184%	11.3%	565
MBP	MBP_Biotin	Belogurov_039_20210528_ZR_MBP-1	Small proline-rich protein 2D OS=Homo sapiens OX=9606 GN=SPRR2D PE=2 SV=2	P22532	7,904.7	94.1%	1	1	1	0.00307%	18.1%	72
MBP	MBP_Biotin	Belogurov_039_20210528_ZR_MBP-1	Cornifin-B OS=Homo sapiens OX=9606 GN=SPRR1B PE=1 SV=2	P22528	9,886.7	93.3%	1	1	1	0.00307%	8.99%	89
MBP	MBP_Biotin	Belogurov_039_20210528_ZR_MBP-1	Spastic paraplegia 20 isoform 1 OS=Homo sapiens OX=9606 GN=SPG20 PE=2 SV=1	A0A024RDV9,A8K6Q9,Q8N0X7	72,832.5	100.0%	3	3	3	0.00922%	5.86%	666
MBP	MBP_Biotin	Belogurov_039_20210528_ZR_MBP-1	cDNA, FLJ94417, highly similar to Homo sapiens WD repeat domain 57 (U5 snRNP specific) (WDR57), mRNA OS=Homo sapiens OX=9606 PE=2 SV=1	B2R9I9	39,267.0	11.8%	0	0	0	0.000%	0.000%	357
MBP	MBP_Biotin	Belogurov_039_20210528_ZR_MBP-1	Serine/threonine-protein phosphatase PGAM5, mitochondrial OS=Homo sapiens OX=9606 GN=PGAM5 PE=1 SV=2	Q96HS1	32,005.2	100.0%	2	2	2	0.00615%	6.57%	289
MBP	MBP_Biotin	Belogurov_039_20210528_ZR_MBP-1	Epididymis secretory sperm binding protein OS=Homo sapiens OX=9606 PE=2 SV=1	A0A384MDL3,Q15370,Q15370-2	17,911.2	96.5%	1	1	1	0.00307%	7.45%	161
MBP	MBP_Biotin	Belogurov_039_20210528_ZR_MBP-1	Sorting nexin-2 OS=Homo sapiens OX=9606 PE=2 SV=1	B3KN57	58,453.2	100.0%	3	3	3	0.00922%	6.36%	519
MBP	MBP_Biotin	Belogurov_039_20210528_ZR_MBP-1	Splicing factor 45 OS=Homo sapiens OX=9606 GN=RBM17 PE=2 SV=1	Q5W009,Q96I25	44,962.1	100.0%	2	3	3	0.00922%	6.48%	401
MBP	MBP_Biotin	Belogurov_039_20210528_ZR_MBP-1	HCG31253, isoform CRA_a OS=Homo sapiens OX=9606 GN=hCG_31253 PE=4 SV=1	A0A024R8A7,Q96I24	61,639.9	100.0%	3	5	5	0.0154%	7.87%	572
MBP	MBP_Biotin	Belogurov_039_20210528_ZR_MBP-1	Isoform 2 of Serine-threonine kinase receptor-associated protein OS=Homo sapiens OX=9606 GN=STRAP	Q9Y3F4-2	39,778.8	100.0%	8	10	11	0.0338%	27.5%	363
MBP	MBP_Biotin	Belogurov_039_20210528_ZR_MBP-1	Late endosomal/lysosomal adaptor and MAPK and MTOR activator 1 OS=Homo sapiens OX=9606 GN=LAMTOR1 PE=1 SV=1	F5GX19,F5H3Y3,Q6IAA8	15,687.7	100.0%	2	2	2	0.00615%	16.9%	142
MBP	MBP_Biotin	Belogurov_039_20210528_ZR_MBP-1	60S acidic ribosomal protein P2 OS=Homo sapiens OX=9606 GN=RPLP2 PE=3 SV=1	A0A024RCA7,P05387	11,665.5	99.9%	1	1	1	0.00307%	10.4%	115
MBP	MBP_Biotin	Belogurov_039_20210528_ZR_MBP-1	60S acidic ribosomal protein P0 OS=Homo sapiens OX=9606 GN=RPLP0 PE=3 SV=1	A0A024RBS2,A8K4Z4,P05388	34,274.3	100.0%	7	12	12	0.0369%	32.2%	317
MBP	MBP_Biotin	Belogurov_039_20210528_ZR_MBP-1	S-methyl-5'-thioadenosine phosphorylase OS=Homo sapiens OX=9606 GN=MTAP PE=1 SV=1	B4DUC8	33,186.7	98.1%	1	1	1	0.00307%	6.00%	300
MBP	MBP_Biotin	Belogurov_039_20210528_ZR_MBP-1	4-alpha-glucanotransferase OS=Homo sapiens OX=9606 GN=AGL PE=4 SV=1	A0A0M4G3H8	174,822.7	42.0%	0	0	0	0.000%	0.000%	1532
MBP	MBP_Biotin	Belogurov_039_20210528_ZR_MBP-1	RNA helicase OS=Homo sapiens OX=9606 GN=DDX3X PE=1 SV=1	A0A0D9SF53	81,479.2	100.0%	5	5	5	0.0154%	9.82%	733
MBP	MBP_Biotin	Belogurov_039_20210528_ZR_MBP-1	Cyclin-dependent kinase 11B OS=Homo sapiens OX=9606 GN=CDK11B PE=1 SV=1	A0A0D9SER5	90,234.3	78.5%	1	1	1	0.00307%	1.15%	783
MBP	MBP_Biotin	Belogurov_039_20210528_ZR_MBP-1	Epididymis secretory sperm binding protein OS=Homo sapiens OX=9606 GN=SFRS3 PE=2 SV=1	B2R6F3,P84103,P84103-2	14,203.3	97.0%	1	1	1	0.00307%	5.49%	124
MBP	MBP_Biotin	Belogurov_039_20210528_ZR_MBP-1	Phosphatidylinositol transfer protein beta isoform OS=Homo sapiens OX=9606 GN=PITPNB PE=1 SV=1	A0A0A0MSW4,B2R7P6,P48739,P48739-2,P48739-3	31,700.4	100.0%	1	1	1	0.00307%	4.80%	273
MBP	MBP_Biotin	Belogurov_039_20210528_ZR_MBP-1	cDNA FLJ56074, highly similar to 150 kDa oxygen-regulated protein (Orp150) OS=Homo sapiens OX=9606 PE=2 SV=1	B7Z2N4	109,707.4	100.0%	2	2	2	0.00615%	2.14%	981
MBP	MBP_Biotin	Belogurov_039_20210528_ZR_MBP-1	Nucleoprotein TPR OS=Homo sapiens OX=9606 GN=TPR PE=1 SV=3	P12270	267,289.3	81.9%	0	0	0	0.000%	0.000%	2363
MBP	MBP_Biotin	Belogurov_039_20210528_ZR_MBP-1	Inosine-5'-monophosphate dehydrogenase OS=Homo sapiens OX=9606 GN=IMPDH PE=2 SV=1	A0A384N6C2,A0A7I2V2T3,H0Y4R1,P12268	58,346.5	100.0%	14	15	15	0.0461%	33.1%	538
MBP	MBP_Biotin	Belogurov_039_20210528_ZR_MBP-1	Signal sequence receptor subunit gamma OS=Homo sapiens OX=9606 GN=SSR3 PE=1 SV=1	C9J365,C9JA28,Q9UNL2,Q9UNL2-2	22,611.2	99.9%	2	2	2	0.00615%	6.77%	198
MBP	MBP_Biotin	Belogurov_039_20210528_ZR_MBP-1	ERO1-like protein alpha OS=Homo sapiens OX=9606 GN=ERO1A PE=1 SV=2	Q96HE7	54,394.7	32.1%	0	0	0	0.000%	0.000%	468
MBP	MBP_Biotin	Belogurov_039_20210528_ZR_MBP-1	cDNA FLJ51771, highly similar to SWI/SNF-related matrix-associatedactin-dependent regulator of chromatin subfamily A member5 OS=Homo sapiens OX=9606 PE=2 SV=1	B4DZC0,B7ZAX9,O60264	121,910.8	100.0%	2	2	2	0.00615%	2.41%	1052
MBP	MBP_Biotin	Belogurov_039_20210528_ZR_MBP-1	Annexin (Fragment) OS=Homo sapiens OX=9606 GN=ANXA6 PE=2 SV=1	A0A0S2Z2Z6,A0A0S2Z377,A8K3Q7,P08133	75,877.5	100.0%	9	9	9	0.0277%	17.7%	673
MBP	MBP_Biotin	Belogurov_039_20210528_ZR_MBP-1	Alanine--tRNA ligase, mitochondrial OS=Homo sapiens OX=9606 GN=AARS2 PE=1 SV=1	Q5JTZ9	107,339.9	55.9%	0	0	0	0.000%	0.000%	985
MBP	MBP_Biotin	Belogurov_039_20210528_ZR_MBP-1	Polypeptide N-acetylgalactosaminyltransferase OS=Homo sapiens OX=9606 GN=GALNT2 PE=2 SV=1	A0A1L7NY41,A0A1L7NY50,B7Z6K2,G3V1S6,Q10471	64,733.1	88.0%	1	1	1	0.00307%	1.69%	571
MBP	MBP_Biotin	Belogurov_039_20210528_ZR_MBP-1	PDZ and LIM domain 5, isoform CRA_c OS=Homo sapiens OX=9606 GN=PDLIM5 PE=4 SV=1	A0A024RDE8,Q96HC4	63,944.0	94.7%	0	0	0	0.000%	0.000%	596
MBP	MBP_Biotin	Belogurov_039_20210528_ZR_MBP-1	Isoform 2 of 3-mercaptopyruvate sulfurtransferase OS=Homo sapiens OX=9606 GN=MPST	P25325-2	35,250.0	100.0%	3	3	3	0.00922%	10.7%	317
MBP	MBP_Biotin	Belogurov_039_20210528_ZR_MBP-1	DNA polymerase OS=Homo sapiens OX=9606 GN=POLD1 PE=3 SV=1	A0A024R4F4,A0A087WYJ2,M0R2B7,P28340,Q308M6	126,340.6	99.8%	1	1	1	0.00307%	0.903%	1133
MBP	MBP_Biotin	Belogurov_039_20210528_ZR_MBP-1	Exportin-1 OS=Homo sapiens OX=9606 GN=XPO1 PE=1 SV=1	A0A7I2V2S3	109,354.7	100.0%	3	3	3	0.00922%	3.99%	952
MBP	MBP_Biotin	Belogurov_039_20210528_ZR_MBP-1	28S ribosomal protein S29, mitochondrial OS=Homo sapiens OX=9606 GN=DAP3 PE=1 SV=1	P51398,P51398-2,P51398-3	41,674.6	95.4%	1	1	1	0.00307%	3.77%	364
MBP	MBP_Biotin	Belogurov_039_20210528_ZR_MBP-1	Inositol-1-monophosphatase OS=Homo sapiens OX=9606 GN=IMPA1 PE=3 SV=1	A0A024R830,A0A140VJL8,E5RG13,E5RIP7,H0YBL1,P29218,P29218-3	36,694.2	98.1%	1	1	1	0.00307%	3.97%	336
MBP	MBP_Biotin	Belogurov_039_20210528_ZR_MBP-1	cDNA FLJ54898, highly similar to Homo sapiens transmembrane protein 41B (TMEM41B), mRNA OS=Homo sapiens OX=9606 PE=2 SV=1	B4E0E0,E9PJ42,Q5BJD5,Q5BJD5-2,Q5BJD5-3	14,089.5	98.1%	1	1	1	0.00307%	6.53%	127
MBP	MBP_Biotin	Belogurov_039_20210528_ZR_MBP-1	Integrin beta OS=Homo sapiens OX=9606 GN=ITGB1 PE=1 SV=2	C9JPK5,P05556-5	88,883.9	100.0%	3	3	3	0.00922%	4.45%	801
MBP	MBP_Biotin	Belogurov_039_20210528_ZR_MBP-1	DNA-directed RNA polymerase III 39 kDa polypeptide F variant (Fragment) OS=Homo sapiens OX=9606 PE=2 SV=1	Q53FI8,Q9H1D9	35,670.6	98.1%	1	1	1	0.00307%	3.80%	316
MBP	MBP_Biotin	Belogurov_039_20210528_ZR_MBP-1	Protein CMSS1 (Fragment) OS=Homo sapiens OX=9606 GN=CMSS1 PE=1 SV=1	C9J384,D3DN44,Q9BQ75,Q9BQ75-2	29,965.4	63.8%	0	0	0	0.000%	0.000%	261
MBP	MBP_Biotin	Belogurov_039_20210528_ZR_MBP-1	NADH dehydrogenase [ubiquinone] 1 alpha subcomplex subunit 10, mitochondrial OS=Homo sapiens OX=9606 GN=NDUFA10 PE=1 SV=1	A0A7I2V2N6	43,715.0	5.6%	0	0	0	0.000%	0.000%	384
MBP	MBP_Biotin	Belogurov_039_20210528_ZR_MBP-1	Transgelin OS=Homo sapiens OX=9606 PE=2 SV=1	A0A384MTL2,P37802,P37802-2	22,391.9	100.0%	12	17	17	0.0523%	65.3%	199
MBP	MBP_Biotin	Belogurov_039_20210528_ZR_MBP-1	Isoform 2 of Serpin B12 OS=Homo sapiens OX=9606 GN=SERPINB12	Q96P63-2	48,447.1	100.0%	4	4	4	0.0123%	8.71%	425
MBP	MBP_Biotin	Belogurov_039_20210528_ZR_MBP-1	IRGQ protein OS=Homo sapiens OX=9606 GN=IRGQ PE=2 SV=1	B7ZMD6,Q8WZA9	62,675.5	93.3%	1	1	1	0.00307%	1.28%	623
MBP	MBP_Biotin	Belogurov_039_20210528_ZR_MBP-1	Zinc finger CCCH-type antiviral protein 1-like OS=Homo sapiens OX=9606 GN=ZC3HAV1L PE=1 SV=2	Q96H79	32,961.4	99.2%	1	1	1	0.00307%	4.33%	300
MBP	MBP_Biotin	Belogurov_039_20210528_ZR_MBP-1	DNA damage-binding protein 1 OS=Homo sapiens OX=9606 GN=DDB1 PE=1 SV=1	A0A7P0T965,A0A7P0Z4B9,Q16531	126,970.2	55.9%	0	0	0	0.000%	0.000%	1140
MBP	MBP_Biotin	Belogurov_039_20210528_ZR_MBP-1	U2 snRNP auxiliary factor large subunit OS=Homo sapiens OX=9606 GN=U2AF2 PE=2 SV=1	B5BU25,P26368,P26368-2	53,120.8	98.7%	1	1	1	0.00307%	2.12%	471
MBP	MBP_Biotin	Belogurov_039_20210528_ZR_MBP-1	Ubiquitin carboxyl-terminal hydrolase OS=Homo sapiens OX=9606 PE=2 SV=1	A0A7G6J4N4,Q14694,Q14694-2,Q14694-3	87,534.2	100.0%	1	1	1	0.00307%	1.62%	802
MBP	MBP_Biotin	Belogurov_039_20210528_ZR_MBP-1	PACSIN2 protein OS=Homo sapiens OX=9606 GN=PACSIN2 PE=2 SV=1	Q6FIA3,Q9UNF0,Q9UNF0-2	51,353.5	100.0%	2	2	2	0.00615%	4.49%	445
MBP	MBP_Biotin	Belogurov_039_20210528_ZR_MBP-1	Lysophospholipase-like protein 1 OS=Homo sapiens OX=9606 GN=LYPLAL1 PE=1 SV=3	Q5VWZ2,Q5VWZ2-2	24,476.9	100.0%	2	2	2	0.00615%	8.02%	221
MBP	MBP_Biotin	Belogurov_039_20210528_ZR_MBP-1	STING ER exit protein OS=Homo sapiens OX=9606 GN=STEEP1 PE=1 SV=1	Q9H5V9,Q9H5V9-2	19,981.4	100.0%	2	3	4	0.0123%	11.3%	173
MBP	MBP_Biotin	Belogurov_039_20210528_ZR_MBP-1	Eukaryotic translation initiation factor 3 subunit K OS=Homo sapiens OX=9606 GN=EIF3K PE=2 SV=1	B4DVD7,K7ERF1,K7ES31,Q9UBQ5,Q9UBQ5-2	24,484.8	75.0%	1	1	1	0.00307%	5.21%	211
MBP	MBP_Biotin	Belogurov_039_20210528_ZR_MBP-1	Zyxin OS=Homo sapiens OX=9606 GN=ZYX PE=1 SV=1	Q15942	61,276.0	77.6%	1	1	1	0.00307%	2.80%	572
MBP	MBP_Biotin	Belogurov_039_20210528_ZR_MBP-1	Torsin-1A-interacting protein 1 OS=Homo sapiens OX=9606 GN=TOR1AIP1 PE=1 SV=1	J3KN66,Q5JTV8-3	66,319.6	100.0%	2	2	2	0.00615%	4.51%	584
MBP	MBP_Biotin	Belogurov_039_20210528_ZR_MBP-1	Alpha-synuclein OS=Homo sapiens OX=9606 GN=SNCA PE=1 SV=1	A0A669KB41,A0A669KBH5,E7EPV7,H6UYS5,P37840,P37840-2,Q4W5L2	11,371.1	100.0%	2	2	2	0.00615%	16.6%	112
MBP	MBP_Biotin	Belogurov_039_20210528_ZR_MBP-1	Isoform 5 of Myosin-10 OS=Homo sapiens OX=9606 GN=MYH10	P35580-5	230,036.4	79.9%	1	1	1	0.00307%	0.403%	1985
MBP	MBP_Biotin	Belogurov_039_20210528_ZR_MBP-1	Serine/threonine-protein phosphatase OS=Homo sapiens OX=9606 PE=2 SV=1	A0A140VJS0,B3KRM2,B3KUN1,P62714,P67775,Q5U0I7,Q6I9T8,Q8WZ56	35,575.4	100.0%	1	1	1	0.00307%	2.59%	309
MBP	MBP_Biotin	Belogurov_039_20210528_ZR_MBP-1	Nicotinamide phosphoribosyltransferase OS=Homo sapiens OX=9606 GN=PBEF1 PE=3 SV=1	A0A024R718,A0A7P0T973,A0A7P0T9I9,P43490	55,522.5	55.9%	0	0	0	0.000%	0.000%	491
MBP	MBP_Biotin	Belogurov_039_20210528_ZR_MBP-1	AP complex subunit beta OS=Homo sapiens OX=9606 GN=AP2B1 PE=2 SV=1	A0A140VJE8,A8K0G3,A8K916,H0UID3,H0UID4,H0UID5,P63010,P63010-2,Q68DI0	104,225.9	40.1%	0	0	0	0.000%	0.000%	934
MBP	MBP_Biotin	Belogurov_039_20210528_ZR_MBP-1	Matrin-3 OS=Homo sapiens OX=9606 GN=MATR3 PE=1 SV=1	A8MXP9	99,970.9	100.0%	10	12	13	0.0400%	12.8%	895
MBP	MBP_Biotin	Belogurov_039_20210528_ZR_MBP-1	Uncharacterized protein OS=Homo sapiens OX=9606 PE=3 SV=1	A0A3B3ITX4,E9PN17,O75964	11,428.5	100.0%	3	3	3	0.00922%	36.3%	103
MBP	MBP_Biotin	Belogurov_039_20210528_ZR_MBP-1	NADH dehydrogenase [ubiquinone] 1 beta subcomplex subunit 4 OS=Homo sapiens OX=9606 GN=NDUFB4 PE=1 SV=3	O95168,O95168-2	14,027.3	55.9%	0	0	0	0.000%	0.000%	120
MBP	MBP_Biotin	Belogurov_039_20210528_ZR_MBP-1	Phosphatase and actin regulator 4 OS=Homo sapiens OX=9606 GN=PHACTR4 PE=1 SV=1	Q8IZ21,Q8IZ21-2,Q8IZ21-3	76,438.7	95.6%	1	1	1	0.00307%	1.28%	686
MBP	MBP_Biotin	Belogurov_039_20210528_ZR_MBP-1	GDP-mannose pyrophosphorylase B, isoform CRA_a OS=Homo sapiens OX=9606 GN=GMPPB PE=3 SV=1	A0A024R329,A0A7I2V2Y5,A0A7I2V4B5,A0A7I2V691,A0A7I2YQI5,Q9Y5P6,Q9Y5P6-2	27,974.9	82.4%	1	1	1	0.00307%	2.84%	255
MBP	MBP_Biotin	Belogurov_039_20210528_ZR_MBP-1	Survival of motor neuron-related-splicing factor 30 OS=Homo sapiens OX=9606 GN=SMNDC1 PE=1 SV=1	O75940	26,711.4	97.3%	1	1	1	0.00307%	4.20%	238
MBP	MBP_Biotin	Belogurov_039_20210528_ZR_MBP-1	Dynamin-2 OS=Homo sapiens OX=9606 GN=DNM2 PE=1 SV=2	P50570,P50570-2,P50570-3,P50570-4,P50570-5	97,980.8	100.0%	1	1	1	0.00307%	1.15%	869
MBP	MBP_Biotin	Belogurov_039_20210528_ZR_MBP-1	Protein PRRC2B OS=Homo sapiens OX=9606 GN=PRRC2B PE=1 SV=2	Q5JSZ5	242,966.9	98.8%	1	1	1	0.00307%	0.583%	2229
MBP	MBP_Biotin	Belogurov_039_20210528_ZR_MBP-1	Heterogeneous nuclear ribonucleoprotein D (AU-rich element RNA binding protein 1, 37kDa), isoform CRA_e OS=Homo sapiens OX=9606 GN=HNRPD PE=4 SV=1	A0A024RDF4,A1LU37,Q14103,Q14103-3	32,834.7	100.0%	2	2	3	0.00922%	6.21%	306
MBP	MBP_Biotin	Belogurov_039_20210528_ZR_MBP-1	Filaggrin-2 OS=Homo sapiens OX=9606 GN=FLG2 PE=1 SV=1	Q5D862	248,052.3	100.0%	5	7	8	0.0246%	2.97%	2391
MBP	MBP_Biotin	Belogurov_039_20210528_ZR_MBP-1	Protein LTV1 homolog OS=Homo sapiens OX=9606 GN=LTV1 PE=1 SV=1	Q96GA3	54,856.8	100.0%	1	1	1	0.00307%	2.11%	475
MBP	MBP_Biotin	Belogurov_039_20210528_ZR_MBP-1	Trypsin-1 OS=Homo sapiens OX=9606 GN=PRSS1 PE=1 SV=1	E7EQ64,P07477	26,558.1	75.7%	0	0	0	0.000%	0.000%	247
MBP	MBP_Biotin	Belogurov_039_20210528_ZR_MBP-1	Coiled-coil domain-containing protein 55 OS=Homo sapiens OX=9606 GN=NSRP1 PE=1 SV=1	A0A024QZ33,B2R9Y2,B7Z4B1,B7ZL27,Q9H0G5	60,441.8	99.8%	1	1	1	0.00307%	1.79%	504
MBP	MBP_Biotin	Belogurov_039_20210528_ZR_MBP-1	Alanine--tRNA ligase OS=Homo sapiens OX=9606 GN=AARS1 PE=1 SV=4	H3BPK7,P49588	106,813.2	100.0%	1	1	1	0.00307%	0.801%	968
MBP	MBP_Biotin	Belogurov_039_20210528_ZR_MBP-1	Zinc finger and BTB domain-containing protein 10 OS=Homo sapiens OX=9606 GN=ZBTB10 PE=1 SV=2	Q96DT7,Q96DT7-2	92,311.8	98.6%	1	1	1	0.00307%	0.918%	847
MBP	MBP_Biotin	Belogurov_039_20210528_ZR_MBP-1	Pre-mRNA-processing factor 40 homolog A OS=Homo sapiens OX=9606 GN=PRPF40A PE=1 SV=1	A0A7N4I394	112,407.6	100.0%	4	5	5	0.0154%	4.73%	994
MBP	MBP_Biotin	Belogurov_039_20210528_ZR_MBP-1	SUMO-1 activating enzyme subunit 1, isoform CRA_a OS=Homo sapiens OX=9606 GN=SAE1 PE=1 SV=1	B3KNJ4	33,384.2	99.9%	1	1	1	0.00307%	2.68%	299
MBP	MBP_Biotin	Belogurov_039_20210528_ZR_MBP-1	5'-3' exoribonuclease OS=Homo sapiens OX=9606 PE=2 SV=1	B3KMC9,Q9H0D6	108,585.7	99.1%	0	0	0	0.000%	0.000%	950
MBP	MBP_Biotin	Belogurov_039_20210528_ZR_MBP-1	Integrin-linked kinase-associated serine/threonine phosphatase 2C OS=Homo sapiens OX=9606 GN=ILKAP PE=1 SV=1	Q9H0C8	42,907.2	100.0%	3	3	3	0.00922%	7.40%	392
MBP	MBP_Biotin	Belogurov_039_20210528_ZR_MBP-1	Titin OS=Homo sapiens OX=9606 GN=TTN PE=1 SV=1	A0A0A0MTS7,Q8WZ42-12	3,994,212.8	99.8%	0	0	0	0.000%	0.000%	35991
MBP	MBP_Biotin	Belogurov_039_20210528_ZR_MBP-1	Dopamine receptor interacting protein 4 OS=Homo sapiens OX=9606 GN=DRIP4 PE=2 SV=1	Q4W4Y1	96,081.5	100.0%	4	4	4	0.0123%	5.41%	868
MBP	MBP_Biotin	Belogurov_039_20210528_ZR_MBP-1	RNA cytidine acetyltransferase OS=Homo sapiens OX=9606 GN=NAT10 PE=1 SV=2	Q9H0A0	115,734.3	98.1%	1	1	1	0.00307%	1.27%	1025
MBP	MBP_Biotin	Belogurov_039_20210528_ZR_MBP-1	Transcription initiation factor IIE subunit beta OS=Homo sapiens OX=9606 GN=GTF2E2 PE=1 SV=1	P29084	33,045.0	96.0%	0	0	0	0.000%	0.000%	291
MBP	MBP_Biotin	Belogurov_039_20210528_ZR_MBP-1	60S ribosomal protein L11 OS=Homo sapiens OX=9606 GN=RPL11 PE=1 SV=2	P62913,P62913-2,Q08ES8,Q5VVC8,Q5VVD0	20,125.1	100.0%	5	7	8	0.0246%	20.2%	177
MBP	MBP_Biotin	Belogurov_039_20210528_ZR_MBP-1	Ubiquitin thioesterase OS=Homo sapiens OX=9606 PE=2 SV=1	B4DPD5,F5GYJ8,F5GYN4,J3KR44,Q659F9,Q96FW1	31,284.6	100.0%	4	4	4	0.0123%	14.9%	271
MBP	MBP_Biotin	Belogurov_039_20210528_ZR_MBP-1	Coatomer subunit beta OS=Homo sapiens OX=9606 GN=COPB1 PE=1 SV=3	P53618	107,146.0	100.0%	2	3	3	0.00922%	3.78%	953
MBP	MBP_Biotin	Belogurov_039_20210528_ZR_MBP-1	Guanine nucleotide-binding protein G(s) subunit alpha isoforms short OS=Homo sapiens OX=9606 GN=GNAS PE=1 SV=2	A0A7I2V5R6,Q5JWE9,Q5JWF2,Q5JWF2-2	109,628.0	99.8%	1	1	1	0.00307%	1.06%	1023
MBP	MBP_Biotin	Belogurov_039_20210528_ZR_MBP-1	Cytochrome c oxidase subunit 2 OS=Homo sapiens OX=9606 GN=COX2 PE=3 SV=1	A0A343H8S5,F1AZF2	25,389.9	100.0%	1	1	1	0.00307%	4.41%	227
MBP	MBP_Biotin	Belogurov_039_20210528_ZR_MBP-1	cDNA FLJ57216, highly similar to Homo sapiens Rho GTPase activating protein 17 (ARHGAP17), transcript variant 2, mRNA OS=Homo sapiens OX=9606 PE=2 SV=1	B4DWE9,Q68EM7,Q68EM7-2,Q68EM7-5,Q68EM7-6	90,928.9	78.9%	1	1	1	0.00307%	1.26%	840
MBP	MBP_Biotin	Belogurov_039_20210528_ZR_MBP-1	Voltage-dependent anion-selective channel protein 1 OS=Homo sapiens OX=9606 PE=2 SV=1	A0A1L1UHR1,P21796	30,773.9	100.0%	9	13	17	0.0523%	37.1%	283
MBP	MBP_Biotin	Belogurov_039_20210528_ZR_MBP-1	Mitochondrial import inner membrane translocase subunit Tim22 OS=Homo sapiens OX=9606 GN=TIMM22 PE=1 SV=2	Q9Y584	20,031.8	95.3%	1	1	1	0.00307%	7.73%	194
MBP	MBP_Biotin	Belogurov_039_20210528_ZR_MBP-1	Stromal interaction molecule 1 OS=Homo sapiens OX=9606 GN=STIM1 PE=1 SV=1	E9PNJ4,G0XQ39,H0YDB2,Q13586,V5J3L2	77,424.1	100.0%	2	2	2	0.00615%	4.69%	685
MBP	MBP_Biotin	Belogurov_039_20210528_ZR_MBP-1	Eukaryotic translation initiation factor 2 subunit 1 OS=Homo sapiens OX=9606 GN=EIF2S1 PE=1 SV=3	P05198,Q53XC0	36,112.7	100.0%	2	2	3	0.00922%	6.35%	315
MBP	MBP_Biotin	Belogurov_039_20210528_ZR_MBP-1	N-myc downstream-regulated gene 3 protein OS=Homo sapiens OX=9606 PE=2 SV=1	B7Z323	31,150.0	30.9%	0	0	0	0.000%	0.000%	283
MBP	MBP_Biotin	Belogurov_039_20210528_ZR_MBP-1	High mobility group AT-hook 1, isoform CRA_b OS=Homo sapiens OX=9606 GN=HMGA1 PE=3 SV=1	A0A024RCT9,B4DWA0,P17096,P17096-3	19,694.6	98.1%	1	2	2	0.00615%	7.62%	179
MBP	MBP_Biotin	Belogurov_039_20210528_ZR_MBP-1	DNA replication licensing factor MCM4 OS=Homo sapiens OX=9606 GN=MCM4 PE=3 SV=1	A0A024R7U6,B3KMX0	96,578.6	100.0%	6	7	7	0.0215%	9.27%	863
MBP	MBP_Biotin	Belogurov_039_20210528_ZR_MBP-1	T-complex protein 1 subunit beta OS=Homo sapiens OX=9606 GN=CCT2 PE=1 SV=4	P78371,V9HW96	57,489.9	100.0%	18	23	23	0.0707%	41.5%	535
MBP	MBP_Biotin	Belogurov_039_20210528_ZR_MBP-1	Family with sequence similarity 62 (C2 domain containing), member A, isoform CRA_a OS=Homo sapiens OX=9606 GN=FAM62A PE=3 SV=1	A0A024RB16,A0A024RB17,B3KMV5,B3KY56,Q9BSJ8,Q9BSJ8-2	124,005.4	98.1%	1	1	1	0.00307%	1.17%	1114
MBP	MBP_Biotin	Belogurov_039_20210528_ZR_MBP-1	6-phosphogluconate dehydrogenase, decarboxylating OS=Homo sapiens OX=9606 GN=PGD PE=1 SV=3	P52209,P52209-2	51,874.2	100.0%	4	5	5	0.0154%	9.32%	470
MBP	MBP_Biotin	Belogurov_039_20210528_ZR_MBP-1	Formyltetrahydrofolate synthetase OS=Homo sapiens OX=9606 GN=MTHFD1L PE=1 SV=1	B7ZM99,Q6UB35	105,791.9	99.9%	1	1	1	0.00307%	0.919%	978
MBP	MBP_Biotin	Belogurov_039_20210528_ZR_MBP-1	Prefoldin subunit 2 OS=Homo sapiens OX=9606 GN=PFDN2 PE=2 SV=1	B1AQP2,Q9UHV9	16,647.8	98.1%	1	1	1	0.00307%	7.79%	154
MBP	MBP_Biotin	Belogurov_039_20210528_ZR_MBP-1	Isoform 4 of Protein SET OS=Homo sapiens OX=9606 GN=SET	Q01105-4	31,272.9	95.2%	1	1	1	0.00307%	4.85%	268
MBP	MBP_Biotin	Belogurov_039_20210528_ZR_MBP-1	Histidine--tRNA ligase, cytoplasmic OS=Homo sapiens OX=9606 GN=HARS1 PE=1 SV=1	A0A6Q8PHA5,E7ETE2,P12081	57,412.5	100.0%	3	3	3	0.00922%	7.19%	509
MBP	MBP_Biotin	Belogurov_039_20210528_ZR_MBP-1	ATPase H(+)-transporting lysosomal accessory protein 2 (Fragment) OS=Homo sapiens OX=9606 GN=ATP6AP2 PE=1 SV=1	A0A1B0GTB0,A0A1B0GUT7,A0A1B0GVB9,A0A1B0GVW0,A0A1B0GWJ8,A0A1C7CYW4,B7Z1I9,B7Z4S4,H7C3E1,O75787,O75787-2	35,613.4	7.3%	0	0	0	0.000%	0.000%	318
MBP	MBP_Biotin	Belogurov_039_20210528_ZR_MBP-1	Brain-specific angiogenesis inhibitor 1-associated protein 2-like protein 1 OS=Homo sapiens OX=9606 GN=BAIAP2L1 PE=1 SV=2	Q9UHR4	56,883.9	55.9%	0	0	0	0.000%	0.000%	511
MBP	MBP_Biotin	Belogurov_039_20210528_ZR_MBP-1	Vesicle-associated membrane protein-associated protein B/C OS=Homo sapiens OX=9606 GN=VAPB PE=1 SV=3	O95292,Q53XM7	27,228.7	98.9%	1	1	1	0.00307%	3.29%	243
MBP	MBP_Biotin	Belogurov_039_20210528_ZR_MBP-1	Exosome complex component MTR3 OS=Homo sapiens OX=9606 GN=EXOSC6 PE=1 SV=1	Q5RKV6	28,235.6	32.5%	0	0	0	0.000%	0.000%	272
MBP	MBP_Biotin	Belogurov_039_20210528_ZR_MBP-1	Caspase 14, apoptosis-related cysteine peptidase OS=Homo sapiens OX=9606 GN=CASP14 PE=2 SV=1	B2CIS9,P31944	27,679.8	100.0%	4	5	5	0.0154%	10.3%	242
MBP	MBP_Biotin	Belogurov_039_20210528_ZR_MBP-1	Epididymis secretory sperm binding protein OS=Homo sapiens OX=9606 PE=2 SV=1	A0A384MEJ3,E9PCY7,G8JLB6,P31943	49,229.8	100.0%	4	4	4	0.0123%	20.5%	449
MBP	MBP_Biotin	Belogurov_039_20210528_ZR_MBP-1	Endoplasmic reticulum chaperone BiP OS=Homo sapiens OX=9606 GN=HSPA5 PE=1 SV=2	P11021,V9HWB4	72,334.7	100.0%	12	13	13	0.0400%	22.6%	654
MBP	MBP_Biotin	Belogurov_039_20210528_ZR_MBP-1	Pyruvate kinase PKM OS=Homo sapiens OX=9606 GN=PKM PE=1 SV=4	P14618,V9HWB8	57,937.5	100.0%	21	29	30	0.0922%	45.8%	531
MBP	MBP_Biotin	Belogurov_039_20210528_ZR_MBP-1	L-lactate dehydrogenase A chain OS=Homo sapiens OX=9606 GN=LDHA PE=1 SV=2	P00338,P00338-3,V9HWB9	39,838.0	100.0%	15	24	26	0.0799%	40.4%	361
MBP	MBP_Biotin	Belogurov_039_20210528_ZR_MBP-1	Calcium-activated neutral proteinase 1 OS=Homo sapiens OX=9606 GN=CAPN1 PE=3 SV=1	A0A024R580,A0A024R5A3,B2RDI5,P07384	81,470.2	99.5%	1	1	1	0.00307%	1.40%	710
MBP	MBP_Biotin	Belogurov_039_20210528_ZR_MBP-1	Peptidyl-prolyl cis-trans isomerase OS=Homo sapiens OX=9606 GN=PPIB PE=1 SV=1	A0A7P0Z497,P23284,V9HWC6	23,743.2	100.0%	4	5	5	0.0154%	23.8%	216
MBP	MBP_Biotin	Belogurov_039_20210528_ZR_MBP-1	39S ribosomal protein L48, mitochondrial OS=Homo sapiens OX=9606 GN=MRPL48 PE=1 SV=1	F5H8D0,Q96GC5,Q96GC5-3	21,750.2	100.0%	2	3	3	0.00922%	16.5%	194
MBP	MBP_Biotin	Belogurov_039_20210528_ZR_MBP-1	cDNA FLJ75534 (Fragment) OS=Homo sapiens OX=9606 PE=2 SV=1	A8K273,B2RTX8,Q7Z5K2,Q7Z5K2-2,Q7Z5K2-3	142,527.3	55.9%	0	0	0	0.000%	0.000%	1275
MBP	MBP_Biotin	Belogurov_039_20210528_ZR_MBP-1	EPS15L1 protein (Fragment) OS=Homo sapiens OX=9606 GN=EPS15L1 PE=2 SV=1	A5PKY0,Q9UBC2-4	66,480.5	100.0%	6	6	6	0.0184%	9.00%	601
MBP	MBP_Biotin	Belogurov_039_20210528_ZR_MBP-1	60S ribosomal protein L35 OS=Homo sapiens OX=9606 GN=RPL35 PE=1 SV=2	P42766	14,552.5	100.0%	6	7	7	0.0215%	37.4%	123
MBP	MBP_Biotin	Belogurov_039_20210528_ZR_MBP-1	Arginine--tRNA ligase, cytoplasmic OS=Homo sapiens OX=9606 GN=RARS1 PE=1 SV=2	P54136	75,382.0	100.0%	6	6	6	0.0184%	10.9%	660
MBP	MBP_Biotin	Belogurov_039_20210528_ZR_MBP-1	Vimentin OS=Homo sapiens OX=9606 GN=VIM PE=1 SV=4	P08670,V9HWE1	53,652.7	100.0%	29	40	40	0.123%	59.0%	466
MBP	MBP_Biotin	Belogurov_039_20210528_ZR_MBP-1	Epididymis secretory sperm binding protein OS=Homo sapiens OX=9606 PE=2 SV=1	A0A384MTJ7	57,249.6	100.0%	4	4	4	0.0123%	7.93%	517
MBP	MBP_Biotin	Belogurov_039_20210528_ZR_MBP-1	Glycoprotein Ib (Platelet), alpha polypeptide OS=Homo sapiens OX=9606 GN=GP1BA PE=1 SV=1	A0A0C4DGZ8,A0A193AUV8,A5CKE2,E0D851,P07359	71,542.6	41.9%	0	0	0	0.000%	0.000%	652
MBP	MBP_Biotin	Belogurov_039_20210528_ZR_MBP-1	Lysine-rich nucleolar protein 1 OS=Homo sapiens OX=9606 GN=KNOP1 PE=1 SV=1	Q1ED39	51,590.3	100.0%	2	2	2	0.00615%	5.02%	458
MBP	MBP_Biotin	Belogurov_039_20210528_ZR_MBP-1	Iron-responsive element-binding protein 2 OS=Homo sapiens OX=9606 GN=IREB2 PE=3 SV=1	D3DW85,P48200	105,060.9	89.1%	0	0	0	0.000%	0.000%	963
MBP	MBP_Biotin	Belogurov_039_20210528_ZR_MBP-1	Paraspeckle component 1 OS=Homo sapiens OX=9606 PE=2 SV=1	B4DWI8,Q8WXF1	58,744.5	100.0%	3	3	3	0.00922%	7.13%	523
MBP	MBP_Biotin	Belogurov_039_20210528_ZR_MBP-1	Purine nucleoside phosphorylase OS=Homo sapiens OX=9606 GN=PNP PE=1 SV=2	P00491,Q8N7G1,V9HWH6	32,118.0	100.0%	3	3	3	0.00922%	13.1%	289
MBP	MBP_Biotin	Belogurov_039_20210528_ZR_MBP-1	Bifunctional purine biosynthesis protein ATIC OS=Homo sapiens OX=9606 GN=ATIC PE=1 SV=3	P31939,V9HWH7	64,616.5	100.0%	7	7	7	0.0215%	16.9%	592
MBP	MBP_Biotin	Belogurov_039_20210528_ZR_MBP-1	Epididymis secretory sperm binding protein OS=Homo sapiens OX=9606 PE=2 SV=1	A0A384NPW1,A8K8G0,B7Z958,P51858,P51858-2,P51858-3	23,715.0	29.0%	0	0	0	0.000%	0.000%	215
MBP	MBP_Biotin	Belogurov_039_20210528_ZR_MBP-1	Cathepsin D OS=Homo sapiens OX=9606 GN=CTSD PE=1 SV=1	A0A1B0GV23,A0A1B0GVD5,A0A1B0GW44,A0A1B0GWE8,C9JH19,F8W787,P07339,V9HWI3	40,784.0	100.0%	5	5	5	0.0154%	11.1%	377
MBP	MBP_Biotin	Belogurov_039_20210528_ZR_MBP-1	Epididymis luminal protein 4 OS=Homo sapiens OX=9606 GN=YWHAZ PE=2 SV=1	D0PNI1,P63104	27,745.9	100.0%	7	8	8	0.0246%	37.1%	245
MBP	MBP_Biotin	Belogurov_039_20210528_ZR_MBP-1	Pentatricopeptide repeat domain-containing protein 3, mitochondrial OS=Homo sapiens OX=9606 GN=PTCD3 PE=1 SV=3	Q96EY7	78,552.6	99.8%	1	1	1	0.00307%	1.89%	689
MBP	MBP_Biotin	Belogurov_039_20210528_ZR_MBP-1	Elongation factor Tu, mitochondrial OS=Homo sapiens OX=9606 GN=TUFM PE=1 SV=2	P49411	49,542.4	100.0%	11	16	18	0.0553%	32.3%	452
MBP	MBP_Biotin	Belogurov_039_20210528_ZR_MBP-1	Enhancer of mRNA-decapping protein 3 OS=Homo sapiens OX=9606 GN=EDC3 PE=1 SV=1	Q96F86	56,077.4	100.0%	3	3	3	0.00922%	6.50%	508
MBP	MBP_Biotin	Belogurov_039_20210528_ZR_MBP-1	Cysteine and histidine-rich domain (CHORD)-containing 1, isoform CRA_c OS=Homo sapiens OX=9606 GN=CHORDC1 PE=4 SV=1	A0A024R394,Q9UHD1	37,489.7	99.9%	1	1	1	0.00307%	4.52%	332
MBP	MBP_Biotin	Belogurov_039_20210528_ZR_MBP-1	Ribosomal protein L7, isoform CRA_a OS=Homo sapiens OX=9606 GN=RPL7 PE=3 SV=1	A0A024R814,P18124	30,440.3	100.0%	8	12	12	0.0369%	29.0%	259
MBP	MBP_Biotin	Belogurov_039_20210528_ZR_MBP-1	RNA-binding protein 33 (Fragment) OS=Homo sapiens OX=9606 GN=RBM33 PE=1 SV=1	H0Y3K4,Q96EV2	129,984.2	99.7%	1	1	1	0.00307%	0.990%	1170
MBP	MBP_Biotin	Belogurov_039_20210528_ZR_MBP-1	Insulin-like growth factor 2 mRNA-binding protein 1 OS=Homo sapiens OX=9606 GN=IGF2BP1 PE=1 SV=2	Q9NZI8	63,480.5	100.0%	10	12	12	0.0369%	21.0%	577
MBP	MBP_Biotin	Belogurov_039_20210528_ZR_MBP-1	Signal recognition particle subunit SRP68 OS=Homo sapiens OX=9606 GN=SRP68 PE=1 SV=2	Q9UHB9	70,732.0	100.0%	6	7	7	0.0215%	9.73%	627
MBP	MBP_Biotin	Belogurov_039_20210528_ZR_MBP-1	Isoform 5 of cAMP-specific 3',5'-cyclic phosphodiesterase 4D OS=Homo sapiens OX=9606 GN=PDE4D	Q08499-6	84,428.6	69.8%	0	0	0	0.000%	0.000%	745
MBP	MBP_Biotin	Belogurov_039_20210528_ZR_MBP-1	Zinc finger protein 318 OS=Homo sapiens OX=9606 GN=ZNF318 PE=1 SV=2	Q5VUA4	251,116.0	99.3%	1	1	1	0.00307%	0.483%	2279
MBP	MBP_Biotin	Belogurov_039_20210528_ZR_MBP-1	2-phospho-D-glycerate hydro-lyase OS=Homo sapiens OX=9606 GN=HEL-S-17 PE=2 SV=1	A0A024R4F1,P06733	47,170.2	100.0%	20	28	31	0.0953%	48.8%	434
MBP	MBP_Biotin	Belogurov_039_20210528_ZR_MBP-1	ArfGAP with FG repeats 1 isoform 4 (Fragment) OS=Homo sapiens OX=9606 GN=AGFG1 PE=2 SV=1	A0A0S2Z3Y3,A0A0S2Z3Z1,A0A0S2Z444,A0A0S2Z462,B8ZZY2,P52594,P52594-2,P52594-3,P52594-4	60,766.4	100.0%	3	4	4	0.0123%	8.30%	584
MBP	MBP_Biotin	Belogurov_039_20210528_ZR_MBP-1	Cytochrome c (Fragment) OS=Homo sapiens OX=9606 GN=CYCS PE=1 SV=1	C9JFR7,G4XXL9,P99999	11,749.4	92.9%	1	1	1	0.00307%	10.9%	105
MBP	MBP_Biotin	Belogurov_039_20210528_ZR_MBP-1	Serine/threonine-protein phosphatase 2A 55 kDa regulatory subunit B OS=Homo sapiens OX=9606 PE=2 SV=1	Q56VW8	51,649.3	100.0%	2	2	2	0.00615%	4.92%	447
MBP	MBP_Biotin	Belogurov_039_20210528_ZR_MBP-1	Ubiquitin-associated protein 2-like OS=Homo sapiens OX=9606 GN=UBAP2L PE=1 SV=2	Q14157,Q14157-5	116,639.6	100.0%	8	9	9	0.0277%	12.6%	1104
MBP	MBP_Biotin	Belogurov_039_20210528_ZR_MBP-1	60 kDa chaperonin (Fragment) OS=Homo sapiens OX=9606 GN=HSPD1 PE=2 SV=1	A0A024R3X4,A0A7I2V599,P10809	61,055.7	100.0%	19	25	25	0.0769%	32.1%	573
MBP	MBP_Biotin	Belogurov_039_20210528_ZR_MBP-1	Tyrosine-protein kinase BAZ1B OS=Homo sapiens OX=9606 GN=BAZ1B PE=1 SV=2	Q9UIG0,Q9UIG0-2	170,451.4	100.0%	1	1	1	0.00307%	0.809%	1479
MBP	MBP_Biotin	Belogurov_039_20210528_ZR_MBP-1	T-complex protein 1 subunit theta OS=Homo sapiens OX=9606 GN=CCT8 PE=1 SV=4	P50990,Q53HU0	59,621.0	100.0%	27	36	38	0.117%	46.2%	548
MBP	MBP_Biotin	Belogurov_039_20210528_ZR_MBP-1	Nucleolar protein 8, isoform CRA_a OS=Homo sapiens OX=9606 GN=NOL8 PE=4 SV=1	A0A024R250,Q76FK4,Q76FK4-2,Q76FK4-4	132,321.2	71.4%	1	1	1	0.00307%	0.938%	1173
MBP	MBP_Biotin	Belogurov_039_20210528_ZR_MBP-1	Serine/threonine-protein kinase VRK1 OS=Homo sapiens OX=9606 GN=VRK1 PE=1 SV=1	A0A7P0T824,A0A7P0T838,A0A7P0T8N0,A0A7P0T952,A0A7P0T977,A0A7P0T9I1,A0A7P0T9T1,A0A7P0TA16,A0A7P0TA65,A0A7P0TAA6,A0A7P0TAS8,A0A7P0TB15,A0A7P0TBB8,A0A7P0TBE4,A0A7P0Z3Z7,A0A7P0Z445,A0A7P0Z462,A8K245,H0YJF7,H0YJJ9,Q99986	42,742.0	8.9%	0	0	0	0.000%	0.000%	375
MBP	MBP_Biotin	Belogurov_039_20210528_ZR_MBP-1	F-actin-capping protein subunit alpha OS=Homo sapiens OX=9606 PE=2 SV=1	A8K0T9,P52907	32,923.2	100.0%	3	3	3	0.00922%	12.6%	286
MBP	MBP_Biotin	Belogurov_039_20210528_ZR_MBP-1	Cold shock domain protein A, isoform CRA_a OS=Homo sapiens OX=9606 GN=CSDA PE=4 SV=1	A0A024RAQ1,P16989	40,089.4	77.8%	1	1	1	0.00307%	2.15%	372
MBP	MBP_Biotin	Belogurov_039_20210528_ZR_MBP-1	Glutamine--tRNA ligase OS=Homo sapiens OX=9606 GN=QARS1 PE=1 SV=1	P47897,P47897-2,Q53HS0	86,580.4	100.0%	2	2	2	0.00615%	3.61%	764
MBP	MBP_Biotin	Belogurov_039_20210528_ZR_MBP-1	Epididymis secretory sperm binding protein OS=Homo sapiens OX=9606 PE=2 SV=1	A0A384NPZ7,Q15738	41,900.8	100.0%	3	3	3	0.00922%	11.0%	373
MBP	MBP_Biotin	Belogurov_039_20210528_ZR_MBP-1	cDNA FLJ54005, highly similar to Transcription elongation factor SPT5 OS=Homo sapiens OX=9606 PE=2 SV=1	B4DJK4,B4DZJ7,B4E0Q4,O00267,O00267-2	120,499.4	31.0%	0	0	0	0.000%	0.000%	1083
MBP	MBP_Biotin	Belogurov_039_20210528_ZR_MBP-1	Dual specificity protein phosphatase OS=Homo sapiens OX=9606 PE=2 SV=1	B2RAL9,Q6P9C2,Q99956	41,869.0	55.9%	0	0	0	0.000%	0.000%	384
MBP	MBP_Biotin	Belogurov_039_20210528_ZR_MBP-1	KIF-binding protein OS=Homo sapiens OX=9606 GN=KIFBP PE=1 SV=1	A0A1B0GUA3,Q96EK5	71,815.7	85.5%	1	1	1	0.00307%	2.01%	621
MBP	MBP_Biotin	Belogurov_039_20210528_ZR_MBP-1	Stathmin OS=Homo sapiens OX=9606 GN=STMN1 PE=2 SV=1	B5BU83,P16949	17,331.0	99.7%	1	1	1	0.00307%	6.71%	149
MBP	MBP_Biotin	Belogurov_039_20210528_ZR_MBP-1	Isoform 3 of Centromere protein V OS=Homo sapiens OX=9606 GN=CENPV	Q7Z7K6-3	29,731.0	98.1%	1	1	1	0.00307%	7.72%	272
MBP	MBP_Biotin	Belogurov_039_20210528_ZR_MBP-1	DNA fragmentation factor subunit alpha OS=Homo sapiens OX=9606 GN=DFFA PE=1 SV=1	O00273,Q53HN4	36,522.5	97.2%	1	1	1	0.00307%	2.72%	331
MBP	MBP_Biotin	Belogurov_039_20210528_ZR_MBP-1	Pyrroline-5-carboxylate reductase OS=Homo sapiens OX=9606 GN=PYCR3 PE=1 SV=1	A0A0A0MQS1,D3DWK4,Q53H96,Q53H96-2	26,438.8	98.1%	1	1	1	0.00307%	3.85%	254
MBP	MBP_Biotin	Belogurov_039_20210528_ZR_MBP-1	Zinc finger CCCH domain-containing protein 14 OS=Homo sapiens OX=9606 GN=ZC3H14 PE=1 SV=1	Q6PJT7,Q6PJT7-2,Q6PJT7-9	82,312.5	100.0%	7	7	7	0.0215%	11.7%	730
MBP	MBP_Biotin	Belogurov_039_20210528_ZR_MBP-1	IGL c3360_light_IGKV1-17_IGKJ1 (Fragment) OS=Homo sapiens OX=9606 PE=2 SV=1	A0A5C2G475	11,620.3	45.5%	0	0	0	0.000%	0.000%	107
MBP	MBP_Biotin	Belogurov_039_20210528_ZR_MBP-1	Epididymis secretory sperm binding protein OS=Homo sapiens OX=9606 GN=GMPPA PE=2 SV=1	A0A384MDS7,A0A804HIS0,Q96IJ6,Q96IJ6-2	52,019.0	94.2%	1	1	1	0.00307%	3.57%	473
MBP	MBP_Biotin	Belogurov_039_20210528_ZR_MBP-1	DNA replication licensing factor MCM3 (Fragment) OS=Homo sapiens OX=9606 PE=2 SV=1	Q53HJ4	90,982.5	100.0%	7	7	7	0.0215%	10.8%	808
MBP	MBP_Biotin	Belogurov_039_20210528_ZR_MBP-1	COP9 signalosome complex subunit 2 OS=Homo sapiens OX=9606 PE=2 SV=1	B2R6N0,P61201,Q53HJ0	51,599.7	38.6%	0	0	0	0.000%	0.000%	443
MBP	MBP_Biotin	Belogurov_039_20210528_ZR_MBP-1	cDNA FLJ51929, highly similar to Plastin-3 OS=Homo sapiens OX=9606 PE=2 SV=1	B4DPW9,P13797,P13797-3,Q53GY0	65,634.8	100.0%	4	4	4	0.0123%	6.80%	585
MBP	MBP_Biotin	Belogurov_039_20210528_ZR_MBP-1	Condensin-2 complex subunit D3 OS=Homo sapiens OX=9606 GN=NCAPD3 PE=1 SV=2	P42695	168,894.1	62.5%	0	0	0	0.000%	0.000%	1498
MBP	MBP_Biotin	Belogurov_039_20210528_ZR_MBP-1	Dynamin-like 120 kDa protein, form S1 OS=Homo sapiens OX=9606 GN=OPA1 PE=1 SV=1	A0A2R8YDM2,A0A2R8YE78,C9JMB8,E5KLJ9,E5KLK0,E5KLL9,E5KLM0,E5KLM1,E5KLM2,O60313,O60313-10,O60313-11,O60313-13,O60313-2,O60313-9	107,570.7	98.1%	1	1	1	0.00307%	1.14%	924
MBP	MBP_Biotin	Belogurov_039_20210528_ZR_MBP-1	ATP synthase peripheral stalk subunit OSCP (Fragment) OS=Homo sapiens OX=9606 PE=2 SV=1	Q53HH2	23,261.4	100.0%	2	3	3	0.00922%	11.7%	213
MBP	MBP_Biotin	Belogurov_039_20210528_ZR_MBP-1	Eukaryotic translation initiation factor 3 subunit D OS=Homo sapiens OX=9606 GN=EIF3D PE=1 SV=1	O15371,O15371-2,O15371-3	62,040.6	93.3%	1	1	1	0.00307%	1.46%	533
MBP	MBP_Biotin	Belogurov_039_20210528_ZR_MBP-1	40S ribosomal protein S27 OS=Homo sapiens OX=9606 GN=RPS27 PE=1 SV=3	P42677	9,460.9	100.0%	3	3	3	0.00922%	38.1%	84
MBP	MBP_Biotin	Belogurov_039_20210528_ZR_MBP-1	40S ribosomal protein S8 OS=Homo sapiens OX=9606 GN=RPS8 PE=1 SV=1	Q5JR95	21,880.7	100.0%	8	11	12	0.0369%	52.7%	188
MBP	MBP_Biotin	Belogurov_039_20210528_ZR_MBP-1	cDNA FLJ78476, highly similar to Homo sapiens WD repeat and HMG-box DNA binding protein 1 (WDHD1), transcript variant 1, mRNA OS=Homo sapiens OX=9606 PE=2 SV=1	A8KAE0,O75717	125,970.0	93.3%	1	1	1	0.00307%	0.709%	1129
MBP	MBP_Biotin	Belogurov_039_20210528_ZR_MBP-1	Protein Spindly OS=Homo sapiens OX=9606 GN=SPDL1 PE=1 SV=2	Q96EA4	70,173.4	99.5%	1	1	1	0.00307%	2.31%	605
MBP	MBP_Biotin	Belogurov_039_20210528_ZR_MBP-1	ATP synthase subunit b OS=Homo sapiens OX=9606 PE=2 SV=1	A8K4W2,P24539,Q08ET0,Q53GB3,Q5QNZ2	28,908.8	100.0%	3	3	3	0.00922%	13.7%	256
MBP	MBP_Biotin	Belogurov_039_20210528_ZR_MBP-1	Isoform 7 of Interleukin enhancer-binding factor 3 OS=Homo sapiens OX=9606 GN=ILF3	Q12906-7	95,808.4	100.0%	8	12	12	0.0369%	11.0%	898
MBP	MBP_Biotin	Belogurov_039_20210528_ZR_MBP-1	DNA topoisomerase 1 OS=Homo sapiens OX=9606 GN=TOP1 PE=1 SV=2	P11387	90,729.7	92.9%	1	1	1	0.00307%	1.05%	765
MBP	MBP_Biotin	Belogurov_039_20210528_ZR_MBP-1	PEST proteolytic signal-containing nuclear protein OS=Homo sapiens OX=9606 GN=PCNP PE=1 SV=2	Q8WW12	18,925.4	100.0%	5	7	7	0.0215%	36.5%	178
MBP	MBP_Biotin	Belogurov_039_20210528_ZR_MBP-1	Alpha-endosulfine OS=Homo sapiens OX=9606 GN=ENSA PE=1 SV=1	O43768,O43768-3,O43768-5,O43768-7	13,389.4	53.0%	0	0	0	0.000%	0.000%	121
MBP	MBP_Biotin	Belogurov_040_20210528_ZR_MBP-2	ADP-ribosylation factor 4 OS=Homo sapiens OX=9606 GN=ARF4 PE=1 SV=3	P18085	20,511.6	100.0%	1	1	1	0.00305%	5.56%	180
MBP	MBP_Biotin	Belogurov_040_20210528_ZR_MBP-2	Histone H2A.Z OS=Homo sapiens OX=9606 GN=H2AZ1 PE=1 SV=2	P0C0S5,Q71UI9	13,509.2	100.0%	1	1	1	0.00305%	14.8%	128
MBP	MBP_Biotin	Belogurov_040_20210528_ZR_MBP-2	Isoform 2 of Septin-11 OS=Homo sapiens OX=9606 GN=SEPTIN11	A0A384P5S0,D6RER5,D6RGI3,Q9NVA2,Q9NVA2-2	50,823.9	98.1%	1	1	1	0.00305%	6.38%	439
MBP	MBP_Biotin	Belogurov_040_20210528_ZR_MBP-2	Trinucleotide repeat containing 6B, isoform CRA_b OS=Homo sapiens OX=9606 GN=TNRC6B PE=3 SV=1	A0A024R1T4,Q9UPQ9,Q9UPQ9-1	194,000.6	56.3%	0	0	0	0.000%	0.000%	1833
MBP	MBP_Biotin	Belogurov_040_20210528_ZR_MBP-2	Fatty acid synthase OS=Homo sapiens OX=9606 GN=FASN PE=1 SV=3	P49327	273,427.1	100.0%	21	23	23	0.0701%	9.08%	2511
MBP	MBP_Biotin	Belogurov_040_20210528_ZR_MBP-2	Cytoplasmic dynein 1 light intermediate chain 1 OS=Homo sapiens OX=9606 GN=DYNC1LI1 PE=1 SV=3	Q9Y6G9	56,580.2	93.4%	1	1	1	0.00305%	1.53%	523
MBP	MBP_Biotin	Belogurov_040_20210528_ZR_MBP-2	A-kinase anchor protein 8 OS=Homo sapiens OX=9606 GN=AKAP8 PE=1 SV=1	A0A7P0T893,O43823	76,109.1	100.0%	4	5	5	0.0152%	7.07%	692
MBP	MBP_Biotin	Belogurov_040_20210528_ZR_MBP-2	U3 small nucleolar RNA-interacting protein 2 OS=Homo sapiens OX=9606 GN=RRP9 PE=1 SV=1	O43818	51,840.9	32.7%	0	0	0	0.000%	0.000%	475
MBP	MBP_Biotin	Belogurov_040_20210528_ZR_MBP-2	Cleavage and polyadenylation specificity factor subunit 5 OS=Homo sapiens OX=9606 GN=NUDT21 PE=3 SV=1	A0A024R6W2,B2R6U8,O43809	26,216.0	100.0%	2	2	2	0.00610%	11.5%	227
MBP	MBP_Biotin	Belogurov_040_20210528_ZR_MBP-2	Heterogeneous nuclear ribonucleoprotein A/B OS=Homo sapiens OX=9606 GN=HNRNPAB PE=1 SV=1	D6RD18	30,474.1	100.0%	5	6	6	0.0183%	19.1%	283
MBP	MBP_Biotin	Belogurov_040_20210528_ZR_MBP-2	Ribonucleoside-diphosphate reductase OS=Homo sapiens OX=9606 PE=2 SV=1	B4DNN4,P23921,Q53GZ5	90,073.5	100.0%	3	3	3	0.00915%	4.20%	792
MBP	MBP_Biotin	Belogurov_040_20210528_ZR_MBP-2	cDNA FLJ51929, highly similar to Plastin-3 OS=Homo sapiens OX=9606 PE=2 SV=1	B4DPW9,P13797,P13797-3,Q53GY0	65,634.8	100.0%	5	5	5	0.0152%	8.96%	585
MBP	MBP_Biotin	Belogurov_040_20210528_ZR_MBP-2	Probable 28S rRNA (cytosine(4447)-C(5))-methyltransferase OS=Homo sapiens OX=9606 GN=NOP2 PE=1 SV=2	P46087,P46087-4	92,861.8	100.0%	4	4	4	0.0122%	5.79%	845
MBP	MBP_Biotin	Belogurov_040_20210528_ZR_MBP-2	cDNA FLJ52068, highly similar to Microtubule-associated protein RP/EB family member 1 OS=Homo sapiens OX=9606 PE=2 SV=1	B4DM33,Q15691	29,999.5	100.0%	3	4	4	0.0122%	18.1%	268
MBP	MBP_Biotin	Belogurov_040_20210528_ZR_MBP-2	Mucin-like protein 1 OS=Homo sapiens OX=9606 GN=MUCL1 PE=1 SV=1	A0A087WWF8,F8VV13,Q96DR8	9,039.3	99.9%	0	0	0	0.000%	0.000%	90
MBP	MBP_Biotin	Belogurov_040_20210528_ZR_MBP-2	Glutamate dehydrogenase OS=Homo sapiens OX=9606 PE=2 SV=1	B4DMF5,B4E0N9,E9KL48,P00367,Q53GW3	61,399.7	100.0%	5	5	6	0.0183%	11.4%	558
MBP	MBP_Biotin	Belogurov_040_20210528_ZR_MBP-2	V-type proton ATPase catalytic subunit A OS=Homo sapiens OX=9606 GN=ATP6V1A PE=1 SV=2	P38606,P38606-2	64,737.4	100.0%	3	4	4	0.0122%	4.86%	584
MBP	MBP_Biotin	Belogurov_040_20210528_ZR_MBP-2	Keratin, type II cytoskeletal 8 OS=Homo sapiens OX=9606 GN=KRT8 PE=1 SV=7	P05787	53,706.2	100.0%	5	5	5	0.0152%	18.6%	483
MBP	MBP_Biotin	Belogurov_040_20210528_ZR_MBP-2	Pachytene checkpoint protein 2 homolog OS=Homo sapiens OX=9606 GN=TRIP13 PE=1 SV=2	Q15645	48,552.1	98.1%	1	1	1	0.00305%	3.01%	432
MBP	MBP_Biotin	Belogurov_040_20210528_ZR_MBP-2	EBNA1 binding protein 2, isoform CRA_d OS=Homo sapiens OX=9606 GN=EBNA1BP2 PE=1 SV=1	H7C2Q8,Q6IB29,Q99848	34,852.9	100.0%	2	2	2	0.00610%	5.54%	306
MBP	MBP_Biotin	Belogurov_040_20210528_ZR_MBP-2	Acylglycerol kinase, mitochondrial OS=Homo sapiens OX=9606 GN=AGK PE=1 SV=1	A0A3B3ISY9,A0A3B3ITD0,A4D1U5,B4E2Z8,E9PC15,Q53H12	47,138.0	99.5%	1	1	1	0.00305%	2.73%	422
MBP	MBP_Biotin	Belogurov_040_20210528_ZR_MBP-2	Replication protein A 70 kDa DNA-binding subunit OS=Homo sapiens OX=9606 GN=RPA1 PE=1 SV=2	P27694	68,139.0	100.0%	3	4	4	0.0122%	6.66%	616
MBP	MBP_Biotin	Belogurov_040_20210528_ZR_MBP-2	Nucleoporin 153kDa, isoform CRA_a OS=Homo sapiens OX=9606 GN=NUP153 PE=4 SV=1	A0A024QZW7,P49790,P49790-3	157,338.5	100.0%	10	13	13	0.0396%	8.27%	1506
MBP	MBP_Biotin	Belogurov_040_20210528_ZR_MBP-2	T-complex protein 1 subunit eta (Fragment) OS=Homo sapiens OX=9606 PE=2 SV=1	Q53HV2,Q99832	59,367.8	100.0%	12	15	15	0.0457%	28.0%	543
MBP	MBP_Biotin	Belogurov_040_20210528_ZR_MBP-2	Cystatin-A OS=Homo sapiens OX=9606 GN=CSTA PE=1 SV=1	P01040	11,006.6	100.0%	8	12	13	0.0396%	83.7%	98
MBP	MBP_Biotin	Belogurov_040_20210528_ZR_MBP-2	PEST proteolytic signal-containing nuclear protein OS=Homo sapiens OX=9606 GN=PCNP PE=1 SV=2	Q8WW12	18,925.4	100.0%	3	5	5	0.0152%	24.7%	178
MBP	MBP_Biotin	Belogurov_040_20210528_ZR_MBP-2	Truncated profilaggrin OS=Homo sapiens OX=9606 GN=FLG PE=4 SV=1	I0B0K8,P20930	435,145.7	100.0%	11	14	14	0.0427%	2.86%	4061
MBP	MBP_Biotin	Belogurov_040_20210528_ZR_MBP-2	RNA binding protein (Autoantigenic, hnRNP-associated with lethal yellow) long isoform variant (Fragment) OS=Homo sapiens OX=9606 GN=RALY PE=1 SV=1	Q53GL6	32,550.9	100.0%	4	4	4	0.0122%	14.0%	307
MBP	MBP_Biotin	Belogurov_040_20210528_ZR_MBP-2	Isocitrate dehydrogenase [NADP], mitochondrial OS=Homo sapiens OX=9606 GN=IDH2 PE=1 SV=2	P48735,P48735-2,Q53GL5	50,911.3	100.0%	3	3	3	0.00915%	7.52%	452
MBP	MBP_Biotin	Belogurov_040_20210528_ZR_MBP-2	Splicing factor ESS-2 homolog OS=Homo sapiens OX=9606 GN=ESS2 PE=1 SV=1	Q96DF8	52,568.8	100.0%	1	1	1	0.00305%	4.20%	476
MBP	MBP_Biotin	Belogurov_040_20210528_ZR_MBP-2	60S ribosomal protein L3 OS=Homo sapiens OX=9606 GN=RPL3 PE=1 SV=2	P39023	46,109.5	100.0%	5	7	7	0.0213%	11.4%	403
MBP	MBP_Biotin	Belogurov_040_20210528_ZR_MBP-2	C-Jun-amino-terminal kinase-interacting protein 4 OS=Homo sapiens OX=9606 GN=SPAG9 PE=1 SV=1	A0A087X2D8,O60271,O60271-2,O60271-4	144,681.8	8.2%	0	0	0	0.000%	0.000%	1307
MBP	MBP_Biotin	Belogurov_040_20210528_ZR_MBP-2	C3/C5 convertase OS=Homo sapiens OX=9606 PE=1 SV=1	B4E1Z4	140,943.5	10.0%	0	0	0	0.000%	0.000%	1266
MBP	MBP_Biotin	Belogurov_040_20210528_ZR_MBP-2	40S ribosomal protein S19 OS=Homo sapiens OX=9606 GN=RPS19 PE=2 SV=1	B0ZBD0,P39019	16,060.5	100.0%	2	2	2	0.00610%	13.1%	145
MBP	MBP_Biotin	Belogurov_040_20210528_ZR_MBP-2	U5 small nuclear ribonucleoprotein 200 kDa helicase OS=Homo sapiens OX=9606 GN=SNRNP200 PE=1 SV=2	O75643	244,513.8	100.0%	3	3	3	0.00915%	1.64%	2136
MBP	MBP_Biotin	Belogurov_040_20210528_ZR_MBP-2	Melanoma cell adhesion molecule, isoform CRA_a OS=Homo sapiens OX=9606 GN=MCAM PE=4 SV=1	A0A024R3I5,A8K6A6,B2R642,B3KXZ9,P43121	71,606.5	100.0%	2	2	2	0.00610%	4.18%	646
MBP	MBP_Biotin	Belogurov_040_20210528_ZR_MBP-2	Cysteinyl-tRNA synthetase OS=Homo sapiens OX=9606 PE=2 SV=1	B4DPV7	92,020.7	100.0%	2	2	2	0.00610%	3.09%	809
MBP	MBP_Biotin	Belogurov_040_20210528_ZR_MBP-2	Nucleoplasmin-3 OS=Homo sapiens OX=9606 GN=NPM3 PE=1 SV=3	O75607	19,343.1	93.4%	1	1	1	0.00305%	4.49%	178
MBP	MBP_Biotin	Belogurov_040_20210528_ZR_MBP-2	Testicular tissue protein Li 206 OS=Homo sapiens OX=9606 GN=TMED10 PE=2 SV=1	A0A024R6I3,P49755,Q53GF9	24,977.5	56.3%	0	0	0	0.000%	0.000%	219
MBP	MBP_Biotin	Belogurov_040_20210528_ZR_MBP-2	Proteasome subunit alpha type OS=Homo sapiens OX=9606 GN=PSMA2 PE=1 SV=1	A0A024RA52,P25787,Q53GF5	25,898.9	99.9%	0	0	0	0.000%	0.000%	234
MBP	MBP_Biotin	Belogurov_040_20210528_ZR_MBP-2	Signal recognition particle receptor subunit beta OS=Homo sapiens OX=9606 GN=SRPRB PE=2 SV=1	Q549N5,Q9Y5M8	29,703.1	100.0%	2	2	2	0.00610%	11.1%	271
MBP	MBP_Biotin	Belogurov_040_20210528_ZR_MBP-2	Coilin OS=Homo sapiens OX=9606 GN=COIL PE=1 SV=1	P38432	62,609.3	71.7%	1	1	1	0.00305%	1.74%	576
MBP	MBP_Biotin	Belogurov_040_20210528_ZR_MBP-2	Pyruvate dehydrogenase E1 component subunit alpha OS=Homo sapiens OX=9606 GN=PDHA1 PE=4 SV=1	A0A024RBX9,P08559,P08559-2,P08559-3,P08559-4,Q53GE3	47,580.7	100.0%	5	5	5	0.0152%	10.5%	428
MBP	MBP_Biotin	Belogurov_040_20210528_ZR_MBP-2	F-actin-capping protein subunit alpha OS=Homo sapiens OX=9606 GN=CAPZA2 PE=2 SV=1	A4D0V4,P47755,Q53GC7,Q53GE2	32,949.2	93.4%	1	1	1	0.00305%	6.29%	286
MBP	MBP_Biotin	Belogurov_040_20210528_ZR_MBP-2	Phosphatidylinositol binding clathrin assembly protein, isoform CRA_c OS=Homo sapiens OX=9606 GN=PICALM PE=3 SV=1	A0A024R5L7,A0A024R5P1,A8K5U9,B5BU72,Q13492,Q13492-2,Q13492-3,Q13492-5	70,038.4	98.1%	1	1	1	0.00305%	2.46%	645
MBP	MBP_Biotin	Belogurov_040_20210528_ZR_MBP-2	Protein scribble homolog OS=Homo sapiens OX=9606 GN=SCRIB PE=1 SV=1	A0A0G2JNZ2,A0A0G2JPP5,A0A669KB89,Q14160,Q14160-3	177,696.8	100.0%	3	3	3	0.00915%	1.90%	1655
MBP	MBP_Biotin	Belogurov_040_20210528_ZR_MBP-2	CD2-associated protein OS=Homo sapiens OX=9606 GN=CD2AP PE=1 SV=1	Q9Y5K6	71,454.0	100.0%	4	4	4	0.0122%	7.82%	639
MBP	MBP_Biotin	Belogurov_040_20210528_ZR_MBP-2	Asparagine--tRNA ligase, cytoplasmic OS=Homo sapiens OX=9606 GN=NARS1 PE=1 SV=1	O43776	62,944.3	99.9%	1	1	1	0.00305%	2.37%	548
MBP	MBP_Biotin	Belogurov_040_20210528_ZR_MBP-2	ATP-dependent RNA helicase DHX30 OS=Homo sapiens OX=9606 GN=DHX30 PE=1 SV=1	Q7L2E3	133,941.6	93.4%	1	1	1	0.00305%	0.670%	1194
MBP	MBP_Biotin	Belogurov_040_20210528_ZR_MBP-2	U3 small nucleolar RNA-associated protein 18 homolog OS=Homo sapiens OX=9606 GN=UTP18 PE=1 SV=3	Q9Y5J1	62,004.4	100.0%	3	3	3	0.00915%	7.01%	556
MBP	MBP_Biotin	Belogurov_040_20210528_ZR_MBP-2	Bifunctional lysine-specific demethylase and histidyl-hydroxylase OS=Homo sapiens OX=9606 GN=MDIG PE=2 SV=1	A0A6M8YDW1,A0A6M8YDW2,A0A6M8YHF9,Q8IUF8,Q8IUF8-4	52,673.8	98.1%	1	1	1	0.00305%	3.01%	464
MBP	MBP_Biotin	Belogurov_040_20210528_ZR_MBP-2	rRNA 2'-O-methyltransferase fibrillarin OS=Homo sapiens OX=9606 GN=FBL PE=1 SV=2	P22087	33,784.1	100.0%	3	4	4	0.0122%	11.8%	321
MBP	MBP_Biotin	Belogurov_040_20210528_ZR_MBP-2	Proteasomal ubiquitin receptor ADRM1 OS=Homo sapiens OX=9606 GN=ADRM1 PE=1 SV=1	A0A087WX59,Q16186	42,154.3	98.1%	1	1	1	0.00305%	4.35%	407
MBP	MBP_Biotin	Belogurov_040_20210528_ZR_MBP-2	Isoform 3 of Coronin-1C OS=Homo sapiens OX=9606 GN=CORO1C	Q9ULV4-3	58,948.9	100.0%	5	6	6	0.0183%	8.54%	527
MBP	MBP_Biotin	Belogurov_040_20210528_ZR_MBP-2	Potassium channel tetramerisation domain containing 12 OS=Homo sapiens OX=9606 GN=KCTD12 PE=2 SV=1	A0A140VJM4,B3KY04,Q96CX2	35,701.8	100.0%	2	2	2	0.00610%	7.69%	325
MBP	MBP_Biotin	Belogurov_040_20210528_ZR_MBP-2	Nestin, isoform CRA_c OS=Homo sapiens OX=9606 GN=NES PE=3 SV=1	D3DVC4,P48681	177,437.1	15.8%	0	0	0	0.000%	0.000%	1621
MBP	MBP_Biotin	Belogurov_040_20210528_ZR_MBP-2	Transaldolase OS=Homo sapiens OX=9606 PE=2 SV=1	A0A140VK56,P37837	37,541.7	100.0%	7	8	8	0.0244%	22.0%	337
MBP	MBP_Biotin	Belogurov_040_20210528_ZR_MBP-2	60S ribosomal protein L34 OS=Homo sapiens OX=9606 GN=RPL34 PE=3 SV=1	A1LUY1,P49207	13,293.1	100.0%	2	2	2	0.00610%	8.55%	117
MBP	MBP_Biotin	Belogurov_040_20210528_ZR_MBP-2	Basic leucine zipper and W2 domains 2, isoform CRA_a OS=Homo sapiens OX=9606 GN=BZW2 PE=3 SV=1	A0A024RA42,B7Z4K8,E7ETZ4,Q9Y6E2	48,164.0	100.0%	2	2	2	0.00610%	4.53%	419
MBP	MBP_Biotin	Belogurov_040_20210528_ZR_MBP-2	cDNA FLJ60139, highly similar to Homo sapiens HIV TAT specific factor 1 (HTATSF1), mRNA OS=Homo sapiens OX=9606 PE=2 SV=1	B4DRS4,O43719	85,854.6	100.0%	2	3	3	0.00915%	2.50%	755
MBP	MBP_Biotin	Belogurov_040_20210528_ZR_MBP-2	Keratin, type II cytoskeletal 6C OS=Homo sapiens OX=9606 GN=KRT6C PE=1 SV=3	P48668	60,026.7	100.0%	2	3	3	0.00915%	49.6%	564
MBP	MBP_Biotin	Belogurov_040_20210528_ZR_MBP-2	Ubiquitin carboxyl-terminal hydrolase 7 OS=Homo sapiens OX=9606 GN=USP7 PE=1 SV=1	A0A669KBL1,B7ZAX6,Q6U8A4,Q93009,Q93009-3	126,272.2	77.7%	1	1	1	0.00305%	0.880%	1086
MBP	MBP_Biotin	Belogurov_040_20210528_ZR_MBP-2	Coatomer subunit alpha OS=Homo sapiens OX=9606 GN=COPA PE=1 SV=1	A0A3B3IS84,P53621,P53621-2	138,349.3	100.0%	3	3	3	0.00915%	2.33%	1224
MBP	MBP_Biotin	Belogurov_040_20210528_ZR_MBP-2	FAS-associated factor 2 OS=Homo sapiens OX=9606 GN=FAF2 PE=1 SV=2	Q96CS3	52,624.4	99.6%	1	1	1	0.00305%	2.02%	445
MBP	MBP_Biotin	Belogurov_040_20210528_ZR_MBP-2	YTH domain-containing family protein 2 OS=Homo sapiens OX=9606 GN=YTHDF2 PE=1 SV=2	Q9Y5A9	62,334.4	100.0%	2	2	2	0.00610%	4.32%	579
MBP	MBP_Biotin	Belogurov_040_20210528_ZR_MBP-2	Succinate dehydrogenase [ubiquinone] flavoprotein subunit, mitochondrial OS=Homo sapiens OX=9606 GN=SDHA PE=3 SV=1	A0A024QZ30,D6RFM5,P31040,P31040-2	67,300.0	100.0%	3	4	4	0.0122%	6.48%	616
MBP	MBP_Biotin	Belogurov_040_20210528_ZR_MBP-2	PRRC2A OS=Homo sapiens OX=9606 PE=4 SV=1	A0A1U9X972,A0A1U9X974,A0A1U9X975,A0A1U9X977,A0A1U9X982,A0A1U9X985,A0A1U9X993,A0A1U9X996,A0A1U9X998,A0A1U9X999,A0A1U9X9A9,P48634	228,866.2	100.0%	2	2	2	0.00610%	1.95%	2157
MBP	MBP_Biotin	Belogurov_040_20210528_ZR_MBP-2	Isoform 2 of Eukaryotic peptide chain release factor GTP-binding subunit ERF3A OS=Homo sapiens OX=9606 GN=GSPT1	P15170-2,P15170-3	68,700.1	100.0%	5	6	6	0.0183%	7.55%	637
MBP	MBP_Biotin	Belogurov_040_20210528_ZR_MBP-2	Ribose-phosphate diphosphokinase OS=Homo sapiens OX=9606 GN=PRPS1 PE=1 SV=1	A0A2R8Y7H4,P60891,Q53FW2	34,834.7	100.0%	3	4	4	0.0122%	11.8%	318
MBP	MBP_Biotin	Belogurov_040_20210528_ZR_MBP-2	DCP1 decapping enzyme-like protein A isoform 3 (Fragment) OS=Homo sapiens OX=9606 GN=DCP1A PE=2 SV=1	A0A0S2Z5K3,A0A0S2Z5R3,Q3LIB4,Q9NPI6,Q9NPI6-2	59,330.8	94.8%	0	0	0	0.000%	0.000%	544
MBP	MBP_Biotin	Belogurov_040_20210528_ZR_MBP-2	Beta-MPP OS=Homo sapiens OX=9606 PE=2 SV=1	A8K1E9,B3KM34,O75439,Q96CP5	54,367.1	100.0%	4	4	4	0.0122%	9.61%	489
MBP	MBP_Biotin	Belogurov_040_20210528_ZR_MBP-2	Mitochondrial import inner membrane translocase subunit TIM44 OS=Homo sapiens OX=9606 GN=TIMM44 PE=1 SV=2	O43615,Q53G69	51,357.1	99.6%	1	1	1	0.00305%	2.43%	452
MBP	MBP_Biotin	Belogurov_040_20210528_ZR_MBP-2	Aconitate hydratase, mitochondrial OS=Homo sapiens OX=9606 GN=HEL-S-284 PE=2 SV=1	A0A0K0K1H7,A0A7I2V5T4,A2A274,B2RBW5,B4DZ08,Q99798	85,428.0	100.0%	1	1	1	0.00305%	1.92%	780
MBP	MBP_Biotin	Belogurov_040_20210528_ZR_MBP-2	U2 small nuclear ribonucleoprotein A' OS=Homo sapiens OX=9606 GN=SNRPA1 PE=1 SV=2	P09661,Q53G21,Q53G61	28,417.1	100.0%	4	4	4	0.0122%	17.6%	255
MBP	MBP_Biotin	Belogurov_040_20210528_ZR_MBP-2	G-protein coupled receptor-associated sorting protein 2 OS=Homo sapiens OX=9606 GN=GPRASP2 PE=1 SV=1	Q96D09	93,774.5	52.1%	0	0	0	0.000%	0.000%	838
MBP	MBP_Biotin	Belogurov_040_20210528_ZR_MBP-2	Splicing factor, arginine/serine-rich 14, isoform CRA_a OS=Homo sapiens OX=9606 GN=SFRS14 PE=4 SV=1	A0A024R7K0,A8K5G0,M0R2Z9,Q8IX01,Q8IX01-4	120,241.2	100.0%	3	3	3	0.00915%	3.42%	1082
MBP	MBP_Biotin	Belogurov_040_20210528_ZR_MBP-2	RNA-binding protein 26 OS=Homo sapiens OX=9606 GN=RBM26 PE=1 SV=1	A0A087X0H9,Q5T8P6,Q5T8P6-2,Q5T8P6-3	110,668.3	100.0%	2	2	2	0.00610%	1.98%	980
MBP	MBP_Biotin	Belogurov_040_20210528_ZR_MBP-2	Flap endonuclease 1 OS=Homo sapiens OX=9606 GN=FEN1 PE=1 SV=1	P39748,Q6FHX6	42,594.2	100.0%	3	3	3	0.00915%	11.1%	380
MBP	MBP_Biotin	Belogurov_040_20210528_ZR_MBP-2	Proteasome subunit beta OS=Homo sapiens OX=9606 PE=2 SV=1	A0A140VK45,P20618,Q53FT8	26,490.5	100.0%	2	2	2	0.00610%	9.54%	241
MBP	MBP_Biotin	Belogurov_040_20210528_ZR_MBP-2	DNA mismatch repair protein Msh6 OS=Homo sapiens OX=9606 GN=MSH6 PE=1 SV=2	P52701	152,789.9	99.9%	1	1	1	0.00305%	0.662%	1360
MBP	MBP_Biotin	Belogurov_040_20210528_ZR_MBP-2	Calmodulin-like protein 3 OS=Homo sapiens OX=9606 GN=CALML3 PE=1 SV=2	P27482	16,890.8	100.0%	1	1	1	0.00305%	8.05%	149
MBP	MBP_Biotin	Belogurov_040_20210528_ZR_MBP-2	Nucleolar transcription factor 1 OS=Homo sapiens OX=9606 GN=UBTF PE=1 SV=1	E9PKP7	87,440.5	100.0%	1	1	1	0.00305%	1.61%	745
MBP	MBP_Biotin	Belogurov_040_20210528_ZR_MBP-2	Phosphoglycerate mutase (Fragment) OS=Homo sapiens OX=9606 PE=2 SV=1	Q53G35	28,832.8	100.0%	6	7	7	0.0213%	37.4%	254
MBP	MBP_Biotin	Belogurov_040_20210528_ZR_MBP-2	Interferon-induced, double-stranded RNA-activated protein kinase OS=Homo sapiens OX=9606 GN=EIF2AK2 PE=1 SV=1	A0A7P0TAL9,A0A7P0TBA9,A0A7P0Z4M0,B7ZKK7,P19525,P19525-2	57,393.4	7.4%	0	0	0	0.000%	0.000%	510
MBP	MBP_Biotin	Belogurov_040_20210528_ZR_MBP-2	MLL/SEPTIN6 fusion protein (Fragment) OS=Homo sapiens OX=9606 PE=2 SV=1	Q8NFH9	63,143.9	98.1%	1	1	1	0.00305%	5.37%	559
MBP	MBP_Biotin	Belogurov_040_20210528_ZR_MBP-2	Ribosomal RNA processing protein 1 homolog B OS=Homo sapiens OX=9606 GN=RRP1B PE=1 SV=3	Q14684,Q14684-2	82,177.9	100.0%	1	1	1	0.00305%	1.85%	740
MBP	MBP_Biotin	Belogurov_040_20210528_ZR_MBP-2	ABCF1 OS=Homo sapiens OX=9606 PE=4 SV=1	A0A1U9X609,Q2L6I2,Q5STZ8,Q8NE71,Q8NE71-2	91,682.6	99.6%	1	1	1	0.00305%	1.54%	807
MBP	MBP_Biotin	Belogurov_040_20210528_ZR_MBP-2	Arginine/serine-rich splicing factor 6 variant (Fragment) OS=Homo sapiens OX=9606 PE=2 SV=1	Q59GY3	31,866.3	56.3%	0	0	0	0.000%	0.000%	279
MBP	MBP_Biotin	Belogurov_040_20210528_ZR_MBP-2	60S ribosomal protein L4 (Fragment) OS=Homo sapiens OX=9606 PE=2 SV=1	Q59GY2	48,997.7	100.0%	14	15	15	0.0457%	32.2%	441
MBP	MBP_Biotin	Belogurov_040_20210528_ZR_MBP-2	Glucose-6-phosphate isomerase OS=Homo sapiens OX=9606 GN=GPI PE=1 SV=1	A0A2U3TZU2,B4DE36,P06744,P06744-2	64,325.9	100.0%	7	11	11	0.0335%	15.1%	569
MBP	MBP_Biotin	Belogurov_040_20210528_ZR_MBP-2	Dynein light intermediate chain OS=Homo sapiens OX=9606 GN=DYNC1LI2 PE=3 SV=1	A0A024R6Z0,O43237,O43237-2	45,004.8	97.5%	1	1	1	0.00305%	3.25%	415
MBP	MBP_Biotin	Belogurov_040_20210528_ZR_MBP-2	Dual specificity mitogen-activated protein kinase kinase 3 OS=Homo sapiens OX=9606 GN=MAP2K3 PE=1 SV=2	P46734,P46734-2,P46734-3,Q6FHG1,Q6FI23	39,941.2	92.5%	0	0	0	0.000%	0.000%	352
MBP	MBP_Biotin	Belogurov_040_20210528_ZR_MBP-2	Histone-binding protein RBBP7 OS=Homo sapiens OX=9606 GN=RBBP7 PE=1 SV=1	E9PC52,Q16576,Q6FHQ0	47,820.0	100.0%	4	4	4	0.0122%	11.1%	425
MBP	MBP_Biotin	Belogurov_040_20210528_ZR_MBP-2	DnaJ homolog subfamily A member 1 OS=Homo sapiens OX=9606 GN=DNAJA1 PE=1 SV=2	P31689	44,868.6	93.9%	1	1	1	0.00305%	3.27%	397
MBP	MBP_Biotin	Belogurov_040_20210528_ZR_MBP-2	Epididymis secretory sperm binding protein (Fragment) OS=Homo sapiens OX=9606 GN=HSD17B10 PE=2 SV=1	A0A0S2Z410,Q99714	26,923.1	100.0%	3	4	4	0.0122%	17.2%	261
MBP	MBP_Biotin	Belogurov_040_20210528_ZR_MBP-2	Prohibitin OS=Homo sapiens OX=9606 GN=PHB PE=2 SV=1	A8K401,P35232,Q6FHP5	29,804.6	100.0%	8	10	10	0.0305%	35.7%	272
MBP	MBP_Biotin	Belogurov_040_20210528_ZR_MBP-2	Ras GTPase-activating protein-binding protein 1 OS=Homo sapiens OX=9606 GN=G3BP1 PE=1 SV=1	A0A7I2V5M7,Q13283,Q5U0Q1,Q6FI03	52,162.8	100.0%	3	3	3	0.00915%	6.72%	466
MBP	MBP_Biotin	Belogurov_040_20210528_ZR_MBP-2	Sorting nexin-1 OS=Homo sapiens OX=9606 GN=SNX1 PE=1 SV=3	Q13596,Q13596-2,Q59GU6	51,813.8	100.0%	3	3	3	0.00915%	8.81%	457
MBP	MBP_Biotin	Belogurov_040_20210528_ZR_MBP-2	Platelet-activating factor acetylhydrolase IB subunit alpha OS=Homo sapiens OX=9606 GN=PAFAH1B1 PE=1 SV=1	A0A6Q8PFU3,P43034	48,769.8	99.9%	1	1	1	0.00305%	3.50%	428
MBP	MBP_Biotin	Belogurov_040_20210528_ZR_MBP-2	Splicing factor 3B subunit 1 OS=Homo sapiens OX=9606 GN=SF3B1 PE=1 SV=3	O75533	145,835.3	100.0%	8	9	10	0.0305%	7.44%	1304
MBP	MBP_Biotin	Belogurov_040_20210528_ZR_MBP-2	Proteasome 26S ATPase subunit 5 variant (Fragment) OS=Homo sapiens OX=9606 PE=2 SV=1	Q59GS3	38,761.9	100.0%	2	2	2	0.00610%	10.4%	345
MBP	MBP_Biotin	Belogurov_040_20210528_ZR_MBP-2	60S ribosomal protein L8 OS=Homo sapiens OX=9606 GN=RPL8 PE=1 SV=2	P62917	28,024.8	100.0%	5	7	7	0.0213%	19.8%	257
MBP	MBP_Biotin	Belogurov_040_20210528_ZR_MBP-2	NAD(P)H-hydrate epimerase OS=Homo sapiens OX=9606 GN=APOA1BP PE=2 SV=1	B4DP80	33,628.8	98.1%	1	1	1	0.00305%	2.93%	307
MBP	MBP_Biotin	Belogurov_040_20210528_ZR_MBP-2	Interleukin enhancer-binding factor 2 OS=Homo sapiens OX=9606 GN=ILF2 PE=1 SV=1	B4DY09,F4ZW62,Q12905,Q53FG3	43,062.7	100.0%	6	9	9	0.0274%	17.9%	390
MBP	MBP_Biotin	Belogurov_040_20210528_ZR_MBP-2	Secretory carrier-associated membrane protein 3 OS=Homo sapiens OX=9606 GN=SCAMP3 PE=1 SV=3	O14828,O14828-2,Q6FHJ5	35,202.4	100.0%	4	6	6	0.0183%	15.3%	321
MBP	MBP_Biotin	Belogurov_040_20210528_ZR_MBP-2	Heterogeneous nuclear ribonucleoprotein M (Fragment) OS=Homo sapiens OX=9606 GN=HNRNPM PE=1 SV=1	M0QZM1	40,045.5	98.1%	1	1	1	0.00305%	30.8%	383
MBP	MBP_Biotin	Belogurov_040_20210528_ZR_MBP-2	Aminoacyl tRNA synthase complex-interacting multifunctional protein 1 OS=Homo sapiens OX=9606 GN=AIMP1 PE=1 SV=2	Q12904,Q12904-2	37,039.5	100.0%	2	2	2	0.00610%	8.33%	336
MBP	MBP_Biotin	Belogurov_040_20210528_ZR_MBP-2	OMPdecase OS=Homo sapiens OX=9606 GN=UMPS PE=2 SV=1	A8K5J1,P11172	52,222.6	100.0%	2	2	2	0.00610%	3.54%	480
MBP	MBP_Biotin	Belogurov_040_20210528_ZR_MBP-2	Protein phosphatase 1, regulatory (Inhibitor) subunit 13 like, isoform CRA_a OS=Homo sapiens OX=9606 GN=PPP1R13L PE=4 SV=1	A0A024R0Q5,Q6ZNZ8,Q8WUF5	89,093.1	98.1%	1	1	1	0.00305%	1.57%	828
MBP	MBP_Biotin	Belogurov_040_20210528_ZR_MBP-2	Proliferating cell nuclear antigen OS=Homo sapiens OX=9606 GN=PCNA PE=1 SV=1	P12004,Q6FHF5	28,769.3	100.0%	6	7	7	0.0213%	27.6%	261
MBP	MBP_Biotin	Belogurov_040_20210528_ZR_MBP-2	Aldehyde dehydrogenase 2 family (Mitochondrial), isoform CRA_c OS=Homo sapiens OX=9606 GN=ALDH2 PE=2 SV=1	A0A384NPN7,P05091,Q53FB6	56,381.4	70.9%	0	0	0	0.000%	1.55%	517
MBP	MBP_Biotin	Belogurov_040_20210528_ZR_MBP-2	Zinc finger protein 629 OS=Homo sapiens OX=9606 GN=ZNF629 PE=1 SV=2	Q9UEG4	96,620.0	99.9%	1	1	1	0.00305%	0.921%	869
MBP	MBP_Biotin	Belogurov_040_20210528_ZR_MBP-2	DnaJ homolog subfamily B member 6 OS=Homo sapiens OX=9606 GN=DNAJB6 PE=1 SV=1	A0A0J9YX62,O75190,O75190-3	35,715.2	100.0%	2	2	2	0.00610%	5.99%	325
MBP	MBP_Biotin	Belogurov_040_20210528_ZR_MBP-2	Nuclear mitotic apparatus protein 1, isoform CRA_a OS=Homo sapiens OX=9606 GN=NUMA1 PE=4 SV=1	A0A024R5M9,Q14980,Q14980-2,Q4LE64	236,516.0	99.8%	1	1	1	0.00305%	0.381%	2101
MBP	MBP_Biotin	Belogurov_040_20210528_ZR_MBP-2	IGH c752_heavy_IGHV3-7_IGHD4-17_IGHJ5 (Fragment) OS=Homo sapiens OX=9606 PE=2 SV=1	A0A7S5EVA4,A0A7S5EX31	12,704.8	63.6%	0	0	0	0.000%	0.000%	116
MBP	MBP_Biotin	Belogurov_040_20210528_ZR_MBP-2	Thioredoxin OS=Homo sapiens OX=9606 GN=TXN PE=2 SV=1	H9ZYJ2,P10599	11,737.3	100.0%	2	2	2	0.00610%	22.9%	105
MBP	MBP_Biotin	Belogurov_040_20210528_ZR_MBP-2	60S ribosomal protein L31 OS=Homo sapiens OX=9606 PE=2 SV=1	B2R4C1,P62899	14,495.3	100.0%	2	3	3	0.00915%	14.4%	125
MBP	MBP_Biotin	Belogurov_040_20210528_ZR_MBP-2	Casein kinase II subunit alpha OS=Homo sapiens OX=9606 GN=CSNK2A1 PE=1 SV=1	A0A2R8Y5A0,A0A2R8YD58,A0A2R8YF43,B2R6D7,B5BUH5,E7EU96,P68400,Q2I0Y7,Q5U5J2,Q8NEV1	45,118.4	100.0%	2	2	2	0.00610%	9.32%	391
MBP	MBP_Biotin	Belogurov_040_20210528_ZR_MBP-2	Keratin, type I cytoskeletal 17 OS=Homo sapiens OX=9606 GN=KRT17 PE=1 SV=2	Q04695	48,106.7	100.0%	9	10	10	0.0305%	43.5%	432
MBP	MBP_Biotin	Belogurov_040_20210528_ZR_MBP-2	Peptidyl-prolyl cis-trans isomerase (Fragment) OS=Homo sapiens OX=9606 GN=PPIL4 PE=2 SV=1	Q6P392,Q8WUA2	57,226.8	36.7%	0	0	0	0.000%	0.000%	492
MBP	MBP_Biotin	Belogurov_040_20210528_ZR_MBP-2	Adaptor-related protein complex 3 beta 1 subunit isoform 1 (Fragment) OS=Homo sapiens OX=9606 GN=AP3B1 PE=2 SV=1	A0A0S2Z5J4,A8K586,O00203,O00203-3	116,198.2	100.0%	2	2	2	0.00610%	2.01%	1045
MBP	MBP_Biotin	Belogurov_040_20210528_ZR_MBP-2	Isoform 2 of Ran-specific GTPase-activating protein OS=Homo sapiens OX=9606 GN=RANBP1	P43487-2	23,239.7	94.0%	1	1	1	0.00305%	4.50%	200
MBP	MBP_Biotin	Belogurov_040_20210528_ZR_MBP-2	Threonyl-tRNA synthetase OS=Homo sapiens OX=9606 PE=1 SV=1	B2RDX5	82,116.1	100.0%	9	11	11	0.0335%	11.0%	711
MBP	MBP_Biotin	Belogurov_040_20210528_ZR_MBP-2	DNA-(apurinic or apyrimidinic site) endonuclease OS=Homo sapiens OX=9606 GN=APEX1 PE=1 SV=2	P27695,Q5TZP7	35,555.7	100.0%	4	4	4	0.0122%	14.5%	318
MBP	MBP_Biotin	Belogurov_040_20210528_ZR_MBP-2	Mucin 5AC, oligomeric mucus/gel-forming OS=Homo sapiens OX=9606 GN=MUC5AC PE=4 SV=1	A7Y9J9	648,787.6	7.5%	0	0	0	0.000%	0.000%	6207
MBP	MBP_Biotin	Belogurov_040_20210528_ZR_MBP-2	Arginine/proline rich coiled-coil 1, isoform CRA_b OS=Homo sapiens OX=9606 GN=MAP7D1 PE=3 SV=1	D3DPS3,Q3KQU3,Q3KQU3-2	88,726.5	17.4%	0	0	0	0.000%	0.000%	803
MBP	MBP_Biotin	Belogurov_040_20210528_ZR_MBP-2	FLJ00385 protein (Fragment) OS=Homo sapiens OX=9606 GN=FLJ00385 PE=1 SV=1	Q8NF17	56,110.1	97.2%	1	1	1	0.00305%	5.11%	509
MBP	MBP_Biotin	Belogurov_040_20210528_ZR_MBP-2	60S ribosomal protein L9 (Fragment) OS=Homo sapiens OX=9606 GN=RPL9 PE=1 SV=8	D6RAN4	20,775.7	100.0%	3	4	4	0.0122%	16.6%	181
MBP	MBP_Biotin	Belogurov_040_20210528_ZR_MBP-2	DNA primase small subunit (Fragment) OS=Homo sapiens OX=9606 GN=PRIM1 PE=1 SV=1	A0A3B3ITS8,B2RBY4,H0YIP2,P49642,Q53F98	18,023.3	100.0%	2	2	2	0.00610%	11.2%	152
MBP	MBP_Biotin	Belogurov_040_20210528_ZR_MBP-2	Pyrroline-5-carboxylate reductase (Fragment) OS=Homo sapiens OX=9606 GN=PYCR2 PE=2 SV=1	A0A0S2Z5U6,Q96C36	33,637.8	57.8%	0	0	0	0.000%	0.000%	320
MBP	MBP_Biotin	Belogurov_040_20210528_ZR_MBP-2	General transcription factor IIE subunit 1 OS=Homo sapiens OX=9606 GN=GTF2E1 PE=1 SV=2	P29083,Q53F88	49,452.8	7.2%	0	0	0	0.000%	0.000%	439
MBP	MBP_Biotin	Belogurov_040_20210528_ZR_MBP-2	tRNA methyltransferase 10 homolog C OS=Homo sapiens OX=9606 GN=TRMT10C PE=1 SV=2	Q7L0Y3	47,348.9	100.0%	2	2	2	0.00610%	4.71%	403
MBP	MBP_Biotin	Belogurov_040_20210528_ZR_MBP-2	Proteasome subunit beta type-5 OS=Homo sapiens OX=9606 GN=PSMB5 PE=1 SV=3	P28074	28,481.0	100.0%	3	4	4	0.0122%	14.8%	263
MBP	MBP_Biotin	Belogurov_040_20210528_ZR_MBP-2	Proteasome subunit beta OS=Homo sapiens OX=9606 PE=2 SV=1	A0A140VK46,P28070	29,205.0	84.2%	1	1	1	0.00305%	3.41%	264
MBP	MBP_Biotin	Belogurov_040_20210528_ZR_MBP-2	Zinc finger CCCH domain-containing protein 15 OS=Homo sapiens OX=9606 PE=2 SV=1	B7Z592,Q8WU90	48,603.7	100.0%	2	3	3	0.00915%	5.87%	426
MBP	MBP_Biotin	Belogurov_040_20210528_ZR_MBP-2	Splicing factor 3a, subunit 1, 120kDa, isoform CRA_a OS=Homo sapiens OX=9606 GN=SF3A1 PE=4 SV=1	A0A024R1K8,Q15459	88,886.1	100.0%	2	2	2	0.00610%	2.65%	793
MBP	MBP_Biotin	Belogurov_040_20210528_ZR_MBP-2	Secretoglobin family 1D member 2 OS=Homo sapiens OX=9606 GN=SCGB1D2 PE=2 SV=1	O95969	9,925.5	9.1%	0	0	0	0.000%	0.000%	90
MBP	MBP_Biotin	Belogurov_040_20210528_ZR_MBP-2	Polyglutamine binding protein 1 isoform 1 (Fragment) OS=Homo sapiens OX=9606 GN=PQBP1 PE=2 SV=1	A0A0S2Z4V5,A0A0S2Z556,O60828,O60828-2,O60828-4,O60828-5	18,706.4	98.1%	1	1	1	0.00305%	3.40%	165
MBP	MBP_Biotin	Belogurov_040_20210528_ZR_MBP-2	Far upstream element-binding protein 2 OS=Homo sapiens OX=9606 GN=KHSRP PE=1 SV=1	A0A087WTP3,A0A384P5V3,M0R0C6,Q92945	73,115.6	100.0%	16	20	21	0.0640%	27.7%	711
MBP	MBP_Biotin	Belogurov_040_20210528_ZR_MBP-2	PIN2/TERF1-interacting telomerase inhibitor 1 OS=Homo sapiens OX=9606 GN=PINX1 PE=1 SV=2	Q96BK5	37,035.4	100.0%	3	3	3	0.00915%	14.9%	328
MBP	MBP_Biotin	Belogurov_040_20210528_ZR_MBP-2	Talin-1 OS=Homo sapiens OX=9606 GN=TLN1 PE=2 SV=1	A0A1S5UZ07,Q9Y490	269,765.1	100.0%	3	3	3	0.00915%	1.25%	2541
MBP	MBP_Biotin	Belogurov_040_20210528_ZR_MBP-2	cDNA FLJ54492, highly similar to Eukaryotic translation initiation factor 4B OS=Homo sapiens OX=9606 PE=2 SV=1	B4DRM3,E7EX17	69,700.4	100.0%	8	10	10	0.0305%	10.4%	616
MBP	MBP_Biotin	Belogurov_040_20210528_ZR_MBP-2	Nuclear cap-binding protein subunit 3 OS=Homo sapiens OX=9606 GN=NCBP3 PE=1 SV=2	Q53F19	70,594.0	100.0%	4	4	4	0.0122%	7.10%	620
MBP	MBP_Biotin	Belogurov_040_20210528_ZR_MBP-2	Galectin-7 OS=Homo sapiens OX=9606 GN=LGALS7 PE=1 SV=2	P47929	15,074.7	100.0%	2	2	2	0.00610%	14.7%	136
MBP	MBP_Biotin	Belogurov_040_20210528_ZR_MBP-2	Non-specific serine/threonine protein kinase (Fragment) OS=Homo sapiens OX=9606 PE=2 SV=1	Q59FZ4	57,881.9	8.7%	0	0	0	0.000%	0.000%	511
MBP	MBP_Biotin	Belogurov_040_20210528_ZR_MBP-2	60S ribosomal protein L30 OS=Homo sapiens OX=9606 GN=RPL30 PE=3 SV=1	A0A024R9D3,E5RI99,P62888	12,784.7	100.0%	2	2	2	0.00610%	17.4%	115
MBP	MBP_Biotin	Belogurov_040_20210528_ZR_MBP-2	Ribosomal L1 domain-containing protein 1 OS=Homo sapiens OX=9606 GN=RSL1D1 PE=1 SV=3	O76021	54,974.7	100.0%	5	6	6	0.0183%	9.18%	490
MBP	MBP_Biotin	Belogurov_040_20210528_ZR_MBP-2	cDNA FLJ52530, highly similar to Tumor protein D54 OS=Homo sapiens OX=9606 PE=2 SV=1	B4DDV4,O43399,O43399-5,O43399-7,Q6FGS1	22,237.9	100.0%	3	3	3	0.00915%	22.3%	206
MBP	MBP_Biotin	Belogurov_040_20210528_ZR_MBP-2	COP9 constitutive photomorphogenic homolog subunit 5 (Arabidopsis), isoform CRA_a OS=Homo sapiens OX=9606 GN=COPS5 PE=2 SV=1	A0A024R7W9,Q59GH5,Q92905	37,579.9	100.0%	1	1	1	0.00305%	2.99%	334
MBP	MBP_Biotin	Belogurov_040_20210528_ZR_MBP-2	Serum response factor-binding protein 1 OS=Homo sapiens OX=9606 GN=SRFBP1 PE=1 SV=1	Q8NEF9	48,635.3	100.0%	2	2	2	0.00610%	6.06%	429
MBP	MBP_Biotin	Belogurov_040_20210528_ZR_MBP-2	Heterogeneous nuclear ribonucleoprotein M OS=Homo sapiens OX=9606 GN=HNRNPM PE=1 SV=3	P52272,P52272-2	73,622.5	100.0%	23	29	30	0.0915%	37.0%	691
MBP	MBP_Biotin	Belogurov_040_20210528_ZR_MBP-2	Prohibitin-2 OS=Homo sapiens OX=9606 GN=PHB2 PE=1 SV=2	Q99623	33,297.6	100.0%	6	6	6	0.0183%	22.4%	299
MBP	MBP_Biotin	Belogurov_040_20210528_ZR_MBP-2	Testicular tissue protein Li 75 OS=Homo sapiens OX=9606 PE=2 SV=1	A0A140VJK1,O76003	37,432.8	96.6%	1	1	1	0.00305%	3.28%	335
MBP	MBP_Biotin	Belogurov_040_20210528_ZR_MBP-2	40S ribosomal protein S30 OS=Homo sapiens OX=9606 GN=FAU PE=1 SV=1	P62861	6,647.9	100.0%	2	3	3	0.00915%	30.5%	59
MBP	MBP_Biotin	Belogurov_040_20210528_ZR_MBP-2	PC4 and SFRS1-interacting protein OS=Homo sapiens OX=9606 GN=PSIP1 PE=1 SV=1	O75475	60,103.9	99.0%	1	1	1	0.00305%	1.70%	530
MBP	MBP_Biotin	Belogurov_040_20210528_ZR_MBP-2	Nucleolar complex protein 2 homolog OS=Homo sapiens OX=9606 PE=2 SV=1	B3KNC3,Q9Y3T9	84,921.2	98.3%	0	0	0	0.000%	0.000%	749
MBP	MBP_Biotin	Belogurov_040_20210528_ZR_MBP-2	40S ribosomal protein S26 OS=Homo sapiens OX=9606 GN=RPS26 PE=3 SV=1	A0A024RB14,P62854	13,015.5	100.0%	2	2	2	0.00610%	20.9%	115
MBP	MBP_Biotin	Belogurov_040_20210528_ZR_MBP-2	40S ribosomal protein S25 OS=Homo sapiens OX=9606 GN=RPS25 PE=1 SV=1	P62851	13,743.0	100.0%	1	1	1	0.00305%	8.00%	125
MBP	MBP_Biotin	Belogurov_040_20210528_ZR_MBP-2	60S ribosomal protein L13a (Fragment) OS=Homo sapiens OX=9606 GN=RPL13A PE=1 SV=2	M0QYS1	24,216.3	100.0%	4	4	4	0.0122%	13.8%	210
MBP	MBP_Biotin	Belogurov_040_20210528_ZR_MBP-2	Shootin-1 OS=Homo sapiens OX=9606 GN=SHTN1 PE=1 SV=4	A0MZ66,A0MZ66-3,A0MZ66-4,A0MZ66-5,A0MZ66-6,A0MZ66-8	56,377.7	97.4%	1	1	1	0.00305%	1.43%	498
MBP	MBP_Biotin	Belogurov_040_20210528_ZR_MBP-2	Protein FAM117B OS=Homo sapiens OX=9606 GN=FAM117B PE=1 SV=2	Q6P1L5,Q6P1L5-2	29,427.1	96.8%	1	1	1	0.00305%	2.89%	289
MBP	MBP_Biotin	Belogurov_040_20210528_ZR_MBP-2	60S ribosomal protein L23 OS=Homo sapiens OX=9606 GN=RPL23 PE=3 SV=1	A0A024R1Q8,P62829	14,865.9	100.0%	5	5	5	0.0152%	38.6%	140
MBP	MBP_Biotin	Belogurov_040_20210528_ZR_MBP-2	N-alpha-acetyltransferase 50 OS=Homo sapiens OX=9606 GN=NAA50 PE=1 SV=1	A0A087WWJ2,C9J5D1,E7EQ69,Q9GZZ1,Q9GZZ1-2	9,437.2	9.6%	0	0	0	0.000%	0.000%	81
MBP	MBP_Biotin	Belogurov_040_20210528_ZR_MBP-2	GTP-binding nuclear protein Ran OS=Homo sapiens OX=9606 GN=RAN PE=1 SV=1	B5MDF5,J3KQE5,P62826	24,423.1	100.0%	5	7	9	0.0274%	19.3%	216
MBP	MBP_Biotin	Belogurov_040_20210528_ZR_MBP-2	Lamin-B1 OS=Homo sapiens OX=9606 GN=LMNB1 PE=1 SV=2	P20700	66,409.6	100.0%	4	4	4	0.0122%	6.66%	586
MBP	MBP_Biotin	Belogurov_040_20210528_ZR_MBP-2	cDNA FLJ59571, highly similar to Eukaryotic translation initiation factor 4gamma 2 OS=Homo sapiens OX=9606 PE=2 SV=1	B4DZF2,D3DQV9,H0Y3P2,Q59G42	102,334.7	100.0%	8	8	8	0.0244%	8.06%	907
MBP	MBP_Biotin	Belogurov_040_20210528_ZR_MBP-2	60S ribosomal protein L10a OS=Homo sapiens OX=9606 GN=RPL10A PE=1 SV=2	P62906	24,832.0	100.0%	3	5	5	0.0152%	13.4%	217
MBP	MBP_Biotin	Belogurov_040_20210528_ZR_MBP-2	Clathrin interactor 1 isoform 2 (Fragment) OS=Homo sapiens OX=9606 GN=CLINT1 PE=2 SV=1	A0A0S2Z5H3,Q14677-3	70,295.8	100.0%	11	14	15	0.0457%	20.4%	643
MBP	MBP_Biotin	Belogurov_040_20210528_ZR_MBP-2	Stromal interaction molecule 1 OS=Homo sapiens OX=9606 GN=STIM1 PE=1 SV=1	E9PNJ4,G0XQ39,H0YDB2,Q13586,V5J3L2	77,424.1	100.0%	3	4	4	0.0122%	6.45%	685
MBP	MBP_Biotin	Belogurov_040_20210528_ZR_MBP-2	Ribosomal protein L32, isoform CRA_a OS=Homo sapiens OX=9606 GN=RPL32 PE=3 SV=1	A0A024R2G7,D3YTB1,F8W727,P62910	15,860.4	100.0%	2	3	3	0.00915%	17.0%	135
MBP	MBP_Biotin	Belogurov_040_20210528_ZR_MBP-2	Glycogen phosphorylase, liver form OS=Homo sapiens OX=9606 GN=PYGL PE=1 SV=4	P06737,P06737-2	93,137.5	100.0%	4	4	4	0.0122%	4.84%	813
MBP	MBP_Biotin	Belogurov_040_20210528_ZR_MBP-2	Glutathione S-transferase Mu 3 OS=Homo sapiens OX=9606 GN=GSTM3 PE=1 SV=3	P21266,Q59EJ5,Q6FGJ9	26,561.1	100.0%	1	1	1	0.00305%	4.00%	225
MBP	MBP_Biotin	Belogurov_040_20210528_ZR_MBP-2	Isoform 3 of Glucose-6-phosphate 1-dehydrogenase OS=Homo sapiens OX=9606 GN=G6PD	P11413-3	62,469.7	100.0%	4	4	4	0.0122%	8.44%	545
MBP	MBP_Biotin	Belogurov_040_20210528_ZR_MBP-2	Farnesyl pyrophosphate synthase OS=Homo sapiens OX=9606 GN=FDPS PE=1 SV=4	P14324,P14324-2	40,533.6	84.4%	1	1	1	0.00305%	2.39%	353
MBP	MBP_Biotin	Belogurov_040_20210528_ZR_MBP-2	60S ribosomal protein L29 OS=Homo sapiens OX=9606 GN=RPL29 PE=1 SV=1	A0A3B3ITT5	18,512.8	100.0%	2	2	2	0.00610%	13.8%	167
MBP	MBP_Biotin	Belogurov_040_20210528_ZR_MBP-2	Dynein light chain 1, cytoplasmic OS=Homo sapiens OX=9606 GN=DYNLL1 PE=1 SV=1	P63167,Q6FGH9	10,366.1	74.8%	0	0	0	0.000%	0.000%	89
MBP	MBP_Biotin	Belogurov_040_20210528_ZR_MBP-2	60S ribosomal protein L6 OS=Homo sapiens OX=9606 GN=RPL6 PE=1 SV=1	Q8TBK5	32,743.2	100.0%	8	11	11	0.0335%	24.3%	288
MBP	MBP_Biotin	Belogurov_040_20210528_ZR_MBP-2	Vesicle-associated membrane protein 3 OS=Homo sapiens OX=9606 GN=VAMP3 PE=1 SV=3	Q15836,Q6FGG2	11,309.1	98.8%	1	1	1	0.00305%	9.00%	100
MBP	MBP_Biotin	Belogurov_040_20210528_ZR_MBP-2	3-beta-hydroxysterol Delta (14)-reductase OS=Homo sapiens OX=9606 GN=LBR PE=3 SV=1	A0A024R3R5	70,733.3	100.0%	3	4	4	0.0122%	4.88%	615
MBP	MBP_Biotin	Belogurov_040_20210528_ZR_MBP-2	CLIP-associating protein 2 OS=Homo sapiens OX=9606 GN=CLASP2 PE=1 SV=1	E7EW49,O75122-3	165,859.3	89.5%	0	0	0	0.000%	0.000%	1515
MBP	MBP_Biotin	Belogurov_040_20210528_ZR_MBP-2	RNA-splicing ligase RtcB homolog OS=Homo sapiens OX=9606 GN=RTCB PE=1 SV=1	Q9Y3I0	55,210.2	100.0%	7	7	7	0.0213%	14.7%	505
MBP	MBP_Biotin	Belogurov_040_20210528_ZR_MBP-2	Fragile X mental retardation autosomal homolog variant p2K OS=Homo sapiens OX=9606 GN=FXR1 PE=2 SV=1	A0A0F7KYT8,A0A0F7L0Q8	67,271.0	100.0%	4	5	5	0.0152%	6.06%	595
MBP	MBP_Biotin	Belogurov_040_20210528_ZR_MBP-2	Eukaryotic translation initiation factor 2A OS=Homo sapiens OX=9606 GN=EIF2A PE=1 SV=3	Q9BY44,Q9BY44-3	62,290.1	100.0%	5	6	6	0.0183%	10.6%	560
MBP	MBP_Biotin	Belogurov_040_20210528_ZR_MBP-2	60S ribosomal protein L36a OS=Homo sapiens OX=9606 GN=RPL36A PE=1 SV=2	P83881	12,441.1	100.0%	2	2	2	0.00610%	17.9%	106
MBP	MBP_Biotin	Belogurov_040_20210528_ZR_MBP-2	Phosphoglycerate kinase 1 OS=Homo sapiens OX=9606 GN=PGK1 PE=1 SV=3	P00558,V9HWF4	44,615.3	100.0%	13	19	20	0.0610%	34.1%	417
MBP	MBP_Biotin	Belogurov_040_20210528_ZR_MBP-2	Diadenosine tetraphosphate synthetase OS=Homo sapiens OX=9606 GN=GARS1 PE=1 SV=1	A0A6Q8PGA8,P41250,P41250-2	77,532.0	100.0%	7	9	9	0.0274%	10.4%	685
MBP	MBP_Biotin	Belogurov_040_20210528_ZR_MBP-2	MARCKS-related protein OS=Homo sapiens OX=9606 GN=MARCKSL1 PE=1 SV=2	P49006	19,528.6	98.1%	1	1	1	0.00305%	7.69%	195
MBP	MBP_Biotin	Belogurov_040_20210528_ZR_MBP-2	Heterogeneous nuclear ribonucleoprotein F, isoform CRA_a OS=Homo sapiens OX=9606 GN=HNRPF PE=4 SV=1	A0A024R7T3,P52597	45,671.9	100.0%	10	13	17	0.0518%	30.4%	415
MBP	MBP_Biotin	Belogurov_040_20210528_ZR_MBP-2	RNA helicase OS=Homo sapiens OX=9606 GN=hCG_2005638 PE=4 SV=1	A0A024RCM3,Q13838,Q13838-2	50,680.2	100.0%	5	6	6	0.0183%	12.1%	443
MBP	MBP_Biotin	Belogurov_040_20210528_ZR_MBP-2	Basigin OS=Homo sapiens OX=9606 GN=BSG PE=1 SV=1	A0A7P0TA85,A0A7P0TB04,B4DNE1,B4DY23,I3L192,P35613,P35613-2,Q54A51	29,221.1	100.0%	2	2	2	0.00610%	8.65%	269
MBP	MBP_Biotin	Belogurov_040_20210528_ZR_MBP-2	RNA helicase OS=Homo sapiens OX=9606 GN=hCG_27698 PE=3 SV=1	A0A024RAS3,Q53GJ1,Q9H0S4,Q9H0S4-2	45,170.8	100.0%	1	1	1	0.00305%	2.86%	406
MBP	MBP_Biotin	Belogurov_040_20210528_ZR_MBP-2	RRP15-like protein OS=Homo sapiens OX=9606 GN=RRP15 PE=1 SV=2	Q9Y3B9	31,484.5	99.3%	1	1	1	0.00305%	2.84%	282
MBP	MBP_Biotin	Belogurov_040_20210528_ZR_MBP-2	Uncharacterized protein KIAA1143 OS=Homo sapiens OX=9606 GN=KIAA1143 PE=1 SV=2	Q96AT1	17,465.5	86.5%	1	1	1	0.00305%	5.84%	154
MBP	MBP_Biotin	Belogurov_040_20210528_ZR_MBP-2	Hexokinase OS=Homo sapiens OX=9606 PE=2 SV=1	A8K7J7,B4DG62,P19367,Q59FD4	102,488.4	56.3%	0	0	0	0.000%	0.000%	917
MBP	MBP_Biotin	Belogurov_040_20210528_ZR_MBP-2	Vacuolar proton pump subunit B OS=Homo sapiens OX=9606 PE=2 SV=1	A0A140VK65,P21281	56,502.1	98.1%	1	1	1	0.00305%	2.35%	511
MBP	MBP_Biotin	Belogurov_040_20210528_ZR_MBP-2	Ribosome maturation protein SBDS OS=Homo sapiens OX=9606 GN=SBDS PE=1 SV=1	A0A087X020,A0A0S2Z5I7,Q9Y3A5	28,763.9	98.1%	1	1	1	0.00305%	4.00%	250
MBP	MBP_Biotin	Belogurov_040_20210528_ZR_MBP-2	Keratin 18, isoform CRA_a OS=Homo sapiens OX=9606 GN=KRT18 PE=3 SV=1	A0A024RAY2,B2RA03,F8VZY9,P05783	48,059.0	100.0%	3	3	3	0.00915%	11.2%	430
MBP	MBP_Biotin	Belogurov_040_20210528_ZR_MBP-2	Suprabasin OS=Homo sapiens OX=9606 GN=SBSN PE=1 SV=2	Q6UWP8	60,537.2	100.0%	7	13	13	0.0396%	18.6%	590
MBP	MBP_Biotin	Belogurov_040_20210528_ZR_MBP-2	Epididymis secretory sperm binding protein OS=Homo sapiens OX=9606 GN=HNRPA3 PE=2 SV=1	A0A384NL63,A0A7I2V2R3,P51991	39,595.1	100.0%	7	10	11	0.0335%	24.3%	378
MBP	MBP_Biotin	Belogurov_040_20210528_ZR_MBP-2	Isoform 5 of Probable RNA-binding protein 23 OS=Homo sapiens OX=9606 GN=RBM23	Q86U06-5	44,931.4	98.1%	1	1	1	0.00305%	3.60%	417
MBP	MBP_Biotin	Belogurov_040_20210528_ZR_MBP-2	Isoform 3 of Cleavage and polyadenylation specificity factor subunit 7 OS=Homo sapiens OX=9606 GN=CPSF7	Q8N684-3	56,375.8	100.0%	4	4	4	0.0122%	8.56%	514
MBP	MBP_Biotin	Belogurov_040_20210528_ZR_MBP-2	Protein Shroom3 OS=Homo sapiens OX=9606 GN=SHROOM3 PE=1 SV=2	Q8TF72	216,859.4	99.4%	1	1	1	0.00305%	0.451%	1996
MBP	MBP_Biotin	Belogurov_040_20210528_ZR_MBP-2	AP-1 complex subunit beta-1 OS=Homo sapiens OX=9606 GN=AP1B1 PE=1 SV=2	Q10567,Q10567-2,Q10567-3	103,566.3	95.2%	1	1	1	0.00305%	3.37%	939
MBP	MBP_Biotin	Belogurov_040_20210528_ZR_MBP-2	Hornerin OS=Homo sapiens OX=9606 GN=HRNR PE=1 SV=2	Q86YZ3	282,372.7	100.0%	7	11	11	0.0335%	5.12%	2850
MBP	MBP_Biotin	Belogurov_040_20210528_ZR_MBP-2	Tubulin beta-4B chain OS=Homo sapiens OX=9606 GN=TUBB4B PE=1 SV=1	P68371,Q8IZ29	49,830.7	100.0%	4	5	5	0.0152%	45.8%	445
MBP	MBP_Biotin	Belogurov_040_20210528_ZR_MBP-2	Tubulin beta chain OS=Homo sapiens OX=9606 PE=2 SV=1	A0A384MEE3,Q9BVA1	49,953.1	79.0%	1	1	1	0.00305%	38.4%	445
MBP	MBP_Biotin	Belogurov_040_20210528_ZR_MBP-2	Mitochondrial ribosomal protein S2, isoform CRA_a OS=Homo sapiens OX=9606 GN=MRPS2 PE=3 SV=1	A0A024R8D4,Q9Y399	33,250.6	74.4%	1	1	1	0.00305%	2.51%	296
MBP	MBP_Biotin	Belogurov_040_20210528_ZR_MBP-2	Hsp90 chaperone protein kinase-targeting subunit OS=Homo sapiens OX=9606 GN=CDC37 PE=3 SV=1	A0A024R7B7,Q16543,Q6FG59	44,468.2	98.1%	1	1	1	0.00305%	2.38%	378
MBP	MBP_Biotin	Belogurov_040_20210528_ZR_MBP-2	Cation-independent mannose-6-phosphate receptor OS=Homo sapiens OX=9606 GN=IGF2R PE=1 SV=3	P11717,Q59EZ3	274,372.7	100.0%	1	1	1	0.00305%	0.401%	2491
MBP	MBP_Biotin	Belogurov_040_20210528_ZR_MBP-2	Envoplakin, isoform CRA_a OS=Homo sapiens OX=9606 GN=EVPL PE=4 SV=1	A0A024R8L8,B7ZLH8,K7EKI0,Q92817	231,604.4	18.8%	0	0	0	0.000%	0.000%	2033
MBP	MBP_Biotin	Belogurov_040_20210528_ZR_MBP-2	RNA-binding motif protein, X-linked 2 OS=Homo sapiens OX=9606 GN=RBMX2 PE=1 SV=2	Q9Y388	37,336.5	100.0%	3	3	3	0.00915%	9.32%	322
MBP	MBP_Biotin	Belogurov_040_20210528_ZR_MBP-2	WW domain binding protein 11, isoform CRA_a OS=Homo sapiens OX=9606 GN=WBP11 PE=4 SV=1	A0A024RAW9,B4DMD3,Q9Y2W2	69,999.9	100.0%	2	2	2	0.00610%	4.52%	641
MBP	MBP_Biotin	Belogurov_040_20210528_ZR_MBP-2	Thyroid hormone receptor-associated protein 3 OS=Homo sapiens OX=9606 GN=THRAP3 PE=1 SV=1	A0A3B3ITZ9,Q9Y2W1	108,668.9	100.0%	12	14	14	0.0427%	14.2%	955
MBP	MBP_Biotin	Belogurov_040_20210528_ZR_MBP-2	GEMIN5 protein OS=Homo sapiens OX=9606 GN=GEMIN5 PE=2 SV=1	B7ZLC9,Q8TEQ6	168,590.8	46.1%	0	0	0	0.000%	0.000%	1508
MBP	MBP_Biotin	Belogurov_040_20210528_ZR_MBP-2	Citrate synthase OS=Homo sapiens OX=9606 GN=CS PE=3 SV=1	A0A024RB75,B4DJV2,O75390	51,713.8	100.0%	5	6	6	0.0183%	11.8%	466
MBP	MBP_Biotin	Belogurov_040_20210528_ZR_MBP-2	Vesicle amine transport protein 1 homolog (T californica), isoform CRA_a OS=Homo sapiens OX=9606 GN=VAT1 PE=4 SV=1	A0A024R1Z6,Q99536	41,919.8	100.0%	2	2	2	0.00610%	4.83%	393
MBP	MBP_Biotin	Belogurov_040_20210528_ZR_MBP-2	cDNA FLJ75871, highly similar to Homo sapiens staufen, RNA binding protein (STAU), transcript variant T3, mRNA OS=Homo sapiens OX=9606 PE=2 SV=1	A8K622,O95793,O95793-2,Q59F99	54,934.7	100.0%	5	5	5	0.0152%	10.7%	496
MBP	MBP_Biotin	Belogurov_040_20210528_ZR_MBP-2	Actin, cytoplasmic 1 (Fragment) OS=Homo sapiens OX=9606 GN=ACTB PE=1 SV=1	A0A2R8YFE2	8,788.5	98.1%	1	1	1	0.00305%	63.3%	79
MBP	MBP_Biotin	Belogurov_040_20210528_ZR_MBP-2	Tetratricopeptide repeat protein 4 OS=Homo sapiens OX=9606 GN=TTC4 PE=1 SV=3	O95801	44,680.1	49.5%	0	0	0	0.000%	0.000%	387
MBP	MBP_Biotin	Belogurov_040_20210528_ZR_MBP-2	Mitogen-activated protein kinase OS=Homo sapiens OX=9606 GN=MAPK3 PE=1 SV=1	E9PBK7,L7RXH5,P27361	43,137.4	89.0%	0	0	0	0.000%	0.000%	379
MBP	MBP_Biotin	Belogurov_040_20210528_ZR_MBP-2	60S ribosomal protein L23a OS=Homo sapiens OX=9606 GN=RPL23A PE=1 SV=1	P62750	17,696.2	100.0%	6	8	8	0.0244%	29.5%	156
MBP	MBP_Biotin	Belogurov_040_20210528_ZR_MBP-2	RNA helicase OS=Homo sapiens OX=9606 GN=DDX17 PE=1 SV=2	A0A5H1ZRQ2,Q59F66	80,459.3	100.0%	10	12	13	0.0396%	20.5%	731
MBP	MBP_Biotin	Belogurov_040_20210528_ZR_MBP-2	Nascent polypeptide-associated complex subunit alpha, muscle-specific form OS=Homo sapiens OX=9606 GN=NACA PE=1 SV=1	E9PAV3	205,422.8	100.0%	2	2	2	0.00610%	1.40%	2078
MBP	MBP_Biotin	Belogurov_040_20210528_ZR_MBP-2	Chaperonin containing TCP1, subunit 6A (Zeta 1), isoform CRA_a OS=Homo sapiens OX=9606 GN=CCT6A PE=3 SV=1	A0A024RDL1,B2R9K8,P40227,Q59ET3	58,025.3	100.0%	15	20	23	0.0701%	31.8%	531
MBP	MBP_Biotin	Belogurov_040_20210528_ZR_MBP-2	cDNA FLJ75639, highly similar to Homo sapiens stromal membrane-associated protein 1, mRNA OS=Homo sapiens OX=9606 PE=2 SV=1	A8K333,B2RDK5,Q8IYB5,Q8IYB5-2,Q8IYB5-3	47,862.3	98.1%	1	1	1	0.00305%	2.57%	436
MBP	MBP_Biotin	Belogurov_040_20210528_ZR_MBP-2	ADP/ATP translocase 3 OS=Homo sapiens OX=9606 GN=SLC25A6 PE=1 SV=4	P12236,Q59EI9,Q6I9V5	35,384.0	98.1%	1	1	1	0.00305%	20.1%	323
MBP	MBP_Biotin	Belogurov_040_20210528_ZR_MBP-2	Uncharacterized protein (Fragment) OS=Homo sapiens OX=9606 PE=1 SV=1	H0YHG0,P82979,Q567R9	23,671.2	98.1%	1	1	1	0.00305%	1.91%	210
MBP	MBP_Biotin	Belogurov_040_20210528_ZR_MBP-2	Single-stranded DNA-binding protein OS=Homo sapiens OX=9606 GN=SSBP1 PE=2 SV=1	A4D1U3,Q04837,Q567R6	17,259.7	6.0%	0	0	0	0.000%	0.000%	148
MBP	MBP_Biotin	Belogurov_040_20210528_ZR_MBP-2	Alcohol dehydrogenase class-3 OS=Homo sapiens OX=9606 GN=ADH5 PE=1 SV=4	P11766,Q2VIM7,Q5U043,Q6FI45,Q6IRT1	39,689.8	91.7%	1	1	1	0.00305%	2.14%	374
MBP	MBP_Biotin	Belogurov_040_20210528_ZR_MBP-2	cDNA FLJ76877, highly similar to Homo sapiens superkiller viralicidic activity 2-like 2 (SKIV2L2), mRNA OS=Homo sapiens OX=9606 PE=2 SV=1	A8K6I4,P42285	117,808.3	99.9%	0	0	0	0.000%	0.000%	1042
MBP	MBP_Biotin	Belogurov_040_20210528_ZR_MBP-2	WD repeat-containing protein 1 isoform 1 variant (Fragment) OS=Homo sapiens OX=9606 PE=2 SV=1	Q59ER5	68,170.4	89.4%	0	0	0	0.000%	0.000%	624
MBP	MBP_Biotin	Belogurov_040_20210528_ZR_MBP-2	FUBP1 OS=Homo sapiens OX=9606 GN=FUBP1 PE=2 SV=1	A0A1Z1G4M2,A0A384MDX9,B4E0X8,E9PEB5,Q96AE4,Q96AE4-2	68,605.1	100.0%	6	7	7	0.0213%	11.3%	653
MBP	MBP_Biotin	Belogurov_040_20210528_ZR_MBP-2	RNA-binding motif protein, X chromosome OS=Homo sapiens OX=9606 GN=RBMX PE=1 SV=3	P38159	42,333.7	100.0%	7	11	11	0.0335%	16.4%	391
MBP	MBP_Biotin	Belogurov_040_20210528_ZR_MBP-2	SNW domain-containing protein 1 OS=Homo sapiens OX=9606 GN=SNW1 PE=1 SV=1	Q13573,Q6I9S2	61,495.9	100.0%	11	13	13	0.0396%	17.7%	536
MBP	MBP_Biotin	Belogurov_040_20210528_ZR_MBP-2	Eukaryotic peptide chain release factor GTP-binding subunit ERF3B OS=Homo sapiens OX=9606 GN=GSPT2 PE=1 SV=2	Q8IYD1	68,883.7	96.5%	1	1	1	0.00305%	4.14%	628
MBP	MBP_Biotin	Belogurov_040_20210528_ZR_MBP-2	Protein 4.1 OS=Homo sapiens OX=9606 GN=EPB41 PE=1 SV=4	P11171,P11171-2,Q59F12	93,240.2	100.0%	4	4	4	0.0122%	4.86%	831
MBP	MBP_Biotin	Belogurov_040_20210528_ZR_MBP-2	Desmoplakin OS=Homo sapiens OX=9606 GN=DSP PE=1 SV=3	P15924	331,781.4	100.0%	38	41	42	0.128%	13.4%	2871
MBP	MBP_Biotin	Belogurov_040_20210528_ZR_MBP-2	60S ribosomal protein L35a OS=Homo sapiens OX=9606 GN=RPL35A PE=1 SV=2	P18077	12,538.1	100.0%	1	1	1	0.00305%	7.27%	110
MBP	MBP_Biotin	Belogurov_040_20210528_ZR_MBP-2	Band 4.1-like protein 2 OS=Homo sapiens OX=9606 GN=EPB41L2 PE=1 SV=1	O43491	112,587.8	100.0%	8	9	9	0.0274%	8.56%	1005
MBP	MBP_Biotin	Belogurov_040_20210528_ZR_MBP-2	cDNA FLJ39696 fis, clone SMINT2011033, highly similar to Sorting and assembly machinery component 50 homolog OS=Homo sapiens OX=9606 PE=2 SV=1	B3KUE6,B4DN54	28,482.5	98.1%	1	1	1	0.00305%	3.65%	259
MBP	MBP_Biotin	Belogurov_040_20210528_ZR_MBP-2	Beta-globin OS=Homo sapiens OX=9606 GN=HBB PE=3 SV=1	D9YZU5,P68871	15,998.0	100.0%	4	4	4	0.0122%	29.3%	147
MBP	MBP_Biotin	Belogurov_040_20210528_ZR_MBP-2	DIS3 OS=Homo sapiens OX=9606 PE=2 SV=1	A8QI98,Q9Y2L1	109,005.7	100.0%	5	5	5	0.0152%	5.95%	958
MBP	MBP_Biotin	Belogurov_040_20210528_ZR_MBP-2	cDNA FLJ51896, highly similar to Glia-derived nexin OS=Homo sapiens OX=9606 PE=2 SV=1	B4DMR3	37,158.3	76.7%	1	1	1	0.00305%	2.40%	334
MBP	MBP_Biotin	Belogurov_040_20210528_ZR_MBP-2	DNA topoisomerase 1 OS=Homo sapiens OX=9606 GN=TOP1 PE=1 SV=2	P11387	90,729.7	39.9%	0	0	0	0.000%	0.000%	765
MBP	MBP_Biotin	Belogurov_040_20210528_ZR_MBP-2	tRNA (adenine(58)-N(1))-methyltransferase non-catalytic subunit TRM6 OS=Homo sapiens OX=9606 GN=TRMT6 PE=1 SV=1	Q9UJA5,Q9UJA5-4	36,440.5	97.8%	1	1	1	0.00305%	3.42%	327
MBP	MBP_Biotin	Belogurov_040_20210528_ZR_MBP-2	Retinitis pigmentosa 1-like 1 protein OS=Homo sapiens OX=9606 GN=RP1L1 PE=1 SV=5	Q8IWN7	252,278.3	83.9%	0	0	0	0.000%	0.000%	2400
MBP	MBP_Biotin	Belogurov_040_20210528_ZR_MBP-2	Heat shock 70 kDa protein 14 OS=Homo sapiens OX=9606 GN=HSPA14 PE=1 SV=1	Q0VDF9	54,795.5	100.0%	2	2	2	0.00610%	3.34%	509
MBP	MBP_Biotin	Belogurov_040_20210528_ZR_MBP-2	60S ribosomal protein L13 OS=Homo sapiens OX=9606 GN=RPL13 PE=2 SV=1	A8K4C8,P26373,Q6NZ55	24,262.2	100.0%	6	7	7	0.0213%	30.8%	211
MBP	MBP_Biotin	Belogurov_040_20210528_ZR_MBP-2	60S ribosomal protein L27a OS=Homo sapiens OX=9606 GN=RPL27A PE=1 SV=2	P46776,Q6NZ52	16,561.4	100.0%	2	2	2	0.00610%	14.2%	148
MBP	MBP_Biotin	Belogurov_040_20210528_ZR_MBP-2	26S proteasome non-ATPase regulatory subunit 2 OS=Homo sapiens OX=9606 GN=PSMD2 PE=1 SV=3	Q13200,Q59EG8	100,202.2	100.0%	9	11	11	0.0335%	13.2%	908
MBP	MBP_Biotin	Belogurov_040_20210528_ZR_MBP-2	RNA helicase OS=Homo sapiens OX=9606 PE=2 SV=1	A8K6G9,B4DET0,Q92620	140,505.5	96.1%	0	0	0	0.000%	0.000%	1227
MBP	MBP_Biotin	Belogurov_040_20210528_ZR_MBP-2	Phosphoribosyl pyrophosphate synthetase-associated protein 2, isoform CRA_a OS=Homo sapiens OX=9606 GN=PRPSAP2 PE=3 SV=1	A0A024QYY3,B2R7R5,E7EPA1,O60256,O60256-3	35,548.3	99.8%	1	1	1	0.00305%	3.79%	320
MBP	MBP_Biotin	Belogurov_040_20210528_ZR_MBP-2	HCG23833, isoform CRA_b OS=Homo sapiens OX=9606 GN=hCG_23833 PE=3 SV=1	D6W4Z6,P31350-2	51,094.5	100.0%	2	2	2	0.00610%	8.02%	449
MBP	MBP_Biotin	Belogurov_040_20210528_ZR_MBP-2	NADH-ubiquinone oxidoreductase 75 kDa subunit, mitochondrial OS=Homo sapiens OX=9606 GN=NDUFS1 PE=1 SV=1	B4DJ81,E5KRK5,P28331,P28331-2,P28331-3,P28331-4,P28331-5	75,375.7	99.4%	1	1	1	0.00305%	1.64%	691
MBP	MBP_Biotin	Belogurov_040_20210528_ZR_MBP-2	Biliverdin reductase A OS=Homo sapiens OX=9606 PE=2 SV=1	A0A140VJF4,P53004	33,429.0	100.0%	2	2	2	0.00610%	8.11%	296
MBP	MBP_Biotin	Belogurov_040_20210528_ZR_MBP-2	cDNA FLJ60647, highly similar to Keratin, type II cytoskeletal 6B OS=Homo sapiens OX=9606 PE=2 SV=1	B4DKV4	55,733.6	40.0%	0	0	0	0.000%	42.4%	526
MBP	MBP_Biotin	Belogurov_040_20210528_ZR_MBP-2	Procollagen galactosyltransferase 1 OS=Homo sapiens OX=9606 GN=COLGALT1 PE=1 SV=1	Q8NBJ5	71,637.7	100.0%	1	1	1	0.00305%	1.29%	622
MBP	MBP_Biotin	Belogurov_040_20210528_ZR_MBP-2	Polyadenylate-binding protein 2 (Fragment) OS=Homo sapiens OX=9606 GN=PABPN1 PE=1 SV=1	H0YJH9	11,083.0	19.7%	0	0	0	0.000%	0.000%	96
MBP	MBP_Biotin	Belogurov_040_20210528_ZR_MBP-2	Lamina-associated polypeptide 2, isoforms beta/gamma (Fragment) OS=Homo sapiens OX=9606 GN=TMPO PE=1 SV=1	H0YJH7	26,867.2	98.1%	1	2	2	0.00610%	60.3%	237
MBP	MBP_Biotin	Belogurov_040_20210528_ZR_MBP-2	cDNA, FLJ95525, highly similar to Homo sapiens synapse associated protein 1, SAP47 homolog (Drosophila) (SYAP1), mRNA OS=Homo sapiens OX=9606 PE=2 SV=1	B2RBI2,Q96A49	39,933.4	100.0%	7	9	9	0.0274%	21.3%	352
MBP	MBP_Biotin	Belogurov_040_20210528_ZR_MBP-2	Adenosine deaminase, RNA-specific isoform ADAR-a variant (Fragment) OS=Homo sapiens OX=9606 PE=2 SV=1	Q59EC0	137,836.5	100.0%	3	3	3	0.00915%	3.62%	1244
MBP	MBP_Biotin	Belogurov_040_20210528_ZR_MBP-2	Symplekin, isoform CRA_a OS=Homo sapiens OX=9606 GN=SYMPK PE=4 SV=1	A0A024R0R6,B7Z6F7,Q92797	141,153.5	100.0%	1	1	1	0.00305%	0.942%	1274
MBP	MBP_Biotin	Belogurov_040_20210528_ZR_MBP-2	RNA-binding protein with serine-rich domain 1 OS=Homo sapiens OX=9606 GN=RNPS1 PE=1 SV=1	D3DU92,H3BMM9,H3BTC0,Q15287	34,209.6	98.1%	1	1	1	0.00305%	4.92%	305
MBP	MBP_Biotin	Belogurov_040_20210528_ZR_MBP-2	Dihydrolipoyllysine-residue succinyltransferase component of 2-oxoglutarate dehydrogenase complex, mitochondrial OS=Homo sapiens OX=9606 GN=DLST PE=3 SV=1	A0A024R6C9,P36957	48,755.2	100.0%	4	4	4	0.0122%	10.2%	453
MBP	MBP_Biotin	Belogurov_040_20210528_ZR_MBP-2	Endothelin-converting enzyme 1 OS=Homo sapiens OX=9606 GN=ECE1 PE=1 SV=1	A0A3B3ISF9	94,480.1	87.6%	1	1	1	0.00305%	0.950%	842
MBP	MBP_Biotin	Belogurov_040_20210528_ZR_MBP-2	Isoform 2 of Cytosolic acyl coenzyme A thioester hydrolase OS=Homo sapiens OX=9606 GN=ACOT7	O00154-2,O00154-3,O00154-4	37,418.8	100.0%	3	3	3	0.00915%	12.2%	338
MBP	MBP_Biotin	Belogurov_040_20210528_ZR_MBP-2	Utp12 domain-containing protein OS=Homo sapiens OX=9606 GN=LOC102724159 PE=1 SV=1	A0A0B4J2E5,Q15269	102,454.0	100.0%	1	1	1	0.00305%	1.20%	919
MBP	MBP_Biotin	Belogurov_040_20210528_ZR_MBP-2	Protein Wiz OS=Homo sapiens OX=9606 GN=WIZ PE=1 SV=1	A0A669KAV7	203,536.5	57.3%	0	0	0	0.000%	0.000%	1889
MBP	MBP_Biotin	Belogurov_040_20210528_ZR_MBP-2	Actin, cytoplasmic 2 OS=Homo sapiens OX=9606 GN=ACTG1 PE=1 SV=9	I3L4N8,P63261	41,793.9	100.0%	19	34	50	0.152%	61.5%	375
MBP	MBP_Biotin	Belogurov_040_20210528_ZR_MBP-2	Zinc finger protein 24 (KOX 17), isoform CRA_b OS=Homo sapiens OX=9606 GN=ZNF24 PE=1 SV=1	A0A024RC47,P17028	42,154.8	100.0%	3	4	4	0.0122%	8.70%	368
MBP	MBP_Biotin	Belogurov_040_20210528_ZR_MBP-2	HCG2042749, isoform CRA_b OS=Homo sapiens OX=9606 GN=hCG_2042749 PE=4 SV=1	A0A024R4Z1,A0A024R4Z4,A0A0A6YYC7,Q96JP5,Q96JP5-2	59,571.0	100.0%	3	4	4	0.0122%	8.07%	529
MBP	MBP_Biotin	Belogurov_040_20210528_ZR_MBP-2	STEAP family member 3, isoform CRA_b OS=Homo sapiens OX=9606 GN=STEAP3 PE=3 SV=1	A1P3F0,B8ZZX6,Q658P3,Q658P3-2,Q658P3-3,Q658P3-4	50,499.0	99.9%	1	1	1	0.00305%	2.25%	456
MBP	MBP_Biotin	Belogurov_040_20210528_ZR_MBP-2	cDNA FLJ90195 fis, clone MAMMA1001310 OS=Homo sapiens OX=9606 PE=2 SV=1	Q8NCK5	49,345.4	100.0%	3	3	3	0.00915%	7.17%	446
MBP	MBP_Biotin	Belogurov_040_20210528_ZR_MBP-2	Calcium homeostasis endoplasmic reticulum protein OS=Homo sapiens OX=9606 GN=CHERP PE=1 SV=1	J3QK89,Q8IWX8	103,702.7	100.0%	1	1	1	0.00305%	1.19%	916
MBP	MBP_Biotin	Belogurov_040_20210528_ZR_MBP-2	Histone deacetylase OS=Homo sapiens OX=9606 GN=HDAC1 PE=2 SV=1	B5BU61,Q13547,Q6IT96	55,104.1	99.8%	1	1	1	0.00305%	2.49%	482
MBP	MBP_Biotin	Belogurov_040_20210528_ZR_MBP-2	Epididymis tissue sperm binding protein Li 3a OS=Homo sapiens OX=9606 PE=1 SV=1	E9KL35,P63244	35,077.0	100.0%	7	8	8	0.0244%	22.7%	317
MBP	MBP_Biotin	Belogurov_040_20210528_ZR_MBP-2	Non-POU domain containing octamer-binding isoform 1 (Fragment) OS=Homo sapiens OX=9606 GN=NONO PE=2 SV=1	A0A0S2Z4Z9,A0A7I2V5Y7,A8K525,Q15233	54,231.6	100.0%	16	25	27	0.0823%	30.1%	471
MBP	MBP_Biotin	Belogurov_040_20210528_ZR_MBP-2	Programmed cell death 11, isoform CRA_a OS=Homo sapiens OX=9606 GN=PDCD11 PE=1 SV=1	A0A3B3IUD7,Q14690	208,702.8	44.7%	0	0	0	0.000%	0.000%	1871
MBP	MBP_Biotin	Belogurov_040_20210528_ZR_MBP-2	Deoxynucleotidyltransferase terminal-interacting protein 2 OS=Homo sapiens OX=9606 GN=DNTTIP2 PE=1 SV=2	Q5QJE6	84,471.1	100.0%	3	3	3	0.00915%	5.16%	756
MBP	MBP_Biotin	Belogurov_040_20210528_ZR_MBP-2	Developmentally-regulated GTP-binding protein 1 OS=Homo sapiens OX=9606 GN=DRG1 PE=1 SV=1	Q9Y295	40,543.8	100.0%	3	3	3	0.00915%	11.7%	367
MBP	MBP_Biotin	Belogurov_040_20210528_ZR_MBP-2	Structural maintenance of chromosomes protein OS=Homo sapiens OX=9606 GN=SMC1L1 PE=2 SV=1	A0A384MR33,Q14683	143,238.3	100.0%	1	1	1	0.00305%	0.811%	1233
MBP	MBP_Biotin	Belogurov_040_20210528_ZR_MBP-2	Phenylalanine--tRNA ligase OS=Homo sapiens OX=9606 GN=FARSA PE=1 SV=1	K7ER00,Q6IBR2,Q9Y285	57,564.5	100.0%	2	2	2	0.00610%	4.93%	508
MBP	MBP_Biotin	Belogurov_040_20210528_ZR_MBP-2	Synaptosomal-associated protein 29 OS=Homo sapiens OX=9606 GN=SNAP29 PE=1 SV=1	O95721	28,971.2	100.0%	3	3	3	0.00915%	12.8%	258
MBP	MBP_Biotin	Belogurov_040_20210528_ZR_MBP-2	Mediator of DNA damage checkpoint protein 1 OS=Homo sapiens OX=9606 PE=4 SV=1	A0A1U9XBB2,A0A1U9XBC0,A0A1U9XBC1,A0A1U9XBC2,A0A1U9XBC3,A0A1U9XBD4,A0A1U9XBE0,A0A1U9XBE1,A0A1U9XBE3,A0A1U9XBF2,Q14676	226,660.8	98.1%	1	1	1	0.00305%	0.479%	2089
MBP	MBP_Biotin	Belogurov_040_20210528_ZR_MBP-2	Nuclear RNA export factor 1 OS=Homo sapiens OX=9606 GN=NXF1 PE=1 SV=1	Q9UBU9	70,185.1	100.0%	2	2	2	0.00610%	2.91%	619
MBP	MBP_Biotin	Belogurov_040_20210528_ZR_MBP-2	Isoform 5 of Nuclear pore complex protein Nup214 OS=Homo sapiens OX=9606 GN=NUP214	P35658-5	215,401.1	9.3%	0	0	0	0.000%	0.000%	2093
MBP	MBP_Biotin	Belogurov_040_20210528_ZR_MBP-2	Phosphate carrier protein, mitochondrial OS=Homo sapiens OX=9606 GN=SLC25A3 PE=2 SV=1	A0A024RBE8,A0A024RBH9,B2RE88,Q00325,Q00325-2,Q8NCF7	39,959.5	100.0%	1	1	1	0.00305%	3.32%	361
MBP	MBP_Biotin	Belogurov_040_20210528_ZR_MBP-2	SUMO-activating enzyme subunit 2 OS=Homo sapiens OX=9606 PE=2 SV=1	B2RDF5,Q9UBT2	71,225.2	100.0%	3	3	3	0.00915%	4.53%	640
MBP	MBP_Biotin	Belogurov_040_20210528_ZR_MBP-2	Nuclear migration protein nudC OS=Homo sapiens OX=9606 GN=NUDC PE=1 SV=1	Q9Y266	38,243.7	100.0%	2	2	2	0.00610%	6.04%	331
MBP	MBP_Biotin	Belogurov_040_20210528_ZR_MBP-2	RuvB-like helicase OS=Homo sapiens OX=9606 PE=2 SV=1	A0A384MTR5,B5BUB1,Q9Y265	50,229.4	100.0%	10	11	11	0.0335%	28.9%	456
MBP	MBP_Biotin	Belogurov_040_20210528_ZR_MBP-2	Ribosomal protein S6 kinase OS=Homo sapiens OX=9606 PE=2 SV=1	A0A384MDW3,B1AXG1,B4DG22,B4DKZ2,B7ZB17,P51812	83,738.5	43.5%	0	0	0	0.000%	0.000%	740
MBP	MBP_Biotin	Belogurov_040_20210528_ZR_MBP-2	Ataxin-10 OS=Homo sapiens OX=9606 GN=ATXN10 PE=1 SV=1	Q9UBB4	53,490.8	100.0%	1	1	1	0.00305%	3.16%	475
MBP	MBP_Biotin	Belogurov_040_20210528_ZR_MBP-2	Asparagine synthetase [glutamine-hydrolyzing] OS=Homo sapiens OX=9606 GN=ASNS PE=1 SV=4	P08243,P08243-2,P08243-3	54,819.4	100.0%	2	2	2	0.00610%	3.74%	478
MBP	MBP_Biotin	Belogurov_040_20210528_ZR_MBP-2	40S ribosomal protein S2 OS=Homo sapiens OX=9606 GN=RPS2 PE=1 SV=2	P15880	31,325.2	100.0%	7	9	9	0.0274%	24.2%	293
MBP	MBP_Biotin	Belogurov_040_20210528_ZR_MBP-2	KIF5B-RET(NM_020630)_K24R11 fusion protein OS=Homo sapiens OX=9606 GN=KIF5B-RET(NM_020630)_K24;R11 PE=2 SV=1	M1VE91	155,819.4	98.1%	1	1	1	0.00305%	0.878%	1366
MBP	MBP_Biotin	Belogurov_040_20210528_ZR_MBP-2	RuvB-like 2 OS=Homo sapiens OX=9606 GN=RUVBL2 PE=1 SV=3	Q9Y230	51,158.1	100.0%	11	12	12	0.0366%	27.4%	463
MBP	MBP_Biotin	Belogurov_040_20210528_ZR_MBP-2	Myb-binding protein 1A (Fragment) OS=Homo sapiens OX=9606 GN=MYBBP1A PE=1 SV=1	I3L1L3	140,245.7	100.0%	1	1	1	0.00305%	0.799%	1252
MBP	MBP_Biotin	Belogurov_040_20210528_ZR_MBP-2	ATP-dependent RNA helicase DDX42 OS=Homo sapiens OX=9606 GN=DDX42 PE=1 SV=1	Q86XP3	102,976.9	100.0%	4	4	4	0.0122%	4.58%	938
MBP	MBP_Biotin	Belogurov_040_20210528_ZR_MBP-2	Family with sequence similarity 98, member A OS=Homo sapiens OX=9606 GN=FAM98A PE=2 SV=1	I6L9E8,Q8NCA5	55,273.2	100.0%	2	2	2	0.00610%	4.44%	518
MBP	MBP_Biotin	Belogurov_040_20210528_ZR_MBP-2	Gamma-glutamylcyclotransferase OS=Homo sapiens OX=9606 GN=C7orf24 PE=4 SV=1	A0A090N7V5,O75223	21,008.0	100.0%	2	2	2	0.00610%	11.7%	188
MBP	MBP_Biotin	Belogurov_040_20210528_ZR_MBP-2	Thymopoietin, isoform CRA_c OS=Homo sapiens OX=9606 GN=TMPO PE=3 SV=1	A0A024RBE7,P42167	50,671.4	100.0%	21	31	40	0.122%	51.3%	454
MBP	MBP_Biotin	Belogurov_040_20210528_ZR_MBP-2	Lamina-associated polypeptide 2, isoform alpha OS=Homo sapiens OX=9606 GN=TMPO PE=1 SV=2	P42166	75,493.8	100.0%	2	2	2	0.00610%	18.9%	694
MBP	MBP_Biotin	Belogurov_040_20210528_ZR_MBP-2	Protein unc-45 homolog A OS=Homo sapiens OX=9606 GN=UNC45A PE=1 SV=1	A0A1W2PNX8,Q9H3U1,Q9H3U1-2	101,677.4	45.7%	0	0	0	0.000%	0.000%	929
MBP	MBP_Biotin	Belogurov_040_20210528_ZR_MBP-2	Afadin OS=Homo sapiens OX=9606 GN=AFDN PE=1 SV=2	A8MQ02,G1UI22	201,809.7	100.0%	5	6	6	0.0183%	3.82%	1781
MBP	MBP_Biotin	Belogurov_040_20210528_ZR_MBP-2	Valine--tRNA ligase OS=Homo sapiens OX=9606 GN=VARS PE=1 SV=1	A0A024RCN6,A0A140T936,A0A1U9X9A1,A0A1U9X9C4,A0A1U9X9C7,A0A1U9X9C8,A0A1U9X9D5,P26640	140,477.5	100.0%	5	5	5	0.0152%	5.62%	1264
MBP	MBP_Biotin	Belogurov_040_20210528_ZR_MBP-2	MICOS complex subunit MIC60 OS=Homo sapiens OX=9606 GN=IMMT PE=1 SV=2	B9A067	78,974.8	100.0%	11	13	13	0.0396%	17.3%	711
MBP	MBP_Biotin	Belogurov_040_20210528_ZR_MBP-2	Parafibromin OS=Homo sapiens OX=9606 GN=CDC73 PE=1 SV=1	A0A3B3IRP5	54,157.0	100.0%	3	3	3	0.00915%	7.68%	482
MBP	MBP_Biotin	Belogurov_040_20210528_ZR_MBP-2	Pyruvate carboxylase OS=Homo sapiens OX=9606 GN=PC PE=4 SV=1	A0A024R5C5,P11498	129,634.7	100.0%	6	6	6	0.0183%	5.94%	1178
MBP	MBP_Biotin	Belogurov_040_20210528_ZR_MBP-2	Splicing factor 4 OS=Homo sapiens OX=9606 GN=SF4 PE=2 SV=1	A5PLN4,A8K7S0,Q8IWZ8	72,472.6	99.2%	1	1	1	0.00305%	1.71%	645
MBP	MBP_Biotin	Belogurov_040_20210528_ZR_MBP-2	Plasminogen activator inhibitor 1 RNA-binding protein OS=Homo sapiens OX=9606 GN=SERBP1 PE=1 SV=2	Q8NC51	44,965.8	100.0%	9	14	16	0.0488%	22.3%	408
MBP	MBP_Biotin	Belogurov_040_20210528_ZR_MBP-2	ORC ubiquitin ligase 1 OS=Homo sapiens OX=9606 GN=OBI1 PE=1 SV=1	Q5W0B1	81,118.1	98.1%	1	1	1	0.00305%	1.24%	726
MBP	MBP_Biotin	Belogurov_040_20210528_ZR_MBP-2	40S ribosomal protein S3a OS=Homo sapiens OX=9606 GN=RPS3A PE=1 SV=2	P61247,Q6NXR8	29,945.3	100.0%	9	12	12	0.0366%	29.9%	264
MBP	MBP_Biotin	Belogurov_040_20210528_ZR_MBP-2	Keratin, type I cytoskeletal 12 OS=Homo sapiens OX=9606 GN=KRT12 PE=1 SV=1	Q99456	53,513.0	99.2%	1	1	1	0.00305%	4.25%	494
MBP	MBP_Biotin	Belogurov_040_20210528_ZR_MBP-2	Isoform 2 of Nucleoredoxin OS=Homo sapiens OX=9606 GN=NXN	Q6DKJ4-2	20,329.0	98.1%	1	1	1	0.00305%	5.08%	177
MBP	MBP_Biotin	Belogurov_040_20210528_ZR_MBP-2	Eukaryotic translation initiation factor 3 subunit L OS=Homo sapiens OX=9606 GN=EIF3L PE=1 SV=1	B0QY89,Q9Y262	66,729.3	100.0%	1	1	1	0.00305%	2.64%	564
MBP	MBP_Biotin	Belogurov_040_20210528_ZR_MBP-2	Phosphoglucomutase-1 OS=Homo sapiens OX=9606 GN=PGM1 PE=1 SV=3	P36871	61,451.1	100.0%	2	3	3	0.00915%	4.09%	562
MBP	MBP_Biotin	Belogurov_040_20210528_ZR_MBP-2	Phosphoinositide 5-phosphatase (Fragment) OS=Homo sapiens OX=9606 GN=OCRL PE=3 SV=1	A0A2X0TVZ9,Q01968,Q01968-2,Q504W7	103,229.4	99.9%	1	1	1	0.00305%	1.12%	893
MBP	MBP_Biotin	Belogurov_040_20210528_ZR_MBP-2	Mitochondrial ribosomal protein S27, isoform CRA_a OS=Homo sapiens OX=9606 GN=MRPS27 PE=4 SV=1	A0A024RAJ1,Q92552,Q92552-2	47,612.7	98.1%	1	1	1	0.00305%	2.66%	414
MBP	MBP_Biotin	Belogurov_040_20210528_ZR_MBP-2	Nectin-2 OS=Homo sapiens OX=9606 GN=NECTIN2 PE=1 SV=1	Q92692	57,741.9	100.0%	2	2	2	0.00610%	2.97%	538
MBP	MBP_Biotin	Belogurov_040_20210528_ZR_MBP-2	Transportin 1, isoform CRA_a OS=Homo sapiens OX=9606 GN=TNPO1 PE=4 SV=1	A0A024RAM0,Q92973,Q92973-2	101,313.6	100.0%	2	2	2	0.00610%	2.00%	890
MBP	MBP_Biotin	Belogurov_040_20210528_ZR_MBP-2	CDC42 effector protein (Rho GTPase binding) 1, isoform CRA_a OS=Homo sapiens OX=9606 GN=CDC42EP1 PE=3 SV=1	A0A024R1J3,Q00587,Q00587-2	39,686.4	100.0%	2	2	2	0.00610%	4.43%	384
MBP	MBP_Biotin	Belogurov_040_20210528_ZR_MBP-2	60S ribosomal protein L38 OS=Homo sapiens OX=9606 GN=RPL38 PE=3 SV=1	A0A024R8P8,P63173	8,218.5	98.1%	1	1	1	0.00305%	18.6%	70
MBP	MBP_Biotin	Belogurov_040_20210528_ZR_MBP-2	Iron-responsive element-binding protein 2 OS=Homo sapiens OX=9606 GN=IREB2 PE=3 SV=1	D3DW85,P48200	105,060.9	99.9%	1	1	1	0.00305%	0.831%	963
MBP	MBP_Biotin	Belogurov_040_20210528_ZR_MBP-2	Reticulon-4 OS=Homo sapiens OX=9606 GN=RTN4 PE=1 SV=2	Q9NQC3,Q9NQC3-2,Q9NQC3-5	42,274.9	98.1%	1	1	1	0.00305%	1.09%	392
MBP	MBP_Biotin	Belogurov_040_20210528_ZR_MBP-2	28S ribosomal protein S31, mitochondrial OS=Homo sapiens OX=9606 GN=MRPS31 PE=1 SV=3	Q92665	45,320.1	100.0%	2	2	2	0.00610%	6.08%	395
MBP	MBP_Biotin	Belogurov_040_20210528_ZR_MBP-2	Keratin, type II cytoskeletal 75 OS=Homo sapiens OX=9606 GN=KRT75 PE=1 SV=2	O95678	59,561.3	100.0%	2	2	2	0.00610%	15.6%	551
MBP	MBP_Biotin	Belogurov_040_20210528_ZR_MBP-2	cDNA, FLJ95265, highly similar to Homo sapiens acetyl-Coenzyme A acyltransferase 2 (mitochondrial 3-oxoacyl-Coenzyme A thiolase) (ACAA2), nuclear gene encoding mitochondrial protein, mRNA OS=Homo sapiens OX=9606 PE=2 SV=1	B2RB23	42,009.3	95.7%	1	1	1	0.00305%	2.02%	397
MBP	MBP_Biotin	Belogurov_040_20210528_ZR_MBP-2	Cytochrome c oxidase subunit 2 OS=Homo sapiens OX=9606 GN=COX2 PE=3 SV=1	A0A343H8S5,F1AZF2	25,389.9	100.0%	1	1	1	0.00305%	4.41%	227
MBP	MBP_Biotin	Belogurov_040_20210528_ZR_MBP-2	Enoyl-CoA hydratase OS=Homo sapiens OX=9606 PE=2 SV=1	B4DRH6,E9KL44,H0YFD6,P40939	83,001.9	100.0%	4	4	4	0.0122%	4.88%	763
MBP	MBP_Biotin	Belogurov_040_20210528_ZR_MBP-2	Plectin OS=Homo sapiens OX=9606 GN=PLEC PE=1 SV=3	Q15149	531,783.9	99.3%	0	0	0	0.000%	0.000%	4684
MBP	MBP_Biotin	Belogurov_040_20210528_ZR_MBP-2	Malate dehydrogenase OS=Homo sapiens OX=9606 GN=MDH2 PE=2 SV=1	A0A024R4K3,P40926	35,503.7	100.0%	4	4	4	0.0122%	14.2%	338
MBP	MBP_Biotin	Belogurov_040_20210528_ZR_MBP-2	Guanine nucleotide binding protein (G protein), beta polypeptide 1, isoform CRA_a OS=Homo sapiens OX=9606 GN=GNB1 PE=2 SV=1	A0A140VJJ8,B2R6K4,P62873,P62873-2	36,298.2	100.0%	3	4	4	0.0122%	9.41%	332
MBP	MBP_Biotin	Belogurov_040_20210528_ZR_MBP-2	Nuclear pore complex protein Nup205 OS=Homo sapiens OX=9606 GN=NUP205 PE=1 SV=3	Q92621	227,928.4	98.1%	1	1	1	0.00305%	0.746%	2012
MBP	MBP_Biotin	Belogurov_040_20210528_ZR_MBP-2	Isoform 4 of Multiple myeloma tumor-associated protein 2 OS=Homo sapiens OX=9606 GN=MMTAG2	Q9BU76-4	20,535.8	98.1%	1	1	1	0.00305%	6.88%	189
MBP	MBP_Biotin	Belogurov_040_20210528_ZR_MBP-2	La-related protein 4B OS=Homo sapiens OX=9606 GN=LARP4B PE=1 SV=3	Q92615	80,553.1	86.2%	1	1	1	0.00305%	1.08%	738
MBP	MBP_Biotin	Belogurov_040_20210528_ZR_MBP-2	Epididymis secretory sperm binding protein OS=Homo sapiens OX=9606 GN=PAFAH1B3 PE=2 SV=1	A0A024R0L6,Q15102	25,733.6	84.4%	1	1	1	0.00305%	3.90%	231
MBP	MBP_Biotin	Belogurov_040_20210528_ZR_MBP-2	Helix-destabilizing protein OS=Homo sapiens OX=9606 GN=HNRPA1 PE=4 SV=1	A0A024RAZ7,A0A024RB53,P09651,P09651-2	34,196.4	100.0%	18	34	47	0.143%	47.3%	320
MBP	MBP_Biotin	Belogurov_040_20210528_ZR_MBP-2	TBC1 domain family, member 5, isoform CRA_a OS=Homo sapiens OX=9606 GN=TBC1D5 PE=4 SV=1	A0A024R2H0,A0A024R2J9,B9A6K1,Q92609	89,061.1	37.4%	0	0	0	0.000%	0.000%	795
MBP	MBP_Biotin	Belogurov_040_20210528_ZR_MBP-2	NCK adaptor protein 1 isoform 3 (Fragment) OS=Homo sapiens OX=9606 GN=NCK1 PE=1 SV=1	A0A0S2Z4E4,A0A0S2Z4Y3,P16333	42,864.4	100.0%	2	2	2	0.00610%	8.61%	377
MBP	MBP_Biotin	Belogurov_040_20210528_ZR_MBP-2	cDNA FLJ56027, highly similar to Glutamate-rich protein 1 OS=Homo sapiens OX=9606 PE=2 SV=1	B4DMI5,E5RHA3,Q86X53	48,984.7	24.8%	0	0	0	0.000%	0.000%	443
MBP	MBP_Biotin	Belogurov_040_20210528_ZR_MBP-2	General transcription factor 3C polypeptide 3 OS=Homo sapiens OX=9606 GN=GTF3C3 PE=1 SV=1	A0A494C1S7	71,461.0	93.4%	1	1	1	0.00305%	1.27%	631
MBP	MBP_Biotin	Belogurov_040_20210528_ZR_MBP-2	RAN binding protein 5, isoform CRA_d OS=Homo sapiens OX=9606 GN=RANBP5 PE=4 SV=1	A0A024RDY0,O00410,O00410-3	125,547.3	100.0%	3	3	3	0.00915%	3.10%	1115
MBP	MBP_Biotin	Belogurov_040_20210528_ZR_MBP-2	cDNA FLJ58196, highly similar to Zinc finger CCCH domain-containing protein 11A OS=Homo sapiens OX=9606 PE=2 SV=1	B4DLG2,O75152	89,130.8	100.0%	12	12	12	0.0366%	20.4%	810
MBP	MBP_Biotin	Belogurov_040_20210528_ZR_MBP-2	Myelin basic protein OS=Homo sapiens OX=9606 GN=MBP PE=3 SV=1	A0A024R384,A8MZH3,P02686,P02686-5	18,591.3	100.0%	14	28	45	0.137%	30.3%	171
MBP	MBP_Biotin	Belogurov_040_20210528_ZR_MBP-2	Adenylosuccinate lyase OS=Homo sapiens OX=9606 GN=ADSL PE=1 SV=2	A0A096LNY6,A0A1B0GTJ7,A0A1B0GWJ0,A0A384E0N4,A0A7P0T9A7,A0A7P0Z472,P30566,Q71UA4,X5D8S6	55,143.7	100.0%	2	2	2	0.00610%	4.02%	487
MBP	MBP_Biotin	Belogurov_040_20210528_ZR_MBP-2	Copine III, isoform CRA_a OS=Homo sapiens OX=9606 GN=CPNE3 PE=3 SV=1	A0A024R994,O75131	60,131.6	100.0%	1	1	1	0.00305%	1.68%	537
MBP	MBP_Biotin	Belogurov_040_20210528_ZR_MBP-2	Heterogeneous nuclear ribonucleoprotein Q OS=Homo sapiens OX=9606 GN=SYNCRIP PE=1 SV=2	O60506,O60506-2	65,683.1	100.0%	3	3	3	0.00915%	9.47%	588
MBP	MBP_Biotin	Belogurov_040_20210528_ZR_MBP-2	cDNA FLJ14168 fis, clone NT2RP2001440, highly similar to 14-3-3 protein gamma OS=Homo sapiens OX=9606 PE=2 SV=1	B3KNB4,P61981	28,303.1	98.1%	1	1	1	0.00305%	12.1%	247
MBP	MBP_Biotin	Belogurov_040_20210528_ZR_MBP-2	60S ribosomal protein L7-like 1 (Fragment) OS=Homo sapiens OX=9606 GN=RPL7L1 PE=1 SV=2	R4GMU7	22,986.3	11.2%	0	0	0	0.000%	0.000%	198
MBP	MBP_Biotin	Belogurov_040_20210528_ZR_MBP-2	Nuclear transport factor 2, isoform CRA_a OS=Homo sapiens OX=9606 GN=NUTF2 PE=4 SV=1	A0A024R6Y2,P61970	14,478.9	93.4%	1	1	1	0.00305%	6.30%	127
MBP	MBP_Biotin	Belogurov_040_20210528_ZR_MBP-2	Serine/threonine-protein phosphatase (Fragment) OS=Homo sapiens OX=9606 GN=PPP3CA PE=2 SV=1	A0A0S2Z4B5,A0A0S2Z4C6,Q08209,Q08209-2,Q08209-3,Q08209-4	31,736.8	27.4%	0	0	0	0.000%	0.000%	289
MBP	MBP_Biotin	Belogurov_040_20210528_ZR_MBP-2	Methylmalonyl-CoA isomerase OS=Homo sapiens OX=9606 GN=MUT PE=2 SV=1	A0A024RD82,A0A2S1PH09,A0A2S1PH13,A0A2S1PH16,A0A2S1PH20,A0A2S1PH23,A0A2S1PH31,A0A2S1PH34,P22033,T1WHH0	83,136.8	49.6%	0	0	0	0.000%	0.000%	750
MBP	MBP_Biotin	Belogurov_040_20210528_ZR_MBP-2	Cell division cycle 2, G1 to S and G2 to M, isoform CRA_a OS=Homo sapiens OX=9606 GN=CDK1 PE=1 SV=1	A0A024QZP7,P06493,Q5H9N4	34,097.3	99.9%	1	1	1	0.00305%	2.69%	297
MBP	MBP_Biotin	Belogurov_040_20210528_ZR_MBP-2	Ubiquitin-fold modifier 1 (Fragment) OS=Homo sapiens OX=9606 GN=UFM1 PE=1 SV=1	H0Y614,P61960	9,117.9	97.7%	1	1	1	0.00305%	18.5%	85
MBP	MBP_Biotin	Belogurov_040_20210528_ZR_MBP-2	Protein CIP2A OS=Homo sapiens OX=9606 GN=CIP2A PE=1 SV=1	A0A087X211,Q8TCG1	102,189.3	9.7%	0	0	0	0.000%	0.000%	905
MBP	MBP_Biotin	Belogurov_040_20210528_ZR_MBP-2	U4/U6.U5 tri-snRNP-associated protein 1 OS=Homo sapiens OX=9606 GN=SART1 PE=1 SV=1	O43290	90,257.1	100.0%	14	15	16	0.0488%	20.0%	800
MBP	MBP_Biotin	Belogurov_040_20210528_ZR_MBP-2	Isoform 2 of WD repeat-containing protein 44 OS=Homo sapiens OX=9606 GN=WDR44	Q5JSH3-2	100,405.6	5.8%	0	0	0	0.000%	0.000%	905
MBP	MBP_Biotin	Belogurov_040_20210528_ZR_MBP-2	CKAP4 protein (Fragment) OS=Homo sapiens OX=9606 GN=CKAP4 PE=2 SV=1	Q6NWZ1	67,818.7	28.2%	0	0	0	0.000%	0.000%	600
MBP	MBP_Biotin	Belogurov_040_20210528_ZR_MBP-2	ATP synthase subunit gamma OS=Homo sapiens OX=9606 PE=2 SV=1	B4DL14	27,514.2	98.1%	1	1	1	0.00305%	4.80%	250
MBP	MBP_Biotin	Belogurov_040_20210528_ZR_MBP-2	Microtubule-associated protein OS=Homo sapiens OX=9606 GN=MAP4 PE=1 SV=1	E7EVA0	245,445.5	100.0%	16	21	22	0.0671%	8.58%	2297
MBP	MBP_Biotin	Belogurov_040_20210528_ZR_MBP-2	Survival motor neuron protein OS=Homo sapiens OX=9606 GN=SMN2 PE=1 SV=1	A0A1W2PRV5,E7EQZ4,Q16637,Q16637-3	30,451.2	70.4%	0	0	0	0.000%	0.000%	282
MBP	MBP_Biotin	Belogurov_040_20210528_ZR_MBP-2	Plakophilin 1 (Ectodermal dysplasia/skin fragility syndrome), isoform CRA_a OS=Homo sapiens OX=9606 GN=PKP1 PE=3 SV=1	A0A024R952,Q13835-2	80,498.8	100.0%	3	3	3	0.00915%	4.82%	726
MBP	MBP_Biotin	Belogurov_040_20210528_ZR_MBP-2	Nucleosome assembly protein 1-like 1, isoform CRA_a OS=Homo sapiens OX=9606 GN=NAP1L1 PE=3 SV=1	A0A024RBB7,A0A024RBE6,B7Z2V4,B7Z9C2,F5H4R6,F8VV59,F8W0J6,H0YIV4,P55209,P55209-2	42,762.6	100.0%	3	3	3	0.00915%	9.97%	368
MBP	MBP_Biotin	Belogurov_040_20210528_ZR_MBP-2	Nucleolar protein 56 OS=Homo sapiens OX=9606 GN=NOP56 PE=1 SV=4	O00567	66,052.0	100.0%	2	2	2	0.00610%	3.70%	594
MBP	MBP_Biotin	Belogurov_040_20210528_ZR_MBP-2	U3 small nucleolar ribonucleoprotein protein MPP10 OS=Homo sapiens OX=9606 GN=MPHOSPH10 PE=1 SV=2	O00566	78,866.8	100.0%	5	5	5	0.0152%	9.84%	681
MBP	MBP_Biotin	Belogurov_040_20210528_ZR_MBP-2	Creatine kinase (Fragment) OS=Homo sapiens OX=9606 GN=CKB PE=2 SV=1	A0A0S2Z471	44,922.6	100.0%	6	6	7	0.0213%	18.0%	405
MBP	MBP_Biotin	Belogurov_040_20210528_ZR_MBP-2	Lon protease homolog, mitochondrial OS=Homo sapiens OX=9606 GN=LONP1 PE=2 SV=1	B3KXS5,P36776	106,491.3	100.0%	2	2	3	0.00915%	2.17%	959
MBP	MBP_Biotin	Belogurov_040_20210528_ZR_MBP-2	40S ribosomal protein S24 OS=Homo sapiens OX=9606 GN=RPS24 PE=1 SV=1	A0A2R8YD14	19,258.5	98.1%	1	1	1	0.00305%	9.09%	165
MBP	MBP_Biotin	Belogurov_040_20210528_ZR_MBP-2	Gem (Nuclear organelle) associated protein 4 OS=Homo sapiens OX=9606 GN=GEMIN4 PE=2 SV=1	Q8WUM5,Q9HBB9,Q9HC39	120,043.9	56.3%	0	0	0	0.000%	0.000%	1058
MBP	MBP_Biotin	Belogurov_040_20210528_ZR_MBP-2	Echinoderm microtubule-associated protein-like 4 OS=Homo sapiens OX=9606 GN=EML4 PE=1 SV=3	B5MBZ0,Q9HC35	108,917.5	71.5%	0	0	0	0.000%	0.000%	981
MBP	MBP_Biotin	Belogurov_040_20210528_ZR_MBP-2	Nucleolar protein 58 OS=Homo sapiens OX=9606 GN=NOP58 PE=1 SV=1	Q9Y2X3	59,580.2	99.5%	0	0	0	0.000%	0.000%	529
MBP	MBP_Biotin	Belogurov_040_20210528_ZR_MBP-2	Importin subunit alpha OS=Homo sapiens OX=9606 GN=KPNA3 PE=3 SV=1	A0A024RDV7,O00505	57,811.1	100.0%	2	3	3	0.00915%	4.41%	521
MBP	MBP_Biotin	Belogurov_040_20210528_ZR_MBP-2	WD repeat-containing protein 43 OS=Homo sapiens OX=9606 GN=WDR43 PE=1 SV=3	Q15061	74,890.8	6.2%	0	0	0	0.000%	0.000%	677
MBP	MBP_Biotin	Belogurov_040_20210528_ZR_MBP-2	Malonyl-CoA-acyl carrier protein transacylase, mitochondrial OS=Homo sapiens OX=9606 GN=MCAT PE=1 SV=2	Q8IVS2	42,960.7	27.0%	0	0	0	0.000%	0.000%	390
MBP	MBP_Biotin	Belogurov_040_20210528_ZR_MBP-2	Lupus La protein OS=Homo sapiens OX=9606 GN=SSB PE=1 SV=2	P05455	46,839.0	35.3%	0	0	0	0.000%	0.000%	408
MBP	MBP_Biotin	Belogurov_040_20210528_ZR_MBP-2	Acyl-CoA synthetase long-chain family member 3, isoform CRA_a OS=Homo sapiens OX=9606 GN=ACSL3 PE=4 SV=1	A0A024R487,A0A7P0TA76,A0A7P0TBB1,B2RBE0,O95573	80,423.1	100.0%	2	2	2	0.00610%	4.03%	720
MBP	MBP_Biotin	Belogurov_040_20210528_ZR_MBP-2	Eukaryotic translation initiation factor 4 gamma 1 OS=Homo sapiens OX=9606 GN=EIF4G1 PE=1 SV=1	E7EUU4	171,645.0	100.0%	10	11	11	0.0335%	8.21%	1560
MBP	MBP_Biotin	Belogurov_040_20210528_ZR_MBP-2	Lysine--tRNA ligase OS=Homo sapiens OX=9606 GN=KARS1 PE=1 SV=3	Q15046	68,050.4	100.0%	4	5	5	0.0152%	5.86%	597
MBP	MBP_Biotin	Belogurov_040_20210528_ZR_MBP-2	IST1 homolog OS=Homo sapiens OX=9606 PE=2 SV=1	A8K5S3,H3BMU1,H3BUI0,J3KR23,P53990,P53990-2,P53990-3,P53990-4,P53990-5	39,929.5	78.2%	1	1	1	0.00305%	2.47%	360
MBP	MBP_Biotin	Belogurov_040_20210528_ZR_MBP-2	RNA polymerase-associated protein RTF1 homolog OS=Homo sapiens OX=9606 GN=RTF1 PE=1 SV=4	Q92541	80,315.7	84.4%	0	0	0	0.000%	0.000%	710
MBP	MBP_Biotin	Belogurov_040_20210528_ZR_MBP-2	cDNA, FLJ96428, highly similar to Homo sapiens proteasome (prosome, macropain) 26S subunit, non-ATPase, 7 (Mov34 homolog) (PSMD7), mRNA OS=Homo sapiens OX=9606 PE=2 SV=1	B2RD27,B4DXI8,P51665	37,025.6	71.6%	1	1	1	0.00305%	2.78%	324
MBP	MBP_Biotin	Belogurov_040_20210528_ZR_MBP-2	Epididymis secretory sperm binding protein (Fragment) OS=Homo sapiens OX=9606 GN=HSD17B4 PE=2 SV=1	A0A0S2Z4J1,A0A804HK65,B2R659,E7EPL9,P51659	79,688.5	100.0%	2	3	3	0.00915%	4.08%	736
MBP	MBP_Biotin	Belogurov_040_20210528_ZR_MBP-2	cDNA FLJ37504 fis, clone BRAWH2017103, highly similar to ATPase WRNIP1 OS=Homo sapiens OX=9606 PE=2 SV=1	B3KT25,Q96S55,Q96S55-2	69,460.2	100.0%	2	2	2	0.00610%	2.77%	640
MBP	MBP_Biotin	Belogurov_040_20210528_ZR_MBP-2	Eukaryotic peptide chain release factor subunit 1 OS=Homo sapiens OX=9606 GN=ETF1 PE=1 SV=3	P62495	49,032.6	100.0%	4	4	4	0.0122%	8.24%	437
MBP	MBP_Biotin	Belogurov_040_20210528_ZR_MBP-2	Heterogeneous nuclear ribonucleoprotein A1 (Fragment) OS=Homo sapiens OX=9606 GN=HNRNPA1 PE=4 SV=1	A0A7I2YQW0	1,809.8	100.0%	2	2	2	0.00610%	88.9%	18
MBP	MBP_Biotin	Belogurov_040_20210528_ZR_MBP-2	Histone H1.10 OS=Homo sapiens OX=9606 GN=H1-10 PE=1 SV=1	Q92522	22,487.9	98.1%	1	1	1	0.00305%	7.04%	213
MBP	MBP_Biotin	Belogurov_040_20210528_ZR_MBP-2	cDNA FLJ78268, highly similar to Homo sapiens fusion (involved in t(12;16) in malignant liposarcoma), transcript variant 1, mRNA OS=Homo sapiens OX=9606 PE=2 SV=1	A8K4H1,B4DR70,H3BPE7,P35637,P35637-2,Q13344,Q59H57,Q6IBQ5,Q8TBR3	53,355.0	100.0%	1	1	1	0.00305%	5.90%	525
MBP	MBP_Biotin	Belogurov_040_20210528_ZR_MBP-2	Dolichyl-diphosphooligosaccharide--protein glycosyltransferase subunit 1 OS=Homo sapiens OX=9606 GN=RPN1 PE=1 SV=1	P04843,Q53EP4	68,571.0	100.0%	9	10	10	0.0305%	18.5%	607
MBP	MBP_Biotin	Belogurov_040_20210528_ZR_MBP-2	Rab11 family-interacting protein 1 OS=Homo sapiens OX=9606 GN=RAB11FIP1 PE=1 SV=3	Q6WKZ4	137,169.5	99.0%	1	1	1	0.00305%	0.935%	1283
MBP	MBP_Biotin	Belogurov_040_20210528_ZR_MBP-2	Condensin complex subunit 2 OS=Homo sapiens OX=9606 PE=2 SV=1	A8K4T8,B4DRG7,E9PHA2,Q15003	82,565.1	99.8%	1	1	1	0.00305%	1.08%	741
MBP	MBP_Biotin	Belogurov_040_20210528_ZR_MBP-2	Ataxin-2-like protein OS=Homo sapiens OX=9606 GN=ATXN2L PE=1 SV=2	Q8WWM7,Q8WWM7-2,Q8WWM7-3,Q8WWM7-4,Q8WWM7-5,Q8WWM7-6,Q8WWM7-8,Q8WWM7-9	112,090.1	100.0%	2	2	2	0.00610%	1.67%	1062
MBP	MBP_Biotin	Belogurov_040_20210528_ZR_MBP-2	Heterogeneous nuclear ribonucleoprotein H3 (2H9), isoform CRA_a OS=Homo sapiens OX=9606 GN=HNRPH3 PE=4 SV=1	A0A024QZK8,P31942,P31942-2,Q53F48	35,239.7	100.0%	4	4	4	0.0122%	13.9%	331
MBP	MBP_Biotin	Belogurov_040_20210528_ZR_MBP-2	Dolichyl-diphosphooligosaccharide--protein glycosyltransferase subunit 2 OS=Homo sapiens OX=9606 PE=2 SV=1	B2RE46,P04844	69,284.8	98.1%	1	1	1	0.00305%	2.69%	631
MBP	MBP_Biotin	Belogurov_040_20210528_ZR_MBP-2	Adipocyte plasma membrane-associated protein OS=Homo sapiens OX=9606 GN=APMAP PE=1 SV=2	Q9HDC9,Q9HDC9-2	32,161.6	38.5%	0	0	0	0.000%	0.000%	289
MBP	MBP_Biotin	Belogurov_040_20210528_ZR_MBP-2	Proteasome subunit alpha type-1 OS=Homo sapiens OX=9606 GN=PSMA1 PE=1 SV=1	P25786,P25786-2	30,239.9	100.0%	2	3	3	0.00915%	6.46%	269
MBP	MBP_Biotin	Belogurov_040_20210528_ZR_MBP-2	Testis tissue sperm-binding protein Li 37a OS=Homo sapiens OX=9606 PE=2 SV=1	A0A140VKC0,Q16222,Q16222-2,Q16222-3	58,682.4	93.4%	1	1	1	0.00305%	1.58%	521
MBP	MBP_Biotin	Belogurov_040_20210528_ZR_MBP-2	HCG1991735, isoform CRA_a OS=Homo sapiens OX=9606 GN=hCG_1991735 PE=4 SV=1	A0A024RC65,P46940	189,258.6	100.0%	2	2	2	0.00610%	1.27%	1657
MBP	MBP_Biotin	Belogurov_040_20210528_ZR_MBP-2	cDNA FLJ77762, highly similar to Homo sapiens cullin-associated and neddylation-dissociated 1 (CAND1), mRNA OS=Homo sapiens OX=9606 PE=2 SV=1	A8K8U1,Q86VP6	136,381.1	100.0%	4	4	4	0.0122%	3.25%	1230
MBP	MBP_Biotin	Belogurov_040_20210528_ZR_MBP-2	Protein NipSnap homolog 2 OS=Homo sapiens OX=9606 GN=NIPSNAP2 PE=1 SV=1	O75323,O75323-2	29,053.8	34.9%	0	0	0	0.000%	0.000%	247
MBP	MBP_Biotin	Belogurov_040_20210528_ZR_MBP-2	Bcl-2-associated transcription factor 1 OS=Homo sapiens OX=9606 GN=BCLAF1 PE=1 SV=2	Q9NYF8,Q9NYF8-2	105,951.1	100.0%	8	12	12	0.0366%	8.48%	918
MBP	MBP_Biotin	Belogurov_040_20210528_ZR_MBP-2	S-adenosylmethionine synthase OS=Homo sapiens OX=9606 PE=2 SV=1	A0A140VJP5,P31153	43,660.9	100.0%	3	4	5	0.0152%	9.87%	395
MBP	MBP_Biotin	Belogurov_040_20210528_ZR_MBP-2	Protein S100-A7 OS=Homo sapiens OX=9606 GN=S100A7 PE=1 SV=4	P31151	11,471.7	100.0%	6	10	10	0.0305%	35.6%	101
MBP	MBP_Biotin	Belogurov_040_20210528_ZR_MBP-2	Rab GDP dissociation inhibitor (Fragment) OS=Homo sapiens OX=9606 GN=GDI1 PE=2 SV=1	A0A0S2Z3X8,B4DHX4,P31150	50,584.1	100.0%	2	2	2	0.00610%	7.61%	447
MBP	MBP_Biotin	Belogurov_040_20210528_ZR_MBP-2	Bystin OS=Homo sapiens OX=9606 GN=BYSL PE=1 SV=3	Q13895	49,602.5	99.6%	1	1	1	0.00305%	2.97%	437
MBP	MBP_Biotin	Belogurov_040_20210528_ZR_MBP-2	60S ribosomal protein L7a OS=Homo sapiens OX=9606 GN=RPL7A PE=1 SV=2	P62424	29,996.3	100.0%	6	7	7	0.0213%	14.7%	266
MBP	MBP_Biotin	Belogurov_040_20210528_ZR_MBP-2	Drebrin A OS=Homo sapiens OX=9606 GN=DBN1 PE=2 SV=1	A0A2Z6ATB6,B3KSQ7,Q16643,Q16643-2,Q16643-3	76,299.2	49.3%	0	0	0	0.000%	0.000%	695
MBP	MBP_Biotin	Belogurov_040_20210528_ZR_MBP-2	Acetyltransferase component of pyruvate dehydrogenase complex OS=Homo sapiens OX=9606 PE=2 SV=1	B4DJX1	62,697.8	100.0%	3	4	4	0.0122%	5.58%	591
MBP	MBP_Biotin	Belogurov_040_20210528_ZR_MBP-2	Tubulin beta-2A chain OS=Homo sapiens OX=9606 GN=TUBB2A PE=1 SV=1	Q13885	49,907.1	98.1%	1	1	1	0.00305%	41.1%	445
MBP	MBP_Biotin	Belogurov_040_20210528_ZR_MBP-2	Glutamate dehydrogenase (NAD(P)(+)) (Fragment) OS=Homo sapiens OX=9606 GN=GLUD1 PE=2 SV=1	Q14400	28,695.8	98.1%	1	1	1	0.00305%	15.1%	258
MBP	MBP_Biotin	Belogurov_040_20210528_ZR_MBP-2	Ribosomal protein L19 OS=Homo sapiens OX=9606 GN=RPL19 PE=1 SV=1	A0A7I2YQG2,J3KTE4,J3QR09,P84098	23,467.4	100.0%	3	3	4	0.0122%	12.5%	196
MBP	MBP_Biotin	Belogurov_040_20210528_ZR_MBP-2	Zinc finger CCCH domain-containing protein 18 OS=Homo sapiens OX=9606 GN=ZC3H18 PE=1 SV=1	E7ERS3,Q86VM9	106,379.8	93.4%	1	1	1	0.00305%	0.819%	953
MBP	MBP_Biotin	Belogurov_040_20210528_ZR_MBP-2	Endonuclease domain-containing 1 protein OS=Homo sapiens OX=9606 GN=ENDOD1 PE=1 SV=2	O94919	55,017.6	79.9%	1	1	1	0.00305%	1.60%	500
MBP	MBP_Biotin	Belogurov_040_20210528_ZR_MBP-2	Bleomycin hydrolase OS=Homo sapiens OX=9606 GN=BLMH PE=1 SV=1	Q13867	52,562.6	100.0%	1	1	1	0.00305%	2.42%	455
MBP	MBP_Biotin	Belogurov_040_20210528_ZR_MBP-2	ADP-ribosylation factor 5 OS=Homo sapiens OX=9606 GN=ARF5 PE=2 SV=1	A4D0Z3,P84085	20,530.1	18.2%	0	0	0	0.000%	0.000%	180
MBP	MBP_Biotin	Belogurov_040_20210528_ZR_MBP-2	Keratin, type II cytoskeletal 80 OS=Homo sapiens OX=9606 GN=KRT80 PE=1 SV=2	Q6KB66,Q6KB66-2	47,242.0	100.0%	2	2	2	0.00610%	5.75%	422
MBP	MBP_Biotin	Belogurov_040_20210528_ZR_MBP-2	ADP-ribosylation factor 3, isoform CRA_b OS=Homo sapiens OX=9606 GN=ARF3 PE=3 SV=1	A0A024R0Y6,A0A024R3Q0,P61204,P84077	20,601.7	96.1%	0	0	0	0.000%	0.000%	181
MBP	MBP_Biotin	Belogurov_040_20210528_ZR_MBP-2	Unconventional myosin-6 OS=Homo sapiens OX=9606 GN=MYO6 PE=1 SV=1	A0A0A0MRM8	145,021.6	100.0%	2	2	2	0.00610%	2.08%	1253
MBP	MBP_Biotin	Belogurov_040_20210528_ZR_MBP-2	cDNA, FLJ95650, highly similar to Homo sapiens karyopherin (importin) beta 1 (KPNB1), mRNA OS=Homo sapiens OX=9606 PE=2 SV=1	B2RBR9,Q14974	97,171.3	100.0%	7	7	7	0.0213%	8.90%	876
MBP	MBP_Biotin	Belogurov_040_20210528_ZR_MBP-2	D-3-phosphoglycerate dehydrogenase OS=Homo sapiens OX=9606 GN=PHGDH PE=1 SV=1	A0A286YF22,A0A2C9F2M7,O43175	56,650.6	100.0%	8	10	13	0.0396%	20.9%	533
MBP	MBP_Biotin	Belogurov_040_20210528_ZR_MBP-2	Ras GTPase-activating-like protein IQGAP3 OS=Homo sapiens OX=9606 GN=IQGAP3 PE=1 SV=1	F2Z2E2,Q86VI3	184,701.7	28.4%	0	0	0	0.000%	0.000%	1631
MBP	MBP_Biotin	Belogurov_040_20210528_ZR_MBP-2	Spectrin alpha chain, non-erythrocytic 1 OS=Homo sapiens OX=9606 GN=SPTAN1 PE=1 SV=3	Q13813	284,542.7	100.0%	6	6	6	0.0183%	3.36%	2472
MBP	MBP_Biotin	Belogurov_040_20210528_ZR_MBP-2	Fructose-bisphosphate aldolase A OS=Homo sapiens OX=9606 GN=ALDOA PE=1 SV=2	P04075,V9HWN7	39,420.6	100.0%	22	32	35	0.107%	57.7%	364
MBP	MBP_Biotin	Belogurov_040_20210528_ZR_MBP-2	Epididymis secretory sperm binding protein OS=Homo sapiens OX=9606 PE=2 SV=1	A0A384N5Z8,P23246,Q86VG2	76,149.5	100.0%	12	19	19	0.0579%	18.5%	707
MBP	MBP_Biotin	Belogurov_040_20210528_ZR_MBP-2	RNA helicase OS=Homo sapiens OX=9606 PE=2 SV=1	B4E0S6,O43143	90,935.2	100.0%	5	5	5	0.0152%	7.53%	795
MBP	MBP_Biotin	Belogurov_040_20210528_ZR_MBP-2	Tetratricopeptide repeat protein 1 OS=Homo sapiens OX=9606 GN=TTC1 PE=4 SV=1	A0A804HIB8,Q53GE7,Q99614	33,527.0	39.4%	0	0	0	0.000%	0.000%	292
MBP	MBP_Biotin	Belogurov_040_20210528_ZR_MBP-2	Adenylosuccinate synthetase isozyme 2 OS=Homo sapiens OX=9606 GN=ADSS PE=2 SV=1	A0A024R5Q7,P30520	50,097.8	100.0%	3	3	3	0.00915%	6.80%	456
MBP	MBP_Biotin	Belogurov_040_20210528_ZR_MBP-2	Microtubule-associated protein RP/EB family member 2 OS=Homo sapiens OX=9606 GN=MAPRE2 PE=3 SV=1	A0A024RC33,Q15555	37,031.6	100.0%	1	1	1	0.00305%	5.50%	327
MBP	MBP_Biotin	Belogurov_040_20210528_ZR_MBP-2	26S proteasome regulatory subunit RPN11 OS=Homo sapiens OX=9606 PE=2 SV=1	A0A140VKF2,O00487	34,576.6	100.0%	1	1	1	0.00305%	4.19%	310
MBP	MBP_Biotin	Belogurov_040_20210528_ZR_MBP-2	Spermatid perinuclear RNA-binding protein (Fragment) OS=Homo sapiens OX=9606 GN=STRBP PE=1 SV=1	A0A0S2Z5K8,Q96SI9,Q96SI9-2,V9HWK4	71,968.4	98.1%	1	1	1	0.00305%	3.65%	658
MBP	MBP_Biotin	Belogurov_040_20210528_ZR_MBP-2	Metavinculin OS=Homo sapiens OX=9606 GN=VCL PE=3 SV=1	A0A024QZN4,A0A384NYN5,P18206,P18206-2,V9HWK2	116,724.3	99.6%	1	1	1	0.00305%	1.03%	1066
MBP	MBP_Biotin	Belogurov_040_20210528_ZR_MBP-2	Triosephosphate isomerase OS=Homo sapiens OX=9606 GN=TPI1 PE=1 SV=4	P60174,P60174-3,V9HWK1	30,790.8	100.0%	3	4	4	0.0122%	16.1%	286
MBP	MBP_Biotin	Belogurov_040_20210528_ZR_MBP-2	G-patch domain and KOW motifs-containing protein OS=Homo sapiens OX=9606 GN=GPKOW PE=1 SV=2	Q92917	52,228.6	100.0%	1	1	1	0.00305%	1.89%	476
MBP	MBP_Biotin	Belogurov_040_20210528_ZR_MBP-2	Zinc finger protein 281 OS=Homo sapiens OX=9606 GN=ZNF281 PE=1 SV=1	Q9Y2X9,Q9Y2X9-2	93,233.2	100.0%	4	4	4	0.0122%	4.58%	859
MBP	MBP_Biotin	Belogurov_040_20210528_ZR_MBP-2	GrpE protein homolog 1, mitochondrial OS=Homo sapiens OX=9606 GN=GRPEL1 PE=1 SV=2	Q9HAV7	24,279.2	84.4%	0	0	0	0.000%	0.000%	217
MBP	MBP_Biotin	Belogurov_040_20210528_ZR_MBP-2	Calcyclin-binding protein OS=Homo sapiens OX=9606 GN=CACYBP PE=4 SV=1	A0A024R904,Q6NVY0,Q9HB71	26,210.3	93.4%	1	1	1	0.00305%	3.51%	228
MBP	MBP_Biotin	Belogurov_040_20210528_ZR_MBP-2	Proteasome activator complex subunit 3 OS=Homo sapiens OX=9606 GN=PSME3 PE=1 SV=1	K7ESG5,K9J957,P61289,P61289-2,Q6FHK7,V9HWJ8	30,887.9	100.0%	1	1	1	0.00305%	5.56%	267
MBP	MBP_Biotin	Belogurov_040_20210528_ZR_MBP-2	Neutral alpha-glucosidase AB OS=Homo sapiens OX=9606 GN=GANAB PE=1 SV=3	Q14697,V9HWJ0	106,875.9	100.0%	8	10	10	0.0305%	10.1%	944
MBP	MBP_Biotin	Belogurov_040_20210528_ZR_MBP-2	Isoform 2 of GRB2-associated-binding protein 1 OS=Homo sapiens OX=9606 GN=GAB1	Q13480-2	80,006.5	100.0%	2	2	2	0.00610%	3.59%	724
MBP	MBP_Biotin	Belogurov_040_20210528_ZR_MBP-2	Isoform 4 of CLIP-associating protein 1 OS=Homo sapiens OX=9606 GN=CLASP1	Q7Z460-4	163,066.6	82.4%	0	0	0	0.000%	0.000%	1477
MBP	MBP_Biotin	Belogurov_040_20210528_ZR_MBP-2	Bifunctional purine biosynthesis protein ATIC OS=Homo sapiens OX=9606 GN=ATIC PE=1 SV=3	P31939,V9HWH7	64,616.5	100.0%	11	12	12	0.0366%	24.0%	592
MBP	MBP_Biotin	Belogurov_040_20210528_ZR_MBP-2	Isoform 3 of Eukaryotic translation initiation factor 4E OS=Homo sapiens OX=9606 GN=EIF4E	P06730-3,X5D7E3	27,260.2	93.4%	1	1	1	0.00305%	3.38%	237
MBP	MBP_Biotin	Belogurov_040_20210528_ZR_MBP-2	cDNA FLJ53963, highly similar to Leukocyte elastase inhibitor OS=Homo sapiens OX=9606 PE=2 SV=1	B4E3A8,P30740,P30740-2,V9HWH1	26,074.3	98.1%	1	1	1	0.00305%	3.23%	228
MBP	MBP_Biotin	Belogurov_040_20210528_ZR_MBP-2	Glutathione-dependent dehydroascorbate reductase OS=Homo sapiens OX=9606 PE=2 SV=1	B2R983,P78417,V9HWG9	27,567.2	98.1%	1	1	1	0.00305%	5.81%	241
MBP	MBP_Biotin	Belogurov_040_20210528_ZR_MBP-2	Protein piccolo OS=Homo sapiens OX=9606 GN=PCLO PE=1 SV=5	Q9Y6V0,Q9Y6V0-6	537,884.1	23.0%	0	0	0	0.000%	0.000%	4935
MBP	MBP_Biotin	Belogurov_040_20210528_ZR_MBP-2	3'(2'),5'-bisphosphate nucleotidase 1 OS=Homo sapiens OX=9606 GN=BPNT1 PE=1 SV=1	O95861,O95861-4,V9HWF9	33,392.7	100.0%	3	3	3	0.00915%	8.77%	308
MBP	MBP_Biotin	Belogurov_040_20210528_ZR_MBP-2	Peptidyl-prolyl cis-trans isomerase OS=Homo sapiens OX=9606 PE=2 SV=1	A8K486,P62937,V9HWF5	18,013.8	100.0%	2	2	2	0.00610%	16.4%	165
MBP	MBP_Biotin	Belogurov_040_20210528_ZR_MBP-2	Malate dehydrogenase, cytoplasmic OS=Homo sapiens OX=9606 GN=MDH1 PE=1 SV=4	P40925,P40925-3,V9HWF2	38,628.5	100.0%	4	4	4	0.0122%	16.2%	352
MBP	MBP_Biotin	Belogurov_040_20210528_ZR_MBP-2	60S acidic ribosomal protein P0 OS=Homo sapiens OX=9606 GN=RPLP0 PE=3 SV=1	A0A024RBS2,A8K4Z4,P05388	34,274.3	100.0%	6	10	11	0.0335%	30.0%	317
MBP	MBP_Biotin	Belogurov_040_20210528_ZR_MBP-2	ATP-dependent RNA helicase DDX1 OS=Homo sapiens OX=9606 GN=DDX1 PE=1 SV=1	A0A7I2V430,A0A7I2V4F0,A3RJH1,Q92499	82,433.2	100.0%	5	5	5	0.0152%	6.74%	740
MBP	MBP_Biotin	Belogurov_040_20210528_ZR_MBP-2	Testicular secretory protein Li 42 OS=Homo sapiens OX=9606 PE=2 SV=1	A0A140VK42,A8K781,P17980,R4GNH3	49,205.0	100.0%	1	1	1	0.00305%	3.64%	439
MBP	MBP_Biotin	Belogurov_040_20210528_ZR_MBP-2	Insulin-like growth factor 2 mRNA-binding protein 3 OS=Homo sapiens OX=9606 GN=IGF2BP3 PE=1 SV=2	O00425	63,706.0	100.0%	2	2	2	0.00610%	7.43%	579
MBP	MBP_Biotin	Belogurov_040_20210528_ZR_MBP-2	Glutathione S-transferase P OS=Homo sapiens OX=9606 GN=GSTP1 PE=1 SV=2	P09211,V9HWE9	23,356.7	98.1%	1	1	1	0.00305%	5.24%	210
MBP	MBP_Biotin	Belogurov_040_20210528_ZR_MBP-2	Coatomer subunit delta OS=Homo sapiens OX=9606 GN=ARCN1 PE=1 SV=1	B0YIW6,Q6MZV5	61,599.4	100.0%	8	10	10	0.0305%	14.9%	552
MBP	MBP_Biotin	Belogurov_040_20210528_ZR_MBP-2	Isoform 2 of STE20-like serine/threonine-protein kinase OS=Homo sapiens OX=9606 GN=SLK	Q9H2G2-2	138,998.6	88.3%	1	1	1	0.00305%	0.831%	1204
MBP	MBP_Biotin	Belogurov_040_20210528_ZR_MBP-2	Vimentin OS=Homo sapiens OX=9606 GN=VIM PE=1 SV=4	P08670,V9HWE1	53,652.7	100.0%	31	42	45	0.137%	64.6%	466
MBP	MBP_Biotin	Belogurov_040_20210528_ZR_MBP-2	2,4-dienoyl CoA reductase 1, mitochondrial, isoform CRA_b OS=Homo sapiens OX=9606 GN=DECR1 PE=4 SV=1	A0A024R9D7,Q16698,Q16698-2	34,995.6	98.1%	1	1	1	0.00305%	3.88%	326
MBP	MBP_Biotin	Belogurov_040_20210528_ZR_MBP-2	Replication stress response regulator SDE2 OS=Homo sapiens OX=9606 GN=SDE2 PE=1 SV=1	Q6IQ49,Q6IQ49-2	48,504.3	100.0%	3	3	4	0.0122%	8.43%	439
MBP	MBP_Biotin	Belogurov_040_20210528_ZR_MBP-2	14-3-3 protein beta/alpha OS=Homo sapiens OX=9606 GN=YWHAB PE=2 SV=1	B5BU24,P31946,P31946-2,V9HWD6	27,850.8	100.0%	2	3	3	0.00915%	20.7%	244
MBP	MBP_Biotin	Belogurov_040_20210528_ZR_MBP-2	Tight junction protein 1 (Zona occludens 1), isoform CRA_a OS=Homo sapiens OX=9606 GN=TJP1 PE=1 SV=2	A0A087X0K9,A0A0G2JNH2,A0A7I2V5U5,A9CQZ8,G3V1L9,G5E9E7,Q07157,Q07157-2,Q6MZU1	186,967.3	80.8%	1	1	1	0.00305%	0.622%	1668
MBP	MBP_Biotin	Belogurov_040_20210528_ZR_MBP-2	Desmocollin-1 OS=Homo sapiens OX=9606 GN=DSC1 PE=1 SV=2	Q08554,Q08554-2,Q9HB00	93,836.4	100.0%	5	8	8	0.0244%	6.82%	840
MBP	MBP_Biotin	Belogurov_040_20210528_ZR_MBP-2	Superoxide dismutase [Cu-Zn] OS=Homo sapiens OX=9606 GN=SOD1 PE=1 SV=2	P00441,V9HWC9	15,935.3	14.7%	0	0	0	0.000%	0.000%	154
MBP	MBP_Biotin	Belogurov_040_20210528_ZR_MBP-2	Peroxiredoxin-6 OS=Homo sapiens OX=9606 GN=PRDX6 PE=1 SV=3	P30041,V9HWC7	25,036.1	100.0%	5	6	6	0.0183%	28.1%	224
MBP	MBP_Biotin	Belogurov_040_20210528_ZR_MBP-2	Peptidyl-prolyl cis-trans isomerase OS=Homo sapiens OX=9606 GN=PPIB PE=1 SV=1	A0A7P0Z497,P23284,V9HWC6	23,743.2	100.0%	3	3	3	0.00915%	16.0%	216
MBP	MBP_Biotin	Belogurov_040_20210528_ZR_MBP-2	Parkinson disease protein 7 OS=Homo sapiens OX=9606 GN=PARK7 PE=1 SV=2	Q99497,V9HWC2	19,891.2	100.0%	4	6	6	0.0183%	13.8%	189
MBP	MBP_Biotin	Belogurov_040_20210528_ZR_MBP-2	L-lactate dehydrogenase A chain OS=Homo sapiens OX=9606 GN=LDHA PE=1 SV=2	P00338,P00338-3,V9HWB9	39,838.0	100.0%	11	16	17	0.0518%	29.2%	361
MBP	MBP_Biotin	Belogurov_040_20210528_ZR_MBP-2	Heterogeneous nuclear ribonucleoprotein R OS=Homo sapiens OX=9606 GN=HNRNPR PE=1 SV=1	O43390,O43390-2,Q0VGD6,Q6MZS5	71,215.2	100.0%	9	9	9	0.0274%	18.2%	636
MBP	MBP_Biotin	Belogurov_040_20210528_ZR_MBP-2	Inorganic pyrophosphatase OS=Homo sapiens OX=9606 GN=PPA1 PE=1 SV=2	Q15181,V9HWB5	32,660.6	100.0%	3	3	3	0.00915%	13.8%	289
MBP	MBP_Biotin	Belogurov_040_20210528_ZR_MBP-2	Endoplasmic reticulum chaperone BiP OS=Homo sapiens OX=9606 GN=HSPA5 PE=1 SV=2	P11021,V9HWB4	72,334.7	100.0%	16	17	17	0.0518%	30.7%	654
MBP	MBP_Biotin	Belogurov_040_20210528_ZR_MBP-2	Lactoylglutathione lyase OS=Homo sapiens OX=9606 GN=GLO1 PE=1 SV=4	Q04760,Q04760-2,V9HW62,X5DNM4	20,778.8	99.0%	0	0	0	0.000%	0.000%	184
MBP	MBP_Biotin	Belogurov_040_20210528_ZR_MBP-2	Y-box-binding protein 1 OS=Homo sapiens OX=9606 GN=YBX1 PE=1 SV=3	P67809,Q6PKI6	29,374.2	98.1%	1	1	1	0.00305%	5.86%	266
MBP	MBP_Biotin	Belogurov_040_20210528_ZR_MBP-2	CTP synthase OS=Homo sapiens OX=9606 GN=CTPS1 PE=1 SV=1	A0A3B3IRI2,P17812	66,690.7	100.0%	6	7	7	0.0213%	10.6%	591
MBP	MBP_Biotin	Belogurov_040_20210528_ZR_MBP-2	Translocon-associated protein subunit delta OS=Homo sapiens OX=9606 GN=SSR4 PE=1 SV=1	P51571	18,998.8	8.4%	0	0	0	0.000%	0.000%	173
MBP	MBP_Biotin	Belogurov_040_20210528_ZR_MBP-2	T-complex protein 1 subunit gamma OS=Homo sapiens OX=9606 PE=2 SV=1	B3KX11,P49368,Q59H77	60,535.4	100.0%	19	26	28	0.0854%	43.1%	545
MBP	MBP_Biotin	Belogurov_040_20210528_ZR_MBP-2	Uridine/cytidine kinase OS=Homo sapiens OX=9606 GN=UCK2 PE=1 SV=1	A0A2R8Y653,Q9BZX2	29,299.4	93.4%	1	1	1	0.00305%	3.33%	261
MBP	MBP_Biotin	Belogurov_040_20210528_ZR_MBP-2	Activator of 90 kDa heat shock protein ATPase homolog 1 OS=Homo sapiens OX=9606 GN=AHSA1 PE=1 SV=1	O95433	38,274.4	100.0%	1	1	1	0.00305%	2.66%	338
MBP	MBP_Biotin	Belogurov_040_20210528_ZR_MBP-2	BUB3-interacting and GLEBS motif-containing protein ZNF207 OS=Homo sapiens OX=9606 GN=ZNF207 PE=1 SV=1	J3QRS9,O43670,O43670-2,O43670-4,Q59G94,X6R4W8	52,694.2	37.9%	0	0	0	0.000%	0.000%	494
MBP	MBP_Biotin	Belogurov_040_20210528_ZR_MBP-2	Epididymis secretory sperm binding protein OS=Homo sapiens OX=9606 PE=2 SV=1	A0A384NL53,P16152	30,374.8	100.0%	3	3	3	0.00915%	19.5%	277
MBP	MBP_Biotin	Belogurov_040_20210528_ZR_MBP-2	Tr-type G domain-containing protein OS=Homo sapiens OX=9606 PE=4 SV=1	A0A4D5RAC7,A0A4D5RAC9,P68104,Q53HM9,Q53HQ7,Q5VTE0,Q6IPN6,Q6IPS9,Q6IPT9	50,185.4	100.0%	11	21	23	0.0701%	32.0%	462
MBP	MBP_Biotin	Belogurov_040_20210528_ZR_MBP-2	Lipolysis-stimulated lipoprotein receptor OS=Homo sapiens OX=9606 GN=LSR PE=1 SV=4	Q86X29,Q86X29-3,Q86X29-4,Q86X29-5,Q86X29-6,S4R3V8	54,498.9	98.1%	1	1	1	0.00305%	2.31%	493
MBP	MBP_Biotin	Belogurov_040_20210528_ZR_MBP-2	Caldesmon OS=Homo sapiens OX=9606 GN=CALD1 PE=1 SV=1	E9PGZ1,Q05682-5	61,213.3	100.0%	1	1	1	0.00305%	1.87%	532
MBP	MBP_Biotin	Belogurov_040_20210528_ZR_MBP-2	T-complex protein 1 subunit delta OS=Homo sapiens OX=9606 PE=2 SV=1	A8K3C3,P50991	57,926.0	100.0%	13	17	18	0.0549%	27.3%	539
MBP	MBP_Biotin	Belogurov_040_20210528_ZR_MBP-2	Protein disulfide-isomerase A6 OS=Homo sapiens OX=9606 PE=2 SV=1	A0A384NPU5,Q15084,Q15084-2,Q15084-3,Q15084-4,Q15084-5	53,262.4	100.0%	5	5	5	0.0152%	13.0%	488
MBP	MBP_Biotin	Belogurov_040_20210528_ZR_MBP-2	Glyceraldehyde-3-phosphate dehydrogenase OS=Homo sapiens OX=9606 GN=GAPDH PE=1 SV=3	P04406,V9HVZ4	36,053.4	100.0%	12	20	25	0.0762%	37.3%	335
MBP	MBP_Biotin	Belogurov_040_20210528_ZR_MBP-2	Polyadenylate-binding protein OS=Homo sapiens OX=9606 GN=PABPC4 PE=1 SV=1	A0A7I2V4L7,Q13310-2,Q13310-3,Q6IQ30	69,579.5	98.1%	1	1	1	0.00305%	11.1%	631
MBP	MBP_Biotin	Belogurov_040_20210528_ZR_MBP-2	cDNA, FLJ93871, highly similar to Homo sapiens melanoma antigen, family B, 2 (MAGEB2), mRNA OS=Homo sapiens OX=9606 PE=2 SV=1	B2R8F3,O15479,Q53G50	35,277.7	100.0%	1	2	2	0.00610%	5.02%	319
MBP	MBP_Biotin	Belogurov_040_20210528_ZR_MBP-2	ADP/ATP translocase 2 OS=Homo sapiens OX=9606 GN=SLC25A5 PE=1 SV=7	P05141,Q6NVC0	35,295.1	100.0%	6	8	8	0.0244%	20.1%	323
MBP	MBP_Biotin	Belogurov_040_20210528_ZR_MBP-2	Succinate-semialdehyde dehydrogenase OS=Homo sapiens OX=9606 PE=2 SV=1	A8K435,C9J8Q5,P51649,P51649-2,X5D299,X5D8T4,X5DNC0,X5DQN2	58,653.7	98.1%	1	1	1	0.00305%	1.87%	548
MBP	MBP_Biotin	Belogurov_040_20210528_ZR_MBP-2	T-complex protein 1 subunit beta OS=Homo sapiens OX=9606 GN=CCT2 PE=1 SV=4	P78371,V9HW96	57,489.9	100.0%	22	31	31	0.0945%	44.3%	535
MBP	MBP_Biotin	Belogurov_040_20210528_ZR_MBP-2	Glutathione reductase, mitochondrial OS=Homo sapiens OX=9606 GN=GSR PE=1 SV=2	P00390,P00390-2,P00390-3,P00390-4,P00390-5,V9HW90	56,257.4	100.0%	2	2	2	0.00610%	3.64%	522
MBP	MBP_Biotin	Belogurov_040_20210528_ZR_MBP-2	Sorbitol dehydrogenase OS=Homo sapiens OX=9606 GN=SORD PE=1 SV=4	Q00796,V9HW89	38,324.6	100.0%	3	3	3	0.00915%	10.4%	357
MBP	MBP_Biotin	Belogurov_040_20210528_ZR_MBP-2	Protein FAM50A OS=Homo sapiens OX=9606 GN=FAM50A PE=1 SV=2	Q14320	40,242.8	100.0%	3	4	4	0.0122%	12.7%	339
MBP	MBP_Biotin	Belogurov_040_20210528_ZR_MBP-2	15S Mg(2+)-ATPase p97 subunit OS=Homo sapiens OX=9606 GN=VCP PE=1 SV=1	A0A7P0TAW3,P55072,V9HW80	89,324.8	100.0%	5	5	5	0.0152%	5.96%	806
MBP	MBP_Biotin	Belogurov_040_20210528_ZR_MBP-2	Craniofacial development protein 1 OS=Homo sapiens OX=9606 GN=CFDP1 PE=1 SV=1	Q9UEE9	33,593.4	100.0%	3	3	3	0.00915%	12.4%	299
MBP	MBP_Biotin	Belogurov_040_20210528_ZR_MBP-2	Isocitrate dehydrogenase [NADP] OS=Homo sapiens OX=9606 GN=IDH1 PE=2 SV=1	A0A024R3Y6,B2R5M8,O75874,V9HW78	46,660.5	100.0%	2	2	2	0.00610%	5.80%	414
MBP	MBP_Biotin	Belogurov_040_20210528_ZR_MBP-2	cDNA FLJ76863, highly similar to Homo sapiens stress-induced-phosphoprotein 1 (Hsp70/Hsp90-organizing protein) (STIP1), mRNA OS=Homo sapiens OX=9606 PE=2 SV=1	A8K690,P31948,P31948-2,V9HW72	68,083.3	100.0%	2	2	2	0.00610%	3.87%	590
MBP	MBP_Biotin	Belogurov_040_20210528_ZR_MBP-2	Protein S100-A6 OS=Homo sapiens OX=9606 GN=S100A6 PE=1 SV=1	P06703,R4GN98	10,180.4	93.4%	1	1	1	0.00305%	8.89%	90
MBP	MBP_Biotin	Belogurov_040_20210528_ZR_MBP-2	Ubiquitin-conjugating enzyme E2E 1 (UBC4/5 homolog, yeast), isoform CRA_a OS=Homo sapiens OX=9606 GN=UBE2E1 PE=3 SV=1	A0A024R2K3,C9J2P0,P51965,P51965-3	19,499.7	99.9%	1	1	1	0.00305%	4.15%	176
MBP	MBP_Biotin	Belogurov_040_20210528_ZR_MBP-2	Small nuclear ribonucleoprotein Sm D2 OS=Homo sapiens OX=9606 GN=SNRPD2 PE=1 SV=1	P62316	13,527.1	100.0%	4	4	4	0.0122%	39.8%	118
MBP	MBP_Biotin	Belogurov_040_20210528_ZR_MBP-2	Small nuclear ribonucleoprotein Sm D1 OS=Homo sapiens OX=9606 GN=SNRPD1 PE=1 SV=1	P62314	13,281.9	98.1%	1	1	1	0.00305%	10.9%	119
MBP	MBP_Biotin	Belogurov_040_20210528_ZR_MBP-2	Annexin OS=Homo sapiens OX=9606 GN=ANXA2 PE=2 SV=1	A0A024R5Z7,H0YMW4,P07355,P07355-2,V9HW65	40,413.4	100.0%	6	6	6	0.0183%	23.3%	357
MBP	MBP_Biotin	Belogurov_040_20210528_ZR_MBP-2	cDNA FLJ60588, highly similar to Protein arginine N-methyltransferase 1 OS=Homo sapiens OX=9606 PE=2 SV=1	B4DJ87	32,871.0	98.1%	1	1	1	0.00305%	3.75%	293
MBP	MBP_Biotin	Belogurov_040_20210528_ZR_MBP-2	Small nuclear ribonucleoprotein E OS=Homo sapiens OX=9606 GN=SNRPE PE=1 SV=1	P62304	10,803.9	99.7%	1	1	1	0.00305%	12.0%	92
MBP	MBP_Biotin	Belogurov_040_20210528_ZR_MBP-2	Dolichyl-diphosphooligosaccharide--protein glycosyltransferase 48 kDa subunit OS=Homo sapiens OX=9606 GN=DDOST PE=3 SV=1	A0A024RAD5,A0A0C4DGS1,P39656,P39656-3	49,021.4	56.3%	0	0	0	0.000%	0.000%	438
MBP	MBP_Biotin	Belogurov_040_20210528_ZR_MBP-2	Fibronectin (Fragment) OS=Homo sapiens OX=9606 GN=DKFZp686K139 PE=2 SV=1	Q6MZF4	122,110.9	26.9%	0	0	0	0.000%	0.000%	1103
MBP	MBP_Biotin	Belogurov_040_20210528_ZR_MBP-2	cDNA, FLJ94230, highly similar to Homo sapiens thioredoxin-like 1 (TXNL1), mRNA OS=Homo sapiens OX=9606 PE=2 SV=1	B2R960,O43396,V9HW51	32,251.4	56.3%	0	0	0	0.000%	0.000%	289
MBP	MBP_Biotin	Belogurov_040_20210528_ZR_MBP-2	Protein transport protein sec16 OS=Homo sapiens OX=9606 GN=SEC16A PE=1 SV=1	A0A3F2YNX0,A0A3F2YNZ0,F1T0I1,O15027,O15027-2,O15027-3,O15027-4,O15027-5	254,126.5	72.9%	0	0	0	0.000%	0.000%	2379
MBP	MBP_Biotin	Belogurov_040_20210528_ZR_MBP-2	Beta-2-microglobulin OS=Homo sapiens OX=9606 PE=2 SV=1	A6XMH5,A6XND9,B4E0X1,F5H6I0,H0YLF3,P61769	13,714.9	10.7%	0	0	0	0.000%	0.000%	119
MBP	MBP_Biotin	Belogurov_040_20210528_ZR_MBP-2	60S ribosomal protein L14 OS=Homo sapiens OX=9606 GN=RPL14 PE=1 SV=4	P50914	23,432.3	100.0%	2	2	2	0.00610%	9.30%	215
MBP	MBP_Biotin	Belogurov_040_20210528_ZR_MBP-2	von Hippel-Lindau binding protein 1, isoform CRA_b OS=Homo sapiens OX=9606 GN=VBP1 PE=3 SV=1	D3DWY7,P61758	22,626.7	93.4%	1	1	1	0.00305%	3.43%	197
MBP	MBP_Biotin	Belogurov_040_20210528_ZR_MBP-2	Sialic acid synthase OS=Homo sapiens OX=9606 GN=NANS PE=1 SV=2	Q9NR45,V9HW39	40,307.9	99.8%	1	1	1	0.00305%	5.01%	359
MBP	MBP_Biotin	Belogurov_040_20210528_ZR_MBP-2	Cytosol aminopeptidase OS=Homo sapiens OX=9606 GN=LAP3 PE=1 SV=3	P28838,P28838-2,V9HW38	52,772.6	100.0%	5	5	5	0.0152%	11.2%	488
MBP	MBP_Biotin	Belogurov_040_20210528_ZR_MBP-2	T-complex protein 1 subunit epsilon OS=Homo sapiens OX=9606 GN=CCT5 PE=1 SV=1	P48643,Q9BU08,V9HW37	59,470.1	100.0%	6	9	10	0.0305%	10.7%	539
MBP	MBP_Biotin	Belogurov_040_20210528_ZR_MBP-2	ATP synthase subunit beta, mitochondrial OS=Homo sapiens OX=9606 GN=ATP5F1B PE=1 SV=3	P06576,V9HW31	56,560.6	100.0%	16	25	26	0.0793%	36.3%	529
MBP	MBP_Biotin	Belogurov_040_20210528_ZR_MBP-2	YWHAE/FAM22A fusion protein (Fragment) OS=Homo sapiens OX=9606 GN=YWHAE/FAM22A fusion PE=2 SV=1	G9K388,G9K389	41,224.8	98.1%	1	1	1	0.00305%	5.21%	384
MBP	MBP_Biotin	Belogurov_040_20210528_ZR_MBP-2	Long-chain-fatty-acid--CoA ligase 4 OS=Homo sapiens OX=9606 GN=ACSL4 PE=1 SV=2	O60488,O60488-2,Q8TAF6	79,191.5	84.9%	1	1	1	0.00305%	5.91%	711
MBP	MBP_Biotin	Belogurov_040_20210528_ZR_MBP-2	ATP synthase subunit alpha, mitochondrial OS=Homo sapiens OX=9606 GN=ATP5F1A PE=1 SV=1	P25705,V9HW26	59,752.1	100.0%	10	16	22	0.0671%	20.4%	553
MBP	MBP_Biotin	Belogurov_040_20210528_ZR_MBP-2	26S proteasome regulatory subunit 10B OS=Homo sapiens OX=9606 GN=PSMC6 PE=1 SV=1	A0A087X2I1,P62333,V9HW24	44,174.9	100.0%	6	6	6	0.0183%	16.6%	389
MBP	MBP_Biotin	Belogurov_040_20210528_ZR_MBP-2	Heat shock cognate 71 kDa protein OS=Homo sapiens OX=9606 GN=HSPA8 PE=1 SV=1	P11142,V9HW22	70,899.8	100.0%	24	35	43	0.131%	41.8%	646
MBP	MBP_Biotin	Belogurov_040_20210528_ZR_MBP-2	Carbonic anhydrase 2 OS=Homo sapiens OX=9606 GN=CA2 PE=1 SV=2	P00918,V9HW21	29,246.6	100.0%	6	9	10	0.0305%	26.5%	260
MBP	MBP_Biotin	Belogurov_040_20210528_ZR_MBP-2	cDNA FLJ60461, highly similar to Peroxiredoxin-2 OS=Homo sapiens OX=9606 PE=2 SV=1	B4DF70,P32119,V9HW12	20,107.9	100.0%	4	5	6	0.0183%	25.7%	183
MBP	MBP_Biotin	Belogurov_040_20210528_ZR_MBP-2	Calcium load-activated calcium channel OS=Homo sapiens OX=9606 GN=TMCO1 PE=2 SV=1	B7Z591,Q9UM00,Q9UM00-1	21,176.3	93.4%	1	1	1	0.00305%	4.55%	188
MBP	MBP_Biotin	Belogurov_040_20210528_ZR_MBP-2	Serine hydroxymethyltransferase OS=Homo sapiens OX=9606 GN=SHMT2 PE=3 SV=1	A0A024RB99,B4E1G2,P34897,P34897-3,Q53ET4,V9HW06	53,456.5	100.0%	8	11	11	0.0335%	19.0%	483
MBP	MBP_Biotin	Belogurov_040_20210528_ZR_MBP-2	60S ribosomal protein L24 OS=Homo sapiens OX=9606 GN=RPL24 PE=1 SV=1	P83731,V9HW01	17,779.5	93.4%	1	2	2	0.00610%	5.10%	157
MBP	MBP_Biotin	Belogurov_040_20210528_ZR_MBP-2	cDNA FLJ75083, highly similar to Homo sapiens amine oxidase (flavin containing) domain 2 (AOF2),mRNA OS=Homo sapiens OX=9606 PE=1 SV=1	A8K2R3,O60341,O60341-2,R4GMQ1	95,155.7	30.0%	0	0	0	0.000%	0.000%	876
MBP	MBP_Biotin	Belogurov_040_20210528_ZR_MBP-2	Proteasome subunit alpha type-4 OS=Homo sapiens OX=9606 GN=PSMA4 PE=1 SV=1	P25789	29,484.8	100.0%	3	4	4	0.0122%	10.3%	261
MBP	MBP_Biotin	Belogurov_040_20210528_ZR_MBP-2	cDNA FLJ33964 fis, clone CTONG2019029, highly similar to Pseudouridylate synthase 7 homolog OS=Homo sapiens OX=9606 PE=2 SV=1	B3KRB2,B3KY42,Q96PZ0,Q96PZ0-2	75,665.2	83.9%	1	1	1	0.00305%	1.97%	667
MBP	MBP_Biotin	Belogurov_040_20210528_ZR_MBP-2	Protein PRRC1 OS=Homo sapiens OX=9606 GN=PRRC1 PE=1 SV=1	Q96M27,Q96M27-2,Q96M27-3	48,906.7	12.0%	0	0	0	0.000%	0.000%	462
MBP	MBP_Biotin	Belogurov_040_20210528_ZR_MBP-2	Metadherin, isoform CRA_a OS=Homo sapiens OX=9606 GN=MTDH PE=4 SV=1	A0A024R9D2,Q86UE4	63,838.4	100.0%	3	3	3	0.00915%	6.53%	582
MBP	MBP_Biotin	Belogurov_040_20210528_ZR_MBP-2	Junction plakoglobin OS=Homo sapiens OX=9606 GN=JUP PE=3 SV=1	A0A024R1X8,A0A0S2Z487,P14923	81,745.9	100.0%	12	16	17	0.0518%	20.8%	745
MBP	MBP_Biotin	Belogurov_040_20210528_ZR_MBP-2	PC1/MRPS28 fusion protein OS=Homo sapiens OX=9606 PE=2 SV=1	A5Y5A3,H0YC42	31,180.7	5.6%	0	0	0	0.000%	0.000%	278
MBP	MBP_Biotin	Belogurov_040_20210528_ZR_MBP-2	Tyrosine-protein kinase OS=Homo sapiens OX=9606 PE=2 SV=1	A8K3B6,B2R6Q4,B5BU52,P41240	50,705.0	98.2%	1	1	1	0.00305%	2.89%	450
MBP	MBP_Biotin	Belogurov_040_20210528_ZR_MBP-2	Coiled-coil domain containing 6, isoform CRA_a OS=Homo sapiens OX=9606 GN=CCDC6 PE=4 SV=1	A0A024QZJ7,Q16204	53,295.9	98.1%	1	1	1	0.00305%	1.90%	474
MBP	MBP_Biotin	Belogurov_040_20210528_ZR_MBP-2	Protein phosphatase inhibitor 2 OS=Homo sapiens OX=9606 GN=PPP1R2 PE=1 SV=2	P41236	23,016.0	27.6%	0	0	0	0.000%	0.000%	205
MBP	MBP_Biotin	Belogurov_040_20210528_ZR_MBP-2	cDNA, FLJ92973, highly similar to Homo sapiens villin 2 (ezrin) (VIL2), mRNA OS=Homo sapiens OX=9606 PE=2 SV=1	B2R6J2,P15311,Q6NUR7	69,414.7	100.0%	12	13	14	0.0427%	18.4%	586
MBP	MBP_Biotin	Belogurov_040_20210528_ZR_MBP-2	Solute carrier family 12 member 2 OS=Homo sapiens OX=9606 GN=SLC12A2 PE=1 SV=1	P55011,Q53ZR1	131,452.0	98.4%	1	1	1	0.00305%	0.743%	1212
MBP	MBP_Biotin	Belogurov_040_20210528_ZR_MBP-2	4-trimethylaminobutyraldehyde dehydrogenase OS=Homo sapiens OX=9606 GN=ALDH9A1 PE=1 SV=3	P49189,P49189-3	56,292.4	100.0%	5	5	5	0.0152%	11.3%	518
MBP	MBP_Biotin	Belogurov_040_20210528_ZR_MBP-2	Testis tissue sperm-binding protein Li 64n OS=Homo sapiens OX=9606 PE=2 SV=1	A0A140VKE7,O95757,Q53ZP9	94,514.5	97.4%	1	1	1	0.00305%	2.86%	839
MBP	MBP_Biotin	Belogurov_040_20210528_ZR_MBP-2	Oxygen-dependent coproporphyrinogen-III oxidase, mitochondrial OS=Homo sapiens OX=9606 GN=CPOX PE=1 SV=3	P36551	50,152.0	100.0%	2	2	2	0.00610%	3.96%	454
MBP	MBP_Biotin	Belogurov_040_20210528_ZR_MBP-2	NF-kappaB repressing factor OS=Homo sapiens OX=9606 GN=NRF PE=2 SV=1	A3F769,O15226,O15226-2,Q6NUN2	79,497.6	100.0%	6	7	7	0.0213%	8.70%	705
MBP	MBP_Biotin	Belogurov_040_20210528_ZR_MBP-2	Importin-7 OS=Homo sapiens OX=9606 GN=IPO7 PE=1 SV=1	O95373	119,519.5	100.0%	2	2	2	0.00610%	2.02%	1038
MBP	MBP_Biotin	Belogurov_040_20210528_ZR_MBP-2	Lysophospholipase II, isoform CRA_f OS=Homo sapiens OX=9606 GN=LYPLA2 PE=2 SV=1	A0A140VJC9,O95372	24,737.2	99.9%	1	1	1	0.00305%	3.46%	231
MBP	MBP_Biotin	Belogurov_040_20210528_ZR_MBP-2	26S proteasome AAA-ATPase subunit RPT1 OS=Homo sapiens OX=9606 PE=2 SV=1	A0A140VK70,C9JX88,P35998	48,635.6	100.0%	2	2	2	0.00610%	5.54%	433
MBP	MBP_Biotin	Belogurov_040_20210528_ZR_MBP-2	Structural maintenance of chromosomes protein OS=Homo sapiens OX=9606 GN=SMC2L1 PE=3 SV=1	A0A024R158,A8K984,B7ZLZ7,O95347	135,660.8	99.9%	1	1	1	0.00305%	0.919%	1197
MBP	MBP_Biotin	Belogurov_040_20210528_ZR_MBP-2	Pyrroline-5-carboxylate reductase OS=Homo sapiens OX=9606 GN=PYCR1 PE=3 SV=1	A0A024R8U9,A0A1B2JLU7,E7D7X9,E7D7Y0,P32322,P32322-3	35,980.8	99.9%	1	1	1	0.00305%	3.76%	346
MBP	MBP_Biotin	Belogurov_040_20210528_ZR_MBP-2	6-phosphogluconolactonase OS=Homo sapiens OX=9606 GN=HEL-S-304 PE=2 SV=1	A0A0K0K1K7,O95336	27,547.5	84.2%	1	1	1	0.00305%	3.10%	258
MBP	MBP_Biotin	Belogurov_040_20210528_ZR_MBP-2	40S ribosomal protein S11 OS=Homo sapiens OX=9606 GN=RPS11 PE=1 SV=3	P62280	18,431.3	100.0%	6	11	11	0.0335%	29.7%	158
MBP	MBP_Biotin	Belogurov_040_20210528_ZR_MBP-2	Ubiquitin carboxyl-terminal hydrolase OS=Homo sapiens OX=9606 PE=2 SV=1	A0A140VJZ1,P45974,P45974-2	93,309.5	100.0%	2	2	2	0.00610%	2.91%	835
MBP	MBP_Biotin	Belogurov_040_20210528_ZR_MBP-2	Amidophosphoribosyltransferase OS=Homo sapiens OX=9606 GN=PPAT PE=2 SV=1	A8K4H7,Q06203,Q53H22	57,399.3	100.0%	3	3	3	0.00915%	6.00%	517
MBP	MBP_Biotin	Belogurov_040_20210528_ZR_MBP-2	40S ribosomal protein S13 OS=Homo sapiens OX=9606 GN=RPS13 PE=1 SV=2	P62277	17,223.3	100.0%	5	6	6	0.0183%	31.1%	151
MBP	MBP_Biotin	Belogurov_040_20210528_ZR_MBP-2	40S ribosomal protein S10 OS=Homo sapiens OX=9606 GN=RPS10 PE=1 SV=1	P46783	18,898.3	100.0%	3	4	4	0.0122%	15.2%	165
MBP	MBP_Biotin	Belogurov_040_20210528_ZR_MBP-2	Ribosomal protein S5, isoform CRA_a OS=Homo sapiens OX=9606 GN=RPS5 PE=3 SV=1	A0A024R4Q8,M0R0F0,M0R0R2,P46782	25,333.8	100.0%	2	2	2	0.00610%	11.8%	225
MBP	MBP_Biotin	Belogurov_040_20210528_ZR_MBP-2	40S ribosomal protein S9 OS=Homo sapiens OX=9606 GN=RPS9 PE=1 SV=1	A0A024R4M0,P46781	22,592.5	100.0%	7	8	8	0.0244%	27.8%	194
MBP	MBP_Biotin	Belogurov_040_20210528_ZR_MBP-2	40S ribosomal protein S18 OS=Homo sapiens OX=9606 GN=RPS18 PE=1 SV=3	P62269	17,719.3	100.0%	3	3	3	0.00915%	18.4%	152
MBP	MBP_Biotin	Belogurov_040_20210528_ZR_MBP-2	40S ribosomal protein S23 OS=Homo sapiens OX=9606 GN=RPS23 PE=2 SV=1	A8K517,P62266	15,807.7	100.0%	1	1	1	0.00305%	5.59%	143
MBP	MBP_Biotin	Belogurov_040_20210528_ZR_MBP-2	Ribosomal protein L5 OS=Homo sapiens OX=9606 GN=RPL5 PE=2 SV=1	A2RUM7,P46777	34,363.5	100.0%	4	6	7	0.0213%	11.1%	297
MBP	MBP_Biotin	Belogurov_040_20210528_ZR_MBP-2	40S ribosomal protein S14 (Fragment) OS=Homo sapiens OX=9606 GN=RPS14 PE=1 SV=1	A0A2R8Y811,P62263	16,272.9	100.0%	5	6	6	0.0183%	20.0%	151
MBP	MBP_Biotin	Belogurov_040_20210528_ZR_MBP-2	cDNA FLJ76106, highly similar to Homo sapiens neurolysin (metallopeptidase M3 family) (NLN), mRNA OS=Homo sapiens OX=9606 PE=2 SV=1	A8K9T8,E9PCB6,Q9BYT8	68,870.4	98.1%	1	1	1	0.00305%	1.42%	600
MBP	MBP_Biotin	Belogurov_040_20210528_ZR_MBP-2	U4/U6.U5 tri-snRNP-associated protein 2 OS=Homo sapiens OX=9606 GN=USP39 PE=1 SV=2	Q53GS9	65,382.4	98.1%	1	1	1	0.00305%	1.77%	565
MBP	MBP_Biotin	Belogurov_040_20210528_ZR_MBP-2	Epididymis secretory sperm binding protein OS=Homo sapiens OX=9606 PE=2 SV=1	A0A384MDY8,Q14247	61,585.5	100.0%	13	15	15	0.0457%	24.4%	550
MBP	MBP_Biotin	Belogurov_040_20210528_ZR_MBP-2	Dihydropyrimidinase-related protein 2 OS=Homo sapiens OX=9606 GN=DPYSL2 PE=1 SV=1	A0A1C7CYX9	73,503.0	93.3%	0	0	0	0.000%	1.18%	677
MBP	MBP_Biotin	Belogurov_040_20210528_ZR_MBP-2	Elongin-A OS=Homo sapiens OX=9606 GN=ELOA PE=1 SV=1	A0A024RAC6,Q14241	89,910.3	100.0%	1	1	1	0.00305%	2.07%	798
MBP	MBP_Biotin	Belogurov_040_20210528_ZR_MBP-2	40S ribosomal protein S16 OS=Homo sapiens OX=9606 GN=RPS16 PE=1 SV=2	P62249	16,445.9	100.0%	3	3	4	0.0122%	15.1%	146
MBP	MBP_Biotin	Belogurov_040_20210528_ZR_MBP-2	40S ribosomal protein S15a OS=Homo sapiens OX=9606 GN=hCG_1994130 PE=2 SV=1	B2R4W8,I3L3P7,P62244	14,840.0	100.0%	2	3	3	0.00915%	13.1%	130
MBP	MBP_Biotin	Belogurov_040_20210528_ZR_MBP-2	Keratin, type II cytoskeletal 2 epidermal OS=Homo sapiens OX=9606 GN=KRT2 PE=1 SV=2	P35908	65,433.9	100.0%	42	81	103	0.314%	62.6%	639
MBP	MBP_Biotin	Belogurov_040_20210528_ZR_MBP-2	HBS1-like protein OS=Homo sapiens OX=9606 PE=2 SV=1	A8K9E1,B3KNB9,D9YZV0,Q9Y450,Q9Y450-4	70,625.6	97.9%	0	0	0	0.000%	0.000%	642
MBP	MBP_Biotin	Belogurov_040_20210528_ZR_MBP-2	Lymphocyte antigen 6D OS=Homo sapiens OX=9606 GN=LY6D PE=1 SV=1	Q14210	13,286.3	100.0%	2	2	2	0.00610%	14.8%	128
MBP	MBP_Biotin	Belogurov_040_20210528_ZR_MBP-2	Glycerol-3-phosphate phosphatase OS=Homo sapiens OX=9606 GN=PGP PE=1 SV=1	A6NDG6	34,006.7	100.0%	2	2	2	0.00610%	6.54%	321
MBP	MBP_Biotin	Belogurov_040_20210528_ZR_MBP-2	4F2 cell-surface antigen heavy chain OS=Homo sapiens OX=9606 GN=SLC3A2 PE=1 SV=1	A0A7P0TAN7,A0A7P0Z4P5	70,481.4	100.0%	13	15	15	0.0457%	25.4%	654
MBP	MBP_Biotin	Belogurov_040_20210528_ZR_MBP-2	C-1-tetrahydrofolate synthase, cytoplasmic OS=Homo sapiens OX=9606 GN=MTHFD1 PE=1 SV=2	F5H2F4,P11586,V9GYY3	101,533.5	100.0%	17	19	19	0.0579%	17.8%	935
MBP	MBP_Biotin	Belogurov_040_20210528_ZR_MBP-2	tRNA (guanine(26)-N(2))-dimethyltransferase OS=Homo sapiens OX=9606 PE=2 SV=1	B4DHS5	58,379.6	100.0%	2	2	2	0.00610%	3.95%	532
MBP	MBP_Biotin	Belogurov_040_20210528_ZR_MBP-2	Tubulin alpha chain OS=Homo sapiens OX=9606 PE=2 SV=1	B3KT06,P68363	50,151.7	100.0%	15	26	31	0.0945%	43.8%	451
MBP	MBP_Biotin	Belogurov_040_20210528_ZR_MBP-2	Aspartate--tRNA ligase, cytoplasmic OS=Homo sapiens OX=9606 PE=2 SV=1	A0A140VJW5,P14868	57,136.7	100.0%	8	10	10	0.0305%	18.4%	501
MBP	MBP_Biotin	Belogurov_040_20210528_ZR_MBP-2	1,4-beta-N-acetylmuramidase C OS=Homo sapiens OX=9606 GN=LYZ PE=2 SV=1	B2R4C5,P61626	16,536.9	47.0%	0	0	0	0.000%	0.000%	148
MBP	MBP_Biotin	Belogurov_040_20210528_ZR_MBP-2	Phosphoserine aminotransferase OS=Homo sapiens OX=9606 PE=2 SV=1	B4DHQ3	45,356.1	100.0%	3	4	4	0.0122%	7.71%	415
MBP	MBP_Biotin	Belogurov_040_20210528_ZR_MBP-2	Prostaglandin E synthase 3 (Cytosolic), isoform CRA_a OS=Homo sapiens OX=9606 GN=PTGES3 PE=4 SV=1	A0A024RB32,A0A087WYT3,B3KUY2,Q15185,Q15185-3,Q15185-4	16,476.6	99.9%	1	1	1	0.00305%	6.25%	139
[truncated: 19,384 more rows]

## Sheet: Protein_Qualifiers
				P21_Biotin				P21_Biotin				P21_Biotin				tBL_Biotin				tBL_Biotin				tBL_Biotin				MBP_Biotin				MBP_Biotin				MBP_Biotin				CitMBP_Biotin				CitMBP_Biotin				CitMBP_Biotin
				Belogurov_032_20210528_ZR_P21-1				Belogurov_033_20210528_ZR_P21-2				Belogurov_034_20210528_ZR_P21-3				Belogurov_036_20210528_ZR_Turbo-1				Belogurov_036_20210528_ZR_Turbo-2				Belogurov_037_20210528_ZR_Turbo-3				Belogurov_039_20210528_ZR_MBP-1				Belogurov_040_20210528_ZR_MBP-2				Belogurov_041_20210528_ZR_MBP-3				Belogurov_043_20210528_ZR_Cit-1				Belogurov_044_20210528_ZR_Cit-2				Belogurov_045_20210528_ZR_Cit-3
Protein.accession.numbers	Protein.name	Gene.simbols	Gene.simbol	Exclusive.spectrum.count	Exclusive.unique.peptide.count	Percentage.of.total.spectra	Percentage.sequence.coverage	Exclusive.spectrum.count	Exclusive.unique.peptide.count	Percentage.of.total.spectra	Percentage.sequence.coverage	Exclusive.spectrum.count	Exclusive.unique.peptide.count	Percentage.of.total.spectra	Percentage.sequence.coverage	Exclusive.spectrum.count	Exclusive.unique.peptide.count	Percentage.of.total.spectra	Percentage.sequence.coverage	Exclusive.spectrum.count	Exclusive.unique.peptide.count	Percentage.of.total.spectra	Percentage.sequence.coverage	Exclusive.spectrum.count	Exclusive.unique.peptide.count	Percentage.of.total.spectra	Percentage.sequence.coverage	Exclusive.spectrum.count	Exclusive.unique.peptide.count	Percentage.of.total.spectra	Percentage.sequence.coverage	Exclusive.spectrum.count	Exclusive.unique.peptide.count	Percentage.of.total.spectra	Percentage.sequence.coverage	Exclusive.spectrum.count	Exclusive.unique.peptide.count	Percentage.of.total.spectra	Percentage.sequence.coverage	Exclusive.spectrum.count	Exclusive.unique.peptide.count	Percentage.of.total.spectra	Percentage.sequence.coverage	Exclusive.spectrum.count	Exclusive.unique.peptide.count	Percentage.of.total.spectra	Percentage.sequence.coverage	Exclusive.spectrum.count	Exclusive.unique.peptide.count
H6VRF8,H6VRG1,P04264	Cytokeratin-1 OS=Homo sapiens OX=9606 GN=KRT1 PE=3 SV=1	KRT1	KRT1	212	49	0.00631	0.661	257	48	0.00788	0.649	232	46	0.00717	0.649	179	45	0.00561	0.683	219	47	0.00679	0.655	179	48	0.00545	0.657	181	50	0.00556	0.666	185	43	0.00564	0.601	159	44	0.00484	0.606	306	44	0.00917	0.663	151	46	0.00464	0.618	157	45
P35908	Keratin, type II cytoskeletal 2 epidermal OS=Homo sapiens OX=9606 GN=KRT2 PE=1 SV=2	KRT2	KRT2	108	47	0.00321	0.781	122	47	0.00374	0.759	120	46	0.00371	0.665	112	47	0.00351	0.74	150	51	0.00465	0.723	105	43	0.00319	0.662	119	51	0.00366	0.761	103	42	0.00314	0.626	107	44	0.00326	0.687	184	50	0.00552	0.784	126	54	0.00387	0.8	98	44
A0A1B0GVI3	Keratin, type I cytoskeletal 10 OS=Homo sapiens OX=9606 GN=KRT10 PE=1 SV=2	KRT10	KRT10	87	32	0.00259	0.562	117	29	0.00359	0.482	112	29	0.00346	0.498	97	27	0.00304	0.465	126	29	0.00391	0.527	91	30	0.00277	0.527	103	30	0.00317	0.494	95	28	0.0029	0.494	92	27	0.0028	0.494	190	28	0.0057	0.498	96	31	0.00295	0.498	85	29
P35527	Keratin, type I cytoskeletal 9 OS=Homo sapiens OX=9606 GN=KRT9 PE=1 SV=3	KRT9	KRT9	112	38	0.00333	0.791	128	32	0.00392	0.685	103	31	0.00318	0.708	78	30	0.00245	0.602	107	31	0.00332	0.727	100	32	0.00304	0.621	99	35	0.00304	0.605	83	30	0.00253	0.575	80	31	0.00243	0.673	103	24	0.00309	0.538	85	34	0.00261	0.655	81	31
P15924	Desmoplakin OS=Homo sapiens OX=9606 GN=DSP PE=1 SV=3	DSP	DSP	104	87	0.0031	0.297	69	56	0.00211	0.197	96	80	0.00297	0.278	36	33	0.00113	0.118	58	50	0.0018	0.18	51	43	0.00155	0.156	47	42	0.00145	0.15	42	38	0.00128	0.134	37	33	0.00113	0.131	55	44	0.00165	0.144	27	26	0.00083	0.0979	42	34
P02533	Keratin, type I cytoskeletal 14 OS=Homo sapiens OX=9606 GN=KRT14 PE=1 SV=4	KRT14	KRT14	64	30	0.0019	0.64	85	35	0.00261	0.676	80	32	0.00247	0.655	52	25	0.00163	0.551	67	28	0.00208	0.557	61	29	0.00186	0.61	52	28	0.0016	0.595	58	29	0.00177	0.597	43	22	0.00131	0.489	120	25	0.0036	0.578	47	25	0.00144	0.536	53	26
P13647	Keratin, type II cytoskeletal 5 OS=Homo sapiens OX=9606 GN=KRT5 PE=1 SV=3	KRT5	KRT5	45	30	0.00134	0.514	60	32	0.00184	0.497	61	32	0.00188	0.5	41	25	0.00129	0.431	53	31	0.00164	0.515	46	30	0.0014	0.52	50	32	0.00154	0.507	47	31	0.00143	0.517	36	25	0.0011	0.431	62	30	0.00186	0.522	40	26	0.00123	0.51	49	30
A0A0G2JIW1,A8K5I0,P0DMV8,P0DMV9	Heat shock 70 kDa protein 1B OS=Homo sapiens OX=9606 GN=HSPA1B PE=1 SV=1	HSPA1A,HSPA1B	HSPA1A	60	26	0.00179	0.431	61	24	0.00187	0.399	63	27	0.00195	0.427	46	22	0.00144	0.372	49	26	0.00152	0.419	59	27	0.00179	0.43	58	25	0.00178	0.424	70	29	0.00213	0.455	79	30	0.0024	0.48	69	22	0.00207	0.408	82	33	0.00252	0.548	76	27
A0A024RD80,P08238	Heat shock protein 90kDa alpha (Cytosolic), class B member 1, isoform CRA_a OS=Homo sapiens OX=9606 GN=HSP90AB1 PE=3 SV=1	HSP90AB1	HSP90AB1	31	21	0.000923	0.298	51	29	0.00156	0.336	48	25	0.00148	0.354	31	19	0.000972	0.269	34	21	0.00105	0.289	45	25	0.00137	0.322	58	31	0.00178	0.383	64	31	0.00195	0.358	65	30	0.00198	0.367	65	24	0.00195	0.347	64	29	0.00197	0.406	80	36
P07437,Q5SU16	Tubulin beta chain OS=Homo sapiens OX=9606 GN=TUBB PE=1 SV=2	TUBB	TUBB	45	21	0.00134	0.579	35	15	0.00107	0.365	40	16	0.00124	0.396	44	18	0.00138	0.423	35	17	0.00109	0.453	46	21	0.0014	0.505	50	21	0.00154	0.574	47	19	0.00143	0.459	52	23	0.00158	0.637	53	15	0.00159	0.351	54	23	0.00166	0.637	54	23
I3L4N8,P63261	Actin, cytoplasmic 2 OS=Homo sapiens OX=9606 GN=ACTG1 PE=1 SV=9	ACTG1	ACTG1	49	18	0.00146	0.55	48	16	0.00147	0.462	52	17	0.00161	0.527	47	15	0.00147	0.519	47	16	0.00146	0.521	49	17	0.00149	0.547	57	18	0.00175	0.613	50	19	0.00152	0.615	56	19	0.0017	0.55	52	13	0.00156	0.402	59	20	0.00181	0.615	55	18
P04259	Keratin, type II cytoskeletal 6B OS=Homo sapiens OX=9606 GN=KRT6B PE=1 SV=5	KRT6B	KRT6B	25	19	0.000744	0.443	38	22	0.00116	0.509	45	27	0.00139	0.587	21	17	0.000658	0.408	31	21	0.000962	0.507	27	18	0.000821	0.504	25	18	0.000769	0.452	27	18	0.000823	0.495	18	13	0.000548	0.374	51	19	0.00153	0.468	18	14	0.000553	0.486	39	26
P08670,V9HWE1	Vimentin OS=Homo sapiens OX=9606 GN=VIM PE=1 SV=4	HEL113,VIM	HEL113	23	18	0.000685	0.365	19	18	0.000582	0.354	18	16	0.000556	0.27	42	29	0.00132	0.567	32	25	0.000993	0.483	49	31	0.00149	0.62	40	29	0.00123	0.59	45	31	0.00137	0.646	45	33	0.00137	0.659	33	23	0.000989	0.485	47	32	0.00144	0.676	43	30
P11142,V9HW22	Heat shock cognate 71 kDa protein OS=Homo sapiens OX=9606 GN=HSPA8 PE=1 SV=1	HEL-S-72p,HSPA8	HEL-S-72p	44	22	0.00131	0.429	36	19	0.0011	0.342	42	21	0.0013	0.415	35	19	0.0011	0.368	34	20	0.00105	0.395	40	25	0.00122	0.466	36	21	0.00111	0.433	43	24	0.00131	0.418	45	24	0.00137	0.45	48	22	0.00144	0.443	41	23	0.00126	0.412	47	22
P21333,P21333-2	Filamin-A OS=Homo sapiens OX=9606 GN=FLNA PE=1 SV=4	FLNA	FLNA	4	4	0.000119	0.0196	11	11	0.000337	0.0548	10	10	0.000309	0.0518	70	58	0.00219	0.305	68	52	0.00211	0.266	65	52	0.00198	0.269	32	29	0.000984	0.142	21	18	0.00064	0.0895	36	32	0.0011	0.167	35	30	0.00105	0.152	43	37	0.00132	0.198	49	40
F6KPG5,P02768	Albumin (Fragment) OS=Homo sapiens OX=9606 PE=2 SV=1	ALB	ALB	20	15	0.000595	0.248	25	20	0.000766	0.344	29	23	0.000896	0.383	24	20	0.000752	0.338	33	24	0.00102	0.395	25	18	0.000761	0.294	23	17	0.000707	0.292	22	16	0.000671	0.253	14	11	0.000426	0.185	131	33	0.00393	0.474	12	10	0.000369	0.156	16	12
A0A384N6H1,P13639	Epididymis secretory sperm binding protein OS=Homo sapiens OX=9606 PE=2 SV=1	EEF2	EEF2	36	20	0.00107	0.252	40	24	0.00123	0.265	33	21	0.00102	0.246	25	14	0.000784	0.166	22	13	0.000683	0.161	31	17	0.000943	0.191	38	23	0.00117	0.286	51	27	0.00156	0.303	47	26	0.00143	0.307	33	20	0.000989	0.223	63	32	0.00194	0.368	60	30
A0A024R4F1,P06733	2-phospho-D-glycerate hydro-lyase OS=Homo sapiens OX=9606 GN=HEL-S-17 PE=2 SV=1	HEL-S-17,ENO1	HEL-S-17	37	22	0.0011	0.484	32	20	0.000981	0.502	34	20	0.00105	0.477	30	19	0.00094	0.482	31	20	0.000962	0.498	38	21	0.00116	0.5	31	20	0.000953	0.488	41	21	0.00125	0.505	39	23	0.00119	0.574	49	17	0.00147	0.426	45	26	0.00138	0.594	45	23
P50990,Q53HU0	T-complex protein 1 subunit theta OS=Homo sapiens OX=9606 GN=CCT8 PE=1 SV=4	CCT8	CCT8	28	20	0.000833	0.358	28	19	0.000858	0.356	26	20	0.000803	0.369	33	23	0.00103	0.422	31	20	0.000962	0.347	42	26	0.00128	0.458	38	27	0.00117	0.462	49	31	0.00149	0.527	39	25	0.00119	0.425	46	23	0.00138	0.418	40	28	0.00123	0.467	48	27
B3KT06,P68363	Tubulin alpha chain OS=Homo sapiens OX=9606 PE=2 SV=1	TUBA1B	TUBA1B	28	15	0.000833	0.435	27	14	0.000828	0.409	27	14	0.000834	0.435	30	14	0.00094	0.409	29	14	0.0009	0.411	27	14	0.000821	0.416	33	14	0.00101	0.394	31	15	0.000945	0.438	38	15	0.00116	0.438	32	10	0.000959	0.32	41	18	0.00126	0.514	42	18
P08779	Keratin, type I cytoskeletal 16 OS=Homo sapiens OX=9606 GN=KRT16 PE=1 SV=4	KRT16	KRT16	21	15	0.000625	0.571	32	17	0.000981	0.632	43	19	0.00133	0.611	17	10	0.000533	0.488	22	13	0.000683	0.529	16	12	0.000487	0.499	18	12	0.000553	0.531	16	12	0.000488	0.499	15	12	0.000456	0.497	37	10	0.00111	0.488	16	11	0.000492	0.499	25	15
A0A024R3T8,P09874	Poly [ADP-ribose] polymerase OS=Homo sapiens OX=9606 GN=PARP1 PE=3 SV=1	PARP1	PARP1	21	18	0.000625	0.21	30	24	0.00092	0.243	32	25	0.000989	0.254	23	20	0.000721	0.221	19	18	0.00059	0.207	34	24	0.00103	0.254	32	25	0.000984	0.283	32	20	0.000976	0.238	33	26	0.001	0.287	26	19	0.000779	0.177	47	27	0.00144	0.307	48	33
P04075,V9HWN7	Fructose-bisphosphate aldolase A OS=Homo sapiens OX=9606 GN=ALDOA PE=1 SV=2	HEL-S-87p,ALDOA	HEL-S-87p	28	18	0.000833	0.401	31	19	0.00095	0.349	30	18	0.000927	0.451	26	15	0.000815	0.363	25	15	0.000776	0.313	29	20	0.000882	0.462	39	23	0.0012	0.547	35	22	0.00107	0.577	42	23	0.00128	0.549	36	21	0.00108	0.555	41	23	0.00126	0.632	42	24
A0A024R3X4,A0A7I2V599,P10809	60 kDa chaperonin (Fragment) OS=Homo sapiens OX=9606 GN=HSPD1 PE=2 SV=1	HSPD1	HSPD1	20	14	0.000595	0.243	25	19	0.000766	0.347	27	19	0.000834	0.332	25	18	0.000784	0.3	21	16	0.000652	0.284	30	21	0.000913	0.386	25	19	0.000769	0.321	36	23	0.0011	0.394	30	20	0.000913	0.349	28	19	0.000839	0.326	35	24	0.00108	0.407	31	22
P52272,P52272-2	Heterogeneous nuclear ribonucleoprotein M OS=Homo sapiens OX=9606 GN=HNRNPM PE=1 SV=3	HNRNPM	HNRNPM	18	13	0.000536	0.181	18	16	0.000552	0.252	17	12	0.000525	0.215	15	11	0.00047	0.186	12	11	0.000372	0.199	11	8	0.000335	0.136	28	22	0.000861	0.326	30	23	0.000915	0.37	34	23	0.00103	0.333	23	15	0.000689	0.225	27	21	0.00083	0.31	33	24
P06576,V9HW31	ATP synthase subunit beta, mitochondrial OS=Homo sapiens OX=9606 GN=ATP5F1B PE=1 SV=3	HEL-S-271,ATP5F1B	HEL-S-271	29	18	0.000863	0.452	23	15	0.000705	0.327	24	15	0.000741	0.363	21	14	0.000658	0.34	21	14	0.000652	0.338	21	14	0.000639	0.342	26	16	0.000799	0.382	26	16	0.000793	0.363	24	14	0.00073	0.363	22	13	0.000659	0.314	29	17	0.000892	0.442	22	14
Q4VCS5	Angiomotin OS=Homo sapiens OX=9606 GN=AMOT PE=1 SV=1	AMOT	AMOT	3	3	8.93e-05	0.0249	12	11	0.000368	0.117	7	6	0.000216	0.0692	34	25	0.00107	0.28	37	27	0.00115	0.293	40	28	0.00122	0.289	34	27	0.00105	0.257	27	21	0.000823	0.228	35	29	0.00106	0.309	32	26	0.000959	0.268	55	40	0.00169	0.419	36	27
B2R4R0,P62805	Histone H4 OS=Homo sapiens OX=9606 GN=HIST1H4J PE=2 SV=1	HIST1H4L,H4C1	HIST1H4L	22	8	0.000655	0.524	25	8	0.000766	0.524	31	9	0.000958	0.534	35	9	0.0011	0.534	31	10	0.000962	0.534	32	11	0.000974	0.573	31	11	0.000953	0.544	27	10	0.000823	0.563	33	11	0.001	0.573	54	7	0.00162	0.515	27	9	0.00083	0.534	46	11
P14618,V9HWB8	Pyruvate kinase PKM OS=Homo sapiens OX=9606 GN=PKM PE=1 SV=4	PKM,HEL-S-30	PKM	41	24	0.00122	0.46	25	19	0.000766	0.399	27	19	0.000834	0.414	18	15	0.000564	0.32	15	14	0.000465	0.299	20	16	0.000608	0.35	30	21	0.000922	0.458	29	18	0.000884	0.395	25	17	0.000761	0.386	26	17	0.000779	0.318	46	25	0.00141	0.503	32	23
A0A024R1X8,A0A0S2Z487,P14923	Junction plakoglobin OS=Homo sapiens OX=9606 GN=JUP PE=3 SV=1	JUP	JUP	27	19	0.000804	0.295	24	15	0.000736	0.244	31	20	0.000958	0.337	11	9	0.000345	0.161	19	16	0.00059	0.238	24	16	0.00073	0.26	13	11	0.0004	0.184	17	12	0.000518	0.208	16	12	0.000487	0.207	15	11	0.00045	0.148	11	10	0.000338	0.187	14	11
Q02413	Desmoglein-1 OS=Homo sapiens OX=9606 GN=DSG1 PE=1 SV=2	DSG1	DSG1	13	11	0.000387	0.14	25	18	0.000766	0.208	23	19	0.000711	0.216	16	15	0.000502	0.173	21	15	0.000652	0.191	16	14	0.000487	0.175	14	13	0.00043	0.152	16	14	0.000488	0.184	10	9	0.000304	0.115	13	11	0.00039	0.128	11	10	0.000338	0.125	12	11
P49327	Fatty acid synthase OS=Homo sapiens OX=9606 GN=FASN PE=1 SV=3	FASN	FASN	19	17	0.000565	0.0884	27	24	0.000828	0.114	22	20	0.00068	0.098	17	17	0.000533	0.0888	16	16	0.000496	0.0769	18	17	0.000548	0.08	35	29	0.00108	0.145	23	21	0.000701	0.0908	42	33	0.00128	0.159	25	22	0.000749	0.1	41	34	0.00126	0.171	36	29
A0A024RAZ7,A0A024RB53,P09651,P09651-2	Helix-destabilizing protein OS=Homo sapiens OX=9606 GN=HNRPA1 PE=4 SV=1	HNRPA1,HNRNPA1	HNRPA1	23	12	0.000685	0.336	22	13	0.000674	0.336	23	13	0.000711	0.336	16	9	0.000502	0.288	18	11	0.000558	0.309	19	12	0.000578	0.336	49	20	0.00151	0.513	47	18	0.00143	0.473	62	20	0.00189	0.5	32	8	0.000959	0.207	27	16	0.00083	0.43	37	15
P25705,V9HW26	ATP synthase subunit alpha, mitochondrial OS=Homo sapiens OX=9606 GN=ATP5F1A PE=1 SV=1	HEL-S-123m,ATP5F1A	HEL-S-123m	24	15	0.000714	0.306	21	10	0.000644	0.204	18	10	0.000556	0.204	18	11	0.000564	0.224	18	13	0.000558	0.268	19	13	0.000578	0.275	22	15	0.000676	0.297	22	10	0.000671	0.204	22	13	0.000669	0.268	29	12	0.000869	0.248	24	14	0.000738	0.311	24	13
Q86YZ3	Hornerin OS=Homo sapiens OX=9606 GN=HRNR PE=1 SV=2	HRNR	HRNR	16	9	0.000476	0.0554	22	13	0.000674	0.0761	19	9	0.000587	0.0649	19	11	0.000596	0.0642	14	8	0.000434	0.0565	14	8	0.000426	0.0628	22	12	0.000676	0.0674	11	7	0.000335	0.0512	12	5	0.000365	0.0351	27	14	0.000809	0.0811	19	10	0.000584	0.0596	10	5
P78371,V9HW96	T-complex protein 1 subunit beta OS=Homo sapiens OX=9606 GN=CCT2 PE=1 SV=4	HEL-S-100n,CCT2	HEL-S-100n	26	21	0.000774	0.477	21	16	0.000644	0.379	20	15	0.000618	0.31	19	16	0.000596	0.34	17	14	0.000527	0.353	23	18	0.0007	0.398	23	18	0.000707	0.415	31	22	0.000945	0.443	26	18	0.000791	0.379	26	13	0.000779	0.26	33	23	0.00101	0.507	35	21
A0A7I2V3F3,A0A7I2V428,C9JLB1,P19338	Nucleolin OS=Homo sapiens OX=9606 GN=NCL PE=1 SV=1	NCL	NCL	12	10	0.000357	0.109	21	14	0.000644	0.178	18	14	0.000556	0.184	25	19	0.000784	0.23	17	11	0.000527	0.15	22	16	0.000669	0.171	27	20	0.00083	0.273	26	17	0.000793	0.203	28	18	0.000852	0.206	17	14	0.00051	0.17	18	13	0.000553	0.158	26	20
A0A024RBE7,P42167	Thymopoietin, isoform CRA_c OS=Homo sapiens OX=9606 GN=TMPO PE=3 SV=1	TMPO	TMPO	15	14	0.000446	0.423	14	12	0.000429	0.302	16	12	0.000494	0.341	20	16	0.000627	0.394	24	18	0.000745	0.471	25	18	0.000761	0.456	28	18	0.000861	0.496	40	21	0.00122	0.513	41	22	0.00125	0.478	34	15	0.00102	0.357	33	20	0.00101	0.427	31	19
P61978-3	Isoform 3 of Heterogeneous nuclear ribonucleoprotein K OS=Homo sapiens OX=9606 GN=HNRNPK	HNRNPK	HNRNPK	22	13	0.000655	0.343	16	12	0.00049	0.334	20	12	0.000618	0.32	14	11	0.000439	0.314	14	12	0.000434	0.359	20	14	0.000608	0.4	37	20	0.00114	0.511	46	18	0.0014	0.459	47	18	0.00143	0.477	27	12	0.000809	0.332	30	17	0.000922	0.47	31	17
P04406,V9HVZ4	Glyceraldehyde-3-phosphate dehydrogenase OS=Homo sapiens OX=9606 GN=GAPDH PE=1 SV=3	HEL-S-162eP,GAPDH	HEL-S-162eP	23	13	0.000685	0.442	24	11	0.000736	0.433	19	10	0.000587	0.361	21	10	0.000658	0.337	16	9	0.000496	0.337	18	11	0.000548	0.373	28	16	0.000861	0.603	25	12	0.000762	0.373	25	12	0.000761	0.436	32	11	0.000959	0.361	30	14	0.000922	0.478	27	13
K9JA46,P07900,P07900-2	Epididymis luminal secretory protein 52 OS=Homo sapiens OX=9606 GN=EL52 PE=2 SV=1	EL52,HSP90AA1	EL52	16	11	0.000476	0.283	21	13	0.000644	0.294	24	12	0.000741	0.32	15	11	0.00047	0.261	14	10	0.000434	0.281	17	11	0.000517	0.292	30	16	0.000922	0.335	28	15	0.000854	0.318	29	15	0.000882	0.333	22	9	0.000659	0.261	34	15	0.00105	0.344	39	18
Q00839	Heterogeneous nuclear ribonucleoprotein U OS=Homo sapiens OX=9606 GN=HNRNPU PE=1 SV=6	HNRNPU	HNRNPU	14	12	0.000417	0.152	21	16	0.000644	0.185	19	13	0.000587	0.164	16	12	0.000502	0.181	18	13	0.000558	0.164	22	14	0.000669	0.164	25	15	0.000769	0.189	25	15	0.000762	0.175	17	13	0.000517	0.153	20	12	0.000599	0.148	20	14	0.000615	0.227	21	14
P23396	40S ribosomal protein S3 OS=Homo sapiens OX=9606 GN=RPS3 PE=1 SV=2	RPS3	RPS3	23	15	0.000685	0.527	18	13	0.000552	0.506	17	14	0.000525	0.514	10	8	0.000313	0.403	20	14	0.000621	0.543	13	10	0.000395	0.444	28	17	0.000861	0.605	14	13	0.000427	0.506	22	12	0.000669	0.477	10	7	0.0003	0.251	19	13	0.000584	0.498	25	15
A0A0S2Z4Z9,A0A7I2V5Y7,A8K525,Q15233	Non-POU domain containing octamer-binding isoform 1 (Fragment) OS=Homo sapiens OX=9606 GN=NONO PE=2 SV=1	NONO	NONO	16	11	0.000476	0.204	15	10	0.00046	0.189	16	10	0.000494	0.172	12	8	0.000376	0.189	14	9	0.000434	0.189	19	12	0.000578	0.214	17	10	0.000523	0.204	27	16	0.000823	0.301	22	14	0.000669	0.268	18	10	0.00054	0.206	18	13	0.000553	0.259	19	12
E7EVA0	Microtubule-associated protein OS=Homo sapiens OX=9606 GN=MAP4 PE=1 SV=1	MAP4	MAP4	4	4	0.000119	0.0187	9	8	0.000276	0.0422	8	7	0.000247	0.037	40	27	0.00125	0.125	34	22	0.00105	0.124	35	25	0.00106	0.128	23	19	0.000707	0.0966	22	16	0.000671	0.0858	23	18	0.0007	0.0949	15	12	0.00045	0.054	34	25	0.00105	0.127	28	20
Q8N1N4	Keratin, type II cytoskeletal 78 OS=Homo sapiens OX=9606 GN=KRT78 PE=1 SV=2	KRT78	KRT78	13	12	0.000387	0.265	17	15	0.000521	0.281	15	12	0.000463	0.256	9	8	0.000282	0.171	12	11	0.000372	0.235	16	13	0.000487	0.271	9	8	0.000277	0.156	10	8	0.000305	0.167	11	9	0.000335	0.196	13	10	0.00039	0.204	9	8	0.000277	0.179	11	10
B3KX11,P49368,Q59H77	T-complex protein 1 subunit gamma OS=Homo sapiens OX=9606 PE=2 SV=1	CCT3	CCT3	16	13	0.000476	0.274	19	14	0.000582	0.253	18	15	0.000556	0.289	14	12	0.000439	0.216	15	13	0.000465	0.276	22	17	0.000669	0.358	21	16	0.000646	0.36	28	19	0.000854	0.431	21	17	0.000639	0.326	18	12	0.00054	0.228	25	20	0.000769	0.414	25	17
[truncated: 2,234 more rows]
[truncated: 42 more columns]

## Sheet: Peptide_Report
Biological.sample.category	Biological.sample.name	MS.MS.sample.name	Protein.name	Protein.accession.numbers	Protein.molecular.weight..Da.	Protein.identification.probability	Exclusive.unique.peptide.count	Exclusive.unique.spectrum.count	Exclusive.spectrum.count	Percentage.of.total.spectra	Percentage.sequence.coverage	Peptide.sequence	Previous.amino.acid	Next.amino.acid	Best.Peptide.identification.probability	Best.Mascot.Ion.Score	Best.Mascot.Identity.Score	Best.Mascot.Homology.Score	Best.Mascot.Delta.Ion.Score	Number.of.identified..1H.spectra	Number.of.identified..2H.spectra	Number.of.identified..3H.spectra	Number.of.identified..4H.spectra	Number.of.enzymatic.termini	Calculated..1H.Peptide.Mass..AMU.	Median.Retention.Time	Total.TIC	Peptide.start.index	Peptide.stop.index	Other.Proteins
[truncated: 62,556 more rows]

[truncated: 3 more sheets: Spectrum_Report, Protein_PivotTable, Peptide_PivotTable]
